# Supplementary material for: Microtubule-Stabilizing 1,2,4-Triazolo[1,5-a]pyrimidines as Candidate Therapeutics for Neurodegenerative Disease: Matched Molecular Pair Analyses and Computational Studies Reveal New Structure–Activity Insights
Source: J Med Chem. 2022 Dec 19;66(1):435–59. doi: 10.1021/acs.jmedchem.2c01411 (PMC9841533; doi:10.1021/acs.jmedchem.2c01411)
Supplement: Supplementary file 4 — jm2c01411_si_004.pdb [file jm2c01411_si_004.pdb]

HEADER    STRUCTURAL PROTEIN                                          
REMARK  99                                                                      
REMARK  99 MOE v2019.01 (Chemical Computing Group ULC) Wed Oct 12 13:46:34 2022 
SEQRES   1 B  288  SER LYS ILE ARG GLU GLU TYR PRO ASP ARG ILE MET ASN
SEQRES   2 B  288  THR PHE SER VAL MET PRO VAL SER ASP THR VAL VAL GLU
SEQRES   3 B  288  PRO TYR ASN ALA THR LEU SER VAL HIS GLN LEU VAL GLU
SEQRES   4 B  288  ASN THR ASP GLU THR TYR ASP ASN GLU ALA LEU TYR ASP
SEQRES   5 B  288  ILE CYS PHE ARG THR LEU LYS LEU THR THR PRO THR TYR
SEQRES   6 B  288  GLY ASP LEU ASN HIS LEU VAL SER ALA THR MET SER GLY
SEQRES   7 B  288  VAL THR THR CYS LEU ARG PHE PRO GLY GLN LEU ASN ALA
SEQRES   8 B  288  ASP LEU ARG LYS LEU ALA VAL ASN MET VAL PRO PHE PRO
SEQRES   9 B  288  ARG LEU HIS PHE PHE MET PRO GLY PHE ALA PRO LEU THR
SEQRES  10 B  288  SER ARG GLY SER GLN GLN TYR ARG ALA LEU THR VAL PRO
SEQRES  11 B  288  GLU LEU THR GLN GLN MET PHE ASP SER LYS ASN MET MET
SEQRES  12 B  288  ALA ALA CYS ASP PRO ARG HIS GLY ARG TYR LEU THR VAL
SEQRES  13 B  288  ALA ALA ILE PHE ARG GLY ARG MET SER MET LYS GLU VAL
SEQRES  14 B  288  ASP GLU GLN MET LEU ASN VAL GLN ASN LYS ASN SER SER
SEQRES  15 B  288  TYR PHE VAL GLU TRP ILE PRO ASN ASN VAL LYS THR ALA
SEQRES  16 B  288  VAL CYS ASP ILE PRO PRO ARG GLY LEU LYS MET SER ALA
SEQRES  17 B  288  THR PHE ILE GLY ASN SER THR ALA ILE GLN GLU LEU PHE
SEQRES  18 B  288  LYS ARG ILE SER GLU GLN PHE THR ALA MET PHE ARG ARG
SEQRES  19 B  288  LYS ALA PHE LEU HIS TRP TYR THR GLY GLU GLY MET ASP
SEQRES  20 B  288  GLU MET GLU PHE THR GLU ALA GLU SER ASN MET ASN ASP
SEQRES  21 B  288  LEU VAL SER GLU TYR GLN GLN TYR GLN ASP ALA THR ALA
SEQRES  22 B  288  ASP GLU GLN GLY GLU PHE GLU GLU GLU GLU GLY GLU ASP
SEQRES  23 B  288  GLU ALA
SEQRES   1 C  444  MET ARG GLU CYS ILE SER ILE HIS VAL GLY GLN ALA GLY
SEQRES   2 C  444  VAL GLN ILE GLY ASN ALA CYS TRP GLU LEU TYR CYS LEU
SEQRES   3 C  444  GLU HIS GLY ILE GLN PRO ASP GLY GLN MET PRO SER ASP
SEQRES   4 C  444  LYS THR ILE GLY GLY GLY ASP ASP SER PHE ASN THR PHE
SEQRES   5 C  444  PHE SER GLU THR GLY ALA GLY LYS HIS VAL PRO ARG ALA
SEQRES   6 C  444  VAL PHE VAL ASP LEU GLU PRO THR VAL ILE ASP GLU VAL
SEQRES   7 C  444  ARG THR GLY THR TYR ARG GLN LEU PHE HIS PRO GLU GLN
SEQRES   8 C  444  LEU ILE THR GLY LYS GLU ASP ALA ALA ASN ASN TYR ALA
SEQRES   9 C  444  ARG GLY HIS TYR THR ILE GLY LYS GLU ILE ILE ASP LEU
SEQRES  10 C  444  VAL LEU ASP ARG ILE ARG LYS LEU ALA ASP GLN CYS THR
SEQRES  11 C  444  GLY LEU GLN GLY PHE LEU VAL PHE HIS SER PHE GLY GLY
SEQRES  12 C  444  GLY THR GLY SER GLY PHE THR SER LEU LEU MET GLU ARG
SEQRES  13 C  444  LEU SER VAL ASP TYR GLY LYS LYS SER LYS LEU GLU PHE
SEQRES  14 C  444  SER ILE TYR PRO ALA PRO GLN VAL SER THR ALA VAL VAL
SEQRES  15 C  444  GLU PRO TYR ASN SER ILE LEU THR THR HIS THR THR LEU
SEQRES  16 C  444  GLU HIS SER ASP CYS ALA PHE MET VAL ASP ASN GLU ALA
SEQRES  17 C  444  ILE TYR ASP ILE CYS ARG ARG ASN LEU ASP ILE GLU ARG
SEQRES  18 C  444  PRO THR TYR THR ASN LEU ASN ARG LEU ILE SER GLN ILE
SEQRES  19 C  444  VAL SER SER ILE THR ALA SER LEU ARG PHE ASP GLY VAL
SEQRES  20 C  444  ASP LEU THR GLU PHE GLN THR ASN LEU VAL PRO TYR PRO
SEQRES  21 C  444  ARG ILE HIS PHE PRO LEU ALA THR TYR ALA PRO VAL ILE
SEQRES  22 C  444  SER ALA GLU LYS ALA TYR HIS GLU GLN LEU SER VAL ALA
SEQRES  23 C  444  GLU ILE THR ASN ALA CYS PHE GLU PRO ALA ASN GLN MET
SEQRES  24 C  444  VAL LYS CYS ASP PRO ARG HIS GLY LYS TYR MET ALA CYS
SEQRES  25 C  444  CYS LEU LEU TYR ARG GLY ASP VAL VAL PRO LYS ASP VAL
SEQRES  26 C  444  ASN ALA ALA ILE ALA THR ILE THR SER ILE GLN PHE VAL
SEQRES  27 C  444  ASP TRP CYS PRO THR GLY PHE LYS VAL GLY ILE ASN TYR
SEQRES  28 C  444  GLN PRO PRO THR VAL VAL PRO GLY GLY ASP LEU ALA LYS
SEQRES  29 C  444  VAL GLN ARG ALA VAL CYS MET LEU SER ASN THR THR ALA
SEQRES  30 C  444  ILE ALA GLU ALA TRP ALA ARG LEU ASP HIS LYS PHE ASP
SEQRES  31 C  444  LEU MET TYR ALA LYS ARG ALA PHE VAL HIS TRP TYR VAL
SEQRES  32 C  444  GLY GLU GLY MET GLU GLU GLY GLU PHE SER GLU ALA ARG
SEQRES  33 C  444  GLU ASP MET ALA ALA LEU GLU LYS ASP TYR GLU GLU VAL
SEQRES  34 C  444  GLY VAL ASP SER VAL GLU GLY GLU GLY GLU GLU GLU GLY
SEQRES  35 C  444  GLU GLU
HELIX    1   1 LYS B  156  GLU B  160  1               Generated by MOE    5
HELIX    2   2 GLU B  183  ASN B  197  1               Generated by MOE   15
HELIX    3   3 ASN B  206  PHE B  214  1               Generated by MOE    9
HELIX    4   4 TYR B  224  VAL B  238  1               Generated by MOE   15
HELIX    5   5 THR B  240  ARG B  243  1               Generated by MOE    4
HELIX    6   6 LEU B  252  MET B  259  1               Generated by MOE    8
HELIX    7   7 VAL B  288  MET B  295  1               Generated by MOE    8
HELIX    8   8 SER B  298  ASN B  300  5               Generated by MOE    3
HELIX    9   9 PRO B  307  HIS B  309  5               Generated by MOE    3
HELIX   10  10 MET B  325  LYS B  338  1               Generated by MOE   14
HELIX   11  11 SER B  340  TYR B  342  5               Generated by MOE    3
HELIX   12  12 THR B  382  ILE B  384  5               Generated by MOE    3
HELIX   13  13 GLN B  385  PHE B  399  1               Generated by MOE   15
HELIX   14  14 HIS B  406  THR B  409  1               Generated by MOE    4
HELIX   15  15 GLU B  415  ASP B  437  1               Generated by MOE   23
HELIX   16  16 GLY C   10  HIS C   28  1               Generated by MOE   19
HELIX   17  17 SER C   48  THR C   51  5               Generated by MOE    4
HELIX   18  18 THR C   73  ARG C   79  1               Generated by MOE    7
HELIX   19  19 ARG C   84  LEU C   86  5               Generated by MOE    3
HELIX   20  20 PRO C   89  GLN C   91  5               Generated by MOE    3
HELIX   21  21 TYR C  103  HIS C  107  1               Generated by MOE    5
HELIX   22  22 GLY C  111  ASP C  127  1               Generated by MOE   17
HELIX   23  23 GLY C  144  TYR C  161  1               Generated by MOE   18
HELIX   24  24 GLU C  183  THR C  194  1               Generated by MOE   12
HELIX   25  25 ASN C  206  LEU C  217  1               Generated by MOE   12
HELIX   26  26 TYR C  224  ARG C  243  1               Generated by MOE   20
HELIX   27  27 LEU C  252  LEU C  259  1               Generated by MOE    8
HELIX   28  28 ALA C  278  ALA C  281  1               Generated by MOE    4
HELIX   29  29 VAL C  288  ALA C  294  1               Generated by MOE    7
HELIX   30  30 PRO C  298  ASN C  300  5               Generated by MOE    3
HELIX   31  31 PRO C  307  HIS C  309  5               Generated by MOE    3
HELIX   32  32 PRO C  325  THR C  334  1               Generated by MOE   10
HELIX   33  33 THR C  382  ILE C  384  5               Generated by MOE    3
HELIX   34  34 ALA C  385  TYR C  399  1               Generated by MOE   15
HELIX   35  35 VAL C  405  VAL C  409  1               Generated by MOE    5
HELIX   36  36 GLU C  415  GLU C  434  1               Generated by MOE   20
SHEET    1       ASN B 167  THR B 168                  Generated by MOE
SHEET    2       GLU B 200  THR B 201                  Generated by MOE
SHEET    3       MET B 269  ALA B 273                  Generated by MOE
SHEET    4       TYR B 312  TYR B 312                  Generated by MOE
SHEET    5       LEU B 313  THR B 314                  Generated by MOE
SHEET    6       VAL B 315  ARG B 320                  Generated by MOE
SHEET    7       GLY B 321  GLY B 321                  Generated by MOE
SHEET    8       VAL B 351  CYS B 356                  Generated by MOE
SHEET    9       MET B 373  SER B 381                  Generated by MOE
SHEET   10       CYS C   4  VAL C   9                  Generated by MOE
SHEET   11       PHE C  53  GLU C  55                  Generated by MOE
SHEET   12       HIS C  61  PRO C  63                  Generated by MOE
SHEET   13       ALA C  65  ASP C  69                  Generated by MOE
SHEET   14       LEU C  92  THR C  94                  Generated by MOE
SHEET   15       GLY C 134  SER C 140                  Generated by MOE
SHEET   16       SER C 165  TYR C 172                  Generated by MOE
SHEET   17       CYS C 200  ASP C 205                  Generated by MOE
SHEET   18       LEU C 269  LEU C 269                  Generated by MOE
SHEET   19       ALA C 270  ALA C 273                  Generated by MOE
SHEET   20       TYR C 312  TYR C 312                  Generated by MOE
SHEET   21       MET C 313  ALA C 314                  Generated by MOE
SHEET   22       CYS C 315  ARG C 320                  Generated by MOE
SHEET   23       GLY C 321  GLY C 321                  Generated by MOE
SHEET   24       PHE C 351  ASN C 356                  Generated by MOE
SHEET   25       ARG C 373  THR C 381                  Generated by MOE
ATOM      1  N   SER B 155      32.099  54.119  23.993  1.00 38.76           N1+
ATOM      2  CA  SER B 155      33.447  53.835  24.470  0.91 40.24           C  
ATOM      3  C   SER B 155      34.459  54.836  23.921  1.00 41.92           C  
ATOM      4  O   SER B 155      35.299  55.354  24.657  1.00 42.87           O  
ATOM      5  CB  SER B 155      33.860  52.413  24.086  0.91 39.30           C  
ATOM      6  OG  SER B 155      35.210  52.164  24.433  0.91 40.69           O  
ATOM      7  N   LYS B 156      34.369  55.103  22.622  1.00 51.23           N  
ATOM      8  CA  LYS B 156      35.326  56.023  22.019  1.00 53.03           C  
ATOM      9  C   LYS B 156      35.056  57.477  22.399  1.00 54.52           C  
ATOM     10  O   LYS B 156      35.987  58.265  22.555  1.00 55.58           O  
ATOM     11  CB  LYS B 156      35.334  55.858  20.497  1.00 52.39           C  
ATOM     12  CG  LYS B 156      36.067  54.605  20.041  1.00 51.45           C  
ATOM     13  CD  LYS B 156      36.540  54.715  18.604  1.00 51.73           C  
ATOM     14  CE  LYS B 156      37.794  53.884  18.375  1.00 53.04           C  
ATOM     15  NZ  LYS B 156      38.963  54.724  17.992  1.00 53.91           N1+
ATOM     16  N   ILE B 157      33.806  57.836  22.670  1.00 45.23           N  
ATOM     17  CA  ILE B 157      33.500  59.179  23.149  1.00 46.21           C  
ATOM     18  C   ILE B 157      34.017  59.350  24.576  1.00 46.97           C  
ATOM     19  O   ILE B 157      34.540  60.408  24.936  1.00 47.27           O  
ATOM     20  CB  ILE B 157      31.997  59.468  23.098  1.00 46.30           C  
ATOM     21  CG1 ILE B 157      31.538  59.594  21.649  1.00 46.01           C  
ATOM     22  CG2 ILE B 157      31.670  60.750  23.839  1.00 46.67           C  
ATOM     23  CD1 ILE B 157      30.079  59.892  21.520  1.00 46.68           C  
ATOM     24  N   ARG B 158      33.880  58.303  25.383  1.00 47.47           N  
ATOM     25  CA  ARG B 158      34.404  58.333  26.743  1.00 47.84           C  
ATOM     26  C   ARG B 158      35.915  58.504  26.749  1.00 49.13           C  
ATOM     27  O   ARG B 158      36.467  59.155  27.628  1.00 49.23           O  
ATOM     28  CB  ARG B 158      34.048  57.053  27.504  1.00 47.51           C  
ATOM     29  CG  ARG B 158      34.494  57.085  28.964  1.00 47.67           C  
ATOM     30  CD  ARG B 158      33.814  56.054  29.845  1.00 47.46           C  
ATOM     31  NE  ARG B 158      34.149  56.288  31.248  1.00 48.29           N  
ATOM     32  CZ  ARG B 158      34.089  55.365  32.203  1.00 48.22           C  
ATOM     33  NH1 ARG B 158      33.702  54.129  31.913  1.00 47.89           N  
ATOM     34  NH2 ARG B 158      34.421  55.677  33.449  1.00 48.67           N1+
ATOM     35  N   GLU B 159      36.585  57.924  25.762  1.00 57.38           N  
ATOM     36  CA  GLU B 159      38.035  58.011  25.705  1.00 57.60           C  
ATOM     37  C   GLU B 159      38.480  59.438  25.382  1.00 58.30           C  
ATOM     38  O   GLU B 159      39.504  59.901  25.883  1.00 58.97           O  
ATOM     39  CB  GLU B 159      38.588  57.008  24.689  1.00 56.72           C  
ATOM     40  CG  GLU B 159      40.098  57.031  24.532  1.00 58.05           C  
ATOM     41  CD  GLU B 159      40.589  56.000  23.535  1.00 57.74           C  
ATOM     42  OE1 GLU B 159      39.751  55.435  22.799  1.00 57.03           O  
ATOM     43  OE2 GLU B 159      41.803  55.703  23.535  1.00 58.82           O1-
ATOM     44  N   GLU B 160      37.706  60.136  24.555  1.00 62.33           N  
ATOM     45  CA  GLU B 160      38.059  61.495  24.147  1.00 63.25           C  
ATOM     46  C   GLU B 160      37.412  62.558  25.042  1.00 63.81           C  
ATOM     47  O   GLU B 160      37.860  63.703  25.081  1.00 64.79           O  
ATOM     48  CB  GLU B 160      37.663  61.724  22.685  1.00 63.18           C  
ATOM     49  CG  GLU B 160      38.246  62.983  22.061  1.00 64.57           C  
ATOM     50  CD  GLU B 160      38.024  63.049  20.561  1.00 64.86           C  
ATOM     51  OE1 GLU B 160      37.821  61.983  19.941  1.00 64.29           O  
ATOM     52  OE2 GLU B 160      38.050  64.167  20.002  1.00 65.66           O1-
ATOM     53  N   TYR B 161      36.365  62.177  25.767  1.00 50.60           N  
ATOM     54  CA  TYR B 161      35.720  63.091  26.710  1.00 50.09           C  
ATOM     55  C   TYR B 161      35.441  62.394  28.041  1.00 49.56           C  
ATOM     56  O   TYR B 161      34.284  62.209  28.416  1.00 49.05           O  
ATOM     57  CB  TYR B 161      34.418  63.652  26.131  1.00 49.59           C  
ATOM     58  CG  TYR B 161      34.547  64.284  24.762  1.00 50.64           C  
ATOM     59  CD1 TYR B 161      34.418  63.521  23.608  1.00 50.72           C  
ATOM     60  CD2 TYR B 161      34.795  65.644  24.622  1.00 51.78           C  
ATOM     61  CE1 TYR B 161      34.533  64.095  22.353  1.00 50.70           C  
ATOM     62  CE2 TYR B 161      34.912  66.227  23.370  1.00 52.28           C  
ATOM     63  CZ  TYR B 161      34.781  65.447  22.240  1.00 51.98           C  
ATOM     64  OH  TYR B 161      34.896  66.019  20.993  1.00 53.25           O  
ATOM     65  N   PRO B 162      36.507  62.005  28.760  1.00 53.44           N  
ATOM     66  CA  PRO B 162      36.399  61.146  29.947  1.00 53.20           C  
ATOM     67  C   PRO B 162      35.688  61.803  31.127  1.00 52.85           C  
ATOM     68  O   PRO B 162      35.260  61.108  32.048  1.00 52.34           O  
ATOM     69  CB  PRO B 162      37.861  60.849  30.292  1.00 54.05           C  
ATOM     70  CG  PRO B 162      38.609  62.018  29.767  1.00 54.46           C  
ATOM     71  CD  PRO B 162      37.900  62.417  28.507  1.00 53.94           C  
ATOM     72  N   ASP B 163      35.557  63.123  31.094  1.00 58.93           N  
ATOM     73  CA  ASP B 163      34.976  63.847  32.215  1.00 59.57           C  
ATOM     74  C   ASP B 163      33.608  64.429  31.872  1.00 58.85           C  
ATOM     75  O   ASP B 163      33.124  65.334  32.550  1.00 59.25           O  
ATOM     76  CB  ASP B 163      35.921  64.964  32.670  1.00 60.08           C  
ATOM     77  CG  ASP B 163      36.040  66.080  31.648  1.00 61.63           C  
ATOM     78  OD1 ASP B 163      35.876  65.807  30.439  1.00 61.56           O  
ATOM     79  OD2 ASP B 163      36.298  67.235  32.052  1.00 62.80           O1-
ATOM     80  N   ARG B 164      32.990  63.907  30.817  1.00 52.56           N  
ATOM     81  CA  ARG B 164      31.651  64.341  30.434  1.00 52.12           C  
ATOM     82  C   ARG B 164      30.617  63.265  30.750  1.00 50.76           C  
ATOM     83  O   ARG B 164      30.941  62.079  30.793  1.00 50.68           O  
ATOM     84  CB  ARG B 164      31.601  64.692  28.947  1.00 52.37           C  
ATOM     85  CG  ARG B 164      32.627  65.729  28.506  1.00 53.86           C  
ATOM     86  CD  ARG B 164      32.322  67.111  29.061  1.00 54.66           C  
ATOM     87  NE  ARG B 164      32.929  67.313  30.375  1.00 55.25           N  
ATOM     88  CZ  ARG B 164      32.538  68.233  31.251  1.00 55.49           C  
ATOM     89  NH1 ARG B 164      31.530  69.044  30.962  1.00 55.53           N  
ATOM     90  NH2 ARG B 164      33.155  68.338  32.421  1.00 56.00           N1+
ATOM     91  N   ILE B 165      29.375  63.683  30.970  1.00 43.08           N  
ATOM     92  CA  ILE B 165      28.301  62.751  31.295  1.00 41.61           C  
ATOM     93  C   ILE B 165      27.784  62.058  30.035  1.00 40.70           C  
ATOM     94  O   ILE B 165      27.550  62.702  29.014  1.00 40.93           O  
ATOM     95  CB  ILE B 165      27.137  63.468  32.012  1.00 41.47           C  
ATOM     96  CG1 ILE B 165      27.590  63.971  33.384  1.00 42.09           C  
ATOM     97  CG2 ILE B 165      25.936  62.545  32.162  1.00 39.78           C  
ATOM     98  CD1 ILE B 165      27.990  62.862  34.337  1.00 41.75           C  
ATOM     99  N   MET B 166      27.608  60.743  30.111  1.00 56.28           N  
ATOM    100  CA  MET B 166      27.065  59.978  28.996  1.00 55.11           C  
ATOM    101  C   MET B 166      25.736  59.322  29.370  1.00 53.50           C  
ATOM    102  O   MET B 166      25.688  58.463  30.249  1.00 52.86           O  
ATOM    103  CB  MET B 166      28.072  58.918  28.540  1.00 55.62           C  
ATOM    104  CG  MET B 166      27.519  57.919  27.535  1.00 54.75           C  
ATOM    105  SD  MET B 166      27.232  58.645  25.911  1.00 56.03           S  
ATOM    106  CE  MET B 166      28.906  59.055  25.434  1.00 57.52           C  
ATOM    107  N   ASN B 167      24.661  59.736  28.702  1.00 46.97           N  
ATOM    108  CA  ASN B 167      23.329  59.200  28.974  1.00 45.78           C  
ATOM    109  C   ASN B 167      22.768  58.479  27.757  1.00 45.06           C  
ATOM    110  O   ASN B 167      23.072  58.843  26.625  1.00 46.02           O  
ATOM    111  CB  ASN B 167      22.367  60.311  29.399  1.00 46.26           C  
ATOM    112  CG  ASN B 167      22.599  60.769  30.823  1.00 47.54           C  
ATOM    113  OD1 ASN B 167      23.343  60.141  31.575  1.00 47.39           O  
ATOM    114  ND2 ASN B 167      21.954  61.865  31.205  1.00 48.11           N  
ATOM    115  N   THR B 168      21.969  57.441  27.985  1.00 38.49           N  
ATOM    116  CA  THR B 168      21.322  56.746  26.878  1.00 38.47           C  
ATOM    117  C   THR B 168      19.834  56.505  27.086  1.00 37.74           C  
ATOM    118  O   THR B 168      19.381  56.233  28.199  1.00 37.18           O  
ATOM    119  CB  THR B 168      21.976  55.371  26.598  1.00 36.83           C  
ATOM    120  OG1 THR B 168      21.625  54.453  27.641  1.00 36.66           O  
ATOM    121  CG2 THR B 168      23.489  55.488  26.509  1.00 37.66           C  
ATOM    122  N   PHE B 169      19.082  56.617  25.996  1.00 41.06           N  
ATOM    123  CA  PHE B 169      17.735  56.074  25.929  1.00 40.36           C  
ATOM    124  C   PHE B 169      17.833  54.759  25.168  1.00 39.66           C  
ATOM    125  O   PHE B 169      17.979  54.743  23.947  1.00 39.99           O  
ATOM    126  CB  PHE B 169      16.766  57.044  25.249  1.00 42.09           C  
ATOM    127  CG  PHE B 169      16.592  58.342  25.985  1.00 43.47           C  
ATOM    128  CD1 PHE B 169      15.609  58.474  26.952  1.00 43.43           C  
ATOM    129  CD2 PHE B 169      17.407  59.429  25.714  1.00 44.38           C  
ATOM    130  CE1 PHE B 169      15.441  59.662  27.635  1.00 44.16           C  
ATOM    131  CE2 PHE B 169      17.244  60.623  26.395  1.00 45.79           C  
ATOM    132  CZ  PHE B 169      16.260  60.738  27.357  1.00 45.35           C  
ATOM    133  N   SER B 170      17.759  53.658  25.906  1.00 35.72           N  
ATOM    134  CA  SER B 170      18.039  52.339  25.357  1.00 34.71           C  
ATOM    135  C   SER B 170      16.791  51.470  25.290  1.00 35.26           C  
ATOM    136  O   SER B 170      16.148  51.213  26.310  1.00 35.26           O  
ATOM    137  CB  SER B 170      19.114  51.635  26.190  1.00 34.30           C  
ATOM    138  OG  SER B 170      20.301  52.410  26.263  1.00 35.12           O  
ATOM    139  N   VAL B 171      16.439  51.023  24.091  1.00 36.99           N  
ATOM    140  CA  VAL B 171      15.290  50.144  23.957  1.00 37.25           C  
ATOM    141  C   VAL B 171      15.695  48.705  24.268  1.00 36.99           C  
ATOM    142  O   VAL B 171      16.515  48.104  23.575  1.00 36.69           O  
ATOM    143  CB  VAL B 171      14.666  50.223  22.553  1.00 38.28           C  
ATOM    144  CG1 VAL B 171      13.544  49.205  22.415  1.00 39.41           C  
ATOM    145  CG2 VAL B 171      14.145  51.622  22.291  1.00 39.47           C  
ATOM    146  N   MET B 172      15.093  48.174  25.326  1.00 51.46           N  
ATOM    147  CA  MET B 172      15.465  46.814  25.709  1.00 51.76           C  
ATOM    148  C   MET B 172      14.534  45.743  25.164  1.00 52.90           C  
ATOM    149  O   MET B 172      13.373  46.017  24.857  1.00 53.86           O  
ATOM    150  CB  MET B 172      15.529  46.694  27.233  1.00 52.83           C  
ATOM    151  CG  MET B 172      16.110  47.898  27.935  1.00 52.74           C  
ATOM    152  SD  MET B 172      17.868  47.609  28.206  0.68 53.70           S  
ATOM    153  CE  MET B 172      18.254  48.818  29.466  0.56 53.16           C  
ATOM    154  N   PRO B 173      15.048  44.504  25.185  1.00 41.30           N  
ATOM    155  CA  PRO B 173      14.251  43.400  24.652  1.00 42.98           C  
ATOM    156  C   PRO B 173      12.992  43.197  25.487  1.00 43.79           C  
ATOM    157  O   PRO B 173      13.013  43.362  26.707  1.00 44.29           O  
ATOM    158  CB  PRO B 173      15.190  42.198  24.772  1.00 43.59           C  
ATOM    159  CG  PRO B 173      16.555  42.791  24.752  1.00 42.47           C  
ATOM    160  CD  PRO B 173      16.427  44.089  25.492  1.00 41.42           C  
ATOM    161  N   VAL B 177       7.675  39.698  23.208  1.00 48.52           N1+
ATOM    162  CA  VAL B 177       7.679  40.106  21.823  1.00 48.64           C  
ATOM    163  C   VAL B 177       9.050  40.379  21.243  1.00 47.72           C  
ATOM    164  O   VAL B 177       9.682  41.353  21.599  1.00 45.78           O  
ATOM    165  CB  VAL B 177       6.816  41.366  21.644  1.00 48.83           C  
ATOM    166  CG1 VAL B 177       6.820  41.827  20.201  1.00 49.41           C  
ATOM    167  CG2 VAL B 177       5.401  41.105  22.114  1.00 49.77           C  
ATOM    168  N   SER B 178       9.497  39.517  20.340  1.00 51.49           N  
ATOM    169  CA  SER B 178      10.774  39.718  19.667  1.00 50.19           C  
ATOM    170  C   SER B 178      10.687  39.407  18.179  1.00 50.42           C  
ATOM    171  O   SER B 178       9.966  38.500  17.767  1.00 52.67           O  
ATOM    172  CB  SER B 178      11.852  38.843  20.305  1.00 49.66           C  
ATOM    173  OG  SER B 178      11.539  37.471  20.141  1.00 52.71           O  
ATOM    174  N   ASP B 179      11.430  40.165  17.379  1.00 47.51           N  
ATOM    175  CA  ASP B 179      11.498  39.939  15.939  1.00 48.27           C  
ATOM    176  C   ASP B 179      12.931  39.641  15.484  1.00 46.37           C  
ATOM    177  O   ASP B 179      13.214  39.597  14.288  1.00 46.48           O  
ATOM    178  CB  ASP B 179      10.927  41.139  15.177  1.00 48.66           C  
ATOM    179  CG  ASP B 179      11.606  42.440  15.544  1.00 47.60           C  
ATOM    180  OD1 ASP B 179      12.041  42.574  16.708  1.00 46.55           O  
ATOM    181  OD2 ASP B 179      11.693  43.332  14.673  1.00 48.46           O1-
ATOM    182  N   THR B 180      13.830  39.437  16.443  1.00 42.28           N  
ATOM    183  CA  THR B 180      15.215  39.073  16.139  1.00 41.69           C  
ATOM    184  C   THR B 180      15.697  37.856  16.933  1.00 42.35           C  
ATOM    185  O   THR B 180      15.688  37.872  18.162  1.00 42.79           O  
ATOM    186  CB  THR B 180      16.178  40.248  16.418  1.00 40.05           C  
ATOM    187  OG1 THR B 180      15.785  41.393  15.651  1.00 40.48           O  
ATOM    188  CG2 THR B 180      17.600  39.865  16.045  1.00 39.09           C  
ATOM    189  N   VAL B 181      16.106  36.803  16.229  1.00 35.18           N  
ATOM    190  CA  VAL B 181      16.475  35.540  16.866  1.00 36.52           C  
ATOM    191  C   VAL B 181      17.709  35.671  17.770  1.00 35.92           C  
ATOM    192  O   VAL B 181      17.788  35.043  18.826  1.00 37.34           O  
ATOM    193  CB  VAL B 181      16.745  34.455  15.798  1.00 37.22           C  
ATOM    194  CG1 VAL B 181      17.140  33.135  16.450  1.00 38.27           C  
ATOM    195  CG2 VAL B 181      15.521  34.274  14.916  1.00 37.36           C  
ATOM    196  N   VAL B 182      18.659  36.506  17.359  1.00 40.74           N  
ATOM    197  CA  VAL B 182      19.940  36.632  18.058  1.00 40.85           C  
ATOM    198  C   VAL B 182      19.924  37.789  19.059  1.00 39.96           C  
ATOM    199  O   VAL B 182      20.965  38.186  19.587  1.00 39.51           O  
ATOM    200  CB  VAL B 182      21.113  36.835  17.073  1.00 39.24           C  
ATOM    201  CG1 VAL B 182      21.365  35.566  16.270  1.00 40.49           C  
ATOM    202  CG2 VAL B 182      20.838  38.010  16.150  1.00 38.06           C  
ATOM    203  N   GLU B 183      18.733  38.320  19.312  1.00 48.94           N  
ATOM    204  CA  GLU B 183      18.537  39.427  20.249  1.00 48.07           C  
ATOM    205  C   GLU B 183      19.169  39.257  21.647  1.00 49.35           C  
ATOM    206  O   GLU B 183      19.732  40.213  22.177  1.00 47.92           O  
ATOM    207  CB  GLU B 183      17.035  39.694  20.401  1.00 48.34           C  
ATOM    208  CG  GLU B 183      16.678  40.824  21.347  1.00 47.64           C  
ATOM    209  CD  GLU B 183      15.179  40.948  21.567  1.00 49.01           C  
ATOM    210  OE1 GLU B 183      14.649  42.071  21.431  1.00 48.30           O  
ATOM    211  OE2 GLU B 183      14.533  39.927  21.886  1.00 50.69           O1-
ATOM    212  N   PRO B 184      19.072  38.059  22.261  1.00 39.37           N  
ATOM    213  CA  PRO B 184      19.712  37.933  23.578  1.00 40.62           C  
ATOM    214  C   PRO B 184      21.231  38.126  23.556  1.00 39.57           C  
ATOM    215  O   PRO B 184      21.792  38.602  24.544  1.00 40.33           O  
ATOM    216  CB  PRO B 184      19.352  36.509  24.002  1.00 42.48           C  
ATOM    217  CG  PRO B 184      18.072  36.231  23.307  1.00 43.00           C  
ATOM    218  CD  PRO B 184      18.220  36.891  21.966  1.00 40.74           C  
ATOM    219  N   TYR B 185      21.884  37.761  22.456  1.00 39.21           N  
ATOM    220  CA  TYR B 185      23.317  38.004  22.313  1.00 38.09           C  
ATOM    221  C   TYR B 185      23.622  39.495  22.228  1.00 36.10           C  
ATOM    222  O   TYR B 185      24.454  40.009  22.975  1.00 36.20           O  
ATOM    223  CB  TYR B 185      23.875  37.297  21.076  1.00 37.34           C  
ATOM    224  CG  TYR B 185      24.087  35.809  21.237  1.00 39.15           C  
ATOM    225  CD1 TYR B 185      24.250  35.240  22.494  1.00 40.13           C  
ATOM    226  CD2 TYR B 185      24.149  34.976  20.129  1.00 39.06           C  
ATOM    227  CE1 TYR B 185      24.455  33.878  22.643  1.00 41.49           C  
ATOM    228  CE2 TYR B 185      24.351  33.618  20.267  1.00 40.17           C  
ATOM    229  CZ  TYR B 185      24.505  33.072  21.524  1.00 41.56           C  
ATOM    230  OH  TYR B 185      24.711  31.716  21.661  1.00 42.31           O  
ATOM    231  N   ASN B 186      22.945  40.178  21.311  1.00 36.61           N  
ATOM    232  CA  ASN B 186      23.163  41.601  21.086  1.00 35.16           C  
ATOM    233  C   ASN B 186      22.896  42.444  22.329  1.00 35.58           C  
ATOM    234  O   ASN B 186      23.569  43.447  22.566  1.00 34.55           O  
ATOM    235  CB  ASN B 186      22.281  42.094  19.937  1.00 34.35           C  
ATOM    236  CG  ASN B 186      22.546  41.356  18.638  1.00 34.67           C  
ATOM    237  OD1 ASN B 186      23.655  40.884  18.392  1.00 34.91           O  
ATOM    238  ND2 ASN B 186      21.524  41.256  17.797  1.00 34.16           N  
ATOM    239  N   ALA B 187      21.914  42.030  23.122  1.00 37.90           N  
ATOM    240  CA  ALA B 187      21.507  42.789  24.297  1.00 38.18           C  
ATOM    241  C   ALA B 187      22.475  42.601  25.456  1.00 39.90           C  
ATOM    242  O   ALA B 187      22.863  43.567  26.112  1.00 39.71           O  
ATOM    243  CB  ALA B 187      20.101  42.389  24.718  1.00 38.39           C  
ATOM    244  N   THR B 188      22.863  41.353  25.702  1.00 32.30           N  
ATOM    245  CA  THR B 188      23.782  41.031  26.789  1.00 33.75           C  
ATOM    246  C   THR B 188      25.154  41.657  26.566  1.00 32.88           C  
ATOM    247  O   THR B 188      25.789  42.140  27.505  1.00 33.71           O  
ATOM    248  CB  THR B 188      23.939  39.510  26.949  1.00 34.99           C  
ATOM    249  OG1 THR B 188      22.665  38.927  27.246  1.00 35.92           O  
ATOM    250  CG2 THR B 188      24.917  39.178  28.068  1.00 35.64           C  
ATOM    251  N   LEU B 189      25.602  41.657  25.316  1.00 38.26           N  
ATOM    252  CA  LEU B 189      26.880  42.262  24.967  1.00 37.56           C  
ATOM    253  C   LEU B 189      26.823  43.782  25.101  1.00 36.67           C  
ATOM    254  O   LEU B 189      27.813  44.417  25.458  1.00 36.79           O  
ATOM    255  CB  LEU B 189      27.292  41.868  23.548  1.00 36.55           C  
ATOM    256  CG  LEU B 189      27.697  40.401  23.356  1.00 37.42           C  
ATOM    257  CD1 LEU B 189      27.710  40.020  21.886  1.00 36.33           C  
ATOM    258  CD2 LEU B 189      29.052  40.133  23.987  1.00 38.29           C  
ATOM    259  N   SER B 190      25.664  44.360  24.802  1.00 40.83           N  
ATOM    260  CA  SER B 190      25.454  45.797  24.967  1.00 39.86           C  
ATOM    261  C   SER B 190      25.400  46.225  26.432  1.00 41.54           C  
ATOM    262  O   SER B 190      26.009  47.224  26.812  1.00 41.57           O  
ATOM    263  CB  SER B 190      24.171  46.230  24.260  1.00 38.15           C  
ATOM    264  OG  SER B 190      24.340  46.196  22.857  1.00 37.58           O  
ATOM    265  N   VAL B 191      24.654  45.474  27.240  1.00 38.42           N  
ATOM    266  CA  VAL B 191      24.480  45.789  28.658  1.00 39.87           C  
ATOM    267  C   VAL B 191      25.836  45.849  29.354  1.00 42.19           C  
ATOM    268  O   VAL B 191      26.097  46.740  30.164  1.00 42.10           O  
ATOM    269  CB  VAL B 191      23.575  44.749  29.363  1.00 40.55           C  
ATOM    270  CG1 VAL B 191      23.708  44.847  30.874  1.00 41.50           C  
ATOM    271  CG2 VAL B 191      22.125  44.936  28.943  1.00 38.66           C  
ATOM    272  N   HIS B 192      26.690  44.890  29.013  1.00 48.84           N  
ATOM    273  CA  HIS B 192      28.065  44.828  29.488  1.00 49.31           C  
ATOM    274  C   HIS B 192      28.772  46.168  29.298  1.00 49.41           C  
ATOM    275  O   HIS B 192      29.412  46.684  30.214  1.00 50.60           O  
ATOM    276  CB  HIS B 192      28.811  43.714  28.746  1.00 49.35           C  
ATOM    277  CG  HIS B 192      30.205  43.480  29.234  1.00 50.44           C  
ATOM    278  ND1 HIS B 192      30.481  42.978  30.487  1.00 51.84           N  
ATOM    279  CD2 HIS B 192      31.403  43.665  28.631  1.00 50.10           C  
ATOM    280  CE1 HIS B 192      31.788  42.870  30.639  1.00 52.26           C  
ATOM    281  NE2 HIS B 192      32.371  43.281  29.527  1.00 51.80           N  
ATOM    282  N   GLN B 193      28.644  46.727  28.099  1.00 43.84           N  
ATOM    283  CA  GLN B 193      29.191  48.042  27.792  1.00 43.31           C  
ATOM    284  C   GLN B 193      28.505  49.164  28.573  1.00 44.08           C  
ATOM    285  O   GLN B 193      29.166  50.074  29.073  1.00 45.37           O  
ATOM    286  CB  GLN B 193      29.076  48.321  26.295  1.00 41.08           C  
ATOM    287  CG  GLN B 193      29.697  47.258  25.410  1.00 40.72           C  
ATOM    288  CD  GLN B 193      31.210  47.242  25.500  1.00 41.95           C  
ATOM    289  OE1 GLN B 193      31.847  48.292  25.582  1.00 42.23           O  
ATOM    290  NE2 GLN B 193      31.795  46.049  25.478  1.00 42.17           N  
ATOM    291  N   LEU B 194      27.180  49.100  28.661  1.00 40.47           N  
ATOM    292  CA  LEU B 194      26.392  50.165  29.279  1.00 39.82           C  
ATOM    293  C   LEU B 194      26.705  50.302  30.767  1.00 41.46           C  
ATOM    294  O   LEU B 194      26.847  51.413  31.283  1.00 41.52           O  
ATOM    295  CB  LEU B 194      24.897  49.908  29.082  1.00 37.96           C  
ATOM    296  CG  LEU B 194      24.353  50.024  27.656  1.00 35.83           C  
ATOM    297  CD1 LEU B 194      22.849  49.788  27.642  1.00 34.88           C  
ATOM    298  CD2 LEU B 194      24.690  51.378  27.055  1.00 35.45           C  
ATOM    299  N   VAL B 195      26.799  49.162  31.445  1.00 36.82           N  
ATOM    300  CA  VAL B 195      27.124  49.108  32.866  1.00 38.24           C  
ATOM    301  C   VAL B 195      28.399  49.884  33.193  1.00 39.55           C  
ATOM    302  O   VAL B 195      28.486  50.543  34.229  1.00 40.06           O  
ATOM    303  CB  VAL B 195      27.273  47.643  33.339  1.00 39.82           C  
ATOM    304  CG1 VAL B 195      27.900  47.573  34.720  1.00 41.28           C  
ATOM    305  CG2 VAL B 195      25.924  46.958  33.345  1.00 39.05           C  
ATOM    306  N   GLU B 196      29.376  49.824  32.293  1.00 60.24           N  
ATOM    307  CA  GLU B 196      30.674  50.445  32.535  1.00 61.44           C  
ATOM    308  C   GLU B 196      30.780  51.890  32.041  1.00 60.98           C  
ATOM    309  O   GLU B 196      31.459  52.707  32.660  1.00 61.64           O  
ATOM    310  CB  GLU B 196      31.782  49.609  31.885  1.00 61.94           C  
ATOM    311  CG  GLU B 196      31.720  48.123  32.198  1.00 61.99           C  
ATOM    312  CD  GLU B 196      32.159  47.802  33.614  1.00 64.29           C  
ATOM    313  OE1 GLU B 196      33.010  48.538  34.159  1.00 65.33           O  
ATOM    314  OE2 GLU B 196      31.655  46.809  34.183  1.00 64.08           O1-
ATOM    315  N   ASN B 197      30.118  52.211  30.933  1.00 49.38           N  
ATOM    316  CA  ASN B 197      30.416  53.459  30.230  1.00 49.37           C  
ATOM    317  C   ASN B 197      29.304  54.506  30.148  1.00 47.79           C  
ATOM    318  O   ASN B 197      29.493  55.546  29.518  1.00 48.15           O  
ATOM    319  CB  ASN B 197      30.882  53.146  28.806  1.00 49.25           C  
ATOM    320  CG  ASN B 197      32.269  52.537  28.768  1.00 50.23           C  
ATOM    321  OD1 ASN B 197      33.104  52.812  29.629  1.00 51.89           O  
ATOM    322  ND2 ASN B 197      32.524  51.711  27.764  1.00 49.37           N  
ATOM    323  N   THR B 198      28.155  54.256  30.765  1.00 40.18           N  
ATOM    324  CA  THR B 198      27.133  55.298  30.821  1.00 39.55           C  
ATOM    325  C   THR B 198      26.847  55.716  32.257  1.00 38.30           C  
ATOM    326  O   THR B 198      27.021  54.934  33.191  1.00 38.37           O  
ATOM    327  CB  THR B 198      25.816  54.848  30.154  1.00 36.86           C  
ATOM    328  OG1 THR B 198      25.201  53.818  30.936  1.00 35.04           O  
ATOM    329  CG2 THR B 198      26.081  54.333  28.751  1.00 37.72           C  
ATOM    330  N   ASP B 199      26.397  56.956  32.417  1.00 44.46           N  
ATOM    331  CA  ASP B 199      26.065  57.503  33.724  1.00 43.08           C  
ATOM    332  C   ASP B 199      24.600  57.253  34.054  1.00 39.67           C  
ATOM    333  O   ASP B 199      24.249  56.992  35.201  1.00 37.84           O  
ATOM    334  CB  ASP B 199      26.379  58.998  33.778  1.00 44.14           C  
ATOM    335  CG  ASP B 199      27.864  59.281  33.679  1.00 46.59           C  
ATOM    336  OD1 ASP B 199      28.606  58.879  34.600  1.00 47.15           O  
ATOM    337  OD2 ASP B 199      28.290  59.892  32.677  1.00 48.24           O1-
ATOM    338  N   GLU B 200      23.747  57.348  33.040  1.00 65.78           N  
ATOM    339  CA  GLU B 200      22.326  57.060  33.199  1.00 63.42           C  
ATOM    340  C   GLU B 200      21.771  56.380  31.954  1.00 62.76           C  
ATOM    341  O   GLU B 200      22.022  56.824  30.833  1.00 64.46           O  
ATOM    342  CB  GLU B 200      21.531  58.342  33.469  1.00 62.00           C  
ATOM    343  CG  GLU B 200      22.009  59.171  34.645  1.00 63.06           C  
ATOM    344  CD  GLU B 200      21.330  60.526  34.715  1.00 63.28           C  
ATOM    345  OE1 GLU B 200      20.232  60.612  35.305  1.00 61.15           O  
ATOM    346  OE2 GLU B 200      21.896  61.504  34.178  1.00 65.11           O1-
ATOM    347  N   THR B 201      21.011  55.308  32.152  1.00 41.55           N  
ATOM    348  CA  THR B 201      20.356  54.633  31.039  1.00 40.47           C  
ATOM    349  C   THR B 201      18.862  54.498  31.311  1.00 37.73           C  
ATOM    350  O   THR B 201      18.452  53.867  32.285  1.00 36.52           O  
ATOM    351  CB  THR B 201      20.962  53.240  30.778  1.00 40.62           C  
ATOM    352  OG1 THR B 201      22.255  53.387  30.178  1.00 42.57           O  
ATOM    353  CG2 THR B 201      20.066  52.427  29.850  1.00 38.51           C  
ATOM    354  N   TYR B 202      18.052  55.101  30.447  1.00 42.73           N  
ATOM    355  CA  TYR B 202      16.605  54.963  30.531  1.00 41.00           C  
ATOM    356  C   TYR B 202      16.174  53.709  29.771  1.00 40.30           C  
ATOM    357  O   TYR B 202      16.365  53.622  28.560  1.00 40.22           O  
ATOM    358  CB  TYR B 202      15.916  56.213  29.977  1.00 40.60           C  
ATOM    359  CG  TYR B 202      16.271  57.479  30.731  1.00 42.15           C  
ATOM    360  CD1 TYR B 202      17.431  58.186  30.435  1.00 44.88           C  
ATOM    361  CD2 TYR B 202      15.447  57.966  31.737  1.00 41.76           C  
ATOM    362  CE1 TYR B 202      17.761  59.342  31.124  1.00 45.95           C  
ATOM    363  CE2 TYR B 202      15.768  59.123  32.429  1.00 42.73           C  
ATOM    364  CZ  TYR B 202      16.927  59.805  32.119  1.00 45.00           C  
ATOM    365  OH  TYR B 202      17.251  60.954  32.806  1.00 46.22           O  
ATOM    366  N   ASP B 205      10.919  49.646  26.829  1.00 57.34           N1+
ATOM    367  CA  ASP B 205      10.592  48.381  26.167  1.00 58.81           C  
ATOM    368  C   ASP B 205       9.338  48.501  25.297  1.00 59.91           C  
ATOM    369  O   ASP B 205       8.277  48.895  25.784  1.00 61.59           O  
ATOM    370  CB  ASP B 205      10.376  47.257  27.174  1.00 61.79           C  
ATOM    371  CG  ASP B 205       9.443  46.191  26.638  1.00 64.57           C  
ATOM    372  OD1 ASP B 205       8.638  45.671  27.438  1.00 67.60           O  
ATOM    373  OD2 ASP B 205       9.536  45.833  25.448  1.00 64.03           O1-
ATOM    374  N   ASN B 206       9.520  47.982  24.083  1.00 45.69           N  
ATOM    375  CA  ASN B 206       8.506  48.100  23.034  1.00 46.61           C  
ATOM    376  C   ASN B 206       7.173  47.417  23.359  1.00 50.35           C  
ATOM    377  O   ASN B 206       6.108  47.905  22.977  1.00 51.06           O  
ATOM    378  CB  ASN B 206       9.040  47.525  21.717  1.00 44.43           C  
ATOM    379  CG  ASN B 206       9.826  48.536  20.908  1.00 42.53           C  
ATOM    380  OD1 ASN B 206       9.822  49.729  21.208  1.00 41.99           O  
ATOM    381  ND2 ASN B 206      10.500  48.062  19.867  1.00 41.20           N  
ATOM    382  N   GLU B 207       7.228  46.320  24.094  1.00 46.40           N  
ATOM    383  CA  GLU B 207       6.019  45.619  24.481  1.00 50.05           C  
ATOM    384  C   GLU B 207       5.219  46.503  25.425  1.00 52.35           C  
ATOM    385  O   GLU B 207       4.013  46.634  25.298  1.00 54.89           O  
ATOM    386  CB  GLU B 207       6.371  44.295  25.152  1.00 50.55           C  
ATOM    387  CG  GLU B 207       5.186  43.416  25.488  1.00 53.01           C  
ATOM    388  CD  GLU B 207       5.595  42.020  25.898  1.00 52.83           C  
ATOM    389  OE1 GLU B 207       6.709  41.602  25.552  1.00 50.51           O  
ATOM    390  OE2 GLU B 207       4.802  41.336  26.560  1.00 55.34           O1-
ATOM    391  N   ALA B 208       5.911  47.114  26.374  1.00 43.01           N  
ATOM    392  CA  ALA B 208       5.275  47.996  27.341  1.00 44.77           C  
ATOM    393  C   ALA B 208       4.663  49.196  26.634  1.00 44.19           C  
ATOM    394  O   ALA B 208       3.556  49.620  26.962  1.00 46.83           O  
ATOM    395  CB  ALA B 208       6.276  48.446  28.389  1.00 42.93           C  
ATOM    396  N   LEU B 209       5.400  49.750  25.676  1.00 43.50           N  
ATOM    397  CA  LEU B 209       4.924  50.890  24.905  1.00 41.72           C  
ATOM    398  C   LEU B 209       3.668  50.533  24.128  1.00 45.80           C  
ATOM    399  O   LEU B 209       2.744  51.337  24.014  1.00 46.90           O  
ATOM    400  CB  LEU B 209       5.995  51.367  23.929  1.00 37.71           C  
ATOM    401  CG  LEU B 209       7.342  51.834  24.470  1.00 35.24           C  
ATOM    402  CD1 LEU B 209       8.251  52.140  23.303  1.00 32.82           C  
ATOM    403  CD2 LEU B 209       7.168  53.059  25.351  1.00 34.66           C  
ATOM    404  N   TYR B 210       3.640  49.325  23.591  1.00 41.45           N  
ATOM    405  CA  TYR B 210       2.504  48.862  22.819  1.00 44.67           C  
ATOM    406  C   TYR B 210       1.267  48.654  23.682  1.00 48.16           C  
ATOM    407  O   TYR B 210       0.180  49.059  23.313  1.00 49.34           O  
ATOM    408  CB  TYR B 210       2.857  47.577  22.080  1.00 42.78           C  
ATOM    409  CG  TYR B 210       1.707  47.008  21.310  1.00 44.77           C  
ATOM    410  CD1 TYR B 210       1.455  47.411  20.014  1.00 44.51           C  
ATOM    411  CD2 TYR B 210       0.860  46.084  21.884  1.00 47.08           C  
ATOM    412  CE1 TYR B 210       0.394  46.899  19.307  1.00 46.40           C  
ATOM    413  CE2 TYR B 210      -0.202  45.568  21.187  1.00 49.06           C  
ATOM    414  CZ  TYR B 210      -0.428  45.979  19.900  1.00 48.64           C  
ATOM    415  OH  TYR B 210      -1.487  45.465  19.207  1.00 50.65           O  
ATOM    416  N   ASP B 211       1.440  48.025  24.834  1.00 66.19           N  
ATOM    417  CA  ASP B 211       0.324  47.778  25.726  1.00 68.12           C  
ATOM    418  C   ASP B 211      -0.333  49.074  26.174  1.00 68.68           C  
ATOM    419  O   ASP B 211      -1.544  49.141  26.306  1.00 69.94           O  
ATOM    420  CB  ASP B 211       0.755  46.933  26.916  1.00 68.80           C  
ATOM    421  CG  ASP B 211       0.857  45.465  26.572  1.00 69.65           C  
ATOM    422  OD1 ASP B 211       0.090  45.006  25.708  1.00 70.24           O  
ATOM    423  OD2 ASP B 211       1.698  44.763  27.163  1.00 69.45           O1-
ATOM    424  N   ILE B 212       0.467  50.105  26.399  1.00 61.17           N  
ATOM    425  CA  ILE B 212      -0.060  51.393  26.792  1.00 59.55           C  
ATOM    426  C   ILE B 212      -0.893  51.937  25.638  1.00 60.74           C  
ATOM    427  O   ILE B 212      -1.992  52.443  25.828  1.00 61.40           O  
ATOM    428  CB  ILE B 212       1.076  52.378  27.128  1.00 56.12           C  
ATOM    429  CG1 ILE B 212       1.715  52.016  28.464  1.00 55.61           C  
ATOM    430  CG2 ILE B 212       0.584  53.814  27.185  1.00 54.33           C  
ATOM    431  CD1 ILE B 212       2.778  52.989  28.909  1.00 50.95           C  
ATOM    432  N   CYS B 213      -0.357  51.829  24.432  1.00 69.46           N  
ATOM    433  CA  CYS B 213      -1.065  52.310  23.266  1.00 69.68           C  
ATOM    434  C   CYS B 213      -2.331  51.516  23.022  1.00 72.87           C  
ATOM    435  O   CYS B 213      -3.381  52.071  22.741  1.00 73.73           O  
ATOM    436  CB  CYS B 213      -0.170  52.209  22.035  1.00 67.78           C  
ATOM    437  SG  CYS B 213       1.127  53.450  21.923  1.00 63.23           S  
ATOM    438  N   PHE B 214      -2.207  50.202  23.114  1.00 72.31           N  
ATOM    439  CA  PHE B 214      -3.326  49.297  22.908  1.00 74.67           C  
ATOM    440  C   PHE B 214      -4.421  49.246  23.954  1.00 76.48           C  
ATOM    441  O   PHE B 214      -5.579  49.051  23.621  1.00 78.15           O  
ATOM    442  CB  PHE B 214      -2.876  47.881  22.586  1.00 74.52           C  
ATOM    443  CG  PHE B 214      -3.985  47.020  22.066  1.00 76.02           C  
ATOM    444  CD1 PHE B 214      -4.380  47.108  20.748  1.00 75.41           C  
ATOM    445  CD2 PHE B 214      -4.649  46.144  22.901  1.00 78.28           C  
ATOM    446  CE1 PHE B 214      -5.405  46.326  20.264  1.00 77.34           C  
ATOM    447  CE2 PHE B 214      -5.678  45.358  22.425  1.00 79.64           C  
ATOM    448  CZ  PHE B 214      -6.056  45.450  21.104  1.00 79.08           C  
ATOM    449  N   ARG B 215      -4.054  49.357  25.221  1.00116.95           N  
ATOM    450  CA  ARG B 215      -5.056  49.252  26.262  1.00118.67           C  
ATOM    451  C   ARG B 215      -5.535  50.557  26.861  1.00118.65           C  
ATOM    452  O   ARG B 215      -6.660  50.979  26.618  1.00121.01           O  
ATOM    453  CB  ARG B 215      -4.543  48.353  27.383  1.00118.77           C  
ATOM    454  CG  ARG B 215      -4.109  46.971  26.935  1.00119.06           C  
ATOM    455  CD  ARG B 215      -3.612  46.161  28.118  1.00119.79           C  
ATOM    456  NE  ARG B 215      -3.154  44.831  27.733  1.00120.45           N  
ATOM    457  CZ  ARG B 215      -2.668  43.933  28.583  1.00120.57           C  
ATOM    458  NH1 ARG B 215      -2.575  44.222  29.873  1.00120.36           N  
ATOM    459  NH2 ARG B 215      -2.278  42.746  28.144  1.00120.08           N1+
ATOM    460  N   THR B 216      -4.688  51.205  27.639  1.00105.83           N  
ATOM    461  CA  THR B 216      -4.997  52.467  28.280  1.00106.09           C  
ATOM    462  C   THR B 216      -5.462  53.547  27.319  1.00106.65           C  
ATOM    463  O   THR B 216      -6.399  54.283  27.608  1.00110.74           O  
ATOM    464  CB  THR B 216      -3.784  53.004  29.054  1.00102.47           C  
ATOM    465  OG1 THR B 216      -2.756  53.365  28.129  1.00100.85           O  
ATOM    466  CG2 THR B 216      -3.253  51.957  30.006  1.00101.96           C  
ATOM    467  N   LEU B 217      -4.654  53.702  26.284  1.00 93.90           N  
ATOM    468  CA  LEU B 217      -4.814  54.758  25.301  1.00 92.91           C  
ATOM    469  C   LEU B 217      -5.358  54.375  23.929  1.00 93.84           C  
ATOM    470  O   LEU B 217      -5.390  55.212  23.036  1.00 93.70           O  
ATOM    471  CB  LEU B 217      -3.456  55.453  25.161  1.00 89.34           C  
ATOM    472  CG  LEU B 217      -3.001  56.136  23.879  1.00 87.74           C  
ATOM    473  CD1 LEU B 217      -3.917  57.302  23.551  1.00 90.47           C  
ATOM    474  CD2 LEU B 217      -1.565  56.603  24.034  1.00 83.79           C  
ATOM    475  N   LEU B 219      -7.246  54.006  20.619  1.00 87.53           N1+
ATOM    476  CA  LEU B 219      -6.037  53.866  19.791  1.00 84.33           C  
ATOM    477  C   LEU B 219      -5.613  52.442  19.414  1.00 84.90           C  
ATOM    478  O   LEU B 219      -4.468  52.049  19.595  1.00 83.80           O  
ATOM    479  CB  LEU B 219      -4.861  54.583  20.446  1.00 80.97           C  
ATOM    480  CG  LEU B 219      -3.647  54.663  19.532  1.00 79.19           C  
ATOM    481  CD1 LEU B 219      -3.781  55.851  18.595  1.00 77.49           C  
ATOM    482  CD2 LEU B 219      -2.368  54.758  20.341  1.00 77.07           C  
ATOM    483  N   THR B 220      -6.555  51.677  18.883  1.00120.79           N  
ATOM    484  CA  THR B 220      -6.386  50.316  18.395  1.00120.71           C  
ATOM    485  C   THR B 220      -5.401  50.273  17.227  1.00118.83           C  
ATOM    486  O   THR B 220      -5.173  51.282  16.564  1.00117.25           O  
ATOM    487  CB  THR B 220      -7.722  49.749  17.905  1.00122.76           C  
ATOM    488  OG1 THR B 220      -7.506  48.455  17.334  1.00123.30           O  
ATOM    489  CG2 THR B 220      -8.322  50.662  16.857  1.00121.40           C  
ATOM    490  N   THR B 221      -4.760  49.131  16.991  1.00 78.61           N  
ATOM    491  CA  THR B 221      -3.836  48.991  15.870  1.00 76.55           C  
ATOM    492  C   THR B 221      -2.650  49.963  15.897  1.00 74.35           C  
ATOM    493  O   THR B 221      -2.381  50.660  14.924  1.00 72.62           O  
ATOM    494  CB  THR B 221      -4.572  49.132  14.528  1.00 76.35           C  
ATOM    495  OG1 THR B 221      -5.328  50.347  14.525  1.00 77.84           O  
ATOM    496  CG2 THR B 221      -5.505  47.969  14.318  1.00 78.08           C  
ATOM    497  N   PRO B 222      -1.954  50.018  17.027  1.00 56.17           N  
ATOM    498  CA  PRO B 222      -0.805  50.921  17.153  1.00 54.07           C  
ATOM    499  C   PRO B 222       0.322  50.580  16.180  1.00 51.57           C  
ATOM    500  O   PRO B 222       0.541  49.410  15.871  1.00 51.69           O  
ATOM    501  CB  PRO B 222      -0.347  50.708  18.602  1.00 54.57           C  
ATOM    502  CG  PRO B 222      -1.502  50.036  19.289  1.00 57.25           C  
ATOM    503  CD  PRO B 222      -2.146  49.203  18.237  1.00 57.26           C  
ATOM    504  N   THR B 223       1.031  51.603  15.718  1.00 61.08           N  
ATOM    505  CA  THR B 223       2.200  51.430  14.861  1.00 58.15           C  
ATOM    506  C   THR B 223       3.461  51.888  15.588  1.00 56.35           C  
ATOM    507  O   THR B 223       3.395  52.333  16.733  1.00 56.71           O  
ATOM    508  CB  THR B 223       2.055  52.197  13.537  1.00 57.55           C  
ATOM    509  OG1 THR B 223       2.043  53.605  13.797  1.00 57.15           O  
ATOM    510  CG2 THR B 223       0.766  51.799  12.834  1.00 58.69           C  
ATOM    511  N   TYR B 224       4.607  51.779  14.925  1.00 50.21           N  
ATOM    512  CA  TYR B 224       5.861  52.251  15.503  1.00 50.27           C  
ATOM    513  C   TYR B 224       5.834  53.757  15.740  1.00 50.09           C  
ATOM    514  O   TYR B 224       6.431  54.251  16.696  1.00 50.28           O  
ATOM    515  CB  TYR B 224       7.044  51.893  14.605  1.00 49.73           C  
ATOM    516  CG  TYR B 224       7.606  50.512  14.848  1.00 49.96           C  
ATOM    517  CD1 TYR B 224       7.744  50.018  16.138  1.00 50.23           C  
ATOM    518  CD2 TYR B 224       8.021  49.713  13.793  1.00 49.93           C  
ATOM    519  CE1 TYR B 224       8.263  48.761  16.370  1.00 50.41           C  
ATOM    520  CE2 TYR B 224       8.543  48.453  14.015  1.00 50.44           C  
ATOM    521  CZ  TYR B 224       8.661  47.984  15.305  1.00 50.10           C  
ATOM    522  OH  TYR B 224       9.178  46.733  15.536  1.00 50.79           O  
ATOM    523  N   GLY B 225       5.133  54.478  14.871  1.00 48.35           N  
ATOM    524  CA  GLY B 225       4.958  55.910  15.029  1.00 48.07           C  
ATOM    525  C   GLY B 225       4.270  56.259  16.335  1.00 49.01           C  
ATOM    526  O   GLY B 225       4.571  57.282  16.949  1.00 49.29           O  
ATOM    527  N   ASP B 226       3.342  55.407  16.761  1.00 54.42           N  
ATOM    528  CA  ASP B 226       2.652  55.601  18.031  1.00 56.49           C  
ATOM    529  C   ASP B 226       3.592  55.351  19.210  1.00 57.23           C  
ATOM    530  O   ASP B 226       3.671  56.164  20.131  1.00 58.26           O  
ATOM    531  CB  ASP B 226       1.426  54.690  18.114  1.00 58.49           C  
ATOM    532  CG  ASP B 226       0.393  55.011  17.050  1.00 58.31           C  
ATOM    533  OD1 ASP B 226       0.280  56.198  16.676  1.00 57.66           O  
ATOM    534  OD2 ASP B 226      -0.301  54.083  16.585  1.00 59.10           O1-
ATOM    535  N   LEU B 227       4.293  54.220  19.182  1.00 42.36           N  
ATOM    536  CA  LEU B 227       5.269  53.897  20.222  1.00 42.90           C  
ATOM    537  C   LEU B 227       6.363  54.960  20.308  1.00 41.92           C  
ATOM    538  O   LEU B 227       6.779  55.338  21.403  1.00 42.54           O  
ATOM    539  CB  LEU B 227       5.896  52.513  19.995  1.00 41.97           C  
ATOM    540  CG  LEU B 227       5.116  51.211  20.237  1.00 43.24           C  
ATOM    541  CD1 LEU B 227       3.698  51.212  19.683  1.00 44.43           C  
ATOM    542  CD2 LEU B 227       5.902  50.029  19.686  1.00 41.89           C  
ATOM    543  N   ASN B 228       6.834  55.429  19.155  1.00 45.20           N  
ATOM    544  CA  ASN B 228       7.900  56.423  19.125  1.00 45.42           C  
ATOM    545  C   ASN B 228       7.441  57.751  19.719  1.00 45.62           C  
ATOM    546  O   ASN B 228       8.220  58.465  20.349  1.00 45.87           O  
ATOM    547  CB  ASN B 228       8.391  56.649  17.691  1.00 44.30           C  
ATOM    548  CG  ASN B 228       9.099  55.437  17.112  1.00 44.24           C  
ATOM    549  OD1 ASN B 228       9.396  54.477  17.821  1.00 44.57           O  
ATOM    550  ND2 ASN B 228       9.372  55.480  15.813  1.00 44.69           N  
ATOM    551  N   HIS B 229       6.169  58.074  19.512  1.00 62.57           N  
ATOM    552  CA  HIS B 229       5.587  59.291  20.064  1.00 63.42           C  
ATOM    553  C   HIS B 229       5.497  59.212  21.583  1.00 65.07           C  
ATOM    554  O   HIS B 229       5.691  60.205  22.285  1.00 65.23           O  
ATOM    555  CB  HIS B 229       4.203  59.547  19.471  1.00 63.86           C  
ATOM    556  CG  HIS B 229       3.598  60.845  19.903  1.00 65.19           C  
ATOM    557  ND1 HIS B 229       4.032  62.062  19.422  1.00 64.16           N  
ATOM    558  CD2 HIS B 229       2.603  61.119  20.779  1.00 66.54           C  
ATOM    559  CE1 HIS B 229       3.325  63.029  19.979  1.00 65.13           C  
ATOM    560  NE2 HIS B 229       2.451  62.484  20.806  1.00 66.91           N  
ATOM    561  N   LEU B 230       5.193  58.019  22.079  1.00 50.46           N  
ATOM    562  CA  LEU B 230       5.146  57.766  23.511  1.00 52.60           C  
ATOM    563  C   LEU B 230       6.519  57.972  24.146  1.00 51.72           C  
ATOM    564  O   LEU B 230       6.631  58.554  25.225  1.00 52.79           O  
ATOM    565  CB  LEU B 230       4.636  56.350  23.778  1.00 54.55           C  
ATOM    566  CG  LEU B 230       4.140  56.048  25.190  1.00 57.91           C  
ATOM    567  CD1 LEU B 230       3.151  57.108  25.640  1.00 59.54           C  
ATOM    568  CD2 LEU B 230       3.507  54.671  25.236  1.00 58.48           C  
ATOM    569  N   VAL B 231       7.559  57.490  23.472  1.00 51.68           N  
ATOM    570  CA  VAL B 231       8.922  57.614  23.977  1.00 50.44           C  
ATOM    571  C   VAL B 231       9.344  59.075  23.986  1.00 50.13           C  
ATOM    572  O   VAL B 231       9.948  59.554  24.945  1.00 49.96           O  
ATOM    573  CB  VAL B 231       9.924  56.807  23.133  1.00 49.21           C  
ATOM    574  CG1 VAL B 231      11.344  57.083  23.592  1.00 48.67           C  
ATOM    575  CG2 VAL B 231       9.621  55.337  23.232  1.00 49.97           C  
ATOM    576  N   SER B 232       8.997  59.779  22.913  1.00 57.05           N  
ATOM    577  CA  SER B 232       9.329  61.189  22.764  1.00 56.72           C  
ATOM    578  C   SER B 232       8.715  62.020  23.881  1.00 57.31           C  
ATOM    579  O   SER B 232       9.360  62.920  24.417  1.00 57.40           O  
ATOM    580  CB  SER B 232       8.860  61.703  21.405  1.00 56.28           C  
ATOM    581  OG  SER B 232       9.420  60.928  20.362  1.00 56.28           O  
ATOM    582  N   ALA B 233       7.463  61.722  24.215  1.00 51.78           N  
ATOM    583  CA  ALA B 233       6.784  62.391  25.317  1.00 53.35           C  
ATOM    584  C   ALA B 233       7.582  62.218  26.605  1.00 53.76           C  
ATOM    585  O   ALA B 233       7.772  63.169  27.363  1.00 53.92           O  
ATOM    586  CB  ALA B 233       5.374  61.850  25.482  1.00 54.84           C  
ATOM    587  N   THR B 234       8.040  60.994  26.848  1.00 54.90           N  
ATOM    588  CA  THR B 234       8.872  60.700  28.008  1.00 54.60           C  
ATOM    589  C   THR B 234      10.203  61.438  27.922  1.00 53.04           C  
ATOM    590  O   THR B 234      10.646  62.052  28.892  1.00 52.87           O  
ATOM    591  CB  THR B 234       9.134  59.191  28.151  1.00 55.13           C  
ATOM    592  OG1 THR B 234       7.895  58.516  28.391  1.00 58.43           O  
ATOM    593  CG2 THR B 234      10.079  58.920  29.309  1.00 55.00           C  
ATOM    594  N   MET B 235      10.829  61.383  26.749  1.00 54.60           N  
ATOM    595  CA  MET B 235      12.125  62.016  26.540  1.00 53.71           C  
ATOM    596  C   MET B 235      12.006  63.524  26.705  1.00 54.03           C  
ATOM    597  O   MET B 235      12.899  64.173  27.250  1.00 53.82           O  
ATOM    598  CB  MET B 235      12.677  61.682  25.153  1.00 52.86           C  
ATOM    599  CG  MET B 235      13.081  60.231  24.956  1.00 52.69           C  
ATOM    600  SD  MET B 235      13.818  59.972  23.331  1.00 51.87           S  
ATOM    601  CE  MET B 235      15.217  61.089  23.418  1.00 52.08           C  
ATOM    602  N   SER B 236      10.899  64.073  26.219  1.00 53.50           N  
ATOM    603  CA  SER B 236      10.579  65.476  26.429  1.00 53.60           C  
ATOM    604  C   SER B 236      10.464  65.773  27.919  1.00 54.20           C  
ATOM    605  O   SER B 236      10.935  66.804  28.399  1.00 54.15           O  
ATOM    606  CB  SER B 236       9.281  65.847  25.711  1.00 52.93           C  
ATOM    607  OG  SER B 236       8.854  67.146  26.081  1.00 53.92           O  
ATOM    608  N   GLY B 237       9.822  64.860  28.640  1.00 47.79           N  
ATOM    609  CA  GLY B 237       9.576  65.028  30.059  1.00 48.16           C  
ATOM    610  C   GLY B 237      10.827  65.010  30.917  1.00 47.57           C  
ATOM    611  O   GLY B 237      11.014  65.884  31.763  1.00 47.63           O  
ATOM    612  N   VAL B 238      11.687  64.017  30.702  1.00 55.91           N  
ATOM    613  CA  VAL B 238      12.891  63.864  31.514  1.00 54.80           C  
ATOM    614  C   VAL B 238      13.928  64.946  31.223  1.00 54.41           C  
ATOM    615  O   VAL B 238      14.848  65.157  32.011  1.00 54.20           O  
ATOM    616  CB  VAL B 238      13.550  62.476  31.306  1.00 54.01           C  
ATOM    617  CG1 VAL B 238      12.512  61.370  31.365  1.00 54.48           C  
ATOM    618  CG2 VAL B 238      14.312  62.430  29.992  1.00 53.67           C  
ATOM    619  N   THR B 239      13.773  65.638  30.098  1.00 52.11           N  
ATOM    620  CA  THR B 239      14.711  66.689  29.722  1.00 52.58           C  
ATOM    621  C   THR B 239      14.112  68.083  29.872  1.00 53.29           C  
ATOM    622  O   THR B 239      14.731  69.071  29.483  1.00 52.61           O  
ATOM    623  CB  THR B 239      15.194  66.518  28.270  1.00 52.21           C  
ATOM    624  OG1 THR B 239      14.075  66.614  27.381  1.00 52.09           O  
ATOM    625  CG2 THR B 239      15.865  65.166  28.087  1.00 51.25           C  
ATOM    626  N   THR B 240      12.910  68.157  30.436  1.00 60.07           N  
ATOM    627  CA  THR B 240      12.238  69.436  30.642  1.00 60.42           C  
ATOM    628  C   THR B 240      13.062  70.358  31.539  1.00 60.90           C  
ATOM    629  O   THR B 240      13.205  71.551  31.261  1.00 60.72           O  
ATOM    630  CB  THR B 240      10.840  69.245  31.266  1.00 60.90           C  
ATOM    631  OG1 THR B 240      10.022  68.467  30.385  1.00 61.29           O  
ATOM    632  CG2 THR B 240      10.174  70.587  31.498  1.00 61.34           C  
ATOM    633  N   CYS B 241      13.617  69.791  32.605  1.00101.83           N  
ATOM    634  CA  CYS B 241      14.396  70.559  33.570  1.00102.27           C  
ATOM    635  C   CYS B 241      15.685  71.115  32.971  1.00102.35           C  
ATOM    636  O   CYS B 241      16.247  72.080  33.486  1.00102.96           O  
ATOM    637  CB  CYS B 241      14.727  69.694  34.789  1.00102.40           C  
ATOM    638  SG  CYS B 241      13.284  68.999  35.629  1.00103.20           S  
ATOM    639  N   LEU B 242      16.151  70.506  31.885  1.00 69.61           N  
ATOM    640  CA  LEU B 242      17.432  70.887  31.299  1.00 69.26           C  
ATOM    641  C   LEU B 242      17.311  72.041  30.305  1.00 69.17           C  
ATOM    642  O   LEU B 242      18.271  72.780  30.085  1.00 70.35           O  
ATOM    643  CB  LEU B 242      18.075  69.679  30.612  1.00 68.52           C  
ATOM    644  CG  LEU B 242      18.245  68.427  31.477  1.00 67.68           C  
ATOM    645  CD1 LEU B 242      18.589  67.215  30.621  1.00 67.12           C  
ATOM    646  CD2 LEU B 242      19.303  68.646  32.549  1.00 67.52           C  
ATOM    647  N   ARG B 243      16.134  72.193  29.706  1.00 56.80           N  
ATOM    648  CA  ARG B 243      15.936  73.182  28.648  1.00 56.91           C  
ATOM    649  C   ARG B 243      14.933  74.265  29.047  1.00 56.45           C  
ATOM    650  O   ARG B 243      14.610  75.145  28.250  1.00 56.08           O  
ATOM    651  CB  ARG B 243      15.503  72.500  27.350  1.00 56.27           C  
ATOM    652  CG  ARG B 243      14.410  71.477  27.517  1.00 55.82           C  
ATOM    653  CD  ARG B 243      14.377  70.526  26.334  1.00 55.43           C  
ATOM    654  NE  ARG B 243      13.371  69.488  26.515  1.00 54.90           N  
ATOM    655  CZ  ARG B 243      12.080  69.660  26.261  1.00 54.86           C  
ATOM    656  NH1 ARG B 243      11.644  70.829  25.815  1.00 54.64           N  
ATOM    657  NH2 ARG B 243      11.224  68.665  26.453  1.00 55.50           N1+
ATOM    658  N   PHE B 244      14.484  74.233  30.292  1.00 75.53           N  
ATOM    659  CA  PHE B 244      13.587  75.267  30.785  1.00 75.50           C  
ATOM    660  C   PHE B 244      14.191  75.870  32.052  1.00 76.14           C  
ATOM    661  O   PHE B 244      15.203  75.368  32.541  1.00 76.34           O  
ATOM    662  CB  PHE B 244      12.155  74.765  30.943  1.00 75.53           C  
ATOM    663  CG  PHE B 244      11.432  74.628  29.634  1.00 74.83           C  
ATOM    664  CD1 PHE B 244      11.240  75.725  28.826  1.00 74.31           C  
ATOM    665  CD2 PHE B 244      10.965  73.407  29.206  1.00 74.68           C  
ATOM    666  CE1 PHE B 244      10.591  75.609  27.617  1.00 74.14           C  
ATOM    667  CE2 PHE B 244      10.310  73.284  28.001  1.00 73.94           C  
ATOM    668  CZ  PHE B 244      10.123  74.386  27.205  1.00 73.78           C  
ATOM    669  N   PRO B 245      13.557  76.986  32.585  1.00 92.71           N  
ATOM    670  CA  PRO B 245      14.235  77.562  33.763  1.00 93.28           C  
ATOM    671  C   PRO B 245      14.003  76.921  35.130  1.00 93.62           C  
ATOM    672  O   PRO B 245      13.262  77.454  35.955  1.00 93.44           O  
ATOM    673  CB  PRO B 245      13.731  79.016  33.798  1.00 92.73           C  
ATOM    674  CG  PRO B 245      12.993  79.241  32.525  1.00 92.91           C  
ATOM    675  CD  PRO B 245      12.393  77.912  32.258  1.00 92.47           C  
ATOM    676  N   GLY B 246      14.655  75.785  35.357  1.00132.18           N  
ATOM    677  CA  GLY B 246      14.587  75.082  36.626  1.00132.21           C  
ATOM    678  C   GLY B 246      15.984  74.670  37.056  1.00132.50           C  
ATOM    679  O   GLY B 246      16.729  74.116  36.256  1.00132.73           O  
ATOM    680  N   GLN B 247      16.366  74.900  38.306  1.00101.36           N  
ATOM    681  CA  GLN B 247      17.704  74.491  38.738  1.00101.02           C  
ATOM    682  C   GLN B 247      17.658  73.295  39.675  1.00101.25           C  
ATOM    683  O   GLN B 247      18.580  73.068  40.445  1.00100.93           O  
ATOM    684  CB  GLN B 247      18.460  75.639  39.389  1.00102.14           C  
ATOM    685  CG  GLN B 247      19.950  75.397  39.561  1.00102.05           C  
ATOM    686  CD  GLN B 247      20.772  76.000  38.444  1.00102.63           C  
ATOM    687  OE1 GLN B 247      20.512  75.758  37.273  1.00103.04           O  
ATOM    688  NE2 GLN B 247      21.769  76.795  38.803  1.00102.20           N  
ATOM    689  N   ALA B 250      19.305  70.233  37.416  1.00 88.82           N1+
ATOM    690  CA  ALA B 250      19.562  71.390  36.566  1.00 89.92           C  
ATOM    691  C   ALA B 250      20.396  71.000  35.356  1.00 89.65           C  
ATOM    692  O   ALA B 250      20.114  71.407  34.230  1.00 90.29           O  
ATOM    693  CB  ALA B 250      20.264  72.474  37.352  1.00 90.39           C  
ATOM    694  N   ASP B 251      21.436  70.215  35.610  1.00 68.53           N  
ATOM    695  CA  ASP B 251      22.324  69.729  34.564  1.00 68.15           C  
ATOM    696  C   ASP B 251      22.476  68.217  34.692  1.00 66.41           C  
ATOM    697  O   ASP B 251      22.015  67.626  35.669  1.00 65.64           O  
ATOM    698  CB  ASP B 251      23.680  70.432  34.636  1.00 68.54           C  
ATOM    699  CG  ASP B 251      24.333  70.294  35.995  1.00 69.02           C  
ATOM    700  OD1 ASP B 251      23.913  71.012  36.930  1.00 69.77           O  
ATOM    701  OD2 ASP B 251      25.267  69.474  36.131  1.00 68.20           O1-
ATOM    702  N   LEU B 252      23.109  67.594  33.702  1.00 50.51           N  
ATOM    703  CA  LEU B 252      23.214  66.139  33.660  1.00 49.09           C  
ATOM    704  C   LEU B 252      23.976  65.577  34.854  1.00 47.69           C  
ATOM    705  O   LEU B 252      23.604  64.539  35.399  1.00 46.24           O  
ATOM    706  CB  LEU B 252      23.879  65.688  32.360  1.00 49.71           C  
ATOM    707  CG  LEU B 252      23.057  65.917  31.089  1.00 50.73           C  
ATOM    708  CD1 LEU B 252      23.857  65.523  29.855  1.00 50.36           C  
ATOM    709  CD2 LEU B 252      21.731  65.168  31.150  1.00 48.99           C  
ATOM    710  N   ARG B 253      25.039  66.263  35.263  1.00 50.62           N  
ATOM    711  CA  ARG B 253      25.863  65.776  36.363  1.00 49.17           C  
ATOM    712  C   ARG B 253      25.160  65.907  37.710  1.00 48.56           C  
ATOM    713  O   ARG B 253      25.273  65.024  38.559  1.00 45.94           O  
ATOM    714  CB  ARG B 253      27.218  66.495  36.396  1.00 50.54           C  
ATOM    715  CG  ARG B 253      28.182  65.903  37.425  1.00 48.81           C  
ATOM    716  CD  ARG B 253      29.629  66.367  37.267  1.00 50.94           C  
ATOM    717  NE  ARG B 253      30.441  65.389  36.544  1.00 49.24           N  
ATOM    718  CZ  ARG B 253      30.808  65.486  35.272  1.00 50.04           C  
ATOM    719  NH1 ARG B 253      30.443  66.535  34.547  1.00 52.19           N  
ATOM    720  NH2 ARG B 253      31.549  64.527  34.726  1.00 47.65           N1+
ATOM    721  N   LYS B 254      24.437  67.003  37.911  1.00 41.40           N  
ATOM    722  CA  LYS B 254      23.687  67.181  39.149  1.00 40.64           C  
ATOM    723  C   LYS B 254      22.577  66.131  39.272  1.00 39.11           C  
ATOM    724  O   LYS B 254      22.332  65.596  40.353  1.00 38.00           O  
ATOM    725  CB  LYS B 254      23.111  68.595  39.235  1.00 42.76           C  
ATOM    726  CG  LYS B 254      22.775  69.015  40.655  1.00 42.72           C  
ATOM    727  CD  LYS B 254      22.402  70.490  40.760  1.00 44.86           C  
ATOM    728  CE  LYS B 254      23.631  71.391  40.775  1.00 45.68           C  
ATOM    729  NZ  LYS B 254      23.290  72.786  41.179  1.00 46.43           N1+
ATOM    730  N   LEU B 255      21.906  65.851  38.158  1.00 49.20           N  
ATOM    731  CA  LEU B 255      20.891  64.802  38.094  1.00 47.90           C  
ATOM    732  C   LEU B 255      21.447  63.425  38.451  1.00 45.97           C  
ATOM    733  O   LEU B 255      20.843  62.684  39.227  1.00 45.30           O  
ATOM    734  CB  LEU B 255      20.267  64.760  36.698  1.00 49.30           C  
ATOM    735  CG  LEU B 255      19.345  63.579  36.383  1.00 49.09           C  
ATOM    736  CD1 LEU B 255      18.070  63.655  37.202  1.00 49.44           C  
ATOM    737  CD2 LEU B 255      19.023  63.543  34.899  1.00 50.39           C  
ATOM    738  N   ALA B 256      22.595  63.086  37.872  1.00 42.87           N  
ATOM    739  CA  ALA B 256      23.204  61.776  38.072  1.00 40.47           C  
ATOM    740  C   ALA B 256      23.654  61.597  39.516  1.00 39.85           C  
ATOM    741  O   ALA B 256      23.532  60.513  40.085  1.00 39.17           O  
ATOM    742  CB  ALA B 256      24.374  61.587  37.122  1.00 40.23           C  
ATOM    743  N   VAL B 257      24.176  62.671  40.100  1.00 40.72           N  
ATOM    744  CA  VAL B 257      24.632  62.654  41.485  1.00 40.08           C  
ATOM    745  C   VAL B 257      23.486  62.322  42.441  1.00 40.29           C  
ATOM    746  O   VAL B 257      23.666  61.580  43.404  1.00 39.81           O  
ATOM    747  CB  VAL B 257      25.268  64.012  41.879  1.00 41.58           C  
ATOM    748  CG1 VAL B 257      25.337  64.169  43.387  1.00 41.18           C  
ATOM    749  CG2 VAL B 257      26.654  64.155  41.268  1.00 41.68           C  
ATOM    750  N   ASN B 258      22.299  62.826  42.168  1.00 50.90           N  
ATOM    751  CA  ASN B 258      21.169  62.530  43.029  1.00 51.45           C  
ATOM    752  C   ASN B 258      20.380  61.269  42.664  1.00 51.05           C  
ATOM    753  O   ASN B 258      19.619  60.772  43.466  1.00 51.44           O  
ATOM    754  CB  ASN B 258      20.252  63.746  43.160  1.00 52.86           C  
ATOM    755  CG  ASN B 258      20.922  64.901  43.868  1.00 54.27           C  
ATOM    756  OD1 ASN B 258      21.610  64.723  44.863  1.00 53.51           O  
ATOM    757  ND2 ASN B 258      20.734  66.092  43.344  1.00 56.11           N  
ATOM    758  N   MET B 259      20.567  60.749  41.461  1.00 46.69           N  
ATOM    759  CA  MET B 259      19.837  59.555  41.038  1.00 46.40           C  
ATOM    760  C   MET B 259      20.635  58.256  41.173  1.00 46.43           C  
ATOM    761  O   MET B 259      20.054  57.170  41.204  1.00 47.07           O  
ATOM    762  CB  MET B 259      19.379  59.712  39.583  1.00 47.38           C  
ATOM    763  CG  MET B 259      18.211  60.670  39.381  1.00 49.59           C  
ATOM    764  SD  MET B 259      16.704  60.140  40.223  1.00 50.01           S  
ATOM    765  CE  MET B 259      16.374  58.589  39.391  1.00 49.50           C  
ATOM    766  N   VAL B 260      21.958  58.363  41.251  1.00 37.89           N  
ATOM    767  CA  VAL B 260      22.816  57.181  41.181  1.00 37.90           C  
ATOM    768  C   VAL B 260      23.686  57.002  42.428  1.00 38.02           C  
ATOM    769  O   VAL B 260      24.787  57.551  42.513  1.00 37.58           O  
ATOM    770  CB  VAL B 260      23.730  57.231  39.935  1.00 37.57           C  
ATOM    771  CG1 VAL B 260      24.504  55.933  39.789  1.00 38.37           C  
ATOM    772  CG2 VAL B 260      22.908  57.493  38.687  1.00 37.27           C  
ATOM    773  N   PRO B 261      23.188  56.237  43.411  1.00 35.50           N  
ATOM    774  CA  PRO B 261      23.919  55.985  44.658  1.00 36.18           C  
ATOM    775  C   PRO B 261      25.069  55.000  44.464  1.00 37.70           C  
ATOM    776  O   PRO B 261      26.024  54.992  45.244  1.00 38.24           O  
ATOM    777  CB  PRO B 261      22.848  55.397  45.581  1.00 37.55           C  
ATOM    778  CG  PRO B 261      21.863  54.771  44.652  1.00 38.16           C  
ATOM    779  CD  PRO B 261      21.843  55.638  43.427  1.00 36.45           C  
ATOM    780  N   PHE B 262      24.968  54.175  43.428  1.00 35.22           N  
ATOM    781  CA  PHE B 262      26.002  53.194  43.120  1.00 37.15           C  
ATOM    782  C   PHE B 262      26.227  53.189  41.613  1.00 36.41           C  
ATOM    783  O   PHE B 262      25.273  53.056  40.845  1.00 36.69           O  
ATOM    784  CB  PHE B 262      25.595  51.809  43.619  1.00 41.18           C  
ATOM    785  CG  PHE B 262      25.150  51.793  45.056  1.00 42.22           C  
ATOM    786  CD1 PHE B 262      26.074  51.856  46.087  1.00 43.32           C  
ATOM    787  CD2 PHE B 262      23.804  51.734  45.373  1.00 41.82           C  
ATOM    788  CE1 PHE B 262      25.660  51.845  47.409  1.00 43.88           C  
ATOM    789  CE2 PHE B 262      23.384  51.724  46.690  1.00 42.09           C  
ATOM    790  CZ  PHE B 262      24.313  51.784  47.709  1.00 43.19           C  
ATOM    791  N   PRO B 263      27.493  53.318  41.188  1.00 38.72           N  
ATOM    792  CA  PRO B 263      27.857  53.582  39.787  1.00 37.02           C  
ATOM    793  C   PRO B 263      27.257  52.603  38.778  1.00 38.94           C  
ATOM    794  O   PRO B 263      26.830  53.027  37.703  1.00 37.45           O  
ATOM    795  CB  PRO B 263      29.391  53.481  39.790  1.00 36.40           C  
ATOM    796  CG  PRO B 263      29.751  52.798  41.066  1.00 38.36           C  
ATOM    797  CD  PRO B 263      28.675  53.131  42.045  1.00 38.93           C  
ATOM    798  N   ARG B 264      27.212  51.320  39.118  1.00 39.27           N  
ATOM    799  CA  ARG B 264      26.719  50.317  38.177  1.00 40.65           C  
ATOM    800  C   ARG B 264      25.196  50.323  38.087  1.00 42.28           C  
ATOM    801  O   ARG B 264      24.625  49.953  37.061  1.00 42.27           O  
ATOM    802  CB  ARG B 264      27.210  48.921  38.569  1.00 42.31           C  
ATOM    803  CG  ARG B 264      28.714  48.730  38.438  1.00 41.26           C  
ATOM    804  CD  ARG B 264      29.181  47.479  39.171  1.00 42.27           C  
ATOM    805  NE  ARG B 264      28.449  46.293  38.736  1.00 44.45           N  
ATOM    806  CZ  ARG B 264      28.750  45.583  37.653  1.00 43.62           C  
ATOM    807  NH1 ARG B 264      29.778  45.933  36.891  1.00 42.07           N  
ATOM    808  NH2 ARG B 264      28.024  44.521  37.330  1.00 44.21           N1+
ATOM    809  N   LEU B 265      24.542  50.739  39.166  1.00 40.76           N  
ATOM    810  CA  LEU B 265      23.086  50.711  39.226  1.00 40.18           C  
ATOM    811  C   LEU B 265      22.495  52.015  38.713  1.00 36.98           C  
ATOM    812  O   LEU B 265      21.953  52.809  39.483  1.00 35.29           O  
ATOM    813  CB  LEU B 265      22.612  50.441  40.653  1.00 40.57           C  
ATOM    814  CG  LEU B 265      23.184  49.185  41.316  1.00 43.27           C  
ATOM    815  CD1 LEU B 265      22.452  48.876  42.611  1.00 43.83           C  
ATOM    816  CD2 LEU B 265      23.119  48.001  40.371  1.00 44.41           C  
ATOM    817  N   HIS B 266      22.602  52.229  37.407  1.00 43.68           N  
ATOM    818  CA  HIS B 266      22.141  53.466  36.792  1.00 40.90           C  
ATOM    819  C   HIS B 266      21.148  53.234  35.653  1.00 42.07           C  
ATOM    820  O   HIS B 266      21.140  53.974  34.669  1.00 40.68           O  
ATOM    821  CB  HIS B 266      23.337  54.274  36.290  1.00 38.59           C  
ATOM    822  CG  HIS B 266      24.208  53.533  35.323  1.00 39.96           C  
ATOM    823  ND1 HIS B 266      25.354  52.873  35.710  1.00 40.44           N  
ATOM    824  CD2 HIS B 266      24.107  53.357  33.984  1.00 39.97           C  
ATOM    825  CE1 HIS B 266      25.919  52.317  34.653  1.00 40.30           C  
ATOM    826  NE2 HIS B 266      25.182  52.595  33.593  1.00 40.30           N  
ATOM    827  N   PHE B 267      20.315  52.206  35.792  1.00 34.63           N  
ATOM    828  CA  PHE B 267      19.301  51.897  34.789  1.00 35.48           C  
ATOM    829  C   PHE B 267      17.914  52.274  35.310  1.00 35.07           C  
ATOM    830  O   PHE B 267      17.437  51.722  36.303  1.00 35.67           O  
ATOM    831  CB  PHE B 267      19.367  50.419  34.406  1.00 37.41           C  
ATOM    832  CG  PHE B 267      20.677  50.019  33.786  1.00 38.02           C  
ATOM    833  CD1 PHE B 267      21.736  49.601  34.577  1.00 38.09           C  
ATOM    834  CD2 PHE B 267      20.857  50.078  32.414  1.00 37.16           C  
ATOM    835  CE1 PHE B 267      22.945  49.243  34.011  1.00 37.37           C  
ATOM    836  CE2 PHE B 267      22.064  49.722  31.843  1.00 36.36           C  
ATOM    837  CZ  PHE B 267      23.109  49.303  32.640  1.00 36.35           C  
ATOM    838  N   PHE B 268      17.276  53.218  34.628  1.00 46.08           N  
ATOM    839  CA  PHE B 268      16.064  53.858  35.131  1.00 45.92           C  
ATOM    840  C   PHE B 268      14.797  53.352  34.450  1.00 47.36           C  
ATOM    841  O   PHE B 268      14.807  53.028  33.263  1.00 48.07           O  
ATOM    842  CB  PHE B 268      16.164  55.376  34.950  1.00 44.46           C  
ATOM    843  CG  PHE B 268      17.338  55.996  35.650  1.00 42.83           C  
ATOM    844  CD1 PHE B 268      17.905  55.391  36.759  1.00 42.74           C  
ATOM    845  CD2 PHE B 268      17.880  57.184  35.190  1.00 42.42           C  
ATOM    846  CE1 PHE B 268      18.987  55.962  37.400  1.00 41.32           C  
ATOM    847  CE2 PHE B 268      18.962  57.760  35.828  1.00 41.57           C  
ATOM    848  CZ  PHE B 268      19.518  57.148  36.934  1.00 40.25           C  
ATOM    849  N   MET B 269      13.708  53.285  35.210  1.00 64.18           N  
ATOM    850  CA  MET B 269      12.400  52.972  34.646  1.00 65.09           C  
ATOM    851  C   MET B 269      11.605  54.261  34.484  1.00 65.62           C  
ATOM    852  O   MET B 269      11.189  54.864  35.473  1.00 65.05           O  
ATOM    853  CB  MET B 269      11.633  51.990  35.530  1.00 65.53           C  
ATOM    854  CG  MET B 269      12.445  50.800  36.000  1.00 66.59           C  
ATOM    855  SD  MET B 269      11.401  49.443  36.563  1.00 68.86           S  
ATOM    856  CE  MET B 269       9.965  50.343  37.144  1.00 66.85           C  
ATOM    857  N   PRO B 270      11.389  54.688  33.232  1.00 40.13           N  
ATOM    858  CA  PRO B 270      10.650  55.924  32.963  1.00 41.00           C  
ATOM    859  C   PRO B 270       9.141  55.710  32.921  1.00 43.30           C  
ATOM    860  O   PRO B 270       8.679  54.612  32.614  1.00 43.57           O  
ATOM    861  CB  PRO B 270      11.176  56.358  31.593  1.00 41.72           C  
ATOM    862  CG  PRO B 270      11.752  55.120  30.964  1.00 41.90           C  
ATOM    863  CD  PRO B 270      11.826  54.023  31.994  1.00 40.75           C  
ATOM    864  N   GLY B 271       8.387  56.759  33.230  1.00 50.41           N  
ATOM    865  CA  GLY B 271       6.939  56.682  33.261  1.00 51.72           C  
ATOM    866  C   GLY B 271       6.308  58.015  32.917  1.00 52.71           C  
ATOM    867  O   GLY B 271       6.950  59.059  33.029  1.00 52.28           O  
ATOM    868  N   PHE B 272       5.046  57.981  32.503  1.00 57.12           N  
ATOM    869  CA  PHE B 272       4.371  59.175  32.009  1.00 58.08           C  
ATOM    870  C   PHE B 272       2.899  59.200  32.408  1.00 59.10           C  
ATOM    871  O   PHE B 272       2.248  58.160  32.507  1.00 58.59           O  
ATOM    872  CB  PHE B 272       4.510  59.262  30.485  1.00 59.82           C  
ATOM    873  CG  PHE B 272       4.011  60.553  29.890  1.00 60.34           C  
ATOM    874  CD1 PHE B 272       2.685  60.692  29.508  1.00 61.47           C  
ATOM    875  CD2 PHE B 272       4.869  61.626  29.711  1.00 58.70           C  
ATOM    876  CE1 PHE B 272       2.226  61.875  28.959  1.00 61.57           C  
ATOM    877  CE2 PHE B 272       4.414  62.812  29.164  1.00 57.80           C  
ATOM    878  CZ  PHE B 272       3.092  62.936  28.788  1.00 59.56           C  
ATOM    879  N   ALA B 273       2.390  60.405  32.640  1.00 57.09           N  
ATOM    880  CA  ALA B 273       0.975  60.620  32.916  1.00 57.53           C  
ATOM    881  C   ALA B 273       0.561  61.993  32.391  1.00 58.40           C  
ATOM    882  O   ALA B 273       1.360  62.929  32.416  1.00 57.64           O  
ATOM    883  CB  ALA B 273       0.697  60.499  34.410  1.00 56.10           C  
ATOM    884  N   PRO B 274      -0.687  62.123  31.910  1.00 60.66           N  
ATOM    885  CA  PRO B 274      -1.745  61.107  31.872  1.00 61.12           C  
ATOM    886  C   PRO B 274      -1.590  60.101  30.732  1.00 61.14           C  
ATOM    887  O   PRO B 274      -1.167  60.486  29.642  1.00 62.25           O  
ATOM    888  CB  PRO B 274      -3.008  61.944  31.684  1.00 61.24           C  
ATOM    889  CG  PRO B 274      -2.546  63.100  30.866  1.00 61.63           C  
ATOM    890  CD  PRO B 274      -1.140  63.400  31.327  1.00 60.91           C  
ATOM    891  N   ALA B 285     -10.543  65.115  32.006  1.00 90.12           N1+
ATOM    892  CA  ALA B 285      -9.617  66.083  32.580  1.00 89.85           C  
ATOM    893  C   ALA B 285      -9.100  65.599  33.929  1.00 89.31           C  
ATOM    894  O   ALA B 285      -9.796  65.691  34.940  1.00 89.37           O  
ATOM    895  CB  ALA B 285     -10.291  67.439  32.726  1.00 90.14           C  
ATOM    896  N   LEU B 286      -7.872  65.089  33.942  1.00105.95           N  
ATOM    897  CA  LEU B 286      -7.327  64.482  35.148  1.00104.54           C  
ATOM    898  C   LEU B 286      -6.908  65.555  36.150  1.00103.76           C  
ATOM    899  O   LEU B 286      -6.464  66.639  35.766  1.00104.11           O  
ATOM    900  CB  LEU B 286      -6.135  63.590  34.792  1.00104.37           C  
ATOM    901  CG  LEU B 286      -6.070  62.177  35.374  1.00103.76           C  
ATOM    902  CD1 LEU B 286      -7.265  61.339  34.945  1.00104.47           C  
ATOM    903  CD2 LEU B 286      -4.767  61.501  34.976  1.00102.86           C  
ATOM    904  N   THR B 287      -7.047  65.243  37.433  1.00 90.95           N  
ATOM    905  CA  THR B 287      -6.590  66.119  38.508  1.00 90.25           C  
ATOM    906  C   THR B 287      -5.201  65.732  39.012  1.00 89.24           C  
ATOM    907  O   THR B 287      -4.732  64.619  38.770  1.00 88.47           O  
ATOM    908  CB  THR B 287      -7.580  66.127  39.687  1.00 90.48           C  
ATOM    909  OG1 THR B 287      -7.619  64.831  40.294  1.00 90.09           O  
ATOM    910  CG2 THR B 287      -8.975  66.502  39.205  1.00 93.02           C  
ATOM    911  N   VAL B 288      -4.532  66.633  39.720  1.00 81.44           N  
ATOM    912  CA  VAL B 288      -3.229  66.384  40.334  1.00 79.63           C  
ATOM    913  C   VAL B 288      -3.182  65.028  41.043  1.00 79.28           C  
ATOM    914  O   VAL B 288      -2.244  64.246  40.852  1.00 78.87           O  
ATOM    915  CB  VAL B 288      -2.860  67.490  41.340  1.00 78.88           C  
ATOM    916  CG1 VAL B 288      -1.886  66.959  42.381  1.00 77.81           C  
ATOM    917  CG2 VAL B 288      -2.274  68.693  40.616  1.00 79.22           C  
ATOM    918  N   PRO B 289      -4.202  64.917  42.015  1.00 88.47           N  
ATOM    919  CA  PRO B 289      -4.133  63.654  42.764  1.00 88.27           C  
ATOM    920  C   PRO B 289      -4.206  62.424  41.860  1.00 88.06           C  
ATOM    921  O   PRO B 289      -3.645  61.379  42.194  1.00 87.34           O  
ATOM    922  CB  PRO B 289      -5.360  63.721  43.681  1.00 90.56           C  
ATOM    923  CG  PRO B 289      -5.645  65.172  43.822  1.00 92.67           C  
ATOM    924  CD  PRO B 289      -5.311  65.765  42.491  1.00 90.83           C  
ATOM    925  N   GLU B 290      -4.891  62.554  40.729  1.00 82.57           N  
ATOM    926  CA  GLU B 290      -5.009  61.461  39.771  1.00 83.55           C  
ATOM    927  C   GLU B 290      -3.713  61.261  38.978  1.00 83.21           C  
ATOM    928  O   GLU B 290      -3.264  60.128  38.797  1.00 82.71           O  
ATOM    929  CB  GLU B 290      -6.189  61.706  38.830  1.00 85.27           C  
ATOM    930  CG  GLU B 290      -7.545  61.699  39.523  1.00 85.55           C  
ATOM    931  CD  GLU B 290      -8.690  62.011  38.579  1.00 86.95           C  
ATOM    932  OE1 GLU B 290      -8.561  62.958  37.776  1.00 87.17           O  
ATOM    933  OE2 GLU B 290      -9.718  61.304  38.636  1.00 88.44           O1-
ATOM    934  N   LEU B 291      -3.143  62.360  38.483  1.00 78.65           N  
ATOM    935  CA  LEU B 291      -1.826  62.345  37.838  1.00 78.07           C  
ATOM    936  C   LEU B 291      -0.807  61.577  38.672  1.00 76.41           C  
ATOM    937  O   LEU B 291      -0.104  60.701  38.168  1.00 76.39           O  
ATOM    938  CB  LEU B 291      -1.318  63.772  37.604  1.00 77.88           C  
ATOM    939  CG  LEU B 291      -1.534  64.448  36.249  1.00 79.55           C  
ATOM    940  CD1 LEU B 291      -0.675  65.701  36.154  1.00 79.56           C  
ATOM    941  CD2 LEU B 291      -1.216  63.501  35.107  1.00 80.11           C  
ATOM    942  N   THR B 292      -0.738  61.923  39.953  1.00 73.56           N  
ATOM    943  CA  THR B 292       0.224  61.339  40.878  1.00 72.47           C  
ATOM    944  C   THR B 292      -0.009  59.839  41.048  1.00 72.16           C  
ATOM    945  O   THR B 292       0.939  59.052  41.055  1.00 71.57           O  
ATOM    946  CB  THR B 292       0.158  62.028  42.254  1.00 71.57           C  
ATOM    947  OG1 THR B 292       0.314  63.443  42.090  1.00 71.83           O  
ATOM    948  CG2 THR B 292       1.247  61.500  43.172  1.00 70.18           C  
ATOM    949  N   GLN B 293      -1.272  59.451  41.195  1.00 98.33           N  
ATOM    950  CA  GLN B 293      -1.413  58.011  41.384  1.00 98.45           C  
ATOM    951  C   GLN B 293      -1.243  57.244  40.076  1.00 99.04           C  
ATOM    952  O   GLN B 293      -0.649  56.167  40.049  1.00 98.36           O  
ATOM    953  CB  GLN B 293      -2.781  57.687  41.996  1.00 99.15           C  
ATOM    954  CG  GLN B 293      -3.013  56.211  42.305  1.00 99.67           C  
ATOM    955  CD  GLN B 293      -3.603  55.973  43.680  1.00100.63           C  
ATOM    956  OE1 GLN B 293      -3.681  56.883  44.504  1.00100.98           O  
ATOM    957  NE2 GLN B 293      -4.030  54.740  43.931  1.00101.54           N  
ATOM    958  N   GLN B 294      -1.414  57.858  38.911  1.00 70.60           N  
ATOM    959  CA  GLN B 294      -1.197  57.178  37.639  1.00 71.72           C  
ATOM    960  C   GLN B 294       0.280  56.944  37.315  1.00 71.31           C  
ATOM    961  O   GLN B 294       0.676  55.833  36.962  1.00 70.74           O  
ATOM    962  CB  GLN B 294      -1.856  57.969  36.510  1.00 73.20           C  
ATOM    963  CG  GLN B 294      -2.254  57.114  35.322  1.00 74.99           C  
ATOM    964  CD  GLN B 294      -2.899  57.920  34.215  1.00 75.83           C  
ATOM    965  OE1 GLN B 294      -2.258  58.243  33.216  1.00 76.27           O  
ATOM    966  NE2 GLN B 294      -4.175  58.246  34.385  1.00 77.13           N  
ATOM    967  N   MET B 295       1.087  57.996  37.426  1.00 85.53           N  
ATOM    968  CA  MET B 295       2.502  57.930  37.060  1.00 84.94           C  
ATOM    969  C   MET B 295       3.294  56.905  37.881  1.00 83.95           C  
ATOM    970  O   MET B 295       4.398  56.515  37.497  1.00 83.47           O  
ATOM    971  CB  MET B 295       3.138  59.319  37.190  1.00 84.45           C  
ATOM    972  CG  MET B 295       3.371  59.776  38.619  1.00 83.85           C  
ATOM    973  SD  MET B 295       3.993  61.467  38.701  1.00 83.77           S  
ATOM    974  CE  MET B 295       5.644  61.270  38.043  1.00 82.03           C  
ATOM    975  N   PHE B 296       2.731  56.475  39.007  1.00 70.22           N  
ATOM    976  CA  PHE B 296       3.361  55.458  39.845  1.00 68.91           C  
ATOM    977  C   PHE B 296       2.846  54.055  39.538  1.00 70.82           C  
ATOM    978  O   PHE B 296       3.377  53.068  40.046  1.00 70.79           O  
ATOM    979  CB  PHE B 296       3.133  55.762  41.329  1.00 68.67           C  
ATOM    980  CG  PHE B 296       4.171  56.659  41.935  1.00 66.36           C  
ATOM    981  CD1 PHE B 296       5.319  56.125  42.496  1.00 64.87           C  
ATOM    982  CD2 PHE B 296       3.995  58.031  41.958  1.00 66.01           C  
ATOM    983  CE1 PHE B 296       6.277  56.943  43.059  1.00 63.08           C  
ATOM    984  CE2 PHE B 296       4.949  58.856  42.520  1.00 64.82           C  
ATOM    985  CZ  PHE B 296       6.092  58.311  43.071  1.00 62.72           C  
ATOM    986  N   ASP B 297       1.815  53.969  38.705  1.00 74.45           N  
ATOM    987  CA  ASP B 297       1.230  52.679  38.351  1.00 76.01           C  
ATOM    988  C   ASP B 297       2.130  51.913  37.383  1.00 75.87           C  
ATOM    989  O   ASP B 297       2.739  52.501  36.488  1.00 75.55           O  
ATOM    990  CB  ASP B 297      -0.161  52.870  37.740  1.00 77.56           C  
ATOM    991  CG  ASP B 297      -0.876  51.556  37.475  1.00 78.48           C  
ATOM    992  OD1 ASP B 297      -0.377  50.496  37.909  1.00 78.31           O  
ATOM    993  OD2 ASP B 297      -1.940  51.583  36.822  1.00 79.90           O1-
ATOM    994  N   SER B 298       2.205  50.599  37.578  1.00 72.34           N  
ATOM    995  CA  SER B 298       2.957  49.707  36.699  1.00 71.49           C  
ATOM    996  C   SER B 298       2.523  49.838  35.242  1.00 72.04           C  
ATOM    997  O   SER B 298       3.343  49.756  34.328  1.00 70.70           O  
ATOM    998  CB  SER B 298       2.800  48.255  37.155  1.00 71.46           C  
ATOM    999  OG  SER B 298       3.201  48.098  38.505  1.00 70.98           O  
ATOM   1000  N   LYS B 299       1.235  50.031  35.024  1.00 77.98           N  
ATOM   1001  CA  LYS B 299       0.890  50.010  33.616  1.00 78.69           C  
ATOM   1002  C   LYS B 299       1.375  51.283  32.952  1.00 78.54           C  
ATOM   1003  O   LYS B 299       1.674  51.300  31.758  1.00 78.94           O  
ATOM   1004  CB  LYS B 299      -0.622  49.865  33.437  1.00 80.78           C  
ATOM   1005  CG  LYS B 299      -1.117  50.207  32.041  1.00 82.89           C  
ATOM   1006  CD  LYS B 299      -0.527  49.271  31.000  1.00 81.60           C  
ATOM   1007  CE  LYS B 299      -1.616  48.528  30.244  1.00 83.64           C  
ATOM   1008  NZ  LYS B 299      -1.184  47.160  29.848  1.00 83.98           N1+
ATOM   1009  N   ASN B 300       1.748  52.300  33.716  1.00 63.99           N  
ATOM   1010  CA  ASN B 300       2.322  53.506  33.134  1.00 63.66           C  
ATOM   1011  C   ASN B 300       3.831  53.388  32.960  1.00 60.96           C  
ATOM   1012  O   ASN B 300       4.479  54.313  32.473  1.00 60.21           O  
ATOM   1013  CB  ASN B 300       1.997  54.727  33.995  1.00 64.28           C  
ATOM   1014  CG  ASN B 300       0.546  55.145  33.885  1.00 67.43           C  
ATOM   1015  OD1 ASN B 300      -0.360  54.376  34.206  1.00 67.31           O  
ATOM   1016  ND2 ASN B 300       0.317  56.369  33.419  1.00 67.87           N  
ATOM   1017  N   MET B 301       4.391  52.252  33.365  1.00 71.59           N  
ATOM   1018  CA  MET B 301       5.822  52.022  33.201  1.00 69.66           C  
ATOM   1019  C   MET B 301       6.150  51.622  31.766  1.00 69.42           C  
ATOM   1020  O   MET B 301       5.446  50.821  31.148  1.00 71.20           O  
ATOM   1021  CB  MET B 301       6.316  50.952  34.178  1.00 69.12           C  
ATOM   1022  CG  MET B 301       6.190  51.346  35.644  1.00 69.32           C  
ATOM   1023  SD  MET B 301       6.875  52.983  35.977  1.00 68.02           S  
ATOM   1024  CE  MET B 301       6.322  53.249  37.660  1.00 68.77           C  
ATOM   1025  N   MET B 302       7.226  52.197  31.247  1.00 63.41           N  
ATOM   1026  CA  MET B 302       7.654  51.916  29.883  1.00 63.91           C  
ATOM   1027  C   MET B 302       8.805  50.913  29.782  1.00 62.32           C  
ATOM   1028  O   MET B 302       9.383  50.750  28.709  1.00 62.60           O  
ATOM   1029  CB  MET B 302       8.033  53.228  29.193  1.00 63.97           C  
ATOM   1030  CG  MET B 302       7.258  54.413  29.753  1.00 65.24           C  
ATOM   1031  SD  MET B 302       7.517  55.983  28.913  1.00 67.32           S  
ATOM   1032  CE  MET B 302       6.267  55.857  27.636  1.00 68.90           C  
ATOM   1033  N   ALA B 303       9.099  50.207  30.874  1.00 82.88           N  
ATOM   1034  CA  ALA B 303      10.207  49.245  30.876  1.00 82.13           C  
ATOM   1035  C   ALA B 303       9.815  47.799  31.193  1.00 83.39           C  
ATOM   1036  O   ALA B 303      10.686  46.958  31.413  1.00 83.29           O  
ATOM   1037  CB  ALA B 303      11.275  49.701  31.865  1.00 80.78           C  
ATOM   1038  N   ALA B 304       8.516  47.516  31.183  1.00 74.92           N  
ATOM   1039  CA  ALA B 304       7.970  46.202  31.542  1.00 76.37           C  
ATOM   1040  C   ALA B 304       8.643  45.522  32.731  1.00 75.11           C  
ATOM   1041  O   ALA B 304       9.005  44.347  32.664  1.00 75.90           O  
ATOM   1042  CB  ALA B 304       8.023  45.277  30.350  1.00 76.62           C  
ATOM   1043  N   CYS B 305       8.814  46.269  33.812  1.00 80.64           N  
ATOM   1044  CA  CYS B 305       9.248  45.700  35.078  1.00 80.04           C  
ATOM   1045  C   CYS B 305       8.243  46.187  36.101  1.00 80.28           C  
ATOM   1046  O   CYS B 305       7.731  47.301  35.990  1.00 80.96           O  
ATOM   1047  CB  CYS B 305      10.675  46.107  35.444  1.00 78.66           C  
ATOM   1048  SG  CYS B 305      11.945  45.341  34.414  1.00 78.73           S  
ATOM   1049  N   ASP B 306       7.964  45.359  37.097  1.00 61.87           N  
ATOM   1050  CA  ASP B 306       6.977  45.709  38.102  1.00 62.77           C  
ATOM   1051  C   ASP B 306       7.670  46.261  39.336  1.00 61.45           C  
ATOM   1052  O   ASP B 306       8.360  45.533  40.046  1.00 61.17           O  
ATOM   1053  CB  ASP B 306       6.123  44.487  38.451  1.00 64.12           C  
ATOM   1054  CG  ASP B 306       5.018  44.805  39.439  1.00 65.57           C  
ATOM   1055  OD1 ASP B 306       4.656  45.993  39.575  1.00 66.12           O  
ATOM   1056  OD2 ASP B 306       4.508  43.862  40.081  1.00 66.98           O1-
ATOM   1057  N   PRO B 307       7.491  47.567  39.585  1.00 54.51           N  
ATOM   1058  CA  PRO B 307       8.111  48.285  40.704  1.00 54.26           C  
ATOM   1059  C   PRO B 307       7.770  47.645  42.043  1.00 55.14           C  
ATOM   1060  O   PRO B 307       8.491  47.816  43.026  1.00 54.56           O  
ATOM   1061  CB  PRO B 307       7.505  49.689  40.604  1.00 55.69           C  
ATOM   1062  CG  PRO B 307       7.055  49.817  39.190  1.00 55.85           C  
ATOM   1063  CD  PRO B 307       6.623  48.445  38.781  1.00 55.77           C  
ATOM   1064  N   ARG B 308       6.662  46.914  42.063  1.00 77.70           N  
ATOM   1065  CA  ARG B 308       6.196  46.218  43.253  1.00 78.44           C  
ATOM   1066  C   ARG B 308       7.003  44.951  43.538  1.00 77.31           C  
ATOM   1067  O   ARG B 308       6.774  44.280  44.543  1.00 78.24           O  
ATOM   1068  CB  ARG B 308       4.719  45.873  43.076  1.00 80.23           C  
ATOM   1069  CG  ARG B 308       3.801  47.082  43.164  1.00 81.43           C  
ATOM   1070  CD  ARG B 308       2.528  46.828  42.376  1.00 82.69           C  
ATOM   1071  NE  ARG B 308       1.833  48.061  42.013  1.00 83.80           N  
ATOM   1072  CZ  ARG B 308       1.042  48.181  40.950  1.00 84.97           C  
ATOM   1073  NH1 ARG B 308       0.849  47.141  40.148  1.00 85.18           N  
ATOM   1074  NH2 ARG B 308       0.447  49.337  40.684  1.00 85.24           N1+
ATOM   1075  N   HIS B 309       7.951  44.635  42.658  1.00 68.78           N  
ATOM   1076  CA  HIS B 309       8.852  43.500  42.861  1.00 67.94           C  
ATOM   1077  C   HIS B 309      10.204  43.925  43.412  1.00 66.81           C  
ATOM   1078  O   HIS B 309      11.080  43.091  43.635  1.00 66.33           O  
ATOM   1079  CB  HIS B 309       9.061  42.715  41.563  1.00 67.95           C  
ATOM   1080  CG  HIS B 309       7.926  41.807  41.210  1.00 70.33           C  
ATOM   1081  ND1 HIS B 309       6.786  42.244  40.570  1.00 71.20           N  
ATOM   1082  CD2 HIS B 309       7.758  40.478  41.406  1.00 70.94           C  
ATOM   1083  CE1 HIS B 309       5.967  41.225  40.387  1.00 72.16           C  
ATOM   1084  NE2 HIS B 309       6.532  40.141  40.887  1.00 72.43           N  
ATOM   1085  N   GLY B 310      10.382  45.222  43.623  1.00 58.04           N  
ATOM   1086  CA  GLY B 310      11.620  45.711  44.193  1.00 56.65           C  
ATOM   1087  C   GLY B 310      11.389  46.932  45.051  1.00 57.61           C  
ATOM   1088  O   GLY B 310      10.264  47.206  45.468  1.00 59.92           O  
ATOM   1089  N   ARG B 311      12.461  47.667  45.317  1.00 48.34           N  
ATOM   1090  CA  ARG B 311      12.367  48.896  46.084  1.00 49.74           C  
ATOM   1091  C   ARG B 311      13.047  50.023  45.322  1.00 47.55           C  
ATOM   1092  O   ARG B 311      13.989  49.791  44.564  1.00 45.70           O  
ATOM   1093  CB  ARG B 311      13.001  48.716  47.465  1.00 50.77           C  
ATOM   1094  CG  ARG B 311      12.408  47.572  48.275  1.00 52.34           C  
ATOM   1095  CD  ARG B 311      13.139  47.392  49.596  1.00 52.69           C  
ATOM   1096  NE  ARG B 311      12.710  48.361  50.600  1.00 56.77           N  
ATOM   1097  CZ  ARG B 311      13.456  48.749  51.630  1.00 57.75           C  
ATOM   1098  NH1 ARG B 311      14.681  48.263  51.786  1.00 55.80           N  
ATOM   1099  NH2 ARG B 311      12.981  49.633  52.496  1.00 59.97           N1+
ATOM   1100  N   TYR B 312      12.567  51.244  45.519  1.00 49.54           N  
ATOM   1101  CA  TYR B 312      13.168  52.393  44.863  1.00 47.64           C  
ATOM   1102  C   TYR B 312      14.397  52.877  45.617  1.00 46.63           C  
ATOM   1103  O   TYR B 312      14.339  53.140  46.819  1.00 48.10           O  
ATOM   1104  CB  TYR B 312      12.161  53.534  44.732  1.00 47.85           C  
ATOM   1105  CG  TYR B 312      11.099  53.319  43.679  1.00 48.71           C  
ATOM   1106  CD1 TYR B 312      11.417  53.363  42.327  1.00 47.63           C  
ATOM   1107  CD2 TYR B 312       9.775  53.097  44.034  1.00 50.87           C  
ATOM   1108  CE1 TYR B 312      10.449  53.181  41.358  1.00 49.03           C  
ATOM   1109  CE2 TYR B 312       8.799  52.914  43.071  1.00 51.63           C  
ATOM   1110  CZ  TYR B 312       9.140  52.956  41.737  1.00 51.09           C  
ATOM   1111  OH  TYR B 312       8.175  52.773  40.773  1.00 52.76           O  
ATOM   1112  N   LEU B 313      15.512  52.983  44.905  1.00 37.67           N  
ATOM   1113  CA  LEU B 313      16.694  53.623  45.455  1.00 37.27           C  
ATOM   1114  C   LEU B 313      16.471  55.126  45.438  1.00 37.35           C  
ATOM   1115  O   LEU B 313      16.631  55.798  46.456  1.00 37.87           O  
ATOM   1116  CB  LEU B 313      17.946  53.247  44.660  1.00 36.27           C  
ATOM   1117  CG  LEU B 313      18.347  51.768  44.675  1.00 36.43           C  
ATOM   1118  CD1 LEU B 313      19.532  51.523  43.755  1.00 36.88           C  
ATOM   1119  CD2 LEU B 313      18.667  51.310  46.088  1.00 37.00           C  
ATOM   1120  N   THR B 314      16.023  55.629  44.301  1.00 39.85           N  
ATOM   1121  CA  THR B 314      15.717  57.034  44.149  1.00 40.36           C  
ATOM   1122  C   THR B 314      14.586  57.208  43.154  1.00 40.79           C  
ATOM   1123  O   THR B 314      14.315  56.328  42.372  1.00 40.56           O  
ATOM   1124  CB  THR B 314      16.925  57.826  43.645  1.00 40.61           C  
ATOM   1125  OG1 THR B 314      17.369  57.263  42.417  1.00 40.17           O  
ATOM   1126  CG2 THR B 314      18.040  57.772  44.637  1.00 40.46           C  
ATOM   1127  N   VAL B 315      13.928  58.356  43.199  1.00 43.94           N  
ATOM   1128  CA  VAL B 315      12.841  58.676  42.281  1.00 44.27           C  
ATOM   1129  C   VAL B 315      12.872  60.157  41.932  1.00 45.57           C  
ATOM   1130  O   VAL B 315      12.972  61.008  42.815  1.00 45.64           O  
ATOM   1131  CB  VAL B 315      11.453  58.331  42.878  1.00 45.11           C  
ATOM   1132  CG1 VAL B 315      10.337  58.902  42.014  1.00 45.42           C  
ATOM   1133  CG2 VAL B 315      11.289  56.828  43.048  1.00 44.91           C  
ATOM   1134  N   ALA B 316      12.782  60.461  40.641  1.00 44.43           N  
ATOM   1135  CA  ALA B 316      12.606  61.836  40.194  1.00 46.83           C  
ATOM   1136  C   ALA B 316      11.281  61.994  39.457  1.00 47.56           C  
ATOM   1137  O   ALA B 316      10.997  61.262  38.508  1.00 47.79           O  
ATOM   1138  CB  ALA B 316      13.766  62.261  39.303  1.00 47.42           C  
ATOM   1139  N   ALA B 317      10.477  62.956  39.895  1.00 45.10           N  
ATOM   1140  CA  ALA B 317       9.203  63.244  39.248  1.00 46.27           C  
ATOM   1141  C   ALA B 317       9.188  64.684  38.758  1.00 48.71           C  
ATOM   1142  O   ALA B 317       9.548  65.601  39.496  1.00 48.86           O  
ATOM   1143  CB  ALA B 317       8.047  62.989  40.201  1.00 45.82           C  
ATOM   1144  N   ILE B 318       8.768  64.882  37.514  1.00 52.51           N  
ATOM   1145  CA  ILE B 318       8.689  66.222  36.944  1.00 55.23           C  
ATOM   1146  C   ILE B 318       7.268  66.549  36.497  1.00 57.01           C  
ATOM   1147  O   ILE B 318       6.694  65.853  35.660  1.00 58.08           O  
ATOM   1148  CB  ILE B 318       9.644  66.396  35.746  1.00 57.41           C  
ATOM   1149  CG1 ILE B 318      11.079  66.028  36.135  1.00 56.62           C  
ATOM   1150  CG2 ILE B 318       9.598  67.826  35.238  1.00 59.43           C  
ATOM   1151  CD1 ILE B 318      11.474  64.606  35.788  0.88 55.13           C  
ATOM   1152  N   PHE B 319       6.712  67.618  37.057  1.00 58.39           N  
ATOM   1153  CA  PHE B 319       5.362  68.055  36.721  1.00 59.75           C  
ATOM   1154  C   PHE B 319       5.390  69.263  35.790  1.00 62.61           C  
ATOM   1155  O   PHE B 319       6.099  70.235  36.043  1.00 62.39           O  
ATOM   1156  CB  PHE B 319       4.577  68.388  37.992  1.00 58.55           C  
ATOM   1157  CG  PHE B 319       4.180  67.182  38.796  1.00 56.99           C  
ATOM   1158  CD1 PHE B 319       5.102  66.526  39.596  1.00 54.96           C  
ATOM   1159  CD2 PHE B 319       2.879  66.710  38.758  1.00 57.68           C  
ATOM   1160  CE1 PHE B 319       4.734  65.417  40.338  1.00 53.32           C  
ATOM   1161  CE2 PHE B 319       2.504  65.603  39.497  1.00 56.70           C  
ATOM   1162  CZ  PHE B 319       3.433  64.956  40.288  1.00 54.19           C  
ATOM   1163  N   ARG B 320       4.618  69.197  34.711  1.00 58.39           N  
ATOM   1164  CA  ARG B 320       4.590  70.277  33.731  1.00 60.16           C  
ATOM   1165  C   ARG B 320       3.211  70.922  33.636  1.00 61.59           C  
ATOM   1166  O   ARG B 320       2.204  70.224  33.558  1.00 61.30           O  
ATOM   1167  CB  ARG B 320       5.009  69.757  32.358  1.00 62.35           C  
ATOM   1168  CG  ARG B 320       6.397  69.153  32.309  1.00 62.19           C  
ATOM   1169  CD  ARG B 320       6.785  68.850  30.876  1.00 64.31           C  
ATOM   1170  NE  ARG B 320       6.863  70.072  30.082  1.00 64.89           N  
ATOM   1171  CZ  ARG B 320       7.262  70.117  28.817  1.00 66.48           C  
ATOM   1172  NH1 ARG B 320       7.622  69.003  28.195  1.00 66.92           N  
ATOM   1173  NH2 ARG B 320       7.301  71.276  28.173  1.00 67.34           N1+
ATOM   1174  N   GLY B 321       3.168  72.251  33.637  1.00 57.68           N  
ATOM   1175  CA  GLY B 321       1.912  72.965  33.492  1.00 60.71           C  
ATOM   1176  C   GLY B 321       1.588  73.877  34.659  1.00 63.08           C  
ATOM   1177  O   GLY B 321       2.325  73.929  35.644  1.00 62.30           O  
ATOM   1178  N   ARG B 322       0.454  74.562  34.564  1.00118.93           N  
ATOM   1179  CA  ARG B 322       0.008  75.423  35.643  1.00117.95           C  
ATOM   1180  C   ARG B 322      -0.772  74.512  36.582  1.00117.24           C  
ATOM   1181  O   ARG B 322      -1.697  73.818  36.160  1.00118.74           O  
ATOM   1182  CB  ARG B 322      -0.892  76.538  35.114  1.00119.61           C  
ATOM   1183  CG  ARG B 322      -2.204  76.048  34.523  1.00121.67           C  
ATOM   1184  CD  ARG B 322      -3.092  77.211  34.112  1.00123.38           C  
ATOM   1185  NE  ARG B 322      -4.381  76.759  33.595  1.00124.46           N  
ATOM   1186  CZ  ARG B 322      -5.353  77.573  33.197  1.00125.58           C  
ATOM   1187  NH1 ARG B 322      -6.493  77.074  32.741  1.00126.26           N  
ATOM   1188  NH2 ARG B 322      -5.186  78.887  33.256  1.00125.69           N1+
ATOM   1189  N   MET B 323      -0.391  74.511  37.853  1.00 75.12           N  
ATOM   1190  CA  MET B 323      -1.036  73.667  38.850  1.00 74.39           C  
ATOM   1191  C   MET B 323      -0.660  74.100  40.256  1.00 73.06           C  
ATOM   1192  O   MET B 323       0.303  74.843  40.447  1.00 72.49           O  
ATOM   1193  CB  MET B 323      -0.631  72.210  38.651  1.00 73.80           C  
ATOM   1194  CG  MET B 323       0.838  71.961  38.953  1.00 72.75           C  
ATOM   1195  SD  MET B 323       1.426  70.382  38.329  1.00 71.60           S  
ATOM   1196  CE  MET B 323       1.463  70.732  36.578  1.00 73.17           C  
ATOM   1197  N   SER B 324      -1.417  73.630  41.242  1.00 82.69           N  
ATOM   1198  CA  SER B 324      -1.146  73.966  42.633  1.00 81.75           C  
ATOM   1199  C   SER B 324       0.112  73.244  43.102  1.00 80.20           C  
ATOM   1200  O   SER B 324       0.114  72.023  43.261  1.00 78.69           O  
ATOM   1201  CB  SER B 324      -2.333  73.587  43.519  1.00 81.53           C  
ATOM   1202  OG  SER B 324      -2.075  73.896  44.877  1.00 81.20           O  
ATOM   1203  N   MET B 325       1.182  74.002  43.319  1.00111.67           N  
ATOM   1204  CA  MET B 325       2.333  73.174  43.660  1.00110.03           C  
ATOM   1205  C   MET B 325       2.301  72.760  45.127  1.00108.81           C  
ATOM   1206  O   MET B 325       2.609  71.617  45.463  1.00107.34           O  
ATOM   1207  CB  MET B 325       3.637  73.911  43.348  1.00110.11           C  
ATOM   1208  CG  MET B 325       4.876  73.034  43.415  1.00108.85           C  
ATOM   1209  SD  MET B 325       6.403  73.990  43.481  1.00109.97           S  
ATOM   1210  CE  MET B 325       6.258  74.748  45.097  1.00108.02           C  
ATOM   1211  N   LYS B 326       1.609  73.505  45.970  1.00 88.85           N  
ATOM   1212  CA  LYS B 326       1.407  72.977  47.318  1.00 87.83           C  
ATOM   1213  C   LYS B 326       0.625  71.613  47.262  1.00 87.63           C  
ATOM   1214  O   LYS B 326       0.961  70.689  48.003  1.00 86.70           O  
ATOM   1215  CB  LYS B 326       0.654  73.985  48.186  1.00 90.79           C  
ATOM   1216  CG  LYS B 326       0.465  73.543  49.628  1.00 92.46           C  
ATOM   1217  CD  LYS B 326      -0.245  74.610  50.444  1.00 97.62           C  
ATOM   1218  CE  LYS B 326      -0.456  74.158  51.880  1.00 99.64           C  
ATOM   1219  NZ  LYS B 326      -1.152  75.194  52.693  1.00104.88           N1+
ATOM   1220  N   GLU B 327      -0.396  71.492  46.395  1.00 88.02           N  
ATOM   1221  CA  GLU B 327      -1.198  70.290  46.208  1.00 87.82           C  
ATOM   1222  C   GLU B 327      -0.340  69.137  45.698  1.00 86.56           C  
ATOM   1223  O   GLU B 327      -0.502  67.993  46.122  1.00 85.69           O  
ATOM   1224  CB  GLU B 327      -2.352  70.558  45.241  1.00 88.98           C  
ATOM   1225  CG  GLU B 327      -3.292  69.378  45.056  1.00 89.71           C  
ATOM   1226  CD  GLU B 327      -4.462  69.701  44.148  1.00 92.28           C  
ATOM   1227  OE1 GLU B 327      -5.335  68.826  43.966  1.00 92.91           O  
ATOM   1228  OE2 GLU B 327      -4.510  70.830  43.617  1.00 92.93           O1-
ATOM   1229  N   VAL B 328       0.574  69.449  44.785  1.00 80.91           N  
ATOM   1230  CA  VAL B 328       1.459  68.442  44.212  1.00 80.22           C  
ATOM   1231  C   VAL B 328       2.352  67.821  45.280  1.00 79.08           C  
ATOM   1232  O   VAL B 328       2.582  66.612  45.284  1.00 77.88           O  
ATOM   1233  CB  VAL B 328       2.345  69.035  43.100  1.00 80.73           C  
ATOM   1234  CG1 VAL B 328       3.317  67.988  42.581  1.00 79.71           C  
ATOM   1235  CG2 VAL B 328       1.484  69.581  41.971  1.00 82.70           C  
ATOM   1236  N   ASP B 329       2.851  68.655  46.187  1.00100.16           N  
ATOM   1237  CA  ASP B 329       3.739  68.098  47.200  1.00 98.78           C  
ATOM   1238  C   ASP B 329       2.953  67.210  48.158  1.00 98.49           C  
ATOM   1239  O   ASP B 329       3.418  66.141  48.553  1.00 97.78           O  
ATOM   1240  CB  ASP B 329       4.441  69.215  47.973  1.00 98.42           C  
ATOM   1241  CG  ASP B 329       5.225  70.145  47.068  1.00 99.30           C  
ATOM   1242  OD1 ASP B 329       4.966  70.146  45.846  1.00100.60           O  
ATOM   1243  OD2 ASP B 329       6.101  70.875  47.578  1.00 99.51           O1-
ATOM   1244  N   GLU B 330       1.696  67.538  48.438  1.00 84.27           N  
ATOM   1245  CA  GLU B 330       0.794  66.722  49.241  1.00 85.16           C  
ATOM   1246  C   GLU B 330       0.631  65.339  48.623  1.00 84.76           C  
ATOM   1247  O   GLU B 330       0.597  64.331  49.330  1.00 84.43           O  
ATOM   1248  CB  GLU B 330      -0.569  67.403  49.374  1.00 86.48           C  
ATOM   1249  CG  GLU B 330      -0.607  68.522  50.401  1.00 87.68           C  
ATOM   1250  CD  GLU B 330      -2.003  69.080  50.602  1.00 91.34           C  
ATOM   1251  OE1 GLU B 330      -2.903  68.308  50.992  1.00 92.83           O  
ATOM   1252  OE2 GLU B 330      -2.199  70.292  50.369  1.00 93.59           O1-
ATOM   1253  N   GLN B 331       0.428  65.351  47.310  1.00 81.34           N  
ATOM   1254  CA  GLN B 331       0.201  64.124  46.556  1.00 81.54           C  
ATOM   1255  C   GLN B 331       1.452  63.253  46.519  1.00 80.02           C  
ATOM   1256  O   GLN B 331       1.369  62.030  46.620  1.00 79.82           O  
ATOM   1257  CB  GLN B 331      -0.262  64.446  45.133  1.00 82.72           C  
ATOM   1258  CG  GLN B 331      -1.575  65.207  45.069  1.00 84.19           C  
ATOM   1259  CD  GLN B 331      -2.709  64.469  45.753  1.00 85.03           C  
ATOM   1260  OE1 GLN B 331      -2.557  63.318  46.163  1.00 84.02           O  
ATOM   1261  NE2 GLN B 331      -3.853  65.129  45.881  1.00 87.42           N  
ATOM   1262  N   MET B 332       2.610  63.888  46.374  1.00 69.26           N  
ATOM   1263  CA  MET B 332       3.872  63.156  46.330  1.00 67.90           C  
ATOM   1264  C   MET B 332       4.165  62.473  47.667  1.00 67.46           C  
ATOM   1265  O   MET B 332       4.608  61.324  47.700  1.00 67.14           O  
ATOM   1266  CB  MET B 332       5.027  64.084  45.945  1.00 67.16           C  
ATOM   1267  CG  MET B 332       5.089  64.409  44.457  1.00 67.89           C  
ATOM   1268  SD  MET B 332       4.960  62.946  43.403  1.00 67.66           S  
ATOM   1269  CE  MET B 332       6.507  62.115  43.754  1.00 65.62           C  
ATOM   1270  N   LEU B 333       3.921  63.184  48.765  1.00 70.30           N  
ATOM   1271  CA  LEU B 333       4.177  62.645  50.099  1.00 70.43           C  
ATOM   1272  C   LEU B 333       3.227  61.516  50.500  1.00 70.92           C  
ATOM   1273  O   LEU B 333       3.661  60.508  51.058  1.00 70.85           O  
ATOM   1274  CB  LEU B 333       4.089  63.760  51.145  1.00 70.41           C  
ATOM   1275  CG  LEU B 333       5.085  64.917  51.066  1.00 69.80           C  
ATOM   1276  CD1 LEU B 333       4.721  65.995  52.076  1.00 70.63           C  
ATOM   1277  CD2 LEU B 333       6.507  64.428  51.289  1.00 68.29           C  
ATOM   1278  N   ASN B 334       1.938  61.689  50.222  1.00 81.39           N  
ATOM   1279  CA  ASN B 334       0.832  60.745  50.383  1.00 82.60           C  
ATOM   1280  C   ASN B 334       1.198  59.334  49.908  1.00 82.53           C  
ATOM   1281  O   ASN B 334       0.826  58.348  50.542  1.00 83.64           O  
ATOM   1282  CB  ASN B 334      -0.443  61.287  49.696  1.00 84.00           C  
ATOM   1283  CG  ASN B 334      -1.519  60.233  49.469  0.83 85.15           C  
ATOM   1284  OD1 ASN B 334      -2.337  60.334  48.563  0.57 85.78           O  
ATOM   1285  ND2 ASN B 334      -1.528  59.220  50.326  0.59 85.66           N  
ATOM   1286  N   VAL B 335       1.608  59.367  48.641  1.00 73.53           N  
ATOM   1287  CA  VAL B 335       1.896  58.145  47.895  1.00 73.46           C  
ATOM   1288  C   VAL B 335       3.061  57.375  48.518  1.00 72.57           C  
ATOM   1289  O   VAL B 335       2.980  56.160  48.703  1.00 73.19           O  
ATOM   1290  CB  VAL B 335       2.220  58.448  46.416  1.00 72.49           C  
ATOM   1291  CG1 VAL B 335       2.842  57.235  45.740  1.00 72.34           C  
ATOM   1292  CG2 VAL B 335       0.970  58.893  45.677  1.00 73.88           C  
ATOM   1293  N   GLN B 336       4.140  58.084  48.841  1.00 82.27           N  
ATOM   1294  CA  GLN B 336       5.275  57.456  49.516  1.00 82.29           C  
ATOM   1295  C   GLN B 336       4.856  56.915  50.877  1.00 83.80           C  
ATOM   1296  O   GLN B 336       5.170  55.778  51.224  1.00 84.28           O  
ATOM   1297  CB  GLN B 336       6.442  58.430  49.678  1.00 81.27           C  
ATOM   1298  CG  GLN B 336       7.668  57.784  50.314  1.00 81.48           C  
ATOM   1299  CD  GLN B 336       8.877  58.697  50.342  1.00 81.12           C  
ATOM   1300  OE1 GLN B 336       8.821  59.837  49.881  1.00 81.19           O  
ATOM   1301  NE2 GLN B 336       9.983  58.196  50.884  1.00 80.82           N  
ATOM   1302  N   ASN B 337       4.128  57.725  51.641  1.00 86.48           N  
ATOM   1303  CA  ASN B 337       3.669  57.334  52.971  1.00 87.46           C  
ATOM   1304  C   ASN B 337       2.754  56.119  52.909  1.00 88.07           C  
ATOM   1305  O   ASN B 337       2.749  55.284  53.814  1.00 89.29           O  
ATOM   1306  CB  ASN B 337       2.948  58.498  53.653  1.00 87.67           C  
ATOM   1307  CG  ASN B 337       3.877  59.651  53.972  0.46 86.82           C  
ATOM   1308  OD1 ASN B 337       5.084  59.466  54.117  1.00 86.38           O  
ATOM   1309  ND2 ASN B 337       3.320  60.851  54.078  0.93 87.22           N  
ATOM   1310  N   LYS B 338       1.977  56.028  51.836  1.00 96.71           N  
ATOM   1311  CA  LYS B 338       1.098  54.871  51.766  1.00 97.98           C  
ATOM   1312  C   LYS B 338       1.857  53.658  51.231  1.00 98.10           C  
ATOM   1313  O   LYS B 338       1.520  52.515  51.545  1.00 98.84           O  
ATOM   1314  CB  LYS B 338      -0.109  55.189  50.876  1.00 98.32           C  
ATOM   1315  CG  LYS B 338      -1.050  54.028  50.599  1.00100.10           C  
ATOM   1316  CD  LYS B 338      -1.469  54.026  49.135  1.00100.24           C  
ATOM   1317  CE  LYS B 338      -2.371  55.201  48.801  1.00100.54           C  
ATOM   1318  NZ  LYS B 338      -3.589  55.224  49.661  1.00101.86           N1+
ATOM   1319  N   ASN B 339       3.007  53.868  50.594  1.00 93.80           N  
ATOM   1320  CA  ASN B 339       3.830  52.768  50.092  1.00 93.33           C  
ATOM   1321  C   ASN B 339       5.277  52.760  50.594  1.00 92.72           C  
ATOM   1322  O   ASN B 339       6.177  52.387  49.842  1.00 92.42           O  
ATOM   1323  CB  ASN B 339       3.852  52.786  48.560  1.00 92.58           C  
ATOM   1324  CG  ASN B 339       2.466  52.724  47.951  1.00 93.51           C  
ATOM   1325  OD1 ASN B 339       1.505  52.316  48.599  1.00 95.17           O  
ATOM   1326  ND2 ASN B 339       2.361  53.121  46.688  1.00 93.66           N  
ATOM   1327  N   SER B 340       5.511  53.158  51.845  1.00 82.09           N  
ATOM   1328  CA  SER B 340       6.877  53.274  52.360  1.00 82.11           C  
ATOM   1329  C   SER B 340       7.648  51.954  52.285  1.00 82.74           C  
ATOM   1330  O   SER B 340       8.875  51.939  52.391  1.00 82.47           O  
ATOM   1331  CB  SER B 340       6.867  53.789  53.804  1.00 82.75           C  
ATOM   1332  OG  SER B 340       6.390  52.805  54.704  1.00 84.24           O  
ATOM   1333  N   SER B 341       6.929  50.851  52.100  1.00 74.69           N  
ATOM   1334  CA  SER B 341       7.551  49.541  51.926  1.00 75.44           C  
ATOM   1335  C   SER B 341       8.359  49.431  50.630  1.00 74.85           C  
ATOM   1336  O   SER B 341       9.248  48.587  50.516  1.00 74.51           O  
ATOM   1337  CB  SER B 341       6.484  48.446  51.955  1.00 75.91           C  
ATOM   1338  OG  SER B 341       6.990  47.230  51.430  1.00 76.60           O  
ATOM   1339  N   TYR B 342       8.050  50.283  49.657  1.00 67.42           N  
ATOM   1340  CA  TYR B 342       8.684  50.208  48.342  1.00 66.53           C  
ATOM   1341  C   TYR B 342       9.809  51.217  48.134  1.00 64.50           C  
ATOM   1342  O   TYR B 342      10.351  51.327  47.036  1.00 63.30           O  
ATOM   1343  CB  TYR B 342       7.634  50.388  47.245  1.00 66.31           C  
ATOM   1344  CG  TYR B 342       6.592  49.297  47.223  1.00 67.19           C  
ATOM   1345  CD1 TYR B 342       6.954  47.979  46.981  1.00 66.49           C  
ATOM   1346  CD2 TYR B 342       5.252  49.580  47.448  1.00 67.80           C  
ATOM   1347  CE1 TYR B 342       6.011  46.972  46.960  1.00 67.59           C  
ATOM   1348  CE2 TYR B 342       4.300  48.578  47.430  1.00 68.25           C  
ATOM   1349  CZ  TYR B 342       4.686  47.277  47.186  1.00 68.62           C  
ATOM   1350  OH  TYR B 342       3.743  46.277  47.166  1.00 69.46           O  
ATOM   1351  N   PHE B 343      10.154  51.956  49.181  1.00 57.44           N  
ATOM   1352  CA  PHE B 343      11.283  52.872  49.113  1.00 55.22           C  
ATOM   1353  C   PHE B 343      12.316  52.466  50.160  1.00 56.40           C  
ATOM   1354  O   PHE B 343      11.951  52.115  51.282  1.00 59.04           O  
ATOM   1355  CB  PHE B 343      10.820  54.315  49.327  1.00 53.99           C  
ATOM   1356  CG  PHE B 343       9.768  54.767  48.349  1.00 53.71           C  
ATOM   1357  CD1 PHE B 343       8.433  54.458  48.560  1.00 55.20           C  
ATOM   1358  CD2 PHE B 343      10.111  55.486  47.216  1.00 51.81           C  
ATOM   1359  CE1 PHE B 343       7.460  54.865  47.668  1.00 54.93           C  
ATOM   1360  CE2 PHE B 343       9.139  55.893  46.316  1.00 51.99           C  
ATOM   1361  CZ  PHE B 343       7.813  55.581  46.544  1.00 53.16           C  
ATOM   1362  N   VAL B 344      13.598  52.501  49.803  1.00 52.87           N  
ATOM   1363  CA  VAL B 344      14.639  52.155  50.765  1.00 53.91           C  
ATOM   1364  C   VAL B 344      14.687  53.217  51.865  1.00 54.23           C  
ATOM   1365  O   VAL B 344      14.614  54.417  51.592  1.00 52.82           O  
ATOM   1366  CB  VAL B 344      16.030  51.998  50.089  1.00 51.05           C  
ATOM   1367  CG1 VAL B 344      15.974  50.946  48.990  1.00 49.34           C  
ATOM   1368  CG2 VAL B 344      16.541  53.326  49.543  1.00 48.73           C  
ATOM   1369  N   GLU B 345      14.762  52.771  53.115  1.00 69.05           N  
ATOM   1370  CA  GLU B 345      14.783  53.521  54.366  1.00 70.19           C  
ATOM   1371  C   GLU B 345      16.099  54.268  54.554  1.00 68.60           C  
ATOM   1372  O   GLU B 345      16.203  55.127  55.428  1.00 69.09           O  
ATOM   1373  CB  GLU B 345      14.520  52.602  55.566  1.00 72.58           C  
ATOM   1374  CG  GLU B 345      15.012  51.172  55.414  1.00 74.42           C  
ATOM   1375  CD  GLU B 345      14.608  50.279  56.569  1.00 77.93           C  
ATOM   1376  OE1 GLU B 345      13.465  50.411  57.052  1.00 78.18           O  
ATOM   1377  OE2 GLU B 345      15.438  49.447  56.997  1.00 79.23           O1-
ATOM   1378  N   TRP B 346      17.142  53.676  53.975  1.00 48.70           N  
ATOM   1379  CA  TRP B 346      18.507  54.102  54.274  1.00 47.64           C  
ATOM   1380  C   TRP B 346      19.027  55.141  53.284  1.00 45.04           C  
ATOM   1381  O   TRP B 346      20.217  55.448  53.260  1.00 44.21           O  
ATOM   1382  CB  TRP B 346      19.456  52.900  54.314  1.00 47.28           C  
ATOM   1383  CG  TRP B 346      19.237  51.877  53.239  1.00 46.48           C  
ATOM   1384  CD1 TRP B 346      18.411  50.790  53.296  1.00 47.74           C  
ATOM   1385  CD2 TRP B 346      19.871  51.830  51.955  1.00 43.49           C  
ATOM   1386  NE1 TRP B 346      18.486  50.076  52.125  1.00 45.39           N  
ATOM   1387  CE2 TRP B 346      19.376  50.693  51.285  1.00 42.78           C  
ATOM   1388  CE3 TRP B 346      20.804  52.642  51.304  1.00 42.00           C  
ATOM   1389  CZ2 TRP B 346      19.781  50.349  49.997  1.00 40.71           C  
ATOM   1390  CZ3 TRP B 346      21.208  52.297  50.025  1.00 40.71           C  
ATOM   1391  CH2 TRP B 346      20.696  51.161  49.386  1.00 40.36           C  
ATOM   1392  N   ILE B 347      18.117  55.734  52.531  1.00 50.48           N  
ATOM   1393  CA  ILE B 347      18.440  56.836  51.644  1.00 48.51           C  
ATOM   1394  C   ILE B 347      17.360  57.846  51.964  1.00 49.42           C  
ATOM   1395  O   ILE B 347      16.301  57.845  51.367  1.00 49.48           O  
ATOM   1396  CB  ILE B 347      18.451  56.501  50.160  1.00 46.84           C  
ATOM   1397  CG1 ILE B 347      19.583  55.540  49.845  1.00 46.34           C  
ATOM   1398  CG2 ILE B 347      18.691  57.763  49.367  1.00 45.74           C  
ATOM   1399  CD1 ILE B 347      19.791  55.324  48.373  1.00 44.19           C  
ATOM   1400  N   PRO B 348      17.674  58.729  52.983  1.00 45.00           N  
ATOM   1401  CA  PRO B 348      16.600  59.666  53.332  1.00 45.07           C  
ATOM   1402  C   PRO B 348      16.206  60.644  52.256  1.00 43.97           C  
ATOM   1403  O   PRO B 348      17.045  61.150  51.552  1.00 43.03           O  
ATOM   1404  CB  PRO B 348      17.163  60.434  54.530  1.00 45.95           C  
ATOM   1405  CG  PRO B 348      18.240  59.599  55.081  1.00 46.82           C  
ATOM   1406  CD  PRO B 348      18.876  59.070  53.861  1.00 45.14           C  
ATOM   1407  N   ASN B 349      14.912  60.906  52.162  1.00 46.82           N  
ATOM   1408  CA  ASN B 349      14.371  61.841  51.199  1.00 45.94           C  
ATOM   1409  C   ASN B 349      14.728  61.494  49.779  1.00 45.02           C  
ATOM   1410  O   ASN B 349      15.040  62.353  48.990  1.00 44.73           O  
ATOM   1411  CB  ASN B 349      14.851  63.240  51.536  1.00 45.64           C  
ATOM   1412  CG  ASN B 349      14.763  63.533  53.008  1.00 46.65           C  
ATOM   1413  OD1 ASN B 349      15.739  63.898  53.630  1.00 47.11           O  
ATOM   1414  ND2 ASN B 349      13.593  63.363  53.568  1.00 47.29           N  
ATOM   1415  N   ASN B 350      14.673  60.214  49.466  1.00 46.98           N  
ATOM   1416  CA  ASN B 350      15.016  59.741  48.143  1.00 46.19           C  
ATOM   1417  C   ASN B 350      14.013  60.015  47.041  1.00 45.84           C  
ATOM   1418  O   ASN B 350      14.227  59.612  45.921  1.00 45.58           O  
ATOM   1419  CB  ASN B 350      15.362  58.261  48.179  1.00 45.41           C  
ATOM   1420  CG  ASN B 350      14.291  57.435  48.828  1.00 46.91           C  
ATOM   1421  OD1 ASN B 350      13.325  57.956  49.347  1.00 47.63           O  
ATOM   1422  ND2 ASN B 350      14.466  56.141  48.806  1.00 46.95           N  
ATOM   1423  N   VAL B 351      12.925  60.699  47.350  1.00 48.15           N  
ATOM   1424  CA  VAL B 351      11.937  61.032  46.334  1.00 47.78           C  
ATOM   1425  C   VAL B 351      11.908  62.542  46.126  1.00 48.38           C  
ATOM   1426  O   VAL B 351      11.635  63.303  47.054  1.00 49.46           O  
ATOM   1427  CB  VAL B 351      10.537  60.534  46.715  1.00 48.71           C  
ATOM   1428  CG1 VAL B 351       9.534  60.890  45.626  1.00 48.29           C  
ATOM   1429  CG2 VAL B 351      10.565  59.035  46.957  1.00 48.41           C  
ATOM   1430  N   LYS B 352      12.246  62.973  44.921  1.00 56.83           N  
ATOM   1431  CA  LYS B 352      12.311  64.384  44.600  1.00 57.81           C  
ATOM   1432  C   LYS B 352      11.315  64.794  43.538  1.00 58.98           C  
ATOM   1433  O   LYS B 352      10.873  63.982  42.750  1.00 59.06           O  
ATOM   1434  CB  LYS B 352      13.723  64.768  44.169  1.00 57.31           C  
ATOM   1435  CG  LYS B 352      14.726  64.732  45.297  1.00 56.96           C  
ATOM   1436  CD  LYS B 352      14.155  65.424  46.515  1.00 57.53           C  
ATOM   1437  CE  LYS B 352      15.158  65.520  47.640  1.00 56.70           C  
ATOM   1438  NZ  LYS B 352      14.460  65.922  48.883  1.00 57.18           N1+
ATOM   1439  N   THR B 353      10.973  66.072  43.525  1.00 59.31           N  
ATOM   1440  CA  THR B 353       9.997  66.573  42.592  1.00 60.65           C  
ATOM   1441  C   THR B 353      10.281  67.950  42.039  1.00 62.12           C  
ATOM   1442  O   THR B 353      10.540  68.877  42.774  1.00 62.24           O  
ATOM   1443  CB  THR B 353       8.645  66.666  43.296  1.00 61.06           C  
ATOM   1444  OG1 THR B 353       8.482  65.543  44.157  1.00 60.48           O  
ATOM   1445  CG2 THR B 353       7.543  66.686  42.304  1.00 62.50           C  
ATOM   1446  N   ALA B 354      10.215  68.072  40.728  1.00 53.60           N  
ATOM   1447  CA  ALA B 354      10.396  69.358  40.065  1.00 55.68           C  
ATOM   1448  C   ALA B 354       9.119  69.758  39.334  1.00 57.79           C  
ATOM   1449  O   ALA B 354       8.334  68.899  38.930  1.00 57.90           O  
ATOM   1450  CB  ALA B 354      11.565  69.300  39.100  1.00 55.85           C  
ATOM   1451  N   VAL B 355       8.917  71.062  39.161  1.00 64.28           N  
ATOM   1452  CA  VAL B 355       7.758  71.548  38.413  1.00 66.16           C  
ATOM   1453  C   VAL B 355       8.139  72.597  37.367  1.00 67.97           C  
ATOM   1454  O   VAL B 355       8.857  73.551  37.663  1.00 67.57           O  
ATOM   1455  CB  VAL B 355       6.692  72.147  39.362  1.00 66.20           C  
ATOM   1456  CG1 VAL B 355       5.651  72.933  38.575  1.00 68.28           C  
ATOM   1457  CG2 VAL B 355       6.023  71.049  40.180  1.00 64.48           C  
ATOM   1458  N   CYS B 356       7.613  72.416  36.158  1.00 68.30           N  
ATOM   1459  CA  CYS B 356       7.824  73.371  35.075  1.00 69.53           C  
ATOM   1460  C   CYS B 356       6.489  73.940  34.595  1.00 70.92           C  
ATOM   1461  O   CYS B 356       5.514  73.208  34.439  1.00 71.02           O  
ATOM   1462  CB  CYS B 356       8.569  72.716  33.912  1.00 70.29           C  
ATOM   1463  SG  CYS B 356       8.767  73.778  32.462  1.00 72.87           S  
ATOM   1464  N   ASP B 357       6.451  75.249  34.368  1.00 95.24           N  
ATOM   1465  CA  ASP B 357       5.155  75.852  34.063  1.00 96.47           C  
ATOM   1466  C   ASP B 357       4.723  75.655  32.613  1.00 98.54           C  
ATOM   1467  O   ASP B 357       3.532  75.693  32.310  1.00 99.54           O  
ATOM   1468  CB  ASP B 357       5.175  77.348  34.383  1.00 96.56           C  
ATOM   1469  CG  ASP B 357       5.540  77.631  35.824  1.00 95.63           C  
ATOM   1470  OD1 ASP B 357       5.043  76.911  36.716  1.00 95.01           O  
ATOM   1471  OD2 ASP B 357       6.319  78.576  36.065  1.00 95.16           O1-
ATOM   1472  N   ILE B 358       5.643  75.293  31.727  1.00 82.59           N  
ATOM   1473  CA  ILE B 358       5.213  75.088  30.349  1.00 84.55           C  
ATOM   1474  C   ILE B 358       4.855  73.628  30.082  1.00 85.25           C  
ATOM   1475  O   ILE B 358       5.732  72.763  30.058  1.00 84.74           O  
ATOM   1476  CB  ILE B 358       6.301  75.538  29.360  1.00 85.26           C  
ATOM   1477  CG1 ILE B 358       6.915  76.857  29.831  1.00 84.85           C  
ATOM   1478  CG2 ILE B 358       5.727  75.676  27.957  1.00 87.29           C  
ATOM   1479  CD1 ILE B 358       8.386  76.969  29.548  1.00 84.52           C  
ATOM   1480  N   PRO B 359       3.556  73.434  29.801  1.00 84.15           N  
ATOM   1481  CA  PRO B 359       3.004  72.103  29.532  1.00 84.43           C  
ATOM   1482  C   PRO B 359       3.283  71.634  28.109  1.00 85.63           C  
ATOM   1483  O   PRO B 359       3.456  72.468  27.218  1.00 86.92           O  
ATOM   1484  CB  PRO B 359       1.501  72.293  29.755  1.00 84.52           C  
ATOM   1485  CG  PRO B 359       1.250  73.764  29.584  1.00 85.27           C  
ATOM   1486  CD  PRO B 359       2.561  74.500  29.598  1.00 84.66           C  
ATOM   1487  N   PRO B 360       3.320  70.311  27.894  1.00 93.29           N  
ATOM   1488  CA  PRO B 360       3.471  69.769  26.540  1.00 95.05           C  
ATOM   1489  C   PRO B 360       2.236  70.052  25.693  1.00 95.66           C  
ATOM   1490  O   PRO B 360       1.178  70.358  26.243  1.00 95.88           O  
ATOM   1491  CB  PRO B 360       3.647  68.269  26.783  1.00 93.51           C  
ATOM   1492  CG  PRO B 360       2.938  68.020  28.068  1.00 92.59           C  
ATOM   1493  CD  PRO B 360       3.181  69.246  28.902  1.00 91.98           C  
ATOM   1494  N   ARG B 369       2.215  70.038  24.835  1.00 88.86           N  
ATOM   1495  CA  ARG B 369       1.215  70.330  23.816  1.00 89.87           C  
ATOM   1496  C   ARG B 369       0.089  69.312  23.832  1.00 88.96           C  
ATOM   1497  O   ARG B 369       0.330  68.113  23.808  1.00 88.61           O  
ATOM   1498  CB  ARG B 369       1.851  70.382  22.430  1.00 90.97           C  
ATOM   1499  CG  ARG B 369       3.322  70.749  22.463  1.00 91.66           C  
ATOM   1500  CD  ARG B 369       3.544  72.190  22.882  1.00 91.99           C  
ATOM   1501  NE  ARG B 369       3.093  73.135  21.866  1.00 93.82           N  
ATOM   1502  CZ  ARG B 369       3.351  74.439  21.889  1.00 94.32           C  
ATOM   1503  NH1 ARG B 369       2.902  75.223  20.919  1.00 95.30           N  
ATOM   1504  NH2 ARG B 369       4.055  74.958  22.883  1.00 92.68           N1+
ATOM   1505  N   GLY B 370      -1.114  69.865  23.756  1.00 91.54           N  
ATOM   1506  CA  GLY B 370      -2.323  69.066  23.836  1.00 91.22           C  
ATOM   1507  C   GLY B 370      -2.689  68.689  25.257  1.00 90.83           C  
ATOM   1508  O   GLY B 370      -3.782  68.184  25.518  1.00 91.17           O  
ATOM   1509  N   LEU B 371      -1.771  68.942  26.183  1.00 97.84           N  
ATOM   1510  CA  LEU B 371      -2.084  68.646  27.574  1.00 96.70           C  
ATOM   1511  C   LEU B 371      -2.010  69.906  28.426  1.00 96.91           C  
ATOM   1512  O   LEU B 371      -1.104  70.724  28.262  1.00 96.71           O  
ATOM   1513  CB  LEU B 371      -1.135  67.578  28.124  1.00 95.49           C  
ATOM   1514  CG  LEU B 371      -1.134  66.240  27.383  1.00 94.91           C  
ATOM   1515  CD1 LEU B 371       0.104  65.428  27.736  1.00 94.18           C  
ATOM   1516  CD2 LEU B 371      -2.399  65.456  27.690  1.00 95.15           C  
ATOM   1517  N   LYS B 372      -2.984  70.026  29.333  1.00 92.75           N  
ATOM   1518  CA  LYS B 372      -3.045  71.097  30.322  1.00 92.40           C  
ATOM   1519  C   LYS B 372      -1.900  70.902  31.323  1.00 90.60           C  
ATOM   1520  O   LYS B 372      -1.209  71.855  31.684  1.00 90.35           O  
ATOM   1521  CB  LYS B 372      -4.392  71.092  31.044  1.00 92.01           C  
ATOM   1522  CG  LYS B 372      -4.560  72.221  32.048  1.00 92.39           C  
ATOM   1523  CD  LYS B 372      -4.434  73.579  31.377  1.00 93.84           C  
ATOM   1524  CE  LYS B 372      -4.587  74.709  32.382  1.00 93.06           C  
ATOM   1525  NZ  LYS B 372      -5.917  74.681  33.052  1.00 93.36           N1+
ATOM   1526  N   MET B 373      -1.699  69.653  31.755  1.00 96.08           N  
ATOM   1527  CA  MET B 373      -0.612  69.314  32.660  1.00 94.75           C  
ATOM   1528  C   MET B 373      -0.180  67.868  32.457  1.00 94.30           C  
ATOM   1529  O   MET B 373      -0.992  67.015  32.096  1.00 94.45           O  
ATOM   1530  CB  MET B 373      -1.023  69.535  34.116  1.00 93.29           C  
ATOM   1531  CG  MET B 373      -2.232  68.722  34.552  1.00 93.39           C  
ATOM   1532  SD  MET B 373      -2.768  69.121  36.225  1.00 92.49           S  
ATOM   1533  CE  MET B 373      -2.847  70.906  36.122  1.00 92.60           C  
ATOM   1534  N   SER B 374       1.099  67.595  32.687  1.00 71.21           N  
ATOM   1535  CA  SER B 374       1.610  66.235  32.578  1.00 68.33           C  
ATOM   1536  C   SER B 374       2.651  65.971  33.655  1.00 66.80           C  
ATOM   1537  O   SER B 374       3.145  66.899  34.296  1.00 67.06           O  
ATOM   1538  CB  SER B 374       2.212  65.987  31.195  1.00 68.77           C  
ATOM   1539  OG  SER B 374       3.378  66.768  31.003  1.00 69.10           O  
ATOM   1540  N   ALA B 375       2.979  64.700  33.851  1.00 63.02           N  
ATOM   1541  CA  ALA B 375       3.966  64.311  34.848  1.00 61.75           C  
ATOM   1542  C   ALA B 375       4.880  63.218  34.309  1.00 60.56           C  
ATOM   1543  O   ALA B 375       4.414  62.247  33.713  1.00 60.30           O  
ATOM   1544  CB  ALA B 375       3.278  63.854  36.122  1.00 60.29           C  
ATOM   1545  N   THR B 376       6.181  63.378  34.520  1.00 52.26           N  
ATOM   1546  CA  THR B 376       7.144  62.388  34.061  1.00 51.20           C  
ATOM   1547  C   THR B 376       7.813  61.700  35.246  1.00 49.75           C  
ATOM   1548  O   THR B 376       8.270  62.356  36.184  1.00 48.99           O  
ATOM   1549  CB  THR B 376       8.213  63.024  33.158  1.00 51.93           C  
ATOM   1550  OG1 THR B 376       7.595  63.489  31.953  1.00 53.76           O  
ATOM   1551  CG2 THR B 376       9.287  62.013  32.807  1.00 51.56           C  
ATOM   1552  N   PHE B 377       7.870  60.373  35.189  1.00 56.66           N  
ATOM   1553  CA  PHE B 377       8.391  59.571  36.288  1.00 54.84           C  
ATOM   1554  C   PHE B 377       9.750  58.981  35.922  1.00 54.33           C  
ATOM   1555  O   PHE B 377       9.933  58.455  34.826  1.00 54.43           O  
ATOM   1556  CB  PHE B 377       7.396  58.458  36.640  1.00 53.55           C  
ATOM   1557  CG  PHE B 377       7.862  57.541  37.734  1.00 51.70           C  
ATOM   1558  CD1 PHE B 377       7.647  57.862  39.063  1.00 50.89           C  
ATOM   1559  CD2 PHE B 377       8.504  56.351  37.433  1.00 50.56           C  
ATOM   1560  CE1 PHE B 377       8.069  57.020  40.072  1.00 48.71           C  
ATOM   1561  CE2 PHE B 377       8.931  55.505  38.438  1.00 48.49           C  
ATOM   1562  CZ  PHE B 377       8.713  55.840  39.759  1.00 47.60           C  
ATOM   1563  N   ILE B 378      10.704  59.079  36.840  1.00 48.20           N  
ATOM   1564  CA  ILE B 378      12.010  58.452  36.662  1.00 46.23           C  
ATOM   1565  C   ILE B 378      12.411  57.698  37.918  1.00 43.32           C  
ATOM   1566  O   ILE B 378      12.798  58.307  38.913  1.00 42.85           O  
ATOM   1567  CB  ILE B 378      13.112  59.480  36.333  1.00 47.22           C  
ATOM   1568  CG1 ILE B 378      12.699  60.362  35.153  1.00 50.27           C  
ATOM   1569  CG2 ILE B 378      14.419  58.768  36.022  1.00 44.92           C  
ATOM   1570  CD1 ILE B 378      13.620  61.542  34.925  1.00 50.45           C  
ATOM   1571  N   GLY B 379      12.322  56.374  37.872  1.00 37.16           N  
ATOM   1572  CA  GLY B 379      12.637  55.565  39.032  1.00 35.82           C  
ATOM   1573  C   GLY B 379      13.898  54.734  38.900  1.00 34.62           C  
ATOM   1574  O   GLY B 379      14.106  54.052  37.898  1.00 34.51           O  
ATOM   1575  N   ASN B 380      14.745  54.799  39.921  1.00 39.48           N  
ATOM   1576  CA  ASN B 380      15.872  53.889  40.034  1.00 38.61           C  
ATOM   1577  C   ASN B 380      15.469  52.763  40.968  1.00 38.48           C  
ATOM   1578  O   ASN B 380      15.697  52.826  42.175  1.00 38.65           O  
ATOM   1579  CB  ASN B 380      17.115  54.612  40.551  1.00 38.46           C  
ATOM   1580  CG  ASN B 380      18.382  53.785  40.406  1.00 39.30           C  
ATOM   1581  OD1 ASN B 380      18.332  52.567  40.224  1.00 38.78           O  
ATOM   1582  ND2 ASN B 380      19.530  54.450  40.489  1.00 39.13           N  
ATOM   1583  N   SER B 381      14.860  51.732  40.395  1.00 40.25           N  
ATOM   1584  CA  SER B 381      14.286  50.650  41.178  1.00 40.05           C  
ATOM   1585  C   SER B 381      15.075  49.364  41.000  1.00 40.12           C  
ATOM   1586  O   SER B 381      15.522  49.051  39.898  1.00 40.57           O  
ATOM   1587  CB  SER B 381      12.821  50.433  40.783  1.00 40.34           C  
ATOM   1588  OG  SER B 381      12.329  49.210  41.299  1.00 40.95           O  
ATOM   1589  N   THR B 382      15.246  48.627  42.093  1.00 46.94           N  
ATOM   1590  CA  THR B 382      15.902  47.324  42.059  1.00 47.02           C  
ATOM   1591  C   THR B 382      15.080  46.274  41.308  1.00 47.15           C  
ATOM   1592  O   THR B 382      15.564  45.179  41.029  1.00 47.32           O  
ATOM   1593  CB  THR B 382      16.184  46.809  43.483  1.00 47.41           C  
ATOM   1594  OG1 THR B 382      14.945  46.610  44.175  1.00 47.80           O  
ATOM   1595  CG2 THR B 382      17.032  47.808  44.248  1.00 47.35           C  
ATOM   1596  N   ALA B 383      13.838  46.616  40.981  1.00 46.15           N  
ATOM   1597  CA  ALA B 383      12.955  45.723  40.235  1.00 47.14           C  
ATOM   1598  C   ALA B 383      13.454  45.510  38.809  1.00 46.83           C  
ATOM   1599  O   ALA B 383      13.081  44.540  38.149  1.00 47.07           O  
ATOM   1600  CB  ALA B 383      11.535  46.271  40.223  1.00 46.71           C  
ATOM   1601  N   ILE B 384      14.292  46.428  38.340  1.00 43.10           N  
ATOM   1602  CA  ILE B 384      14.875  46.339  37.007  1.00 42.92           C  
ATOM   1603  C   ILE B 384      15.760  45.093  36.864  1.00 42.71           C  
ATOM   1604  O   ILE B 384      16.119  44.707  35.751  1.00 43.01           O  
ATOM   1605  CB  ILE B 384      15.699  47.608  36.678  1.00 42.87           C  
ATOM   1606  CG1 ILE B 384      15.923  47.753  35.169  1.00 42.87           C  
ATOM   1607  CG2 ILE B 384      17.014  47.600  37.424  1.00 42.16           C  
ATOM   1608  CD1 ILE B 384      14.673  48.103  34.397  1.00 44.36           C  
ATOM   1609  N   GLN B 385      16.100  44.461  37.987  1.00 47.16           N  
ATOM   1610  CA  GLN B 385      16.882  43.224  37.965  1.00 47.55           C  
ATOM   1611  C   GLN B 385      16.138  42.113  37.231  1.00 47.81           C  
ATOM   1612  O   GLN B 385      16.754  41.189  36.701  1.00 47.46           O  
ATOM   1613  CB  GLN B 385      17.218  42.755  39.384  1.00 47.35           C  
ATOM   1614  CG  GLN B 385      16.048  42.118  40.127  1.00 47.62           C  
ATOM   1615  CD  GLN B 385      16.470  41.425  41.408  1.00 48.33           C  
ATOM   1616  OE1 GLN B 385      16.889  40.267  41.388  1.00 48.18           O  
ATOM   1617  NE2 GLN B 385      16.350  42.126  42.531  1.00 48.20           N  
ATOM   1618  N   GLU B 386      14.812  42.213  37.197  1.00 57.34           N  
ATOM   1619  CA  GLU B 386      13.987  41.221  36.526  1.00 57.44           C  
ATOM   1620  C   GLU B 386      14.241  41.268  35.030  1.00 57.97           C  
ATOM   1621  O   GLU B 386      14.221  40.241  34.356  1.00 57.48           O  
ATOM   1622  CB  GLU B 386      12.506  41.451  36.820  1.00 58.17           C  
ATOM   1623  CG  GLU B 386      12.124  41.244  38.273  1.00 58.99           C  
ATOM   1624  CD  GLU B 386      10.642  41.437  38.516  1.00 59.94           C  
ATOM   1625  OE1 GLU B 386      10.065  40.651  39.296  1.00 60.69           O  
ATOM   1626  OE2 GLU B 386      10.052  42.369  37.927  1.00 60.17           O1-
ATOM   1627  N   LEU B 387      14.474  42.474  34.521  1.00 47.01           N  
ATOM   1628  CA  LEU B 387      14.807  42.648  33.118  1.00 46.68           C  
ATOM   1629  C   LEU B 387      16.103  41.917  32.795  1.00 46.56           C  
ATOM   1630  O   LEU B 387      16.145  41.095  31.885  1.00 46.27           O  
ATOM   1631  CB  LEU B 387      14.930  44.140  32.781  1.00 46.72           C  
ATOM   1632  CG  LEU B 387      15.848  44.640  31.660  1.00 46.97           C  
ATOM   1633  CD1 LEU B 387      15.235  44.295  30.316  1.00 48.25           C  
ATOM   1634  CD2 LEU B 387      16.062  46.141  31.743  1.00 47.45           C  
ATOM   1635  N   PHE B 388      17.149  42.183  33.571  1.00 46.87           N  
ATOM   1636  CA  PHE B 388      18.459  41.601  33.313  1.00 46.72           C  
ATOM   1637  C   PHE B 388      18.513  40.099  33.588  1.00 47.01           C  
ATOM   1638  O   PHE B 388      19.289  39.382  32.957  1.00 47.02           O  
ATOM   1639  CB  PHE B 388      19.526  42.320  34.142  1.00 46.70           C  
ATOM   1640  CG  PHE B 388      19.623  43.794  33.855  1.00 46.83           C  
ATOM   1641  CD1 PHE B 388      20.063  44.245  32.622  1.00 46.37           C  
ATOM   1642  CD2 PHE B 388      19.284  44.727  34.822  1.00 46.79           C  
ATOM   1643  CE1 PHE B 388      20.151  45.599  32.353  1.00 46.63           C  
ATOM   1644  CE2 PHE B 388      19.373  46.082  34.561  1.00 46.75           C  
ATOM   1645  CZ  PHE B 388      19.806  46.519  33.324  1.00 46.76           C  
ATOM   1646  N   LYS B 389      17.705  39.637  34.541  1.00 54.50           N  
ATOM   1647  CA  LYS B 389      17.789  38.195  34.765  1.00 55.44           C  
ATOM   1648  C   LYS B 389      17.001  37.488  33.660  1.00 55.57           C  
ATOM   1649  O   LYS B 389      17.431  36.475  33.109  1.00 55.17           O  
ATOM   1650  CB  LYS B 389      17.229  37.827  36.138  1.00 55.36           C  
ATOM   1651  CG  LYS B 389      15.714  37.886  36.226  1.00 57.08           C  
ATOM   1652  CD  LYS B 389      15.228  37.566  37.631  1.00 57.72           C  
ATOM   1653  CE  LYS B 389      16.110  38.222  38.682  1.00 57.50           C  
ATOM   1654  NZ  LYS B 389      15.320  38.704  39.848  1.00 58.68           N1+
ATOM   1655  N   ARG B 390      15.977  38.121  33.093  1.00 54.89           N  
ATOM   1656  CA  ARG B 390      15.255  37.643  31.923  1.00 55.40           C  
ATOM   1657  C   ARG B 390      16.164  37.621  30.693  1.00 55.39           C  
ATOM   1658  O   ARG B 390      16.175  36.639  29.951  1.00 55.34           O  
ATOM   1659  CB  ARG B 390      14.000  38.493  31.731  1.00 55.78           C  
ATOM   1660  CG  ARG B 390      13.104  38.157  30.568  1.00 56.80           C  
ATOM   1661  CD  ARG B 390      11.742  38.773  30.850  1.00 57.36           C  
ATOM   1662  NE  ARG B 390      11.750  40.230  30.803  1.00 58.14           N  
ATOM   1663  CZ  ARG B 390      11.236  40.995  31.763  1.00 58.41           C  
ATOM   1664  NH1 ARG B 390      10.682  40.436  32.832  1.00 58.62           N  
ATOM   1665  NH2 ARG B 390      11.279  42.317  31.664  1.00 57.50           N1+
ATOM   1666  N   ILE B 391      16.900  38.707  30.462  1.00 49.81           N  
ATOM   1667  CA  ILE B 391      17.883  38.741  29.379  1.00 49.13           C  
ATOM   1668  C   ILE B 391      18.901  37.619  29.575  1.00 48.86           C  
ATOM   1669  O   ILE B 391      19.273  36.923  28.629  1.00 48.43           O  
ATOM   1670  CB  ILE B 391      18.633  40.091  29.307  1.00 49.17           C  
ATOM   1671  CG1 ILE B 391      17.651  41.263  29.230  1.00 49.29           C  
ATOM   1672  CG2 ILE B 391      19.598  40.108  28.128  1.00 47.40           C  
ATOM   1673  CD1 ILE B 391      16.760  41.238  28.015  1.00 50.22           C  
ATOM   1674  N   SER B 392      19.344  37.455  30.819  1.00 48.63           N  
ATOM   1675  CA  SER B 392      20.348  36.456  31.171  1.00 48.15           C  
ATOM   1676  C   SER B 392      19.852  35.037  30.921  1.00 48.28           C  
ATOM   1677  O   SER B 392      20.613  34.175  30.482  1.00 47.61           O  
ATOM   1678  CB  SER B 392      20.757  36.614  32.637  1.00 47.96           C  
ATOM   1679  OG  SER B 392      21.882  35.811  32.947  1.00 47.04           O  
ATOM   1680  N   GLU B 393      18.573  34.795  31.212  1.00 69.96           N  
ATOM   1681  CA  GLU B 393      18.148  33.405  31.032  1.00 70.30           C  
ATOM   1682  C   GLU B 393      17.968  33.052  29.557  1.00 70.51           C  
ATOM   1683  O   GLU B 393      18.396  31.990  29.108  1.00 70.00           O  
ATOM   1684  CB  GLU B 393      16.851  33.137  31.798  1.00 70.86           C  
ATOM   1685  CG  GLU B 393      16.777  33.824  33.152  1.00 72.31           C  
ATOM   1686  CD  GLU B 393      16.758  32.839  34.305  1.00 73.10           C  
ATOM   1687  OE1 GLU B 393      16.796  31.618  34.046  1.00 73.16           O  
ATOM   1688  OE2 GLU B 393      16.703  33.287  35.470  1.00 73.46           O1-
ATOM   1689  N   GLN B 394      17.616  33.985  28.679  1.00 46.30           N  
ATOM   1690  CA  GLN B 394      17.620  33.733  27.245  1.00 46.21           C  
ATOM   1691  C   GLN B 394      19.035  33.592  26.690  1.00 45.30           C  
ATOM   1692  O   GLN B 394      19.289  32.738  25.842  1.00 44.91           O  
ATOM   1693  CB  GLN B 394      16.871  34.846  26.511  1.00 46.61           C  
ATOM   1694  CG  GLN B 394      15.382  34.885  26.814  1.00 47.67           C  
ATOM   1695  CD  GLN B 394      14.696  36.096  26.219  1.00 48.33           C  
ATOM   1696  OE1 GLN B 394      15.333  37.111  25.943  1.00 48.34           O  
ATOM   1697  NE2 GLN B 394      13.391  35.989  26.004  1.00 49.97           N  
ATOM   1698  N   PHE B 395      19.947  34.440  27.153  1.00 42.46           N  
ATOM   1699  CA  PHE B 395      21.331  34.387  26.692  1.00 41.20           C  
ATOM   1700  C   PHE B 395      21.965  33.030  26.975  1.00 41.01           C  
ATOM   1701  O   PHE B 395      22.584  32.433  26.093  1.00 39.53           O  
ATOM   1702  CB  PHE B 395      22.156  35.503  27.345  1.00 40.32           C  
ATOM   1703  CG  PHE B 395      23.624  35.468  26.997  1.00 38.54           C  
ATOM   1704  CD1 PHE B 395      24.516  34.705  27.736  1.00 37.94           C  
ATOM   1705  CD2 PHE B 395      24.110  36.205  25.931  1.00 37.56           C  
ATOM   1706  CE1 PHE B 395      25.863  34.679  27.414  1.00 36.59           C  
ATOM   1707  CE2 PHE B 395      25.456  36.186  25.608  1.00 36.41           C  
ATOM   1708  CZ  PHE B 395      26.331  35.422  26.351  1.00 35.75           C  
ATOM   1709  N   THR B 396      21.816  32.550  28.206  1.00 52.76           N  
ATOM   1710  CA  THR B 396      22.492  31.328  28.630  1.00 52.31           C  
ATOM   1711  C   THR B 396      21.896  30.101  27.953  1.00 52.36           C  
ATOM   1712  O   THR B 396      22.581  29.103  27.753  1.00 51.90           O  
ATOM   1713  CB  THR B 396      22.436  31.140  30.164  1.00 52.21           C  
ATOM   1714  OG1 THR B 396      23.171  29.964  30.528  1.00 52.71           O  
ATOM   1715  CG2 THR B 396      21.002  31.000  30.649  1.00 54.38           C  
ATOM   1716  N   ALA B 397      20.614  30.177  27.615  1.00 40.47           N  
ATOM   1717  CA  ALA B 397      19.943  29.102  26.899  1.00 40.96           C  
ATOM   1718  C   ALA B 397      20.615  28.867  25.551  1.00 40.06           C  
ATOM   1719  O   ALA B 397      20.876  27.728  25.167  1.00 40.17           O  
ATOM   1720  CB  ALA B 397      18.466  29.421  26.715  1.00 41.59           C  
ATOM   1721  N   MET B 398      20.894  29.956  24.842  1.00 52.01           N  
ATOM   1722  CA  MET B 398      21.510  29.827  23.527  1.00 51.18           C  
ATOM   1723  C   MET B 398      23.010  29.560  23.609  1.00 49.14           C  
ATOM   1724  O   MET B 398      23.538  28.718  22.884  1.00 48.12           O  
ATOM   1725  CB  MET B 398      21.272  31.094  22.701  1.00 50.62           C  
ATOM   1726  CG  MET B 398      19.900  31.712  22.869  1.00 52.00           C  
ATOM   1727  SD  MET B 398      19.308  32.430  21.329  1.00 53.09           S  
ATOM   1728  CE  MET B 398      20.133  34.012  21.367  1.00 49.92           C  
ATOM   1729  N   PHE B 399      23.701  30.204  24.544  1.00 48.70           N  
ATOM   1730  CA  PHE B 399      25.158  30.139  24.613  1.00 46.88           C  
ATOM   1731  C   PHE B 399      25.660  28.803  25.148  1.00 46.49           C  
ATOM   1732  O   PHE B 399      26.786  28.402  24.865  1.00 45.59           O  
ATOM   1733  CB  PHE B 399      25.702  31.276  25.480  1.00 46.34           C  
ATOM   1734  CG  PHE B 399      27.201  31.364  25.490  1.00 44.92           C  
ATOM   1735  CD1 PHE B 399      27.900  31.626  24.324  1.00 43.72           C  
ATOM   1736  CD2 PHE B 399      27.912  31.182  26.664  1.00 45.42           C  
ATOM   1737  CE1 PHE B 399      29.280  31.704  24.328  1.00 42.87           C  
ATOM   1738  CE2 PHE B 399      29.293  31.262  26.676  1.00 44.28           C  
ATOM   1739  CZ  PHE B 399      29.977  31.523  25.506  1.00 43.65           C  
ATOM   1740  N   ARG B 400      24.823  28.119  25.919  1.00 64.10           N  
ATOM   1741  CA  ARG B 400      25.179  26.813  26.461  1.00 64.07           C  
ATOM   1742  C   ARG B 400      25.277  25.784  25.336  1.00 64.25           C  
ATOM   1743  O   ARG B 400      26.006  24.798  25.439  1.00 63.55           O  
ATOM   1744  CB  ARG B 400      24.145  26.396  27.513  1.00 65.89           C  
ATOM   1745  CG  ARG B 400      24.083  24.920  27.862  1.00 67.09           C  
ATOM   1746  CD  ARG B 400      23.217  24.713  29.098  1.00 68.80           C  
ATOM   1747  NE  ARG B 400      21.974  25.478  29.031  1.00 69.40           N  
ATOM   1748  CZ  ARG B 400      21.297  25.901  30.095  1.00 70.79           C  
ATOM   1749  NH1 ARG B 400      21.746  25.642  31.316  1.00 70.64           N  
ATOM   1750  NH2 ARG B 400      20.172  26.591  29.941  1.00 70.84           N1+
ATOM   1751  N   ARG B 401      24.560  26.041  24.247  1.00 39.88           N  
ATOM   1752  CA  ARG B 401      24.618  25.187  23.069  1.00 39.24           C  
ATOM   1753  C   ARG B 401      25.403  25.859  21.941  1.00 37.37           C  
ATOM   1754  O   ARG B 401      25.491  25.325  20.834  1.00 36.59           O  
ATOM   1755  CB  ARG B 401      23.206  24.834  22.606  1.00 40.84           C  
ATOM   1756  CG  ARG B 401      22.391  24.113  23.664  1.00 42.32           C  
ATOM   1757  CD  ARG B 401      22.996  22.763  24.016  1.00 41.59           C  
ATOM   1758  NE  ARG B 401      22.820  21.789  22.942  1.00 41.81           N  
ATOM   1759  CZ  ARG B 401      21.714  21.075  22.760  1.00 43.65           C  
ATOM   1760  NH1 ARG B 401      20.684  21.229  23.580  1.00 44.73           N  
ATOM   1761  NH2 ARG B 401      21.636  20.210  21.758  1.00 43.60           N1+
ATOM   1762  N   LYS B 402      25.972  27.026  22.239  1.00 52.76           N  
ATOM   1763  CA  LYS B 402      26.707  27.832  21.258  1.00 52.90           C  
ATOM   1764  C   LYS B 402      25.907  28.129  19.989  1.00 52.99           C  
ATOM   1765  O   LYS B 402      26.476  28.275  18.908  1.00 53.19           O  
ATOM   1766  CB  LYS B 402      28.030  27.156  20.887  1.00 53.11           C  
ATOM   1767  CG  LYS B 402      28.869  26.747  22.085  1.00 53.70           C  
ATOM   1768  CD  LYS B 402      30.296  26.427  21.672  1.00 54.34           C  
ATOM   1769  CE  LYS B 402      31.175  26.150  22.880  1.00 55.29           C  
ATOM   1770  NZ  LYS B 402      32.586  25.873  22.491  1.00 55.80           N1+
ATOM   1771  N   ALA B 403      24.588  28.208  20.128  1.00 36.41           N  
ATOM   1772  CA  ALA B 403      23.694  28.451  18.999  1.00 35.78           C  
ATOM   1773  C   ALA B 403      23.910  29.832  18.384  1.00 34.80           C  
ATOM   1774  O   ALA B 403      23.964  30.831  19.098  1.00 33.85           O  
ATOM   1775  CB  ALA B 403      22.262  28.300  19.433  1.00 36.62           C  
ATOM   1776  N   PHE B 404      24.046  29.868  17.059  1.00 40.12           N  
ATOM   1777  CA  PHE B 404      24.223  31.106  16.290  1.00 38.39           C  
ATOM   1778  C   PHE B 404      25.520  31.835  16.643  1.00 36.45           C  
ATOM   1779  O   PHE B 404      25.743  32.959  16.196  1.00 33.82           O  
ATOM   1780  CB  PHE B 404      23.043  32.068  16.501  1.00 35.81           C  
ATOM   1781  CG  PHE B 404      21.704  31.494  16.132  1.00 36.00           C  
ATOM   1782  CD1 PHE B 404      20.965  30.774  17.056  1.00 36.86           C  
ATOM   1783  CD2 PHE B 404      21.175  31.693  14.868  1.00 35.70           C  
ATOM   1784  CE1 PHE B 404      19.729  30.253  16.722  1.00 36.88           C  
ATOM   1785  CE2 PHE B 404      19.940  31.173  14.527  1.00 36.18           C  
ATOM   1786  CZ  PHE B 404      19.218  30.451  15.456  1.00 36.96           C  
ATOM   1787  N   LEU B 405      26.372  31.193  17.436  1.00 41.22           N  
ATOM   1788  CA  LEU B 405      27.603  31.821  17.900  1.00 39.94           C  
ATOM   1789  C   LEU B 405      28.621  32.039  16.782  1.00 38.90           C  
ATOM   1790  O   LEU B 405      29.436  32.964  16.844  1.00 37.96           O  
ATOM   1791  CB  LEU B 405      28.230  30.983  19.016  1.00 41.11           C  
ATOM   1792  CG  LEU B 405      29.385  31.638  19.776  1.00 40.96           C  
ATOM   1793  CD1 LEU B 405      28.894  32.878  20.499  1.00 40.37           C  
ATOM   1794  CD2 LEU B 405      30.022  30.657  20.749  1.00 42.03           C  
ATOM   1795  N   HIS B 406      28.562  31.199  15.753  1.00 38.86           N  
ATOM   1796  CA  HIS B 406      29.545  31.249  14.673  1.00 38.31           C  
ATOM   1797  C   HIS B 406      29.471  32.547  13.864  1.00 37.88           C  
ATOM   1798  O   HIS B 406      30.475  32.989  13.308  1.00 38.06           O  
ATOM   1799  CB  HIS B 406      29.396  30.025  13.758  1.00 39.40           C  
ATOM   1800  CG  HIS B 406      28.159  30.031  12.914  1.00 40.41           C  
ATOM   1801  ND1 HIS B 406      26.943  29.572  13.371  1.00 41.68           N  
ATOM   1802  CD2 HIS B 406      27.960  30.406  11.627  1.00 39.90           C  
ATOM   1803  CE1 HIS B 406      26.043  29.681  12.410  1.00 41.43           C  
ATOM   1804  NE2 HIS B 406      26.635  30.181  11.340  1.00 40.50           N  
ATOM   1805  N   TRP B 407      28.290  33.156  13.797  1.00 37.13           N  
ATOM   1806  CA  TRP B 407      28.157  34.453  13.134  1.00 37.56           C  
ATOM   1807  C   TRP B 407      28.949  35.543  13.857  1.00 37.28           C  
ATOM   1808  O   TRP B 407      29.322  36.550  13.255  1.00 38.57           O  
ATOM   1809  CB  TRP B 407      26.687  34.862  12.994  1.00 37.76           C  
ATOM   1810  CG  TRP B 407      25.901  33.912  12.143  1.00 38.42           C  
ATOM   1811  CD1 TRP B 407      24.865  33.114  12.540  1.00 37.67           C  
ATOM   1812  CD2 TRP B 407      26.138  33.603  10.763  1.00 39.78           C  
ATOM   1813  NE1 TRP B 407      24.417  32.360  11.482  1.00 38.65           N  
ATOM   1814  CE2 TRP B 407      25.184  32.639  10.381  1.00 39.70           C  
ATOM   1815  CE3 TRP B 407      27.055  34.060   9.809  1.00 41.62           C  
ATOM   1816  CZ2 TRP B 407      25.121  32.121   9.090  1.00 40.73           C  
ATOM   1817  CZ3 TRP B 407      26.990  33.547   8.527  1.00 42.82           C  
ATOM   1818  CH2 TRP B 407      26.029  32.587   8.179  1.00 42.20           C  
ATOM   1819  N   TYR B 408      29.192  35.347  15.150  1.00 39.32           N  
ATOM   1820  CA  TYR B 408      29.904  36.339  15.952  1.00 39.21           C  
ATOM   1821  C   TYR B 408      31.404  36.062  15.988  1.00 39.63           C  
ATOM   1822  O   TYR B 408      32.208  36.972  15.785  1.00 39.94           O  
ATOM   1823  CB  TYR B 408      29.342  36.391  17.376  1.00 38.48           C  
ATOM   1824  CG  TYR B 408      27.928  36.920  17.448  1.00 38.39           C  
ATOM   1825  CD1 TYR B 408      26.836  36.090  17.226  1.00 37.66           C  
ATOM   1826  CD2 TYR B 408      27.686  38.259  17.731  1.00 38.48           C  
ATOM   1827  CE1 TYR B 408      25.541  36.582  17.289  1.00 37.50           C  
ATOM   1828  CE2 TYR B 408      26.398  38.758  17.794  1.00 38.10           C  
ATOM   1829  CZ  TYR B 408      25.331  37.916  17.572  1.00 37.81           C  
ATOM   1830  OH  TYR B 408      24.050  38.413  17.637  1.00 38.51           O  
ATOM   1831  N   THR B 409      31.778  34.814  16.255  1.00 38.04           N  
ATOM   1832  CA  THR B 409      33.180  34.413  16.196  1.00 38.83           C  
ATOM   1833  C   THR B 409      33.713  34.550  14.770  1.00 39.63           C  
ATOM   1834  O   THR B 409      34.911  34.735  14.559  1.00 42.37           O  
ATOM   1835  CB  THR B 409      33.386  32.967  16.682  1.00 39.14           C  
ATOM   1836  OG1 THR B 409      32.468  32.097  16.008  1.00 39.74           O  
ATOM   1837  CG2 THR B 409      33.159  32.872  18.181  1.00 39.15           C  
ATOM   1838  N   GLY B 410      32.809  34.460  13.798  1.00 42.75           N  
ATOM   1839  CA  GLY B 410      33.155  34.636  12.399  1.00 43.15           C  
ATOM   1840  C   GLY B 410      33.573  36.054  12.060  1.00 44.39           C  
ATOM   1841  O   GLY B 410      34.175  36.298  11.014  1.00 45.53           O  
ATOM   1842  N   GLU B 411      33.251  36.994  12.941  1.00 45.74           N  
ATOM   1843  CA  GLU B 411      33.654  38.379  12.744  1.00 46.81           C  
ATOM   1844  C   GLU B 411      34.878  38.707  13.591  1.00 46.19           C  
ATOM   1845  O   GLU B 411      35.308  39.858  13.655  1.00 46.76           O  
ATOM   1846  CB  GLU B 411      32.503  39.331  13.075  1.00 46.74           C  
ATOM   1847  CG  GLU B 411      31.302  39.189  12.156  1.00 47.44           C  
ATOM   1848  CD  GLU B 411      31.592  39.676  10.752  1.00 49.08           C  
ATOM   1849  OE1 GLU B 411      32.284  40.704  10.614  1.00 49.89           O  
ATOM   1850  OE2 GLU B 411      31.133  39.030   9.786  1.00 50.38           O1-
ATOM   1851  N   GLY B 412      35.430  37.691  14.247  1.00 44.84           N  
ATOM   1852  CA  GLY B 412      36.669  37.858  14.984  1.00 47.87           C  
ATOM   1853  C   GLY B 412      36.551  37.782  16.496  1.00 46.88           C  
ATOM   1854  O   GLY B 412      37.557  37.845  17.200  1.00 49.64           O  
ATOM   1855  N   MET B 413      35.332  37.652  17.007  1.00 44.96           N  
ATOM   1856  CA  MET B 413      35.138  37.649  18.453  1.00 44.80           C  
ATOM   1857  C   MET B 413      35.586  36.335  19.072  1.00 45.19           C  
ATOM   1858  O   MET B 413      35.640  35.305  18.405  1.00 45.35           O  
ATOM   1859  CB  MET B 413      33.680  37.915  18.825  1.00 43.37           C  
ATOM   1860  CG  MET B 413      33.203  39.314  18.524  1.00 43.97           C  
ATOM   1861  SD  MET B 413      31.545  39.588  19.166  1.00 43.14           S  
ATOM   1862  CE  MET B 413      31.820  39.318  20.914  1.00 42.94           C  
ATOM   1863  N   ASP B 414      35.906  36.387  20.360  1.00 72.24           N  
ATOM   1864  CA  ASP B 414      36.269  35.194  21.105  1.00 72.98           C  
ATOM   1865  C   ASP B 414      35.131  34.822  22.045  1.00 72.85           C  
ATOM   1866  O   ASP B 414      34.394  35.695  22.506  1.00 72.39           O  
ATOM   1867  CB  ASP B 414      37.560  35.447  21.892  1.00 74.42           C  
ATOM   1868  CG  ASP B 414      38.045  34.224  22.643  1.00 76.15           C  
ATOM   1869  OD1 ASP B 414      37.246  33.626  23.395  1.00 76.50           O  
ATOM   1870  OD2 ASP B 414      39.235  33.872  22.496  1.00 78.29           O1-
ATOM   1871  N   GLU B 415      34.985  33.528  22.319  1.00 57.04           N  
ATOM   1872  CA  GLU B 415      33.925  33.044  23.200  1.00 57.57           C  
ATOM   1873  C   GLU B 415      34.026  33.651  24.590  1.00 58.35           C  
ATOM   1874  O   GLU B 415      33.018  33.853  25.266  1.00 58.26           O  
ATOM   1875  CB  GLU B 415      33.956  31.521  23.304  1.00 58.50           C  
ATOM   1876  CG  GLU B 415      33.582  30.801  22.028  1.00 58.50           C  
ATOM   1877  CD  GLU B 415      33.448  29.310  22.235  1.00 60.29           C  
ATOM   1878  OE1 GLU B 415      33.312  28.886  23.403  1.00 61.34           O  
ATOM   1879  OE2 GLU B 415      33.474  28.563  21.235  1.00 60.95           O1-
ATOM   1880  N   MET B 416      35.257  33.929  25.007  1.00 76.79           N  
ATOM   1881  CA  MET B 416      35.500  34.469  26.337  1.00 77.61           C  
ATOM   1882  C   MET B 416      34.789  35.805  26.526  1.00 76.76           C  
ATOM   1883  O   MET B 416      34.311  36.118  27.616  1.00 77.20           O  
ATOM   1884  CB  MET B 416      37.000  34.622  26.591  1.00 77.89           C  
ATOM   1885  CG  MET B 416      37.347  34.677  28.067  1.00 80.49           C  
ATOM   1886  SD  MET B 416      36.698  33.227  28.928  1.00 82.47           S  
ATOM   1887  CE  MET B 416      36.186  33.950  30.483  1.00 81.57           C  
ATOM   1888  N   GLU B 417      34.676  36.576  25.449  1.00 50.36           N  
ATOM   1889  CA  GLU B 417      34.000  37.864  25.493  1.00 49.86           C  
ATOM   1890  C   GLU B 417      32.513  37.682  25.806  1.00 50.24           C  
ATOM   1891  O   GLU B 417      31.889  38.548  26.422  1.00 50.51           O  
ATOM   1892  CB  GLU B 417      34.187  38.604  24.167  1.00 48.81           C  
ATOM   1893  CG  GLU B 417      33.699  40.038  24.175  1.00 48.71           C  
ATOM   1894  CD  GLU B 417      34.166  40.814  22.960  1.00 47.94           C  
ATOM   1895  OE1 GLU B 417      35.085  40.335  22.260  1.00 48.48           O  
ATOM   1896  OE2 GLU B 417      33.614  41.906  22.705  1.00 47.72           O1-
ATOM   1897  N   PHE B 418      31.951  36.551  25.387  1.00 42.59           N  
ATOM   1898  CA  PHE B 418      30.569  36.217  25.729  1.00 43.34           C  
ATOM   1899  C   PHE B 418      30.425  35.823  27.197  1.00 44.36           C  
ATOM   1900  O   PHE B 418      29.494  36.255  27.879  1.00 44.98           O  
ATOM   1901  CB  PHE B 418      30.049  35.082  24.845  1.00 42.93           C  
ATOM   1902  CG  PHE B 418      29.582  35.529  23.491  1.00 41.55           C  
ATOM   1903  CD1 PHE B 418      30.489  35.934  22.526  1.00 40.45           C  
ATOM   1904  CD2 PHE B 418      28.231  35.553  23.186  1.00 41.42           C  
ATOM   1905  CE1 PHE B 418      30.057  36.343  21.280  1.00 39.08           C  
ATOM   1906  CE2 PHE B 418      27.794  35.964  21.943  1.00 39.83           C  
ATOM   1907  CZ  PHE B 418      28.708  36.361  20.989  1.00 38.90           C  
ATOM   1908  N   THR B 419      31.352  34.997  27.672  1.00 52.52           N  
ATOM   1909  CA  THR B 419      31.362  34.541  29.059  1.00 53.65           C  
ATOM   1910  C   THR B 419      31.490  35.722  30.019  1.00 53.84           C  
ATOM   1911  O   THR B 419      30.861  35.758  31.077  1.00 54.26           O  
ATOM   1912  CB  THR B 419      32.522  33.551  29.312  1.00 53.95           C  
ATOM   1913  OG1 THR B 419      32.319  32.359  28.542  1.00 54.74           O  
ATOM   1914  CG2 THR B 419      32.618  33.189  30.786  1.00 55.19           C  
ATOM   1915  N   GLU B 420      32.304  36.693  29.621  1.00 64.11           N  
ATOM   1916  CA  GLU B 420      32.536  37.894  30.408  1.00 64.73           C  
ATOM   1917  C   GLU B 420      31.294  38.781  30.465  1.00 64.53           C  
ATOM   1918  O   GLU B 420      30.938  39.289  31.528  1.00 65.37           O  
ATOM   1919  CB  GLU B 420      33.728  38.658  29.834  1.00 64.24           C  
ATOM   1920  CG  GLU B 420      35.063  37.995  30.146  1.00 65.75           C  
ATOM   1921  CD  GLU B 420      36.226  38.625  29.410  1.00 66.33           C  
ATOM   1922  OE1 GLU B 420      35.996  39.575  28.632  1.00 65.43           O  
ATOM   1923  OE2 GLU B 420      37.371  38.160  29.601  1.00 67.29           O1-
ATOM   1924  N   ALA B 421      30.645  38.967  29.320  1.00 51.01           N  
ATOM   1925  CA  ALA B 421      29.406  39.738  29.250  1.00 50.73           C  
ATOM   1926  C   ALA B 421      28.313  39.119  30.119  1.00 51.60           C  
ATOM   1927  O   ALA B 421      27.568  39.827  30.794  1.00 51.60           O  
ATOM   1928  CB  ALA B 421      28.934  39.850  27.809  1.00 48.45           C  
ATOM   1929  N   GLU B 422      28.219  37.794  30.086  1.00 63.58           N  
ATOM   1930  CA  GLU B 422      27.217  37.071  30.861  1.00 63.18           C  
ATOM   1931  C   GLU B 422      27.481  37.196  32.360  1.00 64.03           C  
ATOM   1932  O   GLU B 422      26.570  37.466  33.144  1.00 63.50           O  
ATOM   1933  CB  GLU B 422      27.190  35.599  30.453  1.00 62.81           C  
ATOM   1934  CG  GLU B 422      26.234  34.743  31.262  1.00 62.25           C  
ATOM   1935  CD  GLU B 422      26.265  33.283  30.845  1.00 63.44           C  
ATOM   1936  OE1 GLU B 422      27.374  32.727  30.683  1.00 64.02           O  
ATOM   1937  OE2 GLU B 422      25.178  32.691  30.677  1.00 62.93           O1-
ATOM   1938  N   SER B 423      28.734  36.987  32.748  1.00 43.57           N  
ATOM   1939  CA  SER B 423      29.130  37.068  34.148  0.54 44.29           C  
ATOM   1940  C   SER B 423      28.889  38.459  34.727  1.00 44.57           C  
ATOM   1941  O   SER B 423      28.449  38.597  35.867  1.00 44.86           O  
ATOM   1942  CB  SER B 423      30.602  36.686  34.304  0.54 44.30           C  
ATOM   1943  OG  SER B 423      31.030  36.861  35.642  0.54 45.38           O  
ATOM   1944  N   ASN B 424      29.178  39.487  33.935  1.00 50.70           N  
ATOM   1945  CA  ASN B 424      29.009  40.863  34.390  1.00 50.35           C  
ATOM   1946  C   ASN B 424      27.549  41.207  34.653  1.00 50.50           C  
ATOM   1947  O   ASN B 424      27.230  41.889  35.628  1.00 50.87           O  
ATOM   1948  CB  ASN B 424      29.594  41.841  33.372  1.00 50.19           C  
ATOM   1949  CG  ASN B 424      29.806  43.227  33.953  1.00 51.37           C  
ATOM   1950  OD1 ASN B 424      29.910  43.394  35.170  1.00 51.76           O  
ATOM   1951  ND2 ASN B 424      29.863  44.232  33.085  1.00 49.89           N  
ATOM   1952  N   MET B 425      26.666  40.740  33.776  1.00 57.87           N  
ATOM   1953  CA  MET B 425      25.242  41.022  33.911  1.00 55.30           C  
ATOM   1954  C   MET B 425      24.628  40.223  35.056  1.00 55.05           C  
ATOM   1955  O   MET B 425      23.710  40.696  35.726  1.00 54.66           O  
ATOM   1956  CB  MET B 425      24.507  40.731  32.602  1.00 52.89           C  
ATOM   1957  CG  MET B 425      23.105  41.312  32.555  1.00 50.98           C  
ATOM   1958  SD  MET B 425      22.395  41.282  30.902  1.00 50.25           S  
ATOM   1959  CE  MET B 425      22.086  39.533  30.706  1.00 50.01           C  
ATOM   1960  N   ASN B 426      25.131  39.011  35.275  1.00 46.37           N  
ATOM   1961  CA  ASN B 426      24.704  38.213  36.417  1.00 46.31           C  
ATOM   1962  C   ASN B 426      25.149  38.882  37.711  1.00 47.84           C  
ATOM   1963  O   ASN B 426      24.433  38.863  38.712  1.00 47.83           O  
ATOM   1964  CB  ASN B 426      25.267  36.791  36.339  1.00 47.00           C  
ATOM   1965  CG  ASN B 426      24.573  35.943  35.292  1.00 45.95           C  
ATOM   1966  OD1 ASN B 426      23.415  36.178  34.953  1.00 44.72           O  
ATOM   1967  ND2 ASN B 426      25.279  34.941  34.779  1.00 46.96           N  
ATOM   1968  N   ASP B 427      26.344  39.465  37.679  1.00 55.45           N  
ATOM   1969  CA  ASP B 427      26.854  40.262  38.789  1.00 57.08           C  
ATOM   1970  C   ASP B 427      25.934  41.447  39.070  1.00 56.88           C  
ATOM   1971  O   ASP B 427      25.609  41.733  40.223  1.00 57.24           O  
ATOM   1972  CB  ASP B 427      28.272  40.752  38.491  1.00 57.54           C  
ATOM   1973  CG  ASP B 427      29.319  39.676  38.704  1.00 58.01           C  
ATOM   1974  OD1 ASP B 427      28.939  38.519  38.985  1.00 58.00           O  
ATOM   1975  OD2 ASP B 427      30.524  39.987  38.588  1.00 58.75           O1-
ATOM   1976  N   LEU B 428      25.541  42.140  38.004  1.00 44.00           N  
ATOM   1977  CA  LEU B 428      24.623  43.272  38.094  1.00 43.35           C  
ATOM   1978  C   LEU B 428      23.328  42.888  38.799  1.00 42.51           C  
ATOM   1979  O   LEU B 428      22.820  43.632  39.636  1.00 43.16           O  
ATOM   1980  CB  LEU B 428      24.314  43.821  36.697  1.00 41.46           C  
ATOM   1981  CG  LEU B 428      23.438  45.076  36.630  1.00 39.87           C  
ATOM   1982  CD1 LEU B 428      24.130  46.259  37.291  1.00 41.09           C  
ATOM   1983  CD2 LEU B 428      23.070  45.402  35.192  1.00 38.13           C  
ATOM   1984  N   VAL B 429      22.798  41.723  38.441  1.00 44.49           N  
ATOM   1985  CA  VAL B 429      21.551  41.225  39.011  1.00 44.03           C  
ATOM   1986  C   VAL B 429      21.665  41.011  40.519  1.00 45.02           C  
ATOM   1987  O   VAL B 429      20.774  41.391  41.279  1.00 45.71           O  
ATOM   1988  CB  VAL B 429      21.124  39.902  38.335  1.00 43.04           C  
ATOM   1989  CG1 VAL B 429      20.069  39.179  39.162  1.00 44.63           C  
ATOM   1990  CG2 VAL B 429      20.612  40.171  36.930  1.00 41.75           C  
ATOM   1991  N   SER B 430      22.771  40.415  40.950  1.00 50.75           N  
ATOM   1992  CA  SER B 430      22.955  40.097  42.362  1.00 52.06           C  
ATOM   1993  C   SER B 430      23.182  41.357  43.194  1.00 53.08           C  
ATOM   1994  O   SER B 430      22.880  41.382  44.388  1.00 53.46           O  
ATOM   1995  CB  SER B 430      24.125  39.133  42.545  1.00 51.88           C  
ATOM   1996  OG  SER B 430      25.296  39.646  41.937  1.00 53.91           O  
ATOM   1997  N   GLU B 431      23.719  42.397  42.562  1.00 55.35           N  
ATOM   1998  CA  GLU B 431      23.910  43.681  43.229  1.00 55.91           C  
ATOM   1999  C   GLU B 431      22.571  44.360  43.504  1.00 55.85           C  
ATOM   2000  O   GLU B 431      22.368  44.933  44.575  1.00 56.55           O  
ATOM   2001  CB  GLU B 431      24.806  44.597  42.396  1.00 55.59           C  
ATOM   2002  CG  GLU B 431      26.263  44.172  42.370  1.00 56.47           C  
ATOM   2003  CD  GLU B 431      27.019  44.739  41.185  1.00 56.69           C  
ATOM   2004  OE1 GLU B 431      26.732  45.888  40.793  1.00 56.11           O  
ATOM   2005  OE2 GLU B 431      27.904  44.037  40.653  1.00 57.29           O1-
ATOM   2006  N   TYR B 432      21.663  44.299  42.533  1.00 41.01           N  
ATOM   2007  CA  TYR B 432      20.304  44.800  42.726  1.00 41.72           C  
ATOM   2008  C   TYR B 432      19.608  44.072  43.869  1.00 44.13           C  
ATOM   2009  O   TYR B 432      18.853  44.674  44.633  1.00 45.41           O  
ATOM   2010  CB  TYR B 432      19.483  44.665  41.441  1.00 40.82           C  
ATOM   2011  CG  TYR B 432      19.707  45.785  40.450  1.00 41.10           C  
ATOM   2012  CD1 TYR B 432      19.368  47.095  40.768  1.00 41.46           C  
ATOM   2013  CD2 TYR B 432      20.250  45.535  39.195  1.00 39.17           C  
ATOM   2014  CE1 TYR B 432      19.569  48.125  39.867  1.00 40.83           C  
ATOM   2015  CE2 TYR B 432      20.455  46.559  38.286  1.00 38.64           C  
ATOM   2016  CZ  TYR B 432      20.115  47.851  38.629  1.00 39.44           C  
ATOM   2017  OH  TYR B 432      20.311  48.873  37.730  1.00 38.92           O  
ATOM   2018  N   GLN B 433      19.866  42.773  43.975  1.00 62.38           N  
ATOM   2019  CA  GLN B 433      19.256  41.951  45.012  1.00 63.04           C  
ATOM   2020  C   GLN B 433      19.809  42.324  46.381  1.00 63.50           C  
ATOM   2021  O   GLN B 433      19.080  42.344  47.372  1.00 64.17           O  
ATOM   2022  CB  GLN B 433      19.491  40.466  44.732  1.00 62.38           C  
ATOM   2023  CG  GLN B 433      18.806  39.535  45.720  1.00 62.97           C  
ATOM   2024  CD  GLN B 433      17.299  39.713  45.746  1.00 63.93           C  
ATOM   2025  OE1 GLN B 433      16.676  39.995  44.721  1.00 63.99           O  
ATOM   2026  NE2 GLN B 433      16.705  39.553  46.923  1.00 65.32           N  
ATOM   2027  N   GLN B 434      21.106  42.611  46.424  1.00 70.35           N  
ATOM   2028  CA  GLN B 434      21.770  43.009  47.658  1.00 70.44           C  
ATOM   2029  C   GLN B 434      21.134  44.250  48.277  1.00 71.32           C  
ATOM   2030  O   GLN B 434      20.855  44.285  49.474  1.00 72.03           O  
ATOM   2031  CB  GLN B 434      23.254  43.270  47.394  1.00 70.65           C  
ATOM   2032  CG  GLN B 434      23.959  44.025  48.505  1.00 71.78           C  
ATOM   2033  CD  GLN B 434      25.392  44.375  48.151  1.00 72.85           C  
ATOM   2034  OE1 GLN B 434      25.821  44.207  47.008  1.00 72.59           O  
ATOM   2035  NE2 GLN B 434      26.142  44.863  49.134  1.00 73.28           N  
ATOM   2036  N   TYR B 435      20.909  45.267  47.454  1.00 60.32           N  
ATOM   2037  CA  TYR B 435      20.377  46.534  47.940  1.00 60.88           C  
ATOM   2038  C   TYR B 435      18.861  46.499  48.102  1.00 61.01           C  
ATOM   2039  O   TYR B 435      18.284  47.313  48.824  1.00 62.17           O  
ATOM   2040  CB  TYR B 435      20.797  47.667  47.008  1.00 60.06           C  
ATOM   2041  CG  TYR B 435      22.286  47.917  47.063  1.00 59.59           C  
ATOM   2042  CD1 TYR B 435      22.895  48.324  48.242  1.00 60.44           C  
ATOM   2043  CD2 TYR B 435      23.084  47.733  45.942  1.00 59.14           C  
ATOM   2044  CE1 TYR B 435      24.258  48.541  48.304  1.00 60.48           C  
ATOM   2045  CE2 TYR B 435      24.449  47.955  45.993  1.00 59.55           C  
ATOM   2046  CZ  TYR B 435      25.030  48.361  47.176  1.00 59.87           C  
ATOM   2047  OH  TYR B 435      26.388  48.583  47.237  1.00 61.76           O  
ATOM   2048  N   GLN B 436      18.218  45.558  47.419  1.00 67.48           N  
ATOM   2049  CA  GLN B 436      16.783  45.354  47.573  1.00 68.42           C  
ATOM   2050  C   GLN B 436      16.482  44.831  48.976  1.00 69.16           C  
ATOM   2051  O   GLN B 436      15.438  45.134  49.553  1.00 70.13           O  
ATOM   2052  CB  GLN B 436      16.259  44.390  46.501  1.00 68.24           C  
ATOM   2053  CG  GLN B 436      14.787  44.015  46.630  1.00 69.43           C  
ATOM   2054  CD  GLN B 436      14.274  43.245  45.421  1.00 69.35           C  
ATOM   2055  OE1 GLN B 436      14.567  43.595  44.276  1.00 68.82           O  
ATOM   2056  NE2 GLN B 436      13.505  42.191  45.671  1.00 69.86           N  
ATOM   2057  N   ASP B 437      17.407  44.044  49.519  1.00 83.68           N  
ATOM   2058  CA  ASP B 437      17.214  43.406  50.819  1.00 84.44           C  
ATOM   2059  C   ASP B 437      17.837  44.171  51.989  1.00 85.13           C  
ATOM   2060  O   ASP B 437      17.481  43.936  53.144  1.00 85.93           O  
ATOM   2061  CB  ASP B 437      17.775  41.984  50.792  1.00 84.19           C  
ATOM   2062  CG  ASP B 437      16.906  41.028  49.997  1.00 84.75           C  
ATOM   2063  OD1 ASP B 437      15.677  41.252  49.927  1.00 85.29           O  
ATOM   2064  OD2 ASP B 437      17.451  40.047  49.448  1.00 84.50           O1-
ATOM   2065  N   ALA B 438      18.763  45.078  51.690  1.00 65.48           N  
ATOM   2066  CA  ALA B 438      19.467  45.834  52.724  1.00 62.11           C  
ATOM   2067  C   ALA B 438      18.517  46.633  53.615  1.00 67.03           C  
ATOM   2068  O   ALA B 438      17.541  47.214  53.143  1.00 66.65           O  
ATOM   2069  CB  ALA B 438      20.489  46.760  52.087  1.00 56.77           C  
TER    2070      ALA B 438 
ATOM   2071  N   ARG C   2      21.788  47.959  -1.277  1.00 83.87           N1+
ATOM   2072  CA  ARG C   2      22.937  47.125  -1.609  1.00 83.40           C  
ATOM   2073  C   ARG C   2      22.543  45.999  -2.559  1.00 82.73           C  
ATOM   2074  O   ARG C   2      21.560  45.296  -2.330  1.00 82.58           O  
ATOM   2075  CB  ARG C   2      23.565  46.546  -0.340  1.00 84.74           C  
ATOM   2076  CG  ARG C   2      24.046  47.595   0.650  1.00 85.54           C  
ATOM   2077  CD  ARG C   2      22.891  48.432   1.175  1.00 86.28           C  
ATOM   2078  NE  ARG C   2      21.907  47.620   1.885  1.00 85.69           N  
ATOM   2079  CZ  ARG C   2      20.799  48.103   2.437  1.00 86.21           C  
ATOM   2080  NH1 ARG C   2      19.960  47.290   3.064  1.00 86.09           N  
ATOM   2081  NH2 ARG C   2      20.529  49.399   2.363  1.00 86.93           N1+
ATOM   2082  N   GLU C   3      23.318  45.834  -3.626  1.00 52.89           N  
ATOM   2083  CA  GLU C   3      23.052  44.794  -4.612  1.00 52.34           C  
ATOM   2084  C   GLU C   3      23.350  43.387  -4.094  1.00 51.22           C  
ATOM   2085  O   GLU C   3      24.269  43.184  -3.312  1.00 51.33           O  
ATOM   2086  CB  GLU C   3      23.851  45.062  -5.881  1.00 51.84           C  
ATOM   2087  CG  GLU C   3      23.753  46.487  -6.389  1.00 53.11           C  
ATOM   2088  CD  GLU C   3      24.794  47.407  -5.789  1.00 53.78           C  
ATOM   2089  OE1 GLU C   3      25.347  47.077  -4.732  1.00 53.85           O  
ATOM   2090  OE2 GLU C   3      25.062  48.464  -6.376  1.00 54.59           O1-
ATOM   2091  N   CYS C   4      22.580  42.441  -4.586  1.00 41.64           N  
ATOM   2092  CA  CYS C   4      22.320  41.054  -4.985  0.58 41.02           C  
ATOM   2093  C   CYS C   4      22.231  40.600  -6.522  1.00 40.33           C  
ATOM   2094  O   CYS C   4      21.627  41.018  -7.546  1.00 41.10           O  
ATOM   2095  CB  CYS C   4      21.051  40.615  -4.261  0.58 41.21           C  
ATOM   2096  SG  CYS C   4      20.808  38.844  -4.206  0.58 40.69           S  
ATOM   2097  N   ILE C   5      23.240  39.730  -6.661  1.00 38.73           N  
ATOM   2098  CA  ILE C   5      23.415  39.125  -7.970  1.00 37.82           C  
ATOM   2099  C   ILE C   5      22.783  37.742  -7.971  1.00 37.35           C  
ATOM   2100  O   ILE C   5      23.073  36.912  -7.110  1.00 36.68           O  
ATOM   2101  CB  ILE C   5      24.900  39.035  -8.361  1.00 37.67           C  
ATOM   2102  CG1 ILE C   5      25.459  40.438  -8.617  1.00 38.93           C  
ATOM   2103  CG2 ILE C   5      25.078  38.163  -9.593  1.00 36.80           C  
ATOM   2104  CD1 ILE C   5      26.943  40.466  -8.894  1.00 38.35           C  
ATOM   2105  N   SER C   6      21.915  37.505  -8.948  1.00 38.71           N  
ATOM   2106  CA  SER C   6      21.207  36.239  -9.053  1.00 38.29           C  
ATOM   2107  C   SER C   6      21.859  35.358 -10.103  1.00 37.34           C  
ATOM   2108  O   SER C   6      22.179  35.816 -11.196  1.00 38.24           O  
ATOM   2109  CB  SER C   6      19.737  36.474  -9.399  1.00 39.34           C  
ATOM   2110  OG  SER C   6      19.012  36.909  -8.262  1.00 40.48           O  
ATOM   2111  N   ILE C   7      22.070  34.094  -9.763  1.00 37.84           N  
ATOM   2112  CA  ILE C   7      22.665  33.163 -10.706  1.00 37.42           C  
ATOM   2113  C   ILE C   7      21.758  31.957 -10.882  1.00 37.19           C  
ATOM   2114  O   ILE C   7      21.440  31.260  -9.918  1.00 36.45           O  
ATOM   2115  CB  ILE C   7      24.058  32.701 -10.253  1.00 36.36           C  
ATOM   2116  CG1 ILE C   7      24.986  33.903 -10.076  1.00 36.71           C  
ATOM   2117  CG2 ILE C   7      24.641  31.737 -11.265  1.00 36.40           C  
ATOM   2118  CD1 ILE C   7      26.144  33.644  -9.138  1.00 37.01           C  
ATOM   2119  N   HIS C   8      21.344  31.721 -12.122  1.00 36.89           N  
ATOM   2120  CA  HIS C   8      20.415  30.646 -12.433  1.00 36.92           C  
ATOM   2121  C   HIS C   8      21.113  29.552 -13.234  1.00 37.10           C  
ATOM   2122  O   HIS C   8      21.548  29.771 -14.366  1.00 38.43           O  
ATOM   2123  CB  HIS C   8      19.206  31.196 -13.190  1.00 38.09           C  
ATOM   2124  CG  HIS C   8      18.553  32.363 -12.512  1.00 38.69           C  
ATOM   2125  ND1 HIS C   8      17.583  32.213 -11.545  1.00 38.70           N  
ATOM   2126  CD2 HIS C   8      18.740  33.696 -12.653  1.00 39.96           C  
ATOM   2127  CE1 HIS C   8      17.195  33.404 -11.123  1.00 39.78           C  
ATOM   2128  NE2 HIS C   8      17.884  34.321 -11.781  1.00 40.50           N  
ATOM   2129  N   VAL C   9      21.217  28.373 -12.627  1.00 35.15           N  
ATOM   2130  CA  VAL C   9      22.039  27.291 -13.156  1.00 35.47           C  
ATOM   2131  C   VAL C   9      21.214  26.068 -13.551  1.00 35.63           C  
ATOM   2132  O   VAL C   9      20.410  25.568 -12.762  1.00 34.62           O  
ATOM   2133  CB  VAL C   9      23.105  26.859 -12.130  1.00 34.15           C  
ATOM   2134  CG1 VAL C   9      23.956  25.734 -12.689  1.00 34.56           C  
ATOM   2135  CG2 VAL C   9      23.973  28.042 -11.742  1.00 33.59           C  
ATOM   2136  N   GLY C  10      21.413  25.598 -14.779  1.00 34.76           N  
ATOM   2137  CA  GLY C  10      20.742  24.405 -15.263  1.00 34.83           C  
ATOM   2138  C   GLY C  10      19.302  24.687 -15.635  1.00 35.22           C  
ATOM   2139  O   GLY C  10      18.830  25.812 -15.479  1.00 34.98           O  
ATOM   2140  N   GLN C  11      18.600  23.668 -16.121  1.00 44.30           N  
ATOM   2141  CA  GLN C  11      17.239  23.853 -16.619  1.00 45.09           C  
ATOM   2142  C   GLN C  11      16.304  24.354 -15.526  1.00 44.28           C  
ATOM   2143  O   GLN C  11      15.534  25.288 -15.741  1.00 45.24           O  
ATOM   2144  CB  GLN C  11      16.693  22.554 -17.216  1.00 45.82           C  
ATOM   2145  CG  GLN C  11      15.304  22.705 -17.821  1.00 46.52           C  
ATOM   2146  CD  GLN C  11      14.802  21.433 -18.474  1.00 47.10           C  
ATOM   2147  OE1 GLN C  11      15.468  20.860 -19.336  1.00 48.37           O  
ATOM   2148  NE2 GLN C  11      13.619  20.985 -18.066  1.00 46.78           N  
ATOM   2149  N   ALA C  12      16.374  23.727 -14.357  1.00 37.75           N  
ATOM   2150  CA  ALA C  12      15.526  24.108 -13.235  1.00 37.72           C  
ATOM   2151  C   ALA C  12      15.829  25.540 -12.806  1.00 37.55           C  
ATOM   2152  O   ALA C  12      14.922  26.360 -12.662  1.00 38.12           O  
ATOM   2153  CB  ALA C  12      15.716  23.148 -12.069  1.00 36.32           C  
ATOM   2154  N   GLY C  13      17.112  25.827 -12.608  1.00 34.37           N  
ATOM   2155  CA  GLY C  13      17.560  27.154 -12.224  1.00 34.00           C  
ATOM   2156  C   GLY C  13      17.158  28.229 -13.216  1.00 35.21           C  
ATOM   2157  O   GLY C  13      16.694  29.301 -12.825  1.00 35.79           O  
ATOM   2158  N   VAL C  14      17.328  27.937 -14.503  1.00 40.48           N  
ATOM   2159  CA  VAL C  14      17.019  28.900 -15.557  1.00 41.58           C  
ATOM   2160  C   VAL C  14      15.519  29.165 -15.672  1.00 42.64           C  
ATOM   2161  O   VAL C  14      15.095  30.318 -15.760  1.00 43.65           O  
ATOM   2162  CB  VAL C  14      17.559  28.424 -16.929  1.00 42.27           C  
ATOM   2163  CG1 VAL C  14      16.907  29.193 -18.072  1.00 43.00           C  
ATOM   2164  CG2 VAL C  14      19.072  28.567 -16.983  1.00 42.05           C  
ATOM   2165  N   GLN C  15      14.718  28.105 -15.648  1.00 46.84           N  
ATOM   2166  CA  GLN C  15      13.273  28.242 -15.821  1.00 47.76           C  
ATOM   2167  C   GLN C  15      12.608  28.871 -14.596  1.00 48.17           C  
ATOM   2168  O   GLN C  15      11.623  29.598 -14.727  1.00 49.05           O  
ATOM   2169  CB  GLN C  15      12.637  26.891 -16.158  1.00 47.36           C  
ATOM   2170  CG  GLN C  15      13.118  26.329 -17.491  1.00 47.57           C  
ATOM   2171  CD  GLN C  15      12.126  25.379 -18.131  1.00 48.57           C  
ATOM   2172  OE1 GLN C  15      11.670  25.606 -19.252  1.00 49.43           O  
ATOM   2173  NE2 GLN C  15      11.787  24.308 -17.423  1.00 47.97           N  
ATOM   2174  N   ILE C  16      13.189  28.651 -13.421  1.00 39.46           N  
ATOM   2175  CA  ILE C  16      12.698  29.282 -12.207  1.00 39.41           C  
ATOM   2176  C   ILE C  16      13.034  30.759 -12.416  1.00 40.81           C  
ATOM   2177  O   ILE C  16      12.206  31.630 -12.218  1.00 42.26           O  
ATOM   2178  CB  ILE C  16      13.358  28.703 -10.955  1.00 38.41           C  
ATOM   2179  CG1 ILE C  16      12.688  27.392 -10.576  1.00 37.89           C  
ATOM   2180  CG2 ILE C  16      13.239  29.660  -9.790  1.00 39.39           C  
ATOM   2181  CD1 ILE C  16      13.325  26.704  -9.395  1.00 36.86           C  
ATOM   2182  N   GLY C  17      14.263  31.021 -12.840  1.00 39.11           N  
ATOM   2183  CA  GLY C  17      14.705  32.356 -13.200  1.00 39.59           C  
ATOM   2184  C   GLY C  17      13.735  33.071 -14.122  1.00 41.41           C  
ATOM   2185  O   GLY C  17      13.455  34.256 -13.944  1.00 42.82           O  
ATOM   2186  N   ASN C  18      13.234  32.344 -15.117  1.00 53.55           N  
ATOM   2187  CA  ASN C  18      12.258  32.877 -16.060  1.00 54.06           C  
ATOM   2188  C   ASN C  18      11.008  33.402 -15.364  1.00 55.05           C  
ATOM   2189  O   ASN C  18      10.587  34.533 -15.593  1.00 56.62           O  
ATOM   2190  CB  ASN C  18      11.864  31.797 -17.070  1.00 54.18           C  
ATOM   2191  CG  ASN C  18      12.579  31.949 -18.395  1.00 54.87           C  
ATOM   2192  OD1 ASN C  18      13.232  32.960 -18.644  1.00 56.32           O  
ATOM   2193  ND2 ASN C  18      12.468  30.936 -19.250  1.00 54.71           N  
ATOM   2194  N   ALA C  19      10.426  32.567 -14.511  1.00 45.51           N  
ATOM   2195  CA  ALA C  19       9.218  32.921 -13.778  1.00 46.55           C  
ATOM   2196  C   ALA C  19       9.451  34.079 -12.809  1.00 48.01           C  
ATOM   2197  O   ALA C  19       8.602  34.959 -12.665  1.00 49.57           O  
ATOM   2198  CB  ALA C  19       8.687  31.708 -13.030  1.00 44.95           C  
ATOM   2199  N   CYS C  20      10.603  34.070 -12.146  1.00 50.33           N  
ATOM   2200  CA  CYS C  20      10.920  35.080 -11.143  1.00 51.74           C  
ATOM   2201  C   CYS C  20      11.070  36.477 -11.731  1.00 53.00           C  
ATOM   2202  O   CYS C  20      10.464  37.430 -11.244  1.00 54.17           O  
ATOM   2203  CB  CYS C  20      12.207  34.702 -10.406  1.00 50.53           C  
ATOM   2204  SG  CYS C  20      12.052  33.261  -9.339  1.00 50.01           S  
ATOM   2205  N   TRP C  21      11.876  36.594 -12.780  1.00 43.80           N  
ATOM   2206  CA  TRP C  21      12.175  37.898 -13.363  1.00 45.24           C  
ATOM   2207  C   TRP C  21      10.987  38.482 -14.120  1.00 45.75           C  
ATOM   2208  O   TRP C  21      10.845  39.701 -14.209  1.00 46.41           O  
ATOM   2209  CB  TRP C  21      13.409  37.808 -14.262  1.00 43.83           C  
ATOM   2210  CG  TRP C  21      14.663  37.696 -13.451  1.00 43.23           C  
ATOM   2211  CD1 TRP C  21      15.376  36.562 -13.196  1.00 41.04           C  
ATOM   2212  CD2 TRP C  21      15.326  38.756 -12.745  1.00 43.44           C  
ATOM   2213  NE1 TRP C  21      16.453  36.851 -12.393  1.00 40.11           N  
ATOM   2214  CE2 TRP C  21      16.445  38.186 -12.102  1.00 41.37           C  
ATOM   2215  CE3 TRP C  21      15.087  40.125 -12.605  1.00 43.78           C  
ATOM   2216  CZ2 TRP C  21      17.325  38.945 -11.329  1.00 40.04           C  
ATOM   2217  CZ3 TRP C  21      15.963  40.875 -11.836  1.00 42.84           C  
ATOM   2218  CH2 TRP C  21      17.069  40.282 -11.209  1.00 41.29           C  
ATOM   2219  N   GLU C  22      10.146  37.617 -14.676  1.00 49.86           N  
ATOM   2220  CA  GLU C  22       8.882  38.063 -15.248  1.00 50.53           C  
ATOM   2221  C   GLU C  22       8.034  38.705 -14.157  1.00 51.69           C  
ATOM   2222  O   GLU C  22       7.507  39.806 -14.326  1.00 51.96           O  
ATOM   2223  CB  GLU C  22       8.117  36.905 -15.891  1.00 50.26           C  
ATOM   2224  CG  GLU C  22       6.766  37.322 -16.460  1.00 51.43           C  
ATOM   2225  CD  GLU C  22       5.943  36.155 -16.969  1.00 50.64           C  
ATOM   2226  OE1 GLU C  22       6.169  35.015 -16.513  1.00 50.06           O  
ATOM   2227  OE2 GLU C  22       5.061  36.383 -17.822  1.00 52.00           O1-
ATOM   2228  N   LEU C  23       7.911  37.997 -13.039  1.00 41.06           N  
ATOM   2229  CA  LEU C  23       7.129  38.462 -11.901  1.00 41.78           C  
ATOM   2230  C   LEU C  23       7.677  39.760 -11.314  1.00 42.15           C  
ATOM   2231  O   LEU C  23       6.908  40.654 -10.961  1.00 42.77           O  
ATOM   2232  CB  LEU C  23       7.072  37.381 -10.821  1.00 40.82           C  
ATOM   2233  CG  LEU C  23       6.059  37.615  -9.696  1.00 41.30           C  
ATOM   2234  CD1 LEU C  23       4.659  37.801 -10.258  1.00 41.46           C  
ATOM   2235  CD2 LEU C  23       6.092  36.466  -8.700  1.00 40.29           C  
ATOM   2236  N   TYR C  24       9.000  39.856 -11.205  1.00 43.94           N  
ATOM   2237  CA  TYR C  24       9.648  41.081 -10.736  1.00 43.87           C  
ATOM   2238  C   TYR C  24       9.225  42.276 -11.580  1.00 44.46           C  
ATOM   2239  O   TYR C  24       8.863  43.329 -11.055  1.00 44.79           O  
ATOM   2240  CB  TYR C  24      11.173  40.950 -10.778  1.00 43.39           C  
ATOM   2241  CG  TYR C  24      11.772  39.980  -9.783  1.00 42.57           C  
ATOM   2242  CD1 TYR C  24      11.018  39.458  -8.740  1.00 43.05           C  
ATOM   2243  CD2 TYR C  24      13.104  39.599  -9.881  1.00 41.81           C  
ATOM   2244  CE1 TYR C  24      11.573  38.574  -7.829  1.00 42.17           C  
ATOM   2245  CE2 TYR C  24      13.667  38.719  -8.980  1.00 40.80           C  
ATOM   2246  CZ  TYR C  24      12.900  38.210  -7.957  1.00 41.56           C  
ATOM   2247  OH  TYR C  24      13.469  37.335  -7.061  1.00 40.81           O  
ATOM   2248  N   CYS C  25       9.271  42.093 -12.896  1.00 44.85           N  
ATOM   2249  CA  CYS C  25       8.913  43.138 -13.847  1.00 45.36           C  
ATOM   2250  C   CYS C  25       7.456  43.571 -13.706  1.00 46.33           C  
ATOM   2251  O   CYS C  25       7.142  44.756 -13.813  1.00 47.07           O  
ATOM   2252  CB  CYS C  25       9.186  42.666 -15.274  1.00 44.94           C  
ATOM   2253  SG  CYS C  25      10.944  42.613 -15.692  1.00 44.72           S  
ATOM   2254  N   LEU C  26       6.569  42.608 -13.477  1.00 46.75           N  
ATOM   2255  CA  LEU C  26       5.161  42.911 -13.250  1.00 47.31           C  
ATOM   2256  C   LEU C  26       4.980  43.709 -11.962  1.00 47.71           C  
ATOM   2257  O   LEU C  26       4.192  44.653 -11.913  1.00 48.46           O  
ATOM   2258  CB  LEU C  26       4.334  41.627 -13.191  1.00 47.22           C  
ATOM   2259  CG  LEU C  26       4.290  40.770 -14.460  1.00 47.35           C  
ATOM   2260  CD1 LEU C  26       3.486  39.497 -14.227  1.00 46.25           C  
ATOM   2261  CD2 LEU C  26       3.718  41.564 -15.623  1.00 47.55           C  
ATOM   2262  N   GLU C  27       5.709  43.315 -10.922  1.00 50.15           N  
ATOM   2263  CA  GLU C  27       5.596  43.944  -9.608  1.00 49.74           C  
ATOM   2264  C   GLU C  27       6.134  45.372  -9.584  1.00 50.17           C  
ATOM   2265  O   GLU C  27       5.643  46.213  -8.831  1.00 51.03           O  
ATOM   2266  CB  GLU C  27       6.323  43.104  -8.555  1.00 49.50           C  
ATOM   2267  CG  GLU C  27       5.668  41.766  -8.267  1.00 49.18           C  
ATOM   2268  CD  GLU C  27       6.434  40.953  -7.244  1.00 49.44           C  
ATOM   2269  OE1 GLU C  27       6.026  39.804  -6.972  1.00 48.73           O  
ATOM   2270  OE2 GLU C  27       7.450  41.460  -6.721  1.00 49.11           O1-
ATOM   2271  N   HIS C  28       7.139  45.647 -10.410  1.00 40.88           N  
ATOM   2272  CA  HIS C  28       7.781  46.957 -10.403  1.00 41.61           C  
ATOM   2273  C   HIS C  28       7.305  47.854 -11.544  1.00 43.20           C  
ATOM   2274  O   HIS C  28       7.710  49.010 -11.635  1.00 44.17           O  
ATOM   2275  CB  HIS C  28       9.304  46.804 -10.471  1.00 40.35           C  
ATOM   2276  CG  HIS C  28       9.904  46.168  -9.256  1.00 39.12           C  
ATOM   2277  ND1 HIS C  28       9.855  46.752  -8.009  1.00 39.66           N  
ATOM   2278  CD2 HIS C  28      10.571  45.000  -9.098  1.00 38.38           C  
ATOM   2279  CE1 HIS C  28      10.464  45.971  -7.134  1.00 38.52           C  
ATOM   2280  NE2 HIS C  28      10.906  44.901  -7.769  1.00 38.00           N  
ATOM   2281  N   GLY C  29       6.440  47.329 -12.407  1.00 46.90           N  
ATOM   2282  CA  GLY C  29       5.980  48.080 -13.563  1.00 46.80           C  
ATOM   2283  C   GLY C  29       7.033  48.215 -14.651  1.00 46.93           C  
ATOM   2284  O   GLY C  29       7.054  49.201 -15.390  1.00 47.81           O  
ATOM   2285  N   ILE C  30       7.911  47.222 -14.750  1.00 47.95           N  
ATOM   2286  CA  ILE C  30       8.916  47.176 -15.808  1.00 47.64           C  
ATOM   2287  C   ILE C  30       8.379  46.412 -17.018  1.00 48.10           C  
ATOM   2288  O   ILE C  30       7.827  45.321 -16.874  1.00 47.92           O  
ATOM   2289  CB  ILE C  30      10.222  46.516 -15.315  1.00 46.86           C  
ATOM   2290  CG1 ILE C  30      10.758  47.251 -14.085  1.00 47.07           C  
ATOM   2291  CG2 ILE C  30      11.268  46.494 -16.422  1.00 46.18           C  
ATOM   2292  CD1 ILE C  30      11.926  46.559 -13.420  1.00 45.86           C  
ATOM   2293  N   GLN C  31       8.545  46.987 -18.206  1.00 59.44           N  
ATOM   2294  CA  GLN C  31       8.012  46.393 -19.429  1.00 59.63           C  
ATOM   2295  C   GLN C  31       9.015  45.405 -20.028  1.00 59.12           C  
ATOM   2296  O   GLN C  31      10.191  45.422 -19.661  1.00 58.60           O  
ATOM   2297  CB  GLN C  31       7.661  47.489 -20.444  1.00 60.31           C  
ATOM   2298  CG  GLN C  31       6.780  48.601 -19.902  1.00 61.43           C  
ATOM   2299  CD  GLN C  31       6.730  49.800 -20.827  1.00 61.98           C  
ATOM   2300  OE1 GLN C  31       7.442  49.854 -21.829  1.00 62.25           O  
ATOM   2301  NE2 GLN C  31       5.881  50.767 -20.499  1.00 62.79           N  
ATOM   2302  N   PRO C  32       8.553  44.533 -20.945  1.00 55.86           N  
ATOM   2303  CA  PRO C  32       9.451  43.544 -21.554  1.00 54.92           C  
ATOM   2304  C   PRO C  32      10.646  44.140 -22.293  1.00 55.06           C  
ATOM   2305  O   PRO C  32      11.640  43.440 -22.486  1.00 54.19           O  
ATOM   2306  CB  PRO C  32       8.532  42.812 -22.533  1.00 54.42           C  
ATOM   2307  CG  PRO C  32       7.193  42.907 -21.899  1.00 55.20           C  
ATOM   2308  CD  PRO C  32       7.151  44.295 -21.338  1.00 55.80           C  
ATOM   2309  N   ASP C  33      10.555  45.403 -22.697  1.00 73.67           N  
ATOM   2310  CA  ASP C  33      11.693  46.078 -23.310  1.00 73.63           C  
ATOM   2311  C   ASP C  33      12.675  46.567 -22.243  1.00 73.61           C  
ATOM   2312  O   ASP C  33      13.838  46.825 -22.535  1.00 73.00           O  
ATOM   2313  CB  ASP C  33      11.231  47.233 -24.206  1.00 74.16           C  
ATOM   2314  CG  ASP C  33      10.567  48.352 -23.433  1.00 75.14           C  
ATOM   2315  OD1 ASP C  33      10.197  48.143 -22.260  1.00 74.91           O  
ATOM   2316  OD2 ASP C  33      10.415  49.452 -24.006  1.00 76.09           O1-
ATOM   2317  N   GLY C  34      12.199  46.680 -21.006  1.00 55.02           N  
ATOM   2318  CA  GLY C  34      13.041  47.092 -19.898  1.00 54.74           C  
ATOM   2319  C   GLY C  34      12.844  48.526 -19.442  1.00 55.45           C  
ATOM   2320  O   GLY C  34      13.491  48.978 -18.495  1.00 54.97           O  
ATOM   2321  N   GLN C  35      11.945  49.242 -20.108  1.00 58.99           N  
ATOM   2322  CA  GLN C  35      11.627  50.606 -19.708  1.00 59.24           C  
ATOM   2323  C   GLN C  35      10.694  50.592 -18.504  1.00 59.47           C  
ATOM   2324  O   GLN C  35       9.863  49.697 -18.361  1.00 59.35           O  
ATOM   2325  CB  GLN C  35      10.990  51.383 -20.864  1.00 60.00           C  
ATOM   2326  CG  GLN C  35      11.891  51.567 -22.074  1.00 60.21           C  
ATOM   2327  CD  GLN C  35      13.130  52.385 -21.762  1.00 60.39           C  
ATOM   2328  OE1 GLN C  35      13.054  53.426 -21.110  1.00 60.77           O  
ATOM   2329  NE2 GLN C  35      14.281  51.917 -22.230  1.00 59.41           N  
ATOM   2330  N   MET C  36      10.839  51.591 -17.642  1.00 57.42           N  
ATOM   2331  CA  MET C  36      10.052  51.678 -16.419  1.00 57.83           C  
ATOM   2332  C   MET C  36       9.518  53.094 -16.243  1.00 59.01           C  
ATOM   2333  O   MET C  36      10.171  53.931 -15.617  1.00 58.92           O  
ATOM   2334  CB  MET C  36      10.893  51.265 -15.208  1.00 57.03           C  
ATOM   2335  CG  MET C  36      10.130  51.165 -13.896  1.00 56.80           C  
ATOM   2336  SD  MET C  36      11.239  50.845 -12.508  1.00 56.24           S  
ATOM   2337  CE  MET C  36      10.134  51.071 -11.118  1.00 56.32           C  
ATOM   2338  N   PRO C  37       8.336  53.366 -16.822  1.00 63.10           N  
ATOM   2339  CA  PRO C  37       7.659  54.667 -16.837  1.00 63.83           C  
ATOM   2340  C   PRO C  37       7.703  55.399 -15.497  1.00 64.23           C  
ATOM   2341  O   PRO C  37       7.888  56.615 -15.468  1.00 65.27           O  
ATOM   2342  CB  PRO C  37       6.220  54.298 -17.198  1.00 63.96           C  
ATOM   2343  CG  PRO C  37       6.361  53.095 -18.051  1.00 63.75           C  
ATOM   2344  CD  PRO C  37       7.533  52.328 -17.495  1.00 62.95           C  
ATOM   2345  N   SER C  38       7.535  54.657 -14.407  1.00 75.18           N  
ATOM   2346  CA  SER C  38       7.479  55.240 -13.069  1.00 75.43           C  
ATOM   2347  C   SER C  38       8.824  55.732 -12.532  1.00 74.94           C  
ATOM   2348  O   SER C  38       8.868  56.655 -11.719  1.00 75.52           O  
ATOM   2349  CB  SER C  38       6.890  54.220 -12.091  1.00 75.14           C  
ATOM   2350  OG  SER C  38       7.599  52.994 -12.155  1.00 74.31           O  
ATOM   2351  N   ASP C  39       9.917  55.121 -12.978  1.00 67.99           N  
ATOM   2352  CA  ASP C  39      11.241  55.541 -12.522  1.00 67.25           C  
ATOM   2353  C   ASP C  39      11.686  56.847 -13.170  1.00 68.22           C  
ATOM   2354  O   ASP C  39      11.917  56.907 -14.377  1.00 68.42           O  
ATOM   2355  CB  ASP C  39      12.283  54.454 -12.789  1.00 66.61           C  
ATOM   2356  CG  ASP C  39      13.631  54.774 -12.161  1.00 66.42           C  
ATOM   2357  OD1 ASP C  39      13.689  55.663 -11.286  1.00 66.46           O  
ATOM   2358  OD2 ASP C  39      14.634  54.133 -12.539  1.00 65.73           O1-
ATOM   2359  N   LYS C  40      11.816  57.888 -12.355  1.00 79.85           N  
ATOM   2360  CA  LYS C  40      12.268  59.186 -12.838  1.00 80.34           C  
ATOM   2361  C   LYS C  40      13.787  59.299 -12.724  1.00 79.78           C  
ATOM   2362  O   LYS C  40      14.400  60.179 -13.328  1.00 80.44           O  
ATOM   2363  CB  LYS C  40      11.583  60.314 -12.066  1.00 80.62           C  
ATOM   2364  CG  LYS C  40      10.071  60.156 -11.967  1.00 80.96           C  
ATOM   2365  CD  LYS C  40       9.442  59.998 -13.345  1.00 81.43           C  
ATOM   2366  CE  LYS C  40       7.929  59.848 -13.257  1.00 82.68           C  
ATOM   2367  NZ  LYS C  40       7.299  59.734 -14.603  1.00 82.97           N1+
ATOM   2368  N   THR C  41      14.386  58.405 -11.944  1.00 87.34           N  
ATOM   2369  CA  THR C  41      15.838  58.315 -11.856  1.00 87.39           C  
ATOM   2370  C   THR C  41      16.377  57.542 -13.053  1.00 87.34           C  
ATOM   2371  O   THR C  41      16.419  56.314 -13.031  1.00 86.47           O  
ATOM   2372  CB  THR C  41      16.294  57.611 -10.563  1.00 86.71           C  
ATOM   2373  OG1 THR C  41      16.221  56.188 -10.737  1.00 85.61           O  
ATOM   2374  CG2 THR C  41      15.419  58.018  -9.391  1.00 86.42           C  
ATOM   2375  N   ILE C  42      16.780  58.256 -14.097  1.00 79.64           N  
ATOM   2376  CA  ILE C  42      17.244  57.583 -15.307  1.00 78.93           C  
ATOM   2377  C   ILE C  42      18.731  57.233 -15.259  1.00 78.89           C  
ATOM   2378  O   ILE C  42      19.567  58.066 -14.907  1.00 79.42           O  
ATOM   2379  CB  ILE C  42      16.977  58.439 -16.561  1.00 79.27           C  
ATOM   2380  CG1 ILE C  42      15.475  58.665 -16.742  1.00 80.75           C  
ATOM   2381  CG2 ILE C  42      17.559  57.768 -17.796  1.00 79.39           C  
ATOM   2382  CD1 ILE C  42      15.095  59.193 -18.110  1.00 81.83           C  
ATOM   2383  N   GLY C  43      19.036  55.996 -15.646  1.00 83.62           N  
ATOM   2384  CA  GLY C  43      20.405  55.511 -15.695  1.00 82.93           C  
ATOM   2385  C   GLY C  43      21.079  55.296 -14.352  1.00 82.50           C  
ATOM   2386  O   GLY C  43      22.280  55.038 -14.295  1.00 81.99           O  
ATOM   2387  N   GLY C  44      20.309  55.386 -13.272  1.00 87.49           N  
ATOM   2388  CA  GLY C  44      20.849  55.222 -11.934  1.00 87.33           C  
ATOM   2389  C   GLY C  44      19.767  55.302 -10.877  1.00 87.44           C  
ATOM   2390  O   GLY C  44      18.579  55.259 -11.194  1.00 88.26           O  
ATOM   2391  N   GLY C  45      20.172  55.426  -9.617  1.00 72.30           N  
ATOM   2392  CA  GLY C  45      19.218  55.471  -8.524  1.00 72.63           C  
ATOM   2393  C   GLY C  45      19.597  54.633  -7.318  1.00 71.47           C  
ATOM   2394  O   GLY C  45      20.398  53.701  -7.411  1.00 70.24           O  
ATOM   2395  N   ASP C  46      19.008  54.978  -6.178  1.00 93.14           N  
ATOM   2396  CA  ASP C  46      19.240  54.262  -4.934  1.00 92.32           C  
ATOM   2397  C   ASP C  46      17.945  53.644  -4.442  1.00 92.34           C  
ATOM   2398  O   ASP C  46      17.755  53.441  -3.243  1.00 92.38           O  
ATOM   2399  CB  ASP C  46      19.775  55.218  -3.871  1.00 93.26           C  
ATOM   2400  CG  ASP C  46      18.844  56.401  -3.643  1.00 94.72           C  
ATOM   2401  OD1 ASP C  46      18.023  56.689  -4.542  1.00 94.85           O  
ATOM   2402  OD2 ASP C  46      18.923  57.034  -2.570  1.00 95.46           O1-
ATOM   2403  N   ASP C  47      17.053  53.348  -5.379  1.00 70.47           N  
ATOM   2404  CA  ASP C  47      15.765  52.769  -5.042  1.00 70.73           C  
ATOM   2405  C   ASP C  47      15.926  51.333  -4.569  1.00 69.55           C  
ATOM   2406  O   ASP C  47      16.972  50.714  -4.766  1.00 68.68           O  
ATOM   2407  CB  ASP C  47      14.820  52.842  -6.236  1.00 71.10           C  
ATOM   2408  CG  ASP C  47      14.474  54.269  -6.613  1.00 72.42           C  
ATOM   2409  OD1 ASP C  47      13.708  54.911  -5.864  1.00 73.06           O  
ATOM   2410  OD2 ASP C  47      14.970  54.753  -7.653  1.00 73.13           O1-
ATOM   2411  N   SER C  48      14.881  50.813  -3.937  1.00 55.77           N  
ATOM   2412  CA  SER C  48      14.896  49.455  -3.414  1.00 54.89           C  
ATOM   2413  C   SER C  48      15.012  48.428  -4.540  1.00 54.36           C  
ATOM   2414  O   SER C  48      15.677  47.403  -4.391  1.00 53.55           O  
ATOM   2415  CB  SER C  48      13.641  49.199  -2.585  1.00 55.42           C  
ATOM   2416  OG  SER C  48      13.821  49.620  -1.244  1.00 55.70           O  
ATOM   2417  N   PHE C  49      14.346  48.700  -5.659  1.00 49.04           N  
ATOM   2418  CA  PHE C  49      14.377  47.789  -6.802  1.00 48.89           C  
ATOM   2419  C   PHE C  49      15.734  47.764  -7.506  1.00 48.24           C  
ATOM   2420  O   PHE C  49      16.034  46.831  -8.251  1.00 47.62           O  
ATOM   2421  CB  PHE C  49      13.252  48.137  -7.792  1.00 49.64           C  
ATOM   2422  CG  PHE C  49      13.405  49.473  -8.472  1.00 50.58           C  
ATOM   2423  CD1 PHE C  49      14.282  49.646  -9.532  1.00 50.07           C  
ATOM   2424  CD2 PHE C  49      12.630  50.550  -8.073  1.00 51.39           C  
ATOM   2425  CE1 PHE C  49      14.406  50.873 -10.156  1.00 51.02           C  
ATOM   2426  CE2 PHE C  49      12.745  51.777  -8.698  1.00 52.10           C  
ATOM   2427  CZ  PHE C  49      13.636  51.940  -9.740  1.00 51.36           C  
ATOM   2428  N   ASN C  50      16.553  48.783  -7.264  1.00 49.80           N  
ATOM   2429  CA  ASN C  50      17.884  48.846  -7.859  1.00 49.03           C  
ATOM   2430  C   ASN C  50      18.828  47.782  -7.308  1.00 48.24           C  
ATOM   2431  O   ASN C  50      19.891  47.532  -7.875  1.00 47.17           O  
ATOM   2432  CB  ASN C  50      18.495  50.234  -7.666  1.00 49.75           C  
ATOM   2433  CG  ASN C  50      17.938  51.252  -8.642  1.00 51.19           C  
ATOM   2434  OD1 ASN C  50      17.446  52.308  -8.247  1.00 52.18           O  
ATOM   2435  ND2 ASN C  50      18.013  50.936  -9.930  1.00 50.95           N  
ATOM   2436  N   THR C  51      18.441  47.161  -6.198  1.00 46.75           N  
ATOM   2437  CA  THR C  51      19.203  46.049  -5.645  1.00 45.35           C  
ATOM   2438  C   THR C  51      19.210  44.866  -6.609  1.00 44.92           C  
ATOM   2439  O   THR C  51      20.151  44.073  -6.623  1.00 43.73           O  
ATOM   2440  CB  THR C  51      18.638  45.586  -4.287  1.00 45.62           C  
ATOM   2441  OG1 THR C  51      17.326  45.039  -4.470  1.00 46.34           O  
ATOM   2442  CG2 THR C  51      18.565  46.746  -3.309  1.00 46.18           C  
ATOM   2443  N   PHE C  52      18.154  44.751  -7.412  1.00 41.23           N  
ATOM   2444  CA  PHE C  52      18.036  43.653  -8.371  1.00 41.13           C  
ATOM   2445  C   PHE C  52      18.136  44.093  -9.834  1.00 41.76           C  
ATOM   2446  O   PHE C  52      18.431  43.280 -10.711  1.00 41.57           O  
ATOM   2447  CB  PHE C  52      16.724  42.898  -8.146  1.00 41.73           C  
ATOM   2448  CG  PHE C  52      16.818  41.834  -7.093  1.00 41.22           C  
ATOM   2449  CD1 PHE C  52      17.189  42.155  -5.797  1.00 40.34           C  
ATOM   2450  CD2 PHE C  52      16.559  40.509  -7.402  1.00 40.77           C  
ATOM   2451  CE1 PHE C  52      17.286  41.177  -4.826  1.00 40.07           C  
ATOM   2452  CE2 PHE C  52      16.657  39.527  -6.435  1.00 40.03           C  
ATOM   2453  CZ  PHE C  52      17.020  39.861  -5.147  1.00 39.59           C  
ATOM   2454  N   PHE C  53      17.891  45.372 -10.099  1.00 41.85           N  
ATOM   2455  CA  PHE C  53      18.004  45.890 -11.460  1.00 42.42           C  
ATOM   2456  C   PHE C  53      19.031  47.007 -11.555  1.00 42.40           C  
ATOM   2457  O   PHE C  53      19.033  47.931 -10.746  1.00 42.80           O  
ATOM   2458  CB  PHE C  53      16.658  46.413 -11.976  1.00 43.26           C  
ATOM   2459  CG  PHE C  53      15.580  45.372 -12.062  1.00 43.83           C  
ATOM   2460  CD1 PHE C  53      14.840  45.015 -10.947  1.00 43.71           C  
ATOM   2461  CD2 PHE C  53      15.298  44.759 -13.271  1.00 44.32           C  
ATOM   2462  CE1 PHE C  53      13.841  44.062 -11.039  1.00 44.57           C  
ATOM   2463  CE2 PHE C  53      14.305  43.808 -13.369  1.00 44.08           C  
ATOM   2464  CZ  PHE C  53      13.575  43.458 -12.251  1.00 44.64           C  
ATOM   2465  N   SER C  54      19.907  46.916 -12.549  1.00 47.98           N  
ATOM   2466  CA  SER C  54      20.754  48.042 -12.905  1.00 48.26           C  
ATOM   2467  C   SER C  54      20.043  48.867 -13.965  1.00 49.60           C  
ATOM   2468  O   SER C  54      19.037  48.430 -14.528  1.00 49.86           O  
ATOM   2469  CB  SER C  54      22.110  47.567 -13.420  1.00 47.45           C  
ATOM   2470  OG  SER C  54      21.975  46.935 -14.680  1.00 47.79           O  
ATOM   2471  N   GLU C  55      20.557  50.060 -14.237  1.00 57.76           N  
ATOM   2472  CA  GLU C  55      19.948  50.923 -15.240  1.00 59.01           C  
ATOM   2473  C   GLU C  55      20.966  51.414 -16.255  1.00 59.26           C  
ATOM   2474  O   GLU C  55      22.084  51.784 -15.898  1.00 59.34           O  
ATOM   2475  CB  GLU C  55      19.257  52.112 -14.576  1.00 59.48           C  
ATOM   2476  CG  GLU C  55      18.133  51.720 -13.638  1.00 59.11           C  
ATOM   2477  CD  GLU C  55      17.477  52.921 -13.004  1.00 60.46           C  
ATOM   2478  OE1 GLU C  55      17.200  53.886 -13.742  1.00 61.61           O  
ATOM   2479  OE2 GLU C  55      17.232  52.898 -11.780  1.00 60.23           O1-
ATOM   2480  N   THR C  56      20.573  51.417 -17.524  1.00 60.62           N  
ATOM   2481  CA  THR C  56      21.405  51.993 -18.570  1.00 61.33           C  
ATOM   2482  C   THR C  56      20.984  53.438 -18.804  1.00 62.53           C  
ATOM   2483  O   THR C  56      19.916  53.859 -18.360  1.00 62.94           O  
ATOM   2484  CB  THR C  56      21.299  51.220 -19.896  1.00 61.30           C  
ATOM   2485  OG1 THR C  56      20.029  51.480 -20.503  1.00 61.62           O  
ATOM   2486  CG2 THR C  56      21.479  49.724 -19.670  1.00 59.84           C  
ATOM   2487  N   GLY C  57      21.822  54.189 -19.512  1.00 74.26           N  
ATOM   2488  CA  GLY C  57      21.528  55.572 -19.842  1.00 75.66           C  
ATOM   2489  C   GLY C  57      20.257  55.720 -20.660  1.00 75.87           C  
ATOM   2490  O   GLY C  57      19.596  56.757 -20.613  1.00 76.73           O  
ATOM   2491  N   ALA C  58      19.916  54.676 -21.412  1.00 67.91           N  
ATOM   2492  CA  ALA C  58      18.717  54.678 -22.245  1.00 68.39           C  
ATOM   2493  C   ALA C  58      17.453  54.364 -21.441  1.00 68.40           C  
ATOM   2494  O   ALA C  58      16.395  54.113 -22.015  1.00 68.61           O  
ATOM   2495  CB  ALA C  58      18.871  53.684 -23.391  1.00 68.17           C  
ATOM   2496  N   GLY C  59      17.569  54.365 -20.116  1.00 63.15           N  
ATOM   2497  CA  GLY C  59      16.429  54.109 -19.253  1.00 63.02           C  
ATOM   2498  C   GLY C  59      16.027  52.647 -19.217  1.00 62.39           C  
ATOM   2499  O   GLY C  59      14.889  52.311 -18.889  1.00 62.53           O  
ATOM   2500  N   LYS C  60      16.967  51.772 -19.537  1.00 67.74           N  
ATOM   2501  CA  LYS C  60      16.724  50.340 -19.549  1.00 67.52           C  
ATOM   2502  C   LYS C  60      17.023  49.734 -18.180  1.00 66.47           C  
ATOM   2503  O   LYS C  60      18.098  49.935 -17.636  1.00 65.97           O  
ATOM   2504  CB  LYS C  60      17.629  49.707 -20.600  1.00 67.26           C  
ATOM   2505  CG  LYS C  60      17.382  48.242 -20.883  1.00 66.69           C  
ATOM   2506  CD  LYS C  60      16.531  48.061 -22.123  1.00 67.43           C  
ATOM   2507  CE  LYS C  60      16.876  46.762 -22.824  1.00 66.54           C  
ATOM   2508  NZ  LYS C  60      18.264  46.796 -23.341  1.00 66.79           N1+
ATOM   2509  N   HIS C  61      16.072  48.993 -17.625  1.00 52.36           N  
ATOM   2510  CA  HIS C  61      16.278  48.374 -16.322  1.00 51.84           C  
ATOM   2511  C   HIS C  61      16.649  46.913 -16.518  1.00 50.99           C  
ATOM   2512  O   HIS C  61      15.842  46.105 -16.978  1.00 51.05           O  
ATOM   2513  CB  HIS C  61      15.037  48.527 -15.438  1.00 52.17           C  
ATOM   2514  CG  HIS C  61      14.701  49.951 -15.118  1.00 53.21           C  
ATOM   2515  ND1 HIS C  61      14.358  50.871 -16.086  1.00 53.58           N  
ATOM   2516  CD2 HIS C  61      14.674  50.617 -13.940  1.00 53.27           C  
ATOM   2517  CE1 HIS C  61      14.130  52.041 -15.515  1.00 54.38           C  
ATOM   2518  NE2 HIS C  61      14.311  51.912 -14.214  1.00 54.13           N  
ATOM   2519  N   VAL C  62      17.888  46.588 -16.166  1.00 46.55           N  
ATOM   2520  CA  VAL C  62      18.465  45.292 -16.491  1.00 45.55           C  
ATOM   2521  C   VAL C  62      18.698  44.438 -15.253  1.00 44.97           C  
ATOM   2522  O   VAL C  62      19.272  44.907 -14.273  1.00 44.45           O  
ATOM   2523  CB  VAL C  62      19.803  45.464 -17.242  1.00 45.62           C  
ATOM   2524  CG1 VAL C  62      20.334  44.117 -17.708  1.00 44.91           C  
ATOM   2525  CG2 VAL C  62      19.631  46.412 -18.415  1.00 45.98           C  
ATOM   2526  N   PRO C  63      18.241  43.179 -15.298  1.00 47.51           N  
ATOM   2527  CA  PRO C  63      18.447  42.225 -14.206  1.00 46.28           C  
ATOM   2528  C   PRO C  63      19.918  42.049 -13.839  1.00 44.96           C  
ATOM   2529  O   PRO C  63      20.760  41.899 -14.722  1.00 44.82           O  
ATOM   2530  CB  PRO C  63      17.878  40.926 -14.779  1.00 46.64           C  
ATOM   2531  CG  PRO C  63      16.805  41.377 -15.701  1.00 47.96           C  
ATOM   2532  CD  PRO C  63      17.326  42.647 -16.326  1.00 48.19           C  
ATOM   2533  N   ARG C  64      20.216  42.064 -12.546  1.00 39.97           N  
ATOM   2534  CA  ARG C  64      21.547  41.711 -12.081  1.00 38.89           C  
ATOM   2535  C   ARG C  64      21.612  40.197 -11.978  1.00 37.51           C  
ATOM   2536  O   ARG C  64      21.645  39.634 -10.884  1.00 37.11           O  
ATOM   2537  CB  ARG C  64      21.847  42.363 -10.732  1.00 38.21           C  
ATOM   2538  CG  ARG C  64      21.637  43.865 -10.724  1.00 39.44           C  
ATOM   2539  CD  ARG C  64      22.134  44.488  -9.434  1.00 39.51           C  
ATOM   2540  NE  ARG C  64      21.761  45.894  -9.341  1.00 40.77           N  
ATOM   2541  CZ  ARG C  64      22.548  46.896  -9.718  1.00 40.92           C  
ATOM   2542  NH1 ARG C  64      23.753  46.642 -10.207  1.00 40.39           N  
ATOM   2543  NH2 ARG C  64      22.134  48.150  -9.600  1.00 41.80           N1+
ATOM   2544  N   ALA C  65      21.628  39.542 -13.133  1.00 40.45           N  
ATOM   2545  CA  ALA C  65      21.471  38.099 -13.184  1.00 39.69           C  
ATOM   2546  C   ALA C  65      22.373  37.460 -14.225  1.00 39.56           C  
ATOM   2547  O   ALA C  65      22.677  38.059 -15.255  1.00 40.27           O  
ATOM   2548  CB  ALA C  65      20.018  37.743 -13.463  1.00 40.87           C  
ATOM   2549  N   VAL C  66      22.805  36.238 -13.941  1.00 45.23           N  
ATOM   2550  CA  VAL C  66      23.483  35.423 -14.934  1.00 45.05           C  
ATOM   2551  C   VAL C  66      22.727  34.113 -15.118  1.00 45.13           C  
ATOM   2552  O   VAL C  66      22.465  33.400 -14.150  1.00 44.20           O  
ATOM   2553  CB  VAL C  66      24.937  35.125 -14.538  1.00 43.78           C  
ATOM   2554  CG1 VAL C  66      25.580  34.226 -15.567  1.00 44.09           C  
ATOM   2555  CG2 VAL C  66      25.726  36.411 -14.421  1.00 45.02           C  
ATOM   2556  N   PHE C  67      22.373  33.804 -16.360  1.00 46.37           N  
ATOM   2557  CA  PHE C  67      21.777  32.517 -16.692  1.00 46.01           C  
ATOM   2558  C   PHE C  67      22.848  31.632 -17.305  1.00 45.64           C  
ATOM   2559  O   PHE C  67      23.496  32.023 -18.273  1.00 45.92           O  
ATOM   2560  CB  PHE C  67      20.608  32.677 -17.667  1.00 47.38           C  
ATOM   2561  CG  PHE C  67      19.352  33.217 -17.045  1.00 47.67           C  
ATOM   2562  CD1 PHE C  67      19.283  34.525 -16.594  1.00 49.00           C  
ATOM   2563  CD2 PHE C  67      18.224  32.417 -16.940  1.00 47.56           C  
ATOM   2564  CE1 PHE C  67      18.120  35.017 -16.032  1.00 49.37           C  
ATOM   2565  CE2 PHE C  67      17.059  32.904 -16.380  1.00 48.18           C  
ATOM   2566  CZ  PHE C  67      17.007  34.206 -15.924  1.00 48.59           C  
ATOM   2567  N   VAL C  68      23.045  30.444 -16.742  1.00 37.46           N  
ATOM   2568  CA  VAL C  68      24.041  29.530 -17.278  0.87 37.52           C  
ATOM   2569  C   VAL C  68      23.509  28.099 -17.360  1.00 37.29           C  
ATOM   2570  O   VAL C  68      22.972  27.555 -16.397  1.00 36.68           O  
ATOM   2571  CB  VAL C  68      25.346  29.563 -16.443  0.87 36.24           C  
ATOM   2572  CG1 VAL C  68      25.059  29.341 -14.967  0.87 34.91           C  
ATOM   2573  CG2 VAL C  68      26.345  28.543 -16.967  0.87 36.01           C  
ATOM   2574  N   ASP C  69      23.650  27.509 -18.540  1.00 41.78           N  
ATOM   2575  CA  ASP C  69      23.275  26.123 -18.757  1.00 41.70           C  
ATOM   2576  C   ASP C  69      24.318  25.510 -19.681  1.00 42.44           C  
ATOM   2577  O   ASP C  69      24.898  26.209 -20.510  1.00 42.64           O  
ATOM   2578  CB  ASP C  69      21.868  26.022 -19.354  1.00 42.06           C  
ATOM   2579  CG  ASP C  69      21.271  24.637 -19.210  1.00 42.06           C  
ATOM   2580  OD1 ASP C  69      21.960  23.745 -18.674  1.00 41.56           O  
ATOM   2581  OD2 ASP C  69      20.110  24.441 -19.629  1.00 42.13           O1-
ATOM   2582  N   LEU C  70      24.566  24.217 -19.506  1.00 50.38           N  
ATOM   2583  CA  LEU C  70      25.560  23.508 -20.295  1.00 50.78           C  
ATOM   2584  C   LEU C  70      25.107  23.211 -21.711  1.00 52.17           C  
ATOM   2585  O   LEU C  70      25.911  22.903 -22.569  1.00 53.25           O  
ATOM   2586  CB  LEU C  70      26.052  22.264 -19.568  1.00 50.58           C  
ATOM   2587  CG  LEU C  70      26.850  22.616 -18.318  1.00 49.91           C  
ATOM   2588  CD1 LEU C  70      27.533  21.396 -17.740  1.00 49.76           C  
ATOM   2589  CD2 LEU C  70      27.871  23.688 -18.630  1.00 49.42           C  
ATOM   2590  N   GLU C  71      23.813  23.320 -21.949  1.00 54.46           N  
ATOM   2591  CA  GLU C  71      23.260  23.156 -23.285  1.00 55.51           C  
ATOM   2592  C   GLU C  71      22.335  24.343 -23.546  1.00 56.10           C  
ATOM   2593  O   GLU C  71      21.850  24.962 -22.599  1.00 55.21           O  
ATOM   2594  CB  GLU C  71      22.526  21.821 -23.412  1.00 55.87           C  
ATOM   2595  CG  GLU C  71      21.378  21.632 -22.447  1.00 55.33           C  
ATOM   2596  CD  GLU C  71      20.038  21.799 -23.126  1.00 56.50           C  
ATOM   2597  OE1 GLU C  71      18.998  21.702 -22.440  1.00 56.31           O  
ATOM   2598  OE2 GLU C  71      20.023  22.021 -24.356  1.00 56.53           O1-
ATOM   2599  N   PRO C  72      22.077  24.667 -24.825  1.00 50.92           N  
ATOM   2600  CA  PRO C  72      21.454  25.975 -25.061  1.00 50.89           C  
ATOM   2601  C   PRO C  72      19.929  26.010 -25.214  1.00 51.12           C  
ATOM   2602  O   PRO C  72      19.381  27.110 -25.258  1.00 51.39           O  
ATOM   2603  CB  PRO C  72      22.108  26.420 -26.371  1.00 51.72           C  
ATOM   2604  CG  PRO C  72      22.388  25.134 -27.103  1.00 51.88           C  
ATOM   2605  CD  PRO C  72      22.520  24.029 -26.078  1.00 51.27           C  
ATOM   2606  N   THR C  73      19.262  24.861 -25.270  1.00 61.31           N  
ATOM   2607  CA  THR C  73      17.839  24.830 -25.613  1.00 61.63           C  
ATOM   2608  C   THR C  73      16.962  25.651 -24.669  1.00 61.22           C  
ATOM   2609  O   THR C  73      16.061  26.363 -25.114  1.00 61.71           O  
ATOM   2610  CB  THR C  73      17.294  23.392 -25.654  1.00 61.29           C  
ATOM   2611  OG1 THR C  73      17.530  22.748 -24.397  1.00 61.74           O  
ATOM   2612  CG2 THR C  73      17.956  22.605 -26.770  1.00 62.04           C  
ATOM   2613  N   VAL C  74      17.227  25.554 -23.371  1.00 53.23           N  
ATOM   2614  CA  VAL C  74      16.397  26.230 -22.380  1.00 52.94           C  
ATOM   2615  C   VAL C  74      16.633  27.739 -22.390  1.00 53.17           C  
ATOM   2616  O   VAL C  74      15.687  28.525 -22.377  1.00 52.98           O  
ATOM   2617  CB  VAL C  74      16.659  25.691 -20.961  1.00 51.96           C  
ATOM   2618  CG1 VAL C  74      15.640  26.251 -19.993  1.00 51.48           C  
ATOM   2619  CG2 VAL C  74      16.638  24.167 -20.953  1.00 52.19           C  
ATOM   2620  N   ILE C  75      17.899  28.140 -22.409  1.00 47.45           N  
ATOM   2621  CA  ILE C  75      18.249  29.555 -22.402  1.00 47.61           C  
ATOM   2622  C   ILE C  75      17.921  30.199 -23.758  1.00 49.24           C  
ATOM   2623  O   ILE C  75      17.644  31.397 -23.834  1.00 49.70           O  
ATOM   2624  CB  ILE C  75      19.740  29.750 -22.037  1.00 47.26           C  
ATOM   2625  CG1 ILE C  75      19.971  29.396 -20.565  1.00 46.14           C  
ATOM   2626  CG2 ILE C  75      20.209  31.172 -22.311  1.00 47.78           C  
ATOM   2627  CD1 ILE C  75      21.350  29.759 -20.051  1.00 45.93           C  
ATOM   2628  N   ASP C  76      17.916  29.398 -24.822  1.00 58.95           N  
ATOM   2629  CA  ASP C  76      17.501  29.894 -26.137  1.00 59.66           C  
ATOM   2630  C   ASP C  76      16.052  30.365 -26.113  1.00 60.38           C  
ATOM   2631  O   ASP C  76      15.663  31.238 -26.888  1.00 61.44           O  
ATOM   2632  CB  ASP C  76      17.672  28.822 -27.217  1.00 59.60           C  
ATOM   2633  CG  ASP C  76      19.072  28.792 -27.797  1.00 60.85           C  
ATOM   2634  OD1 ASP C  76      19.826  29.769 -27.598  1.00 61.01           O  
ATOM   2635  OD2 ASP C  76      19.419  27.790 -28.459  1.00 60.92           O1-
ATOM   2636  N   GLU C  77      15.259  29.779 -25.222  1.00 79.43           N  
ATOM   2637  CA  GLU C  77      13.867  30.173 -25.066  1.00 80.13           C  
ATOM   2638  C   GLU C  77      13.790  31.576 -24.479  1.00 80.53           C  
ATOM   2639  O   GLU C  77      12.923  32.365 -24.850  1.00 81.56           O  
ATOM   2640  CB  GLU C  77      13.121  29.179 -24.175  1.00 79.53           C  
ATOM   2641  CG  GLU C  77      12.671  27.913 -24.889  1.00 79.21           C  
ATOM   2642  CD  GLU C  77      11.605  28.179 -25.933  1.00 81.54           C  
ATOM   2643  OE1 GLU C  77      10.411  28.231 -25.566  1.00 82.26           O  
ATOM   2644  OE2 GLU C  77      11.958  28.336 -27.121  1.00 82.46           O1-
ATOM   2645  N   VAL C  78      14.698  31.875 -23.556  1.00 56.76           N  
ATOM   2646  CA  VAL C  78      14.827  33.218 -23.002  1.00 56.94           C  
ATOM   2647  C   VAL C  78      15.263  34.209 -24.077  1.00 57.49           C  
ATOM   2648  O   VAL C  78      14.688  35.288 -24.214  1.00 58.81           O  
ATOM   2649  CB  VAL C  78      15.839  33.261 -21.842  1.00 56.04           C  
ATOM   2650  CG1 VAL C  78      15.885  34.652 -21.234  1.00 56.07           C  
ATOM   2651  CG2 VAL C  78      15.481  32.233 -20.783  1.00 55.07           C  
ATOM   2652  N   ARG C  79      16.291  33.826 -24.830  1.00 53.00           N  
ATOM   2653  CA  ARG C  79      16.858  34.661 -25.888  1.00 53.50           C  
ATOM   2654  C   ARG C  79      15.860  35.064 -26.975  1.00 54.68           C  
ATOM   2655  O   ARG C  79      16.033  36.090 -27.631  1.00 55.27           O  
ATOM   2656  CB  ARG C  79      18.040  33.941 -26.542  1.00 53.06           C  
ATOM   2657  CG  ARG C  79      19.262  33.783 -25.650  1.00 52.33           C  
ATOM   2658  CD  ARG C  79      20.363  33.033 -26.383  1.00 51.57           C  
ATOM   2659  NE  ARG C  79      21.625  33.032 -25.650  1.00 51.33           N  
ATOM   2660  CZ  ARG C  79      22.398  31.962 -25.498  1.00 51.10           C  
ATOM   2661  NH1 ARG C  79      22.040  30.802 -26.032  1.00 51.25           N  
ATOM   2662  NH2 ARG C  79      23.531  32.052 -24.815  1.00 50.14           N1+
ATOM   2663  N   THR C  80      14.826  34.254 -27.173  1.00 66.81           N  
ATOM   2664  CA  THR C  80      13.855  34.511 -28.232  1.00 67.28           C  
ATOM   2665  C   THR C  80      12.453  34.640 -27.650  1.00 67.69           C  
ATOM   2666  O   THR C  80      11.459  34.634 -28.377  1.00 68.52           O  
ATOM   2667  CB  THR C  80      13.873  33.396 -29.298  1.00 67.11           C  
ATOM   2668  OG1 THR C  80      13.450  32.161 -28.709  1.00 66.97           O  
ATOM   2669  CG2 THR C  80      15.274  33.223 -29.870  1.00 67.10           C  
ATOM   2670  N   GLY C  81      12.389  34.757 -26.328  1.00 65.39           N  
ATOM   2671  CA  GLY C  81      11.130  34.822 -25.609  1.00 65.56           C  
ATOM   2672  C   GLY C  81      10.580  36.227 -25.471  1.00 66.48           C  
ATOM   2673  O   GLY C  81      11.103  37.174 -26.056  1.00 67.32           O  
ATOM   2674  N   THR C  82       9.505  36.348 -24.699  1.00 72.64           N  
ATOM   2675  CA  THR C  82       8.869  37.649 -24.523  1.00 73.93           C  
ATOM   2676  C   THR C  82       9.795  38.665 -23.846  1.00 74.07           C  
ATOM   2677  O   THR C  82       9.812  39.842 -24.208  1.00 74.53           O  
ATOM   2678  CB  THR C  82       7.576  37.512 -23.688  1.00 73.98           C  
ATOM   2679  OG1 THR C  82       7.808  36.637 -22.578  1.00 74.02           O  
ATOM   2680  CG2 THR C  82       6.436  36.958 -24.530  1.00 74.02           C  
ATOM   2681  N   TYR C  83      10.661  38.215 -22.944  1.00 60.72           N  
ATOM   2682  CA  TYR C  83      11.568  39.114 -22.234  1.00 60.55           C  
ATOM   2683  C   TYR C  83      12.999  39.091 -22.765  1.00 59.88           C  
ATOM   2684  O   TYR C  83      13.953  39.221 -22.000  1.00 59.89           O  
ATOM   2685  CB  TYR C  83      11.560  38.785 -20.742  1.00 59.87           C  
ATOM   2686  CG  TYR C  83      10.294  39.234 -20.053  1.00 60.61           C  
ATOM   2687  CD1 TYR C  83       9.185  38.402 -19.980  1.00 60.48           C  
ATOM   2688  CD2 TYR C  83      10.203  40.500 -19.491  1.00 60.99           C  
ATOM   2689  CE1 TYR C  83       8.022  38.815 -19.356  1.00 60.80           C  
ATOM   2690  CE2 TYR C  83       9.045  40.922 -18.864  1.00 61.92           C  
ATOM   2691  CZ  TYR C  83       7.958  40.076 -18.800  1.00 61.66           C  
ATOM   2692  OH  TYR C  83       6.805  40.494 -18.176  1.00 62.57           O  
ATOM   2693  N   ARG C  84      13.142  38.916 -24.074  1.00 74.29           N  
ATOM   2694  CA  ARG C  84      14.457  38.853 -24.699  1.00 74.32           C  
ATOM   2695  C   ARG C  84      15.239  40.161 -24.565  1.00 74.66           C  
ATOM   2696  O   ARG C  84      16.448  40.142 -24.339  1.00 74.66           O  
ATOM   2697  CB  ARG C  84      14.313  38.459 -26.172  1.00 74.85           C  
ATOM   2698  CG  ARG C  84      13.376  39.348 -26.975  1.00 76.43           C  
ATOM   2699  CD  ARG C  84      13.129  38.772 -28.361  1.00 76.60           C  
ATOM   2700  NE  ARG C  84      12.215  39.597 -29.145  1.00 77.87           N  
ATOM   2701  CZ  ARG C  84      10.890  39.538 -29.048  1.00 78.40           C  
ATOM   2702  NH1 ARG C  84      10.130  40.323 -29.799  1.00 79.87           N  
ATOM   2703  NH2 ARG C  84      10.323  38.688 -28.201  1.00 77.71           N1+
ATOM   2704  N   GLN C  85      14.554  41.292 -24.706  1.00 67.21           N  
ATOM   2705  CA  GLN C  85      15.222  42.589 -24.665  1.00 67.86           C  
ATOM   2706  C   GLN C  85      15.633  42.974 -23.245  1.00 66.86           C  
ATOM   2707  O   GLN C  85      16.368  43.937 -23.050  1.00 66.72           O  
ATOM   2708  CB  GLN C  85      14.321  43.680 -25.252  1.00 68.49           C  
ATOM   2709  CG  GLN C  85      13.954  43.490 -26.715  1.00 69.16           C  
ATOM   2710  CD  GLN C  85      12.882  44.463 -27.171  1.00 70.74           C  
ATOM   2711  OE1 GLN C  85      13.180  45.564 -27.635  1.00 71.83           O  
ATOM   2712  NE2 GLN C  85      11.622  44.061 -27.034  1.00 71.10           N  
ATOM   2713  N   LEU C  86      15.171  42.212 -22.260  1.00 53.01           N  
ATOM   2714  CA  LEU C  86      15.460  42.519 -20.863  1.00 52.46           C  
ATOM   2715  C   LEU C  86      16.915  42.242 -20.503  1.00 51.43           C  
ATOM   2716  O   LEU C  86      17.497  42.927 -19.662  1.00 51.54           O  
ATOM   2717  CB  LEU C  86      14.541  41.720 -19.938  1.00 52.19           C  
ATOM   2718  CG  LEU C  86      14.267  42.340 -18.567  1.00 52.22           C  
ATOM   2719  CD1 LEU C  86      13.405  43.589 -18.691  1.00 52.96           C  
ATOM   2720  CD2 LEU C  86      13.622  41.319 -17.644  1.00 52.28           C  
ATOM   2721  N   PHE C  87      17.500  41.239 -21.147  1.00 51.85           N  
ATOM   2722  CA  PHE C  87      18.853  40.814 -20.815  1.00 50.73           C  
ATOM   2723  C   PHE C  87      19.873  41.234 -21.863  1.00 51.22           C  
ATOM   2724  O   PHE C  87      19.575  41.288 -23.056  1.00 51.84           O  
ATOM   2725  CB  PHE C  87      18.919  39.294 -20.631  1.00 50.20           C  
ATOM   2726  CG  PHE C  87      17.955  38.761 -19.613  1.00 50.14           C  
ATOM   2727  CD1 PHE C  87      18.310  38.699 -18.275  1.00 49.68           C  
ATOM   2728  CD2 PHE C  87      16.704  38.301 -19.991  1.00 50.58           C  
ATOM   2729  CE1 PHE C  87      17.432  38.204 -17.332  1.00 50.20           C  
ATOM   2730  CE2 PHE C  87      15.821  37.804 -19.050  1.00 50.52           C  
ATOM   2731  CZ  PHE C  87      16.185  37.756 -17.719  1.00 50.21           C  
ATOM   2732  N   HIS C  88      21.077  41.541 -21.395  1.00 61.96           N  
ATOM   2733  CA  HIS C  88      22.218  41.712 -22.277  1.00 62.09           C  
ATOM   2734  C   HIS C  88      22.692  40.316 -22.659  1.00 61.39           C  
ATOM   2735  O   HIS C  88      22.762  39.436 -21.803  1.00 60.59           O  
ATOM   2736  CB  HIS C  88      23.326  42.509 -21.581  1.00 61.41           C  
ATOM   2737  CG  HIS C  88      24.453  42.902 -22.483  1.00 62.93           C  
ATOM   2738  ND1 HIS C  88      25.514  42.065 -22.754  1.00 62.41           N  
ATOM   2739  CD2 HIS C  88      24.694  44.047 -23.165  1.00 63.81           C  
ATOM   2740  CE1 HIS C  88      26.355  42.674 -23.570  1.00 63.13           C  
ATOM   2741  NE2 HIS C  88      25.881  43.877 -23.835  1.00 64.54           N  
ATOM   2742  N   PRO C  89      22.996  40.103 -23.951  1.00 53.38           N  
ATOM   2743  CA  PRO C  89      23.401  38.789 -24.469  1.00 52.47           C  
ATOM   2744  C   PRO C  89      24.515  38.118 -23.666  1.00 51.88           C  
ATOM   2745  O   PRO C  89      24.530  36.892 -23.549  1.00 50.93           O  
ATOM   2746  CB  PRO C  89      23.878  39.112 -25.886  1.00 53.22           C  
ATOM   2747  CG  PRO C  89      23.073  40.300 -26.276  1.00 54.27           C  
ATOM   2748  CD  PRO C  89      22.908  41.113 -25.021  1.00 54.23           C  
ATOM   2749  N   GLU C  90      25.427  38.917 -23.123  1.00 76.61           N  
ATOM   2750  CA  GLU C  90      26.463  38.417 -22.226  1.00 75.88           C  
ATOM   2751  C   GLU C  90      25.909  37.670 -21.011  1.00 74.76           C  
ATOM   2752  O   GLU C  90      26.545  36.741 -20.516  1.00 73.82           O  
ATOM   2753  CB  GLU C  90      27.372  39.561 -21.770  1.00 76.50           C  
ATOM   2754  CG  GLU C  90      28.453  39.907 -22.783  1.00 77.69           C  
ATOM   2755  CD  GLU C  90      29.464  40.906 -22.256  1.00 78.17           C  
ATOM   2756  OE1 GLU C  90      29.298  41.384 -21.112  1.00 77.68           O  
ATOM   2757  OE2 GLU C  90      30.430  41.212 -22.988  1.00 79.21           O1-
ATOM   2758  N   GLN C  91      24.730  38.064 -20.535  1.00 50.33           N  
ATOM   2759  CA  GLN C  91      24.189  37.504 -19.296  1.00 49.51           C  
ATOM   2760  C   GLN C  91      23.627  36.096 -19.477  1.00 49.36           C  
ATOM   2761  O   GLN C  91      23.411  35.380 -18.500  1.00 48.48           O  
ATOM   2762  CB  GLN C  91      23.083  38.398 -18.737  1.00 49.93           C  
ATOM   2763  CG  GLN C  91      23.510  39.799 -18.350  1.00 50.98           C  
ATOM   2764  CD  GLN C  91      22.320  40.684 -18.035  1.00 52.16           C  
ATOM   2765  OE1 GLN C  91      21.915  41.513 -18.849  1.00 52.90           O  
ATOM   2766  NE2 GLN C  91      21.742  40.497 -16.852  1.00 51.16           N  
ATOM   2767  N   LEU C  92      23.404  35.695 -20.724  1.00 47.44           N  
ATOM   2768  CA  LEU C  92      22.822  34.389 -21.001  1.00 46.85           C  
ATOM   2769  C   LEU C  92      23.888  33.493 -21.617  1.00 46.71           C  
ATOM   2770  O   LEU C  92      24.188  33.587 -22.807  1.00 47.55           O  
ATOM   2771  CB  LEU C  92      21.609  34.524 -21.920  1.00 47.36           C  
ATOM   2772  CG  LEU C  92      20.588  35.580 -21.484  1.00 48.41           C  
ATOM   2773  CD1 LEU C  92      19.497  35.749 -22.529  1.00 49.20           C  
ATOM   2774  CD2 LEU C  92      19.990  35.234 -20.130  1.00 47.68           C  
ATOM   2775  N   ILE C  93      24.450  32.617 -20.791  1.00 44.70           N  
ATOM   2776  CA  ILE C  93      25.612  31.826 -21.178  1.00 44.33           C  
ATOM   2777  C   ILE C  93      25.267  30.355 -21.390  1.00 44.66           C  
ATOM   2778  O   ILE C  93      24.720  29.705 -20.501  1.00 43.81           O  
ATOM   2779  CB  ILE C  93      26.711  31.937 -20.114  1.00 43.20           C  
ATOM   2780  CG1 ILE C  93      26.979  33.407 -19.785  1.00 43.97           C  
ATOM   2781  CG2 ILE C  93      27.970  31.226 -20.566  1.00 43.43           C  
ATOM   2782  CD1 ILE C  93      27.877  33.603 -18.595  1.00 42.87           C  
ATOM   2783  N   THR C  94      25.595  29.833 -22.569  1.00 49.29           N  
ATOM   2784  CA  THR C  94      25.326  28.433 -22.887  1.00 49.20           C  
ATOM   2785  C   THR C  94      26.531  27.690 -23.451  1.00 49.55           C  
ATOM   2786  O   THR C  94      27.373  28.273 -24.133  1.00 50.28           O  
ATOM   2787  CB  THR C  94      24.178  28.299 -23.904  1.00 50.03           C  
ATOM   2788  OG1 THR C  94      24.481  29.069 -25.072  1.00 51.44           O  
ATOM   2789  CG2 THR C  94      22.876  28.786 -23.309  1.00 49.94           C  
ATOM   2790  N   GLY C  95      26.608  26.398 -23.150  1.00 54.73           N  
ATOM   2791  CA  GLY C  95      27.550  25.519 -23.814  1.00 54.76           C  
ATOM   2792  C   GLY C  95      26.846  24.787 -24.942  1.00 55.87           C  
ATOM   2793  O   GLY C  95      25.747  25.169 -25.348  1.00 56.12           O  
ATOM   2794  N   LYS C  96      27.471  23.730 -25.447  1.00 63.42           N  
ATOM   2795  CA  LYS C  96      26.897  22.946 -26.538  1.00 63.81           C  
ATOM   2796  C   LYS C  96      26.433  21.575 -26.066  1.00 63.96           C  
ATOM   2797  O   LYS C  96      25.481  21.015 -26.608  1.00 64.76           O  
ATOM   2798  CB  LYS C  96      27.896  22.799 -27.689  1.00 65.33           C  
ATOM   2799  CG  LYS C  96      28.293  24.113 -28.344  1.00 65.15           C  
ATOM   2800  CD  LYS C  96      28.826  23.881 -29.755  1.00 67.04           C  
ATOM   2801  CE  LYS C  96      28.780  25.152 -30.597  1.00 68.02           C  
ATOM   2802  NZ  LYS C  96      27.396  25.486 -31.044  1.00 68.07           N1+
ATOM   2803  N   GLU C  97      27.113  21.033 -25.061  1.00 65.48           N  
ATOM   2804  CA  GLU C  97      26.801  19.702 -24.559  1.00 65.67           C  
ATOM   2805  C   GLU C  97      26.594  19.722 -23.046  1.00 64.97           C  
ATOM   2806  O   GLU C  97      27.366  20.341 -22.319  1.00 64.48           O  
ATOM   2807  CB  GLU C  97      27.939  18.750 -24.940  1.00 66.46           C  
ATOM   2808  CG  GLU C  97      27.759  17.289 -24.578  1.00 67.58           C  
ATOM   2809  CD  GLU C  97      28.959  16.458 -25.007  1.00 68.47           C  
ATOM   2810  OE1 GLU C  97      30.010  17.059 -25.321  1.00 68.80           O  
ATOM   2811  OE2 GLU C  97      28.853  15.214 -25.040  1.00 69.39           O1-
ATOM   2812  N   ASP C  98      25.546  19.052 -22.574  1.00 53.89           N  
ATOM   2813  CA  ASP C  98      25.167  19.145 -21.167  1.00 53.09           C  
ATOM   2814  C   ASP C  98      25.893  18.088 -20.345  1.00 52.77           C  
ATOM   2815  O   ASP C  98      26.784  17.407 -20.849  1.00 53.92           O  
ATOM   2816  CB  ASP C  98      23.637  19.043 -20.990  1.00 52.66           C  
ATOM   2817  CG  ASP C  98      23.055  17.700 -21.435  1.00 53.56           C  
ATOM   2818  OD1 ASP C  98      23.700  16.643 -21.264  1.00 54.16           O  
ATOM   2819  OD2 ASP C  98      21.916  17.705 -21.949  1.00 54.29           O1-
ATOM   2820  N   ALA C  99      25.501  17.942 -19.086  1.00 43.08           N  
ATOM   2821  CA  ALA C  99      26.213  17.046 -18.187  1.00 43.21           C  
ATOM   2822  C   ALA C  99      25.598  15.650 -18.139  1.00 44.18           C  
ATOM   2823  O   ALA C  99      26.080  14.793 -17.402  1.00 44.52           O  
ATOM   2824  CB  ALA C  99      26.268  17.643 -16.791  1.00 42.27           C  
ATOM   2825  N   ALA C 100      24.550  15.422 -18.929  1.00 35.19           N  
ATOM   2826  CA  ALA C 100      23.950  14.091 -19.068  1.00 35.85           C  
ATOM   2827  C   ALA C 100      23.561  13.456 -17.731  1.00 35.38           C  
ATOM   2828  O   ALA C 100      23.799  12.266 -17.517  1.00 35.98           O  
ATOM   2829  CB  ALA C 100      24.900  13.168 -19.824  1.00 36.26           C  
ATOM   2830  N   ASN C 101      22.979  14.259 -16.841  1.00 42.63           N  
ATOM   2831  CA  ASN C 101      22.601  13.819 -15.495  1.00 42.28           C  
ATOM   2832  C   ASN C 101      23.796  13.295 -14.705  1.00 42.96           C  
ATOM   2833  O   ASN C 101      23.646  12.464 -13.811  1.00 43.53           O  
ATOM   2834  CB  ASN C 101      21.513  12.739 -15.558  1.00 42.43           C  
ATOM   2835  CG  ASN C 101      20.186  13.271 -16.066  1.00 42.27           C  
ATOM   2836  OD1 ASN C 101      19.494  12.607 -16.836  1.00 43.30           O  
ATOM   2837  ND2 ASN C 101      19.821  14.472 -15.630  1.00 41.12           N  
ATOM   2838  N   ASN C 102      24.982  13.793 -15.034  1.00 40.95           N  
ATOM   2839  CA  ASN C 102      26.210  13.322 -14.407  1.00 41.58           C  
ATOM   2840  C   ASN C 102      26.940  14.459 -13.693  1.00 40.54           C  
ATOM   2841  O   ASN C 102      27.433  15.387 -14.336  1.00 40.34           O  
ATOM   2842  CB  ASN C 102      27.120  12.661 -15.451  1.00 42.26           C  
ATOM   2843  CG  ASN C 102      28.291  11.911 -14.832  1.00 42.78           C  
ATOM   2844  OD1 ASN C 102      28.732  12.216 -13.724  1.00 42.71           O  
ATOM   2845  ND2 ASN C 102      28.803  10.922 -15.556  1.00 43.49           N  
ATOM   2846  N   TYR C 103      26.982  14.384 -12.365  1.00 37.72           N  
ATOM   2847  CA  TYR C 103      27.667  15.375 -11.536  1.00 36.32           C  
ATOM   2848  C   TYR C 103      29.106  15.595 -12.000  1.00 36.23           C  
ATOM   2849  O   TYR C 103      29.584  16.729 -12.047  1.00 34.68           O  
ATOM   2850  CB  TYR C 103      27.644  14.940 -10.064  1.00 36.36           C  
ATOM   2851  CG  TYR C 103      28.507  15.772  -9.133  1.00 35.59           C  
ATOM   2852  CD1 TYR C 103      29.860  15.483  -8.952  1.00 35.93           C  
ATOM   2853  CD2 TYR C 103      27.968  16.839  -8.423  1.00 33.86           C  
ATOM   2854  CE1 TYR C 103      30.649  16.243  -8.103  1.00 35.11           C  
ATOM   2855  CE2 TYR C 103      28.749  17.602  -7.571  1.00 33.39           C  
ATOM   2856  CZ  TYR C 103      30.084  17.301  -7.415  1.00 34.29           C  
ATOM   2857  OH  TYR C 103      30.859  18.057  -6.568  1.00 34.54           O  
ATOM   2858  N   ALA C 104      29.787  14.503 -12.342  1.00 38.77           N  
ATOM   2859  CA  ALA C 104      31.185  14.563 -12.756  1.00 38.93           C  
ATOM   2860  C   ALA C 104      31.355  15.380 -14.034  1.00 38.24           C  
ATOM   2861  O   ALA C 104      32.335  16.107 -14.187  1.00 37.80           O  
ATOM   2862  CB  ALA C 104      31.742  13.157 -12.948  1.00 40.00           C  
ATOM   2863  N   ARG C 105      30.402  15.259 -14.942  1.00 39.85           N  
ATOM   2864  CA  ARG C 105      30.466  16.009 -16.177  1.00 39.64           C  
ATOM   2865  C   ARG C 105      30.214  17.477 -15.889  1.00 38.53           C  
ATOM   2866  O   ARG C 105      30.873  18.334 -16.438  1.00 38.03           O  
ATOM   2867  CB  ARG C 105      29.482  15.461 -17.203  1.00 40.19           C  
ATOM   2868  CG  ARG C 105      29.908  14.124 -17.770  1.00 41.90           C  
ATOM   2869  CD  ARG C 105      28.949  13.595 -18.815  1.00 41.94           C  
ATOM   2870  NE  ARG C 105      28.933  14.411 -20.016  1.00 42.40           N  
ATOM   2871  CZ  ARG C 105      29.842  14.338 -20.976  1.00 43.15           C  
ATOM   2872  NH1 ARG C 105      30.848  13.490 -20.876  1.00 43.63           N  
ATOM   2873  NH2 ARG C 105      29.746  15.116 -22.032  1.00 42.95           N1+
ATOM   2874  N   GLY C 106      29.266  17.761 -15.007  1.00 41.76           N  
ATOM   2875  CA  GLY C 106      28.939  19.124 -14.639  1.00 40.32           C  
ATOM   2876  C   GLY C 106      30.052  19.780 -13.855  1.00 39.56           C  
ATOM   2877  O   GLY C 106      30.407  20.918 -14.093  1.00 38.58           O  
ATOM   2878  N   HIS C 107      30.603  19.043 -12.907  1.00 41.94           N  
ATOM   2879  CA  HIS C 107      31.704  19.532 -12.090  1.00 41.53           C  
ATOM   2880  C   HIS C 107      33.073  19.622 -12.744  1.00 42.63           C  
ATOM   2881  O   HIS C 107      33.800  20.576 -12.527  1.00 42.34           O  
ATOM   2882  CB  HIS C 107      31.816  18.769 -10.775  1.00 41.96           C  
ATOM   2883  CG  HIS C 107      32.760  19.396  -9.800  1.00 42.43           C  
ATOM   2884  ND1 HIS C 107      32.382  20.400  -8.937  1.00 41.46           N  
ATOM   2885  CD2 HIS C 107      34.071  19.171  -9.559  1.00 43.21           C  
ATOM   2886  CE1 HIS C 107      33.416  20.761  -8.205  1.00 41.63           C  
ATOM   2887  NE2 HIS C 107      34.454  20.031  -8.563  1.00 43.22           N  
ATOM   2888  N   TYR C 108      33.427  18.601 -13.511  1.00 55.50           N  
ATOM   2889  CA  TYR C 108      34.737  18.534 -14.140  1.00 56.40           C  
ATOM   2890  C   TYR C 108      34.823  18.620 -15.656  1.00 56.71           C  
ATOM   2891  O   TYR C 108      35.290  19.602 -16.200  1.00 57.19           O  
ATOM   2892  CB  TYR C 108      35.442  17.234 -13.748  1.00 56.69           C  
ATOM   2893  CG  TYR C 108      35.549  16.942 -12.272  1.00 57.29           C  
ATOM   2894  CD1 TYR C 108      36.614  17.416 -11.527  1.00 57.81           C  
ATOM   2895  CD2 TYR C 108      34.609  16.152 -11.632  1.00 57.83           C  
ATOM   2896  CE1 TYR C 108      36.725  17.134 -10.184  1.00 58.00           C  
ATOM   2897  CE2 TYR C 108      34.711  15.868 -10.291  1.00 57.79           C  
ATOM   2898  CZ  TYR C 108      35.770  16.362  -9.573  1.00 58.64           C  
ATOM   2899  OH  TYR C 108      35.878  16.076  -8.240  1.00 59.43           O  
ATOM   2900  N   THR C 109      34.380  17.577 -16.338  1.00 50.52           N  
ATOM   2901  CA  THR C 109      34.530  17.504 -17.779  1.00 50.90           C  
ATOM   2902  C   THR C 109      33.903  18.575 -18.657  1.00 50.89           C  
ATOM   2903  O   THR C 109      34.577  19.090 -19.529  1.00 51.56           O  
ATOM   2904  CB  THR C 109      34.013  16.146 -18.273  1.00 52.16           C  
ATOM   2905  OG1 THR C 109      34.493  15.114 -17.413  1.00 52.68           O  
ATOM   2906  CG2 THR C 109      34.482  15.875 -19.677  1.00 53.44           C  
ATOM   2907  N   ILE C 110      32.648  18.934 -18.441  1.00 46.61           N  
ATOM   2908  CA  ILE C 110      32.037  19.961 -19.271  1.00 46.05           C  
ATOM   2909  C   ILE C 110      32.064  21.312 -18.587  1.00 45.50           C  
ATOM   2910  O   ILE C 110      32.085  22.342 -19.235  1.00 45.63           O  
ATOM   2911  CB  ILE C 110      30.597  19.598 -19.656  1.00 46.74           C  
ATOM   2912  CG1 ILE C 110      30.554  18.227 -20.323  1.00 47.66           C  
ATOM   2913  CG2 ILE C 110      30.011  20.654 -20.569  1.00 46.48           C  
ATOM   2914  CD1 ILE C 110      31.404  18.119 -21.562  1.00 48.48           C  
ATOM   2915  N   GLY C 111      32.082  21.286 -17.266  1.00 52.95           N  
ATOM   2916  CA  GLY C 111      32.086  22.485 -16.462  1.00 51.93           C  
ATOM   2917  C   GLY C 111      33.286  23.382 -16.633  1.00 52.42           C  
ATOM   2918  O   GLY C 111      33.150  24.593 -16.629  1.00 51.71           O  
ATOM   2919  N   LYS C 112      34.459  22.774 -16.769  1.00 61.08           N  
ATOM   2920  CA  LYS C 112      35.707  23.502 -16.929  1.00 61.18           C  
ATOM   2921  C   LYS C 112      35.698  24.397 -18.140  1.00 61.58           C  
ATOM   2922  O   LYS C 112      36.253  25.479 -18.115  1.00 61.95           O  
ATOM   2923  CB  LYS C 112      36.868  22.542 -17.125  1.00 62.34           C  
ATOM   2924  CG  LYS C 112      37.134  21.567 -16.004  1.00 62.79           C  
ATOM   2925  CD  LYS C 112      38.164  20.546 -16.463  1.00 63.90           C  
ATOM   2926  CE  LYS C 112      37.758  19.915 -17.786  1.00 64.44           C  
ATOM   2927  NZ  LYS C 112      38.904  19.314 -18.516  1.00 66.36           N1+
ATOM   2928  N   GLU C 113      35.078  23.925 -19.212  1.00 62.91           N  
ATOM   2929  CA  GLU C 113      35.077  24.688 -20.450  1.00 63.84           C  
ATOM   2930  C   GLU C 113      34.342  26.011 -20.323  1.00 62.95           C  
ATOM   2931  O   GLU C 113      34.761  27.018 -20.894  1.00 63.84           O  
ATOM   2932  CB  GLU C 113      34.472  23.859 -21.586  1.00 64.36           C  
ATOM   2933  CG  GLU C 113      34.856  22.389 -21.552  1.00 65.27           C  
ATOM   2934  CD  GLU C 113      36.286  22.150 -21.996  1.00 67.51           C  
ATOM   2935  OE1 GLU C 113      36.610  21.002 -22.369  1.00 68.36           O  
ATOM   2936  OE2 GLU C 113      37.086  23.109 -21.972  1.00 67.97           O1-
ATOM   2937  N   ILE C 114      33.274  26.047 -19.537  1.00 58.60           N  
ATOM   2938  CA  ILE C 114      32.521  27.277 -19.373  1.00 58.11           C  
ATOM   2939  C   ILE C 114      32.676  28.045 -18.058  1.00 56.99           C  
ATOM   2940  O   ILE C 114      32.162  29.142 -17.931  1.00 57.04           O  
ATOM   2941  CB  ILE C 114      31.024  26.979 -19.599  1.00 58.07           C  
ATOM   2942  CG1 ILE C 114      30.282  28.227 -20.056  1.00 59.37           C  
ATOM   2943  CG2 ILE C 114      30.387  26.374 -18.359  1.00 57.02           C  
ATOM   2944  CD1 ILE C 114      28.791  28.019 -20.175  1.00 59.46           C  
ATOM   2945  N   ILE C 115      33.373  27.476 -17.087  1.00 38.28           N  
ATOM   2946  CA  ILE C 115      33.506  28.113 -15.781  1.00 37.55           C  
ATOM   2947  C   ILE C 115      34.211  29.467 -15.716  1.00 38.12           C  
ATOM   2948  O   ILE C 115      33.759  30.352 -15.015  1.00 37.39           O  
ATOM   2949  CB  ILE C 115      34.127  27.157 -14.748  1.00 37.29           C  
ATOM   2950  CG1 ILE C 115      34.008  27.740 -13.345  1.00 36.71           C  
ATOM   2951  CG2 ILE C 115      35.576  26.877 -15.082  1.00 38.06           C  
ATOM   2952  CD1 ILE C 115      32.599  27.783 -12.818  1.00 35.73           C  
ATOM   2953  N   ASP C 116      35.304  29.630 -16.446  1.00 56.18           N  
ATOM   2954  CA  ASP C 116      36.033  30.888 -16.431  1.00 56.73           C  
ATOM   2955  C   ASP C 116      35.200  32.016 -17.003  1.00 56.87           C  
ATOM   2956  O   ASP C 116      35.173  33.111 -16.467  1.00 57.19           O  
ATOM   2957  CB  ASP C 116      37.343  30.766 -17.197  1.00 57.50           C  
ATOM   2958  CG  ASP C 116      38.361  29.934 -16.471  1.00 58.10           C  
ATOM   2959  OD1 ASP C 116      38.378  29.957 -15.232  1.00 57.82           O  
ATOM   2960  OD2 ASP C 116      39.155  29.255 -17.141  1.00 59.85           O1-
ATOM   2961  N   LEU C 117      34.516  31.735 -18.098  1.00 53.62           N  
ATOM   2962  CA  LEU C 117      33.698  32.759 -18.728  1.00 54.27           C  
ATOM   2963  C   LEU C 117      32.538  33.187 -17.831  1.00 53.93           C  
ATOM   2964  O   LEU C 117      32.191  34.364 -17.776  1.00 54.43           O  
ATOM   2965  CB  LEU C 117      33.168  32.263 -20.074  1.00 54.97           C  
ATOM   2966  CG  LEU C 117      32.130  33.171 -20.736  1.00 55.62           C  
ATOM   2967  CD1 LEU C 117      32.817  34.410 -21.277  1.00 56.94           C  
ATOM   2968  CD2 LEU C 117      31.381  32.441 -21.836  1.00 56.42           C  
ATOM   2969  N   VAL C 118      31.985  32.256 -17.059  1.00 41.90           N  
ATOM   2970  CA  VAL C 118      30.863  32.559 -16.175  1.00 41.01           C  
ATOM   2971  C   VAL C 118      31.289  33.503 -15.054  1.00 40.36           C  
ATOM   2972  O   VAL C 118      30.612  34.490 -14.766  1.00 40.51           O  
ATOM   2973  CB  VAL C 118      30.272  31.271 -15.562  1.00 40.16           C  
ATOM   2974  CG1 VAL C 118      29.314  31.602 -14.428  1.00 39.00           C  
ATOM   2975  CG2 VAL C 118      29.574  30.447 -16.632  1.00 40.43           C  
ATOM   2976  N   LEU C 119      32.421  33.198 -14.433  1.00 50.00           N  
ATOM   2977  CA  LEU C 119      32.971  34.042 -13.380  1.00 50.64           C  
ATOM   2978  C   LEU C 119      33.359  35.425 -13.881  1.00 51.50           C  
ATOM   2979  O   LEU C 119      33.256  36.409 -13.150  1.00 51.89           O  
ATOM   2980  CB  LEU C 119      34.175  33.365 -12.752  1.00 50.11           C  
ATOM   2981  CG  LEU C 119      33.763  32.264 -11.787  1.00 49.69           C  
ATOM   2982  CD1 LEU C 119      34.969  31.445 -11.491  1.00 50.14           C  
ATOM   2983  CD2 LEU C 119      33.194  32.868 -10.518  1.00 49.40           C  
ATOM   2984  N   ASP C 120      33.823  35.492 -15.123  1.00 48.43           N  
ATOM   2985  CA  ASP C 120      34.165  36.767 -15.738  0.55 49.70           C  
ATOM   2986  C   ASP C 120      32.919  37.635 -15.887  1.00 49.84           C  
ATOM   2987  O   ASP C 120      32.958  38.839 -15.635  1.00 50.61           O  
ATOM   2988  CB  ASP C 120      34.833  36.547 -17.097  0.55 50.75           C  
ATOM   2989  CG  ASP C 120      36.216  35.935 -16.974  0.55 50.94           C  
ATOM   2990  OD1 ASP C 120      36.562  35.455 -15.873  0.55 50.19           O  
ATOM   2991  OD2 ASP C 120      36.955  35.928 -17.981  0.55 51.89           O1-
ATOM   2992  N   ARG C 121      31.817  37.011 -16.286  1.00 57.17           N  
ATOM   2993  CA  ARG C 121      30.552  37.709 -16.470  1.00 57.51           C  
ATOM   2994  C   ARG C 121      29.958  38.140 -15.133  1.00 56.95           C  
ATOM   2995  O   ARG C 121      29.378  39.219 -15.021  1.00 58.11           O  
ATOM   2996  CB  ARG C 121      29.564  36.817 -17.220  1.00 57.52           C  
ATOM   2997  CG  ARG C 121      30.029  36.410 -18.609  1.00 59.06           C  
ATOM   2998  CD  ARG C 121      30.129  37.593 -19.550  1.00 60.53           C  
ATOM   2999  NE  ARG C 121      30.774  37.227 -20.808  1.00 61.65           N  
ATOM   3000  CZ  ARG C 121      30.151  36.639 -21.826  1.00 61.75           C  
ATOM   3001  NH1 ARG C 121      28.868  36.321 -21.728  1.00 61.07           N  
ATOM   3002  NH2 ARG C 121      30.815  36.349 -22.935  1.00 62.42           N1+
ATOM   3003  N   ILE C 122      30.103  37.289 -14.122  1.00 42.87           N  
ATOM   3004  CA  ILE C 122      29.685  37.631 -12.767  1.00 42.49           C  
ATOM   3005  C   ILE C 122      30.520  38.800 -12.244  1.00 43.06           C  
ATOM   3006  O   ILE C 122      29.993  39.724 -11.625  1.00 43.24           O  
ATOM   3007  CB  ILE C 122      29.804  36.422 -11.815  1.00 41.33           C  
ATOM   3008  CG1 ILE C 122      28.764  35.354 -12.171  1.00 40.66           C  
ATOM   3009  CG2 ILE C 122      29.631  36.857 -10.370  1.00 41.11           C  
ATOM   3010  CD1 ILE C 122      29.006  34.016 -11.501  1.00 39.20           C  
ATOM   3011  N   ARG C 123      31.825  38.746 -12.500  1.00 62.29           N  
ATOM   3012  CA  ARG C 123      32.743  39.814 -12.116  1.00 63.00           C  
ATOM   3013  C   ARG C 123      32.317  41.157 -12.708  1.00 64.17           C  
ATOM   3014  O   ARG C 123      32.374  42.185 -12.035  1.00 65.06           O  
ATOM   3015  CB  ARG C 123      34.167  39.481 -12.565  1.00 63.57           C  
ATOM   3016  CG  ARG C 123      35.215  40.511 -12.162  1.00 64.86           C  
ATOM   3017  CD  ARG C 123      35.221  40.784 -10.666  1.00 65.27           C  
ATOM   3018  NE  ARG C 123      35.891  39.718  -9.925  1.00 65.20           N  
ATOM   3019  CZ  ARG C 123      36.054  39.709  -8.606  1.00 64.97           C  
ATOM   3020  NH1 ARG C 123      35.600  40.715  -7.870  1.00 65.45           N  
ATOM   3021  NH2 ARG C 123      36.681  38.697  -8.022  1.00 64.61           N1+
ATOM   3022  N   LYS C 124      31.896  41.138 -13.970  1.00 58.31           N  
ATOM   3023  CA  LYS C 124      31.482  42.403 -14.572  1.00 59.34           C  
ATOM   3024  C   LYS C 124      30.209  42.945 -13.932  1.00 59.66           C  
ATOM   3025  O   LYS C 124      30.098  44.143 -13.672  1.00 60.65           O  
ATOM   3026  CB  LYS C 124      31.268  42.238 -16.076  1.00 59.82           C  
ATOM   3027  CG  LYS C 124      32.528  41.920 -16.863  1.00 60.33           C  
ATOM   3028  CD  LYS C 124      32.362  42.307 -18.323  1.00 62.06           C  
ATOM   3029  CE  LYS C 124      32.732  41.161 -19.248  1.00 62.40           C  
ATOM   3030  NZ  LYS C 124      31.704  40.958 -20.308  1.00 63.28           N1+
ATOM   3031  N   LEU C 125      29.285  42.090 -13.504  1.00 48.02           N  
ATOM   3032  CA  LEU C 125      28.121  42.540 -12.749  1.00 48.24           C  
ATOM   3033  C   LEU C 125      28.539  43.090 -11.391  1.00 48.10           C  
ATOM   3034  O   LEU C 125      28.010  44.102 -10.933  1.00 48.54           O  
ATOM   3035  CB  LEU C 125      27.113  41.403 -12.566  1.00 47.13           C  
ATOM   3036  CG  LEU C 125      26.303  40.972 -13.788  1.00 47.39           C  
ATOM   3037  CD1 LEU C 125      25.356  39.844 -13.418  1.00 47.10           C  
ATOM   3038  CD2 LEU C 125      25.533  42.146 -14.361  1.00 49.22           C  
ATOM   3039  N   ALA C 126      29.482  42.406 -10.749  1.00 47.29           N  
ATOM   3040  CA  ALA C 126      29.981  42.816  -9.442  1.00 47.80           C  
ATOM   3041  C   ALA C 126      30.686  44.170  -9.509  1.00 49.21           C  
ATOM   3042  O   ALA C 126      30.626  44.956  -8.564  1.00 49.97           O  
ATOM   3043  CB  ALA C 126      30.919  41.753  -8.877  1.00 46.34           C  
ATOM   3044  N   ASP C 127      31.350  44.443 -10.622  1.00 66.97           N  
ATOM   3045  CA  ASP C 127      32.062  45.702 -10.804  1.00 68.02           C  
ATOM   3046  C   ASP C 127      31.117  46.891 -10.772  1.00 69.14           C  
ATOM   3047  O   ASP C 127      31.463  47.954 -10.282  1.00 70.36           O  
ATOM   3048  CB  ASP C 127      32.869  45.692 -12.095  1.00 67.99           C  
ATOM   3049  CG  ASP C 127      34.171  44.954 -11.953  1.00 68.26           C  
ATOM   3050  OD1 ASP C 127      34.512  44.563 -10.823  1.00 68.11           O  
ATOM   3051  OD2 ASP C 127      34.857  44.760 -12.971  1.00 68.91           O1-
ATOM   3052  N   GLN C 128      29.917  46.686 -11.288  1.00 80.22           N  
ATOM   3053  CA  GLN C 128      28.892  47.716 -11.340  1.00 81.12           C  
ATOM   3054  C   GLN C 128      28.236  48.010  -9.998  1.00 81.12           C  
ATOM   3055  O   GLN C 128      27.473  48.958  -9.880  1.00 82.07           O  
ATOM   3056  CB  GLN C 128      27.812  47.342 -12.350  1.00 80.64           C  
ATOM   3057  CG  GLN C 128      28.267  47.354 -13.793  1.00 81.58           C  
ATOM   3058  CD  GLN C 128      27.115  47.165 -14.757  1.00 82.72           C  
ATOM   3059  OE1 GLN C 128      26.127  46.507 -14.441  1.00 82.28           O  
ATOM   3060  NE2 GLN C 128      27.236  47.746 -15.943  1.00 83.44           N  
ATOM   3061  N   CYS C 129      28.500  47.183  -8.997  1.00 55.92           N  
ATOM   3062  CA  CYS C 129      27.876  47.361  -7.694  1.00 56.18           C  
ATOM   3063  C   CYS C 129      28.637  48.193  -6.680  1.00 57.20           C  
ATOM   3064  O   CYS C 129      29.814  47.971  -6.436  1.00 57.06           O  
ATOM   3065  CB  CYS C 129      27.601  45.998  -7.063  1.00 54.93           C  
ATOM   3066  SG  CYS C 129      26.617  44.878  -8.065  1.00 53.81           S  
ATOM   3067  N   THR C 130      27.947  49.165  -6.101  1.00 60.56           N  
ATOM   3068  CA  THR C 130      28.514  50.002  -5.061  1.00 60.93           C  
ATOM   3069  C   THR C 130      28.776  49.214  -3.781  1.00 60.10           C  
ATOM   3070  O   THR C 130      29.806  49.376  -3.148  1.00 61.70           O  
ATOM   3071  CB  THR C 130      27.599  51.186  -4.741  1.00 61.53           C  
ATOM   3072  OG1 THR C 130      26.261  50.717  -4.574  1.00 61.61           O  
ATOM   3073  CG2 THR C 130      27.626  52.170  -5.870  1.00 62.75           C  
ATOM   3074  N   GLY C 131      27.825  48.370  -3.403  1.00 56.80           N  
ATOM   3075  CA  GLY C 131      27.938  47.546  -2.212  1.00 56.76           C  
ATOM   3076  C   GLY C 131      27.212  46.228  -2.385  1.00 55.53           C  
ATOM   3077  O   GLY C 131      26.034  46.130  -2.089  1.00 55.73           O  
ATOM   3078  N   LEU C 132      27.914  45.205  -2.846  1.00 47.30           N  
ATOM   3079  CA  LEU C 132      27.283  43.922  -3.092  1.00 45.96           C  
ATOM   3080  C   LEU C 132      27.059  43.079  -1.851  1.00 45.66           C  
ATOM   3081  O   LEU C 132      27.988  42.738  -1.145  1.00 45.82           O  
ATOM   3082  CB  LEU C 132      28.130  43.138  -4.089  1.00 45.07           C  
ATOM   3083  CG  LEU C 132      27.676  41.736  -4.463  1.00 44.30           C  
ATOM   3084  CD1 LEU C 132      26.454  41.802  -5.358  1.00 43.95           C  
ATOM   3085  CD2 LEU C 132      28.811  41.015  -5.158  1.00 43.42           C  
ATOM   3086  N   GLN C 133      25.797  42.759  -1.601  1.00 52.43           N  
ATOM   3087  CA  GLN C 133      25.398  41.928  -0.479  1.00 51.93           C  
ATOM   3088  C   GLN C 133      25.856  40.493  -0.607  1.00 51.36           C  
ATOM   3089  O   GLN C 133      26.278  39.873   0.353  1.00 51.57           O  
ATOM   3090  CB  GLN C 133      23.884  41.898  -0.359  1.00 52.37           C  
ATOM   3091  CG  GLN C 133      23.232  43.204   0.005  1.00 53.15           C  
ATOM   3092  CD  GLN C 133      21.803  42.997   0.431  1.00 54.26           C  
ATOM   3093  OE1 GLN C 133      21.498  42.063   1.162  1.00 54.22           O  
ATOM   3094  NE2 GLN C 133      20.918  43.863  -0.024  1.00 54.66           N  
ATOM   3095  N   GLY C 134      25.743  39.962  -1.811  1.00 40.33           N  
ATOM   3096  CA  GLY C 134      26.087  38.576  -2.055  1.00 39.66           C  
ATOM   3097  C   GLY C 134      25.269  37.990  -3.189  1.00 38.72           C  
ATOM   3098  O   GLY C 134      24.755  38.722  -4.036  1.00 38.59           O  
ATOM   3099  N   PHE C 135      25.140  36.668  -3.202  1.00 37.03           N  
ATOM   3100  CA  PHE C 135      24.574  35.974  -4.350  1.00 35.87           C  
ATOM   3101  C   PHE C 135      23.378  35.091  -4.011  1.00 36.23           C  
ATOM   3102  O   PHE C 135      23.303  34.501  -2.934  1.00 36.67           O  
ATOM   3103  CB  PHE C 135      25.652  35.115  -5.021  1.00 34.88           C  
ATOM   3104  CG  PHE C 135      26.874  35.884  -5.429  1.00 35.14           C  
ATOM   3105  CD1 PHE C 135      26.919  36.535  -6.649  1.00 35.54           C  
ATOM   3106  CD2 PHE C 135      27.976  35.962  -4.592  1.00 35.74           C  
ATOM   3107  CE1 PHE C 135      28.040  37.247  -7.031  1.00 36.16           C  
ATOM   3108  CE2 PHE C 135      29.099  36.675  -4.968  1.00 36.23           C  
ATOM   3109  CZ  PHE C 135      29.132  37.319  -6.189  1.00 36.08           C  
ATOM   3110  N   LEU C 136      22.443  35.017  -4.950  1.00 41.19           N  
ATOM   3111  CA  LEU C 136      21.360  34.051  -4.889  1.00 41.30           C  
ATOM   3112  C   LEU C 136      21.551  33.035  -6.005  1.00 39.86           C  
ATOM   3113  O   LEU C 136      21.526  33.387  -7.185  1.00 39.91           O  
ATOM   3114  CB  LEU C 136      19.997  34.735  -5.008  1.00 42.60           C  
ATOM   3115  CG  LEU C 136      19.510  35.528  -3.797  1.00 44.31           C  
ATOM   3116  CD1 LEU C 136      18.164  36.176  -4.091  1.00 46.20           C  
ATOM   3117  CD2 LEU C 136      19.415  34.625  -2.578  1.00 44.68           C  
ATOM   3118  N   VAL C 137      21.789  31.791  -5.623  1.00 34.05           N  
ATOM   3119  CA  VAL C 137      22.020  30.733  -6.583  1.00 32.90           C  
ATOM   3120  C   VAL C 137      20.804  29.830  -6.704  1.00 33.09           C  
ATOM   3121  O   VAL C 137      20.382  29.216  -5.747  1.00 33.60           O  
ATOM   3122  CB  VAL C 137      23.270  29.917  -6.218  1.00 32.38           C  
ATOM   3123  CG1 VAL C 137      23.562  28.887  -7.287  1.00 31.15           C  
ATOM   3124  CG2 VAL C 137      24.456  30.838  -6.046  1.00 32.30           C  
ATOM   3125  N   PHE C 138      20.253  29.762  -7.905  1.00 31.11           N  
ATOM   3126  CA  PHE C 138      19.079  28.961  -8.175  1.00 31.06           C  
ATOM   3127  C   PHE C 138      19.467  27.710  -8.937  1.00 30.62           C  
ATOM   3128  O   PHE C 138      20.153  27.787  -9.940  1.00 30.65           O  
ATOM   3129  CB  PHE C 138      18.080  29.767  -8.999  1.00 32.09           C  
ATOM   3130  CG  PHE C 138      17.557  30.984  -8.302  1.00 33.71           C  
ATOM   3131  CD1 PHE C 138      18.306  32.136  -8.240  1.00 33.90           C  
ATOM   3132  CD2 PHE C 138      16.308  30.978  -7.723  1.00 35.11           C  
ATOM   3133  CE1 PHE C 138      17.825  33.254  -7.605  1.00 35.39           C  
ATOM   3134  CE2 PHE C 138      15.819  32.092  -7.088  1.00 36.58           C  
ATOM   3135  CZ  PHE C 138      16.580  33.232  -7.027  1.00 37.07           C  
ATOM   3136  N   HIS C 139      19.026  26.555  -8.457  1.00 38.59           N  
ATOM   3137  CA  HIS C 139      19.367  25.308  -9.113  1.00 38.60           C  
ATOM   3138  C   HIS C 139      18.732  24.084  -8.484  1.00 38.60           C  
ATOM   3139  O   HIS C 139      18.309  24.109  -7.346  1.00 39.00           O  
ATOM   3140  CB  HIS C 139      20.880  25.112  -9.030  1.00 37.73           C  
ATOM   3141  CG  HIS C 139      21.366  24.789  -7.650  1.00 38.15           C  
ATOM   3142  ND1 HIS C 139      21.732  23.521  -7.268  1.00 38.77           N  
ATOM   3143  CD2 HIS C 139      21.518  25.566  -6.554  1.00 38.78           C  
ATOM   3144  CE1 HIS C 139      22.096  23.529  -6.002  1.00 38.50           C  
ATOM   3145  NE2 HIS C 139      21.977  24.758  -5.544  1.00 38.91           N  
ATOM   3146  N   SER C 140      18.687  23.004  -9.243  1.00 40.91           N  
ATOM   3147  CA  SER C 140      18.220  21.723  -8.726  1.00 41.37           C  
ATOM   3148  C   SER C 140      19.385  20.972  -8.081  1.00 41.82           C  
ATOM   3149  O   SER C 140      20.544  21.207  -8.422  1.00 41.29           O  
ATOM   3150  CB  SER C 140      17.594  20.881  -9.836  1.00 41.35           C  
ATOM   3151  OG  SER C 140      18.502  20.698 -10.906  1.00 42.71           O  
ATOM   3152  N   PHE C 141      19.082  20.075  -7.149  1.00 52.47           N  
ATOM   3153  CA  PHE C 141      20.102  19.192  -6.592  1.00 52.80           C  
ATOM   3154  C   PHE C 141      20.441  18.030  -7.525  1.00 54.05           C  
ATOM   3155  O   PHE C 141      21.537  17.477  -7.457  1.00 54.80           O  
ATOM   3156  CB  PHE C 141      19.659  18.635  -5.233  1.00 53.27           C  
ATOM   3157  CG  PHE C 141      20.059  19.490  -4.060  1.00 54.06           C  
ATOM   3158  CD1 PHE C 141      20.563  20.766  -4.249  1.00 54.05           C  
ATOM   3159  CD2 PHE C 141      19.946  19.007  -2.766  1.00 55.52           C  
ATOM   3160  CE1 PHE C 141      20.932  21.549  -3.167  1.00 54.53           C  
ATOM   3161  CE2 PHE C 141      20.315  19.782  -1.682  1.00 55.72           C  
ATOM   3162  CZ  PHE C 141      20.808  21.054  -1.884  1.00 55.50           C  
ATOM   3163  N   GLY C 142      19.503  17.660  -8.392  1.00 55.34           N  
ATOM   3164  CA  GLY C 142      19.567  16.374  -9.065  1.00 56.58           C  
ATOM   3165  C   GLY C 142      20.131  16.321 -10.471  1.00 57.69           C  
ATOM   3166  O   GLY C 142      20.543  15.257 -10.931  1.00 59.29           O  
ATOM   3167  N   GLY C 143      20.157  17.456 -11.159  1.00 42.68           N  
ATOM   3168  CA  GLY C 143      20.654  17.488 -12.523  1.00 43.39           C  
ATOM   3169  C   GLY C 143      22.167  17.433 -12.587  1.00 44.34           C  
ATOM   3170  O   GLY C 143      22.843  17.642 -11.583  1.00 44.20           O  
ATOM   3171  N   GLY C 144      22.701  17.152 -13.771  1.00 34.04           N  
ATOM   3172  CA  GLY C 144      24.139  17.116 -13.953  1.00 34.83           C  
ATOM   3173  C   GLY C 144      24.729  18.507 -13.830  1.00 34.23           C  
ATOM   3174  O   GLY C 144      25.763  18.699 -13.193  1.00 33.49           O  
ATOM   3175  N   THR C 145      24.065  19.479 -14.446  1.00 38.40           N  
ATOM   3176  CA  THR C 145      24.490  20.871 -14.378  1.00 37.72           C  
ATOM   3177  C   THR C 145      24.128  21.445 -13.014  1.00 36.11           C  
ATOM   3178  O   THR C 145      24.947  22.091 -12.361  1.00 34.93           O  
ATOM   3179  CB  THR C 145      23.842  21.723 -15.486  1.00 37.87           C  
ATOM   3180  OG1 THR C 145      24.171  21.175 -16.769  1.00 38.32           O  
ATOM   3181  CG2 THR C 145      24.327  23.161 -15.411  1.00 37.06           C  
ATOM   3182  N   GLY C 146      22.888  21.204 -12.600  1.00 44.35           N  
ATOM   3183  CA  GLY C 146      22.391  21.655 -11.313  1.00 42.85           C  
ATOM   3184  C   GLY C 146      23.210  21.210 -10.115  1.00 42.45           C  
ATOM   3185  O   GLY C 146      23.413  21.984  -9.183  1.00 41.25           O  
ATOM   3186  N   SER C 147      23.664  19.960 -10.122  1.00 34.55           N  
ATOM   3187  CA  SER C 147      24.503  19.456  -9.037  1.00 34.54           C  
ATOM   3188  C   SER C 147      25.973  19.784  -9.263  1.00 34.65           C  
ATOM   3189  O   SER C 147      26.633  20.370  -8.402  1.00 34.13           O  
ATOM   3190  CB  SER C 147      24.336  17.946  -8.876  1.00 36.13           C  
ATOM   3191  OG  SER C 147      24.662  17.275 -10.080  1.00 37.34           O  
ATOM   3192  N   GLY C 148      26.477  19.405 -10.433  1.00 35.82           N  
ATOM   3193  CA  GLY C 148      27.902  19.458 -10.702  1.00 35.78           C  
ATOM   3194  C   GLY C 148      28.466  20.840 -10.956  1.00 35.15           C  
ATOM   3195  O   GLY C 148      29.463  21.224 -10.347  1.00 34.66           O  
ATOM   3196  N   PHE C 149      27.849  21.584 -11.857  1.00 41.78           N  
ATOM   3197  CA  PHE C 149      28.332  22.913 -12.180  1.00 41.38           C  
ATOM   3198  C   PHE C 149      28.145  23.894 -11.040  1.00 40.14           C  
ATOM   3199  O   PHE C 149      28.989  24.734 -10.796  1.00 40.46           O  
ATOM   3200  CB  PHE C 149      27.671  23.438 -13.447  1.00 41.86           C  
ATOM   3201  CG  PHE C 149      28.229  24.741 -13.914  1.00 42.08           C  
ATOM   3202  CD1 PHE C 149      29.441  24.791 -14.562  1.00 42.37           C  
ATOM   3203  CD2 PHE C 149      27.546  25.913 -13.699  1.00 41.34           C  
ATOM   3204  CE1 PHE C 149      29.960  25.986 -14.988  1.00 42.64           C  
ATOM   3205  CE2 PHE C 149      28.060  27.112 -14.120  1.00 41.83           C  
ATOM   3206  CZ  PHE C 149      29.268  27.149 -14.769  1.00 42.38           C  
ATOM   3207  N   THR C 150      27.030  23.779 -10.345  1.00 36.90           N  
ATOM   3208  CA  THR C 150      26.727  24.658  -9.221  1.00 36.52           C  
ATOM   3209  C   THR C 150      27.772  24.524  -8.118  1.00 36.77           C  
ATOM   3210  O   THR C 150      28.233  25.523  -7.572  1.00 37.21           O  
ATOM   3211  CB  THR C 150      25.334  24.370  -8.636  1.00 36.30           C  
ATOM   3212  OG1 THR C 150      24.340  24.543  -9.653  1.00 36.31           O  
ATOM   3213  CG2 THR C 150      25.034  25.302  -7.468  1.00 35.95           C  
ATOM   3214  N   SER C 151      28.155  23.288  -7.808  1.00 39.81           N  
ATOM   3215  CA  SER C 151      29.171  23.030  -6.792  0.54 40.79           C  
ATOM   3216  C   SER C 151      30.494  23.674  -7.181  1.00 40.91           C  
ATOM   3217  O   SER C 151      31.179  24.270  -6.349  1.00 41.43           O  
ATOM   3218  CB  SER C 151      29.361  21.526  -6.584  0.54 42.05           C  
ATOM   3219  OG  SER C 151      28.191  20.928  -6.053  0.54 42.32           O  
ATOM   3220  N   LEU C 152      30.846  23.550  -8.455  1.00 40.50           N  
ATOM   3221  CA  LEU C 152      32.046  24.168  -8.992  1.00 41.00           C  
ATOM   3222  C   LEU C 152      31.943  25.677  -8.848  1.00 40.79           C  
ATOM   3223  O   LEU C 152      32.852  26.328  -8.365  1.00 40.97           O  
ATOM   3224  CB  LEU C 152      32.234  23.793 -10.458  1.00 40.72           C  
ATOM   3225  CG  LEU C 152      33.511  24.312 -11.108  1.00 41.65           C  
ATOM   3226  CD1 LEU C 152      34.721  23.637 -10.500  1.00 42.23           C  
ATOM   3227  CD2 LEU C 152      33.491  24.106 -12.606  1.00 42.04           C  
ATOM   3228  N   LEU C 153      30.816  26.218  -9.277  1.00 43.48           N  
ATOM   3229  CA  LEU C 153      30.546  27.648  -9.178  1.00 43.45           C  
ATOM   3230  C   LEU C 153      30.689  28.171  -7.751  1.00 43.98           C  
ATOM   3231  O   LEU C 153      31.299  29.215  -7.526  1.00 44.16           O  
ATOM   3232  CB  LEU C 153      29.139  27.952  -9.694  1.00 42.58           C  
ATOM   3233  CG  LEU C 153      28.696  29.415  -9.697  1.00 43.01           C  
ATOM   3234  CD1 LEU C 153      29.609  30.254 -10.573  1.00 43.28           C  
ATOM   3235  CD2 LEU C 153      27.253  29.534 -10.151  1.00 42.88           C  
ATOM   3236  N   MET C 154      30.124  27.440  -6.793  1.00 37.88           N  
ATOM   3237  CA  MET C 154      30.151  27.856  -5.393  1.00 38.46           C  
ATOM   3238  C   MET C 154      31.573  27.907  -4.850  1.00 39.56           C  
ATOM   3239  O   MET C 154      31.928  28.816  -4.100  1.00 40.22           O  
ATOM   3240  CB  MET C 154      29.301  26.917  -4.534  1.00 38.97           C  
ATOM   3241  CG  MET C 154      27.819  26.960  -4.848  1.00 38.70           C  
ATOM   3242  SD  MET C 154      27.057  28.511  -4.355  1.00 39.05           S  
ATOM   3243  CE  MET C 154      26.874  28.247  -2.597  1.00 40.27           C  
ATOM   3244  N   GLU C 155      32.376  26.920  -5.233  1.00 41.85           N  
ATOM   3245  CA  GLU C 155      33.775  26.851  -4.830  1.00 42.90           C  
ATOM   3246  C   GLU C 155      34.550  28.040  -5.378  1.00 42.97           C  
ATOM   3247  O   GLU C 155      35.338  28.669  -4.670  1.00 43.58           O  
ATOM   3248  CB  GLU C 155      34.405  25.547  -5.314  1.00 43.17           C  
ATOM   3249  CG  GLU C 155      33.992  24.326  -4.517  1.00 44.15           C  
ATOM   3250  CD  GLU C 155      34.508  23.041  -5.127  1.00 45.17           C  
ATOM   3251  OE1 GLU C 155      34.387  22.887  -6.360  1.00 44.59           O  
ATOM   3252  OE2 GLU C 155      35.032  22.187  -4.380  1.00 46.97           O1-
ATOM   3253  N   ARG C 156      34.316  28.334  -6.651  1.00 43.35           N  
ATOM   3254  CA  ARG C 156      34.995  29.420  -7.338  1.00 43.54           C  
ATOM   3255  C   ARG C 156      34.563  30.779  -6.795  1.00 43.99           C  
ATOM   3256  O   ARG C 156      35.364  31.712  -6.735  1.00 44.76           O  
ATOM   3257  CB  ARG C 156      34.724  29.344  -8.839  1.00 43.21           C  
ATOM   3258  CG  ARG C 156      35.493  28.251  -9.568  1.00 43.91           C  
ATOM   3259  CD  ARG C 156      36.999  28.489  -9.540  1.00 44.78           C  
ATOM   3260  NE  ARG C 156      37.414  29.630 -10.355  1.00 45.31           N  
ATOM   3261  CZ  ARG C 156      37.664  29.560 -11.659  1.00 45.34           C  
ATOM   3262  NH1 ARG C 156      37.536  28.405 -12.297  1.00 45.77           N  
ATOM   3263  NH2 ARG C 156      38.035  30.644 -12.326  1.00 46.53           N1+
ATOM   3264  N   LEU C 157      33.294  30.890  -6.411  1.00 38.41           N  
ATOM   3265  CA  LEU C 157      32.779  32.129  -5.835  1.00 38.67           C  
ATOM   3266  C   LEU C 157      33.395  32.369  -4.461  1.00 39.34           C  
ATOM   3267  O   LEU C 157      33.649  33.509  -4.075  1.00 40.15           O  
ATOM   3268  CB  LEU C 157      31.252  32.095  -5.735  1.00 37.82           C  
ATOM   3269  CG  LEU C 157      30.458  32.272  -7.031  1.00 37.69           C  
ATOM   3270  CD1 LEU C 157      28.964  32.156  -6.764  1.00 37.07           C  
ATOM   3271  CD2 LEU C 157      30.782  33.604  -7.692  1.00 37.77           C  
ATOM   3272  N   SER C 158      33.631  31.283  -3.731  1.00 39.47           N  
ATOM   3273  CA  SER C 158      34.336  31.344  -2.456  1.00 40.66           C  
ATOM   3274  C   SER C 158      35.757  31.864  -2.643  1.00 41.41           C  
ATOM   3275  O   SER C 158      36.301  32.544  -1.773  1.00 42.20           O  
ATOM   3276  CB  SER C 158      34.364  29.969  -1.788  1.00 40.84           C  
ATOM   3277  OG  SER C 158      33.158  29.715  -1.087  1.00 41.36           O  
ATOM   3278  N   VAL C 159      36.357  31.532  -3.780  1.00 44.66           N  
ATOM   3279  CA  VAL C 159      37.707  31.979  -4.089  1.00 45.93           C  
ATOM   3280  C   VAL C 159      37.705  33.461  -4.456  1.00 45.75           C  
ATOM   3281  O   VAL C 159      38.482  34.242  -3.911  1.00 46.84           O  
ATOM   3282  CB  VAL C 159      38.325  31.160  -5.239  1.00 45.69           C  
ATOM   3283  CG1 VAL C 159      39.653  31.763  -5.672  1.00 46.66           C  
ATOM   3284  CG2 VAL C 159      38.504  29.714  -4.817  1.00 45.37           C  
ATOM   3285  N   ASP C 160      36.824  33.843  -5.375  1.00 53.99           N  
ATOM   3286  CA  ASP C 160      36.792  35.214  -5.874  1.00 53.96           C  
ATOM   3287  C   ASP C 160      36.139  36.213  -4.920  1.00 54.61           C  
ATOM   3288  O   ASP C 160      36.351  37.418  -5.055  1.00 55.51           O  
ATOM   3289  CB  ASP C 160      36.066  35.273  -7.221  1.00 53.25           C  
ATOM   3290  CG  ASP C 160      36.848  34.611  -8.340  1.00 54.44           C  
ATOM   3291  OD1 ASP C 160      37.786  33.838  -8.045  1.00 54.46           O  
ATOM   3292  OD2 ASP C 160      36.520  34.864  -9.520  1.00 54.39           O1-
ATOM   3293  N   TYR C 161      35.344  35.738  -3.965  1.00 43.65           N  
ATOM   3294  CA  TYR C 161      34.630  36.671  -3.097  1.00 44.02           C  
ATOM   3295  C   TYR C 161      34.628  36.301  -1.613  1.00 44.37           C  
ATOM   3296  O   TYR C 161      33.760  36.754  -0.874  1.00 45.30           O  
ATOM   3297  CB  TYR C 161      33.177  36.805  -3.569  1.00 43.07           C  
ATOM   3298  CG  TYR C 161      33.018  37.281  -4.997  1.00 42.40           C  
ATOM   3299  CD1 TYR C 161      32.925  38.635  -5.297  1.00 43.16           C  
ATOM   3300  CD2 TYR C 161      32.953  36.373  -6.045  1.00 41.85           C  
ATOM   3301  CE1 TYR C 161      32.779  39.070  -6.606  1.00 43.34           C  
ATOM   3302  CE2 TYR C 161      32.810  36.796  -7.354  1.00 42.16           C  
ATOM   3303  CZ  TYR C 161      32.724  38.146  -7.630  1.00 42.74           C  
ATOM   3304  OH  TYR C 161      32.578  38.568  -8.934  1.00 43.30           O  
ATOM   3305  N   GLY C 162      35.611  35.520  -1.176  1.00 40.81           N  
ATOM   3306  CA  GLY C 162      35.704  35.090   0.212  1.00 41.80           C  
ATOM   3307  C   GLY C 162      34.406  34.658   0.876  1.00 42.06           C  
ATOM   3308  O   GLY C 162      33.631  33.882   0.313  1.00 41.02           O  
ATOM   3309  N   LYS C 163      34.169  35.171   2.081  1.00 57.12           N  
ATOM   3310  CA  LYS C 163      32.963  34.746   2.778  1.00 56.96           C  
ATOM   3311  C   LYS C 163      31.786  35.683   2.531  1.00 56.81           C  
ATOM   3312  O   LYS C 163      30.837  35.702   3.317  1.00 57.33           O  
ATOM   3313  CB  LYS C 163      33.207  34.615   4.284  1.00 57.70           C  
ATOM   3314  CG  LYS C 163      33.987  33.373   4.689  1.00 58.51           C  
ATOM   3315  CD  LYS C 163      34.563  33.508   6.095  1.00 60.14           C  
ATOM   3316  CE  LYS C 163      34.484  32.208   6.879  1.00 61.36           C  
ATOM   3317  NZ  LYS C 163      34.276  32.467   8.332  1.00 62.30           N1+
ATOM   3318  N   LYS C 164      31.823  36.371   1.391  1.00 46.99           N  
ATOM   3319  CA  LYS C 164      30.673  37.159   0.958  1.00 47.12           C  
ATOM   3320  C   LYS C 164      29.513  36.174   0.898  1.00 46.87           C  
ATOM   3321  O   LYS C 164      29.700  35.014   0.527  1.00 45.89           O  
ATOM   3322  CB  LYS C 164      30.918  37.844  -0.387  1.00 46.36           C  
ATOM   3323  CG  LYS C 164      29.696  38.548  -0.962  1.00 46.69           C  
ATOM   3324  CD  LYS C 164      30.079  39.814  -1.715  1.00 47.55           C  
ATOM   3325  CE  LYS C 164      30.641  40.865  -0.767  1.00 48.64           C  
ATOM   3326  NZ  LYS C 164      31.034  42.118  -1.473  1.00 49.52           N1+
ATOM   3327  N   SER C 165      28.317  36.620   1.255  1.00 45.21           N  
ATOM   3328  CA  SER C 165      27.246  35.670   1.494  1.00 45.73           C  
ATOM   3329  C   SER C 165      26.687  35.079   0.211  1.00 44.80           C  
ATOM   3330  O   SER C 165      26.427  35.783  -0.760  1.00 44.03           O  
ATOM   3331  CB  SER C 165      26.121  36.333   2.290  1.00 45.49           C  
ATOM   3332  OG  SER C 165      25.553  37.408   1.566  1.00 47.11           O  
ATOM   3333  N   LYS C 166      26.518  33.761   0.226  1.00 43.88           N  
ATOM   3334  CA  LYS C 166      25.987  33.039  -0.915  1.00 42.68           C  
ATOM   3335  C   LYS C 166      24.803  32.233  -0.420  1.00 42.78           C  
ATOM   3336  O   LYS C 166      24.951  31.334   0.406  1.00 43.54           O  
ATOM   3337  CB  LYS C 166      27.049  32.128  -1.535  1.00 41.89           C  
ATOM   3338  CG  LYS C 166      28.319  32.853  -1.936  1.00 41.88           C  
ATOM   3339  CD  LYS C 166      29.150  32.043  -2.914  1.00 41.96           C  
ATOM   3340  CE  LYS C 166      29.967  30.971  -2.218  1.00 41.84           C  
ATOM   3341  NZ  LYS C 166      30.742  31.501  -1.059  1.00 43.00           N1+
ATOM   3342  N   LEU C 167      23.622  32.554  -0.921  1.00 40.11           N  
ATOM   3343  CA  LEU C 167      22.411  31.852  -0.534  1.00 40.64           C  
ATOM   3344  C   LEU C 167      21.889  31.052  -1.704  1.00 39.98           C  
ATOM   3345  O   LEU C 167      22.035  31.444  -2.847  1.00 39.57           O  
ATOM   3346  CB  LEU C 167      21.342  32.825  -0.056  1.00 41.61           C  
ATOM   3347  CG  LEU C 167      21.453  33.362   1.363  1.00 42.35           C  
ATOM   3348  CD1 LEU C 167      22.655  34.271   1.500  1.00 43.08           C  
ATOM   3349  CD2 LEU C 167      20.191  34.113   1.724  1.00 43.50           C  
ATOM   3350  N   GLU C 168      21.264  29.928  -1.408  1.00 42.10           N  
ATOM   3351  CA  GLU C 168      20.745  29.068  -2.443  1.00 41.34           C  
ATOM   3352  C   GLU C 168      19.259  28.844  -2.373  1.00 41.32           C  
ATOM   3353  O   GLU C 168      18.694  28.738  -1.304  1.00 41.78           O  
ATOM   3354  CB  GLU C 168      21.347  27.676  -2.301  1.00 41.03           C  
ATOM   3355  CG  GLU C 168      22.787  27.493  -2.712  1.00 41.32           C  
ATOM   3356  CD  GLU C 168      23.303  26.138  -2.288  1.00 41.78           C  
ATOM   3357  OE1 GLU C 168      23.455  25.256  -3.145  1.00 40.35           O  
ATOM   3358  OE2 GLU C 168      23.529  25.943  -1.088  1.00 42.62           O1-
ATOM   3359  N   PHE C 169      18.636  28.758  -3.534  1.00 39.26           N  
ATOM   3360  CA  PHE C 169      17.247  28.395  -3.610  1.00 39.55           C  
ATOM   3361  C   PHE C 169      17.401  27.095  -4.372  1.00 37.93           C  
ATOM   3362  O   PHE C 169      17.821  27.096  -5.512  1.00 37.33           O  
ATOM   3363  CB  PHE C 169      16.410  29.398  -4.377  1.00 40.35           C  
ATOM   3364  CG  PHE C 169      14.950  29.220  -4.150  1.00 41.31           C  
ATOM   3365  CD1 PHE C 169      14.339  29.796  -3.061  1.00 42.24           C  
ATOM   3366  CD2 PHE C 169      14.199  28.426  -4.990  1.00 40.92           C  
ATOM   3367  CE1 PHE C 169      12.995  29.612  -2.829  1.00 42.87           C  
ATOM   3368  CE2 PHE C 169      12.856  28.236  -4.766  1.00 41.88           C  
ATOM   3369  CZ  PHE C 169      12.252  28.831  -3.682  1.00 42.70           C  
ATOM   3370  N   SER C 170      17.063  25.984  -3.741  1.00 45.58           N  
ATOM   3371  CA  SER C 170      17.264  24.691  -4.366  1.00 44.91           C  
ATOM   3372  C   SER C 170      16.065  23.786  -4.459  1.00 45.01           C  
ATOM   3373  O   SER C 170      15.210  23.778  -3.596  1.00 45.44           O  
ATOM   3374  CB  SER C 170      18.350  23.926  -3.616  1.00 45.09           C  
ATOM   3375  OG  SER C 170      19.404  24.770  -3.229  1.00 46.40           O  
ATOM   3376  N   ILE C 171      16.042  23.007  -5.527  1.00 39.78           N  
ATOM   3377  CA  ILE C 171      14.997  22.049  -5.755  1.00 40.17           C  
ATOM   3378  C   ILE C 171      15.522  20.711  -5.289  1.00 39.75           C  
ATOM   3379  O   ILE C 171      16.328  20.088  -5.955  1.00 40.29           O  
ATOM   3380  CB  ILE C 171      14.628  21.957  -7.234  1.00 40.44           C  
ATOM   3381  CG1 ILE C 171      14.295  23.338  -7.778  1.00 40.67           C  
ATOM   3382  CG2 ILE C 171      13.436  21.041  -7.415  1.00 40.65           C  
ATOM   3383  CD1 ILE C 171      13.145  23.998  -7.064  1.00 41.23           C  
ATOM   3384  N   TYR C 172      15.061  20.285  -4.127  1.00 50.36           N  
ATOM   3385  CA  TYR C 172      15.474  19.014  -3.550  1.00 50.90           C  
ATOM   3386  C   TYR C 172      14.776  17.887  -4.301  1.00 51.22           C  
ATOM   3387  O   TYR C 172      13.610  18.028  -4.674  1.00 51.02           O  
ATOM   3388  CB  TYR C 172      15.147  18.967  -2.057  1.00 51.47           C  
ATOM   3389  CG  TYR C 172      15.806  17.828  -1.309  1.00 52.86           C  
ATOM   3390  CD1 TYR C 172      17.176  17.833  -1.076  1.00 53.43           C  
ATOM   3391  CD2 TYR C 172      15.065  16.758  -0.824  1.00 53.43           C  
ATOM   3392  CE1 TYR C 172      17.791  16.809  -0.392  1.00 54.48           C  
ATOM   3393  CE2 TYR C 172      15.676  15.722  -0.135  1.00 53.34           C  
ATOM   3394  CZ  TYR C 172      17.039  15.757   0.077  1.00 55.11           C  
ATOM   3395  OH  TYR C 172      17.663  14.739   0.760  1.00 56.62           O  
ATOM   3396  N   PRO C 173      15.484  16.771  -4.546  1.00 58.73           N  
ATOM   3397  CA  PRO C 173      14.853  15.739  -5.370  1.00 59.37           C  
ATOM   3398  C   PRO C 173      13.671  15.092  -4.658  1.00 59.84           C  
ATOM   3399  O   PRO C 173      13.745  14.695  -3.495  1.00 60.30           O  
ATOM   3400  CB  PRO C 173      15.985  14.736  -5.604  1.00 59.62           C  
ATOM   3401  CG  PRO C 173      16.901  14.929  -4.458  1.00 60.25           C  
ATOM   3402  CD  PRO C 173      16.854  16.398  -4.154  1.00 59.65           C  
ATOM   3403  N   ALA C 174      12.571  15.009  -5.393  1.00 68.20           N  
ATOM   3404  CA  ALA C 174      11.317  14.457  -4.910  1.00 69.07           C  
ATOM   3405  C   ALA C 174      11.392  12.959  -4.649  1.00 70.24           C  
ATOM   3406  O   ALA C 174      12.049  12.232  -5.394  1.00 70.73           O  
ATOM   3407  CB  ALA C 174      10.216  14.762  -5.896  1.00 68.76           C  
ATOM   3408  N   PRO C 175      10.733  12.503  -3.571  1.00 78.25           N  
ATOM   3409  CA  PRO C 175      10.663  11.083  -3.202  1.00 79.43           C  
ATOM   3410  C   PRO C 175      10.307  10.146  -4.364  1.00 80.00           C  
ATOM   3411  O   PRO C 175      10.786   9.012  -4.371  1.00 80.50           O  
ATOM   3412  CB  PRO C 175       9.558  11.054  -2.141  1.00 79.21           C  
ATOM   3413  CG  PRO C 175       9.587  12.406  -1.533  1.00 78.45           C  
ATOM   3414  CD  PRO C 175       9.970  13.353  -2.637  1.00 78.01           C  
ATOM   3415  N   GLN C 176       9.488  10.592  -5.316  1.00 97.69           N  
ATOM   3416  CA  GLN C 176       9.130   9.668  -6.395  1.00 98.24           C  
ATOM   3417  C   GLN C 176       9.219  10.194  -7.835  1.00 98.21           C  
ATOM   3418  O   GLN C 176       9.048   9.416  -8.774  1.00 99.23           O  
ATOM   3419  CB  GLN C 176       7.713   9.136  -6.168  1.00 98.23           C  
ATOM   3420  CG  GLN C 176       7.517   8.446  -4.828  1.00 99.16           C  
ATOM   3421  CD  GLN C 176       6.253   8.889  -4.122  1.00 99.70           C  
ATOM   3422  OE1 GLN C 176       5.173   8.901  -4.713  1.00100.31           O  
ATOM   3423  NE2 GLN C 176       6.379   9.258  -2.851  1.00 99.52           N  
ATOM   3424  N   VAL C 177       9.615  11.444  -8.047  1.00113.87           N  
ATOM   3425  CA  VAL C 177       9.854  11.878  -9.425  1.00114.29           C  
ATOM   3426  C   VAL C 177      11.304  12.303  -9.645  1.00114.14           C  
ATOM   3427  O   VAL C 177      11.933  12.921  -8.783  1.00113.84           O  
ATOM   3428  CB  VAL C 177       8.897  13.028  -9.854  1.00113.55           C  
ATOM   3429  CG1 VAL C 177       9.243  14.331  -9.165  1.00112.40           C  
ATOM   3430  CG2 VAL C 177       8.928  13.213 -11.363  1.00113.55           C  
ATOM   3431  N   SER C 178      11.831  11.932 -10.807  1.00 89.23           N  
ATOM   3432  CA  SER C 178      13.215  12.206 -11.155  1.00 89.08           C  
ATOM   3433  C   SER C 178      13.421  12.046 -12.653  1.00 89.90           C  
ATOM   3434  O   SER C 178      12.880  11.127 -13.268  1.00 90.67           O  
ATOM   3435  CB  SER C 178      14.158  11.274 -10.395  1.00 89.39           C  
ATOM   3436  OG  SER C 178      14.213  11.609  -9.021  1.00 89.82           O  
ATOM   3437  N   THR C 179      14.205  12.942 -13.239  1.00111.70           N  
ATOM   3438  CA  THR C 179      14.510  12.735 -14.646  1.00112.40           C  
ATOM   3439  C   THR C 179      15.585  11.657 -14.741  1.00113.39           C  
ATOM   3440  O   THR C 179      15.658  10.910 -15.717  1.00114.14           O  
ATOM   3441  CB  THR C 179      14.979  14.037 -15.326  1.00112.07           C  
ATOM   3442  OG1 THR C 179      15.434  13.747 -16.653  1.00113.58           O  
ATOM   3443  CG2 THR C 179      16.110  14.685 -14.538  1.00111.16           C  
ATOM   3444  N   ALA C 180      16.309  11.424 -13.650  1.00 59.73           N  
ATOM   3445  CA  ALA C 180      17.422  10.483 -13.649  1.00 60.26           C  
ATOM   3446  C   ALA C 180      17.310   9.509 -12.481  1.00 60.15           C  
ATOM   3447  O   ALA C 180      16.649   9.790 -11.484  1.00 59.94           O  
ATOM   3448  CB  ALA C 180      18.748  11.228 -13.593  1.00 60.27           C  
ATOM   3449  N   VAL C 181      17.966   8.364 -12.614  1.00 42.82           N  
ATOM   3450  CA  VAL C 181      17.953   7.426 -11.503  1.00 42.52           C  
ATOM   3451  C   VAL C 181      19.170   7.683 -10.623  1.00 43.22           C  
ATOM   3452  O   VAL C 181      19.213   7.302  -9.452  1.00 43.42           O  
ATOM   3453  CB  VAL C 181      17.957   5.964 -12.006  1.00 43.73           C  
ATOM   3454  CG1 VAL C 181      19.002   5.767 -13.085  1.00 44.65           C  
ATOM   3455  CG2 VAL C 181      18.213   5.011 -10.852  1.00 44.98           C  
ATOM   3456  N   VAL C 182      20.104   8.474 -11.136  1.00 35.69           N  
ATOM   3457  CA  VAL C 182      21.324   8.795 -10.412  1.00 36.76           C  
ATOM   3458  C   VAL C 182      21.228  10.073  -9.576  1.00 35.85           C  
ATOM   3459  O   VAL C 182      22.241  10.552  -9.069  1.00 36.24           O  
ATOM   3460  CB  VAL C 182      22.509   8.934 -11.383  1.00 37.38           C  
ATOM   3461  CG1 VAL C 182      22.837   7.589 -12.014  1.00 38.07           C  
ATOM   3462  CG2 VAL C 182      22.190   9.965 -12.452  1.00 36.46           C  
ATOM   3463  N   GLU C 183      20.030  10.636  -9.440  1.00 55.95           N  
ATOM   3464  CA  GLU C 183      19.875  11.858  -8.647  1.00 55.11           C  
ATOM   3465  C   GLU C 183      20.281  11.698  -7.176  1.00 55.37           C  
ATOM   3466  O   GLU C 183      20.801  12.645  -6.589  1.00 55.49           O  
ATOM   3467  CB  GLU C 183      18.444  12.399  -8.715  1.00 53.68           C  
ATOM   3468  CG  GLU C 183      18.071  13.044 -10.039  1.00 54.46           C  
ATOM   3469  CD  GLU C 183      16.754  13.800  -9.957  1.00 53.95           C  
ATOM   3470  OE1 GLU C 183      16.236  14.226 -11.012  1.00 53.49           O  
ATOM   3471  OE2 GLU C 183      16.243  13.977  -8.828  1.00 53.65           O1-
ATOM   3472  N   PRO C 184      20.023  10.524  -6.561  1.00 36.27           N  
ATOM   3473  CA  PRO C 184      20.599  10.354  -5.221  1.00 36.81           C  
ATOM   3474  C   PRO C 184      22.116  10.546  -5.204  1.00 38.31           C  
ATOM   3475  O   PRO C 184      22.645  11.107  -4.245  1.00 38.80           O  
ATOM   3476  CB  PRO C 184      20.222   8.916  -4.858  1.00 37.46           C  
ATOM   3477  CG  PRO C 184      18.949   8.684  -5.584  1.00 36.66           C  
ATOM   3478  CD  PRO C 184      19.059   9.451  -6.878  1.00 36.17           C  
ATOM   3479  N   TYR C 185      22.802  10.088  -6.249  1.00 38.07           N  
ATOM   3480  CA  TYR C 185      24.246  10.288  -6.342  1.00 39.40           C  
ATOM   3481  C   TYR C 185      24.595  11.766  -6.475  1.00 38.23           C  
ATOM   3482  O   TYR C 185      25.407  12.292  -5.714  1.00 37.84           O  
ATOM   3483  CB  TYR C 185      24.837   9.520  -7.526  1.00 39.50           C  
ATOM   3484  CG  TYR C 185      24.969   8.027  -7.320  1.00 40.48           C  
ATOM   3485  CD1 TYR C 185      24.803   7.456  -6.066  1.00 40.80           C  
ATOM   3486  CD2 TYR C 185      25.288   7.192  -8.382  1.00 40.72           C  
ATOM   3487  CE1 TYR C 185      24.937   6.088  -5.879  1.00 41.32           C  
ATOM   3488  CE2 TYR C 185      25.426   5.830  -8.205  1.00 41.11           C  
ATOM   3489  CZ  TYR C 185      25.250   5.280  -6.955  1.00 41.66           C  
ATOM   3490  OH  TYR C 185      25.388   3.919  -6.789  1.00 42.02           O  
ATOM   3491  N   ASN C 186      23.972  12.429  -7.445  1.00 36.49           N  
ATOM   3492  CA  ASN C 186      24.276  13.825  -7.733  1.00 34.97           C  
ATOM   3493  C   ASN C 186      23.970  14.739  -6.556  1.00 33.56           C  
ATOM   3494  O   ASN C 186      24.638  15.752  -6.356  1.00 32.48           O  
ATOM   3495  CB  ASN C 186      23.500  14.300  -8.964  1.00 33.65           C  
ATOM   3496  CG  ASN C 186      23.897  13.564 -10.226  1.00 35.55           C  
ATOM   3497  OD1 ASN C 186      24.986  12.999 -10.315  1.00 37.11           O  
ATOM   3498  ND2 ASN C 186      23.016  13.577 -11.218  1.00 34.76           N  
ATOM   3499  N   SER C 187      22.952  14.375  -5.786  1.00 39.78           N  
ATOM   3500  CA  SER C 187      22.516  15.181  -4.653  1.00 39.19           C  
ATOM   3501  C   SER C 187      23.477  15.092  -3.473  1.00 40.28           C  
ATOM   3502  O   SER C 187      23.855  16.110  -2.895  1.00 39.97           O  
ATOM   3503  CB  SER C 187      21.116  14.765  -4.215  1.00 38.80           C  
ATOM   3504  OG  SER C 187      20.162  15.054  -5.220  1.00 38.63           O  
ATOM   3505  N   ILE C 188      23.860  13.872  -3.111  1.00 35.66           N  
ATOM   3506  CA  ILE C 188      24.802  13.660  -2.017  1.00 37.18           C  
ATOM   3507  C   ILE C 188      26.152  14.287  -2.367  1.00 37.51           C  
ATOM   3508  O   ILE C 188      26.826  14.860  -1.510  1.00 38.13           O  
ATOM   3509  CB  ILE C 188      24.971  12.150  -1.698  1.00 39.56           C  
ATOM   3510  CG1 ILE C 188      23.973  11.707  -0.623  1.00 39.04           C  
ATOM   3511  CG2 ILE C 188      26.375  11.840  -1.213  1.00 41.14           C  
ATOM   3512  CD1 ILE C 188      22.529  11.804  -1.039  1.00 36.92           C  
ATOM   3513  N   LEU C 189      26.525  14.203  -3.640  1.00 34.27           N  
ATOM   3514  CA  LEU C 189      27.792  14.753  -4.105  1.00 33.80           C  
ATOM   3515  C   LEU C 189      27.807  16.280  -4.056  1.00 32.81           C  
ATOM   3516  O   LEU C 189      28.794  16.884  -3.632  1.00 32.77           O  
ATOM   3517  CB  LEU C 189      28.090  14.273  -5.527  1.00 33.54           C  
ATOM   3518  CG  LEU C 189      28.536  12.814  -5.662  1.00 35.42           C  
ATOM   3519  CD1 LEU C 189      28.537  12.382  -7.122  1.00 35.15           C  
ATOM   3520  CD2 LEU C 189      29.910  12.621  -5.039  1.00 35.75           C  
ATOM   3521  N   THR C 190      26.719  16.908  -4.492  1.00 39.67           N  
ATOM   3522  CA  THR C 190      26.673  18.365  -4.521  1.00 38.69           C  
ATOM   3523  C   THR C 190      26.497  18.956  -3.121  1.00 39.31           C  
ATOM   3524  O   THR C 190      27.038  20.017  -2.828  1.00 39.03           O  
ATOM   3525  CB  THR C 190      25.555  18.885  -5.464  1.00 36.68           C  
ATOM   3526  OG1 THR C 190      25.723  20.293  -5.674  1.00 35.62           O  
ATOM   3527  CG2 THR C 190      24.168  18.621  -4.890  1.00 36.48           C  
ATOM   3528  N   THR C 191      25.752  18.270  -2.258  1.00 37.43           N  
ATOM   3529  CA  THR C 191      25.554  18.737  -0.890  1.00 38.46           C  
ATOM   3530  C   THR C 191      26.872  18.694  -0.124  1.00 40.55           C  
ATOM   3531  O   THR C 191      27.220  19.628   0.598  1.00 41.59           O  
ATOM   3532  CB  THR C 191      24.494  17.899  -0.152  1.00 38.42           C  
ATOM   3533  OG1 THR C 191      23.210  18.127  -0.745  1.00 37.05           O  
ATOM   3534  CG2 THR C 191      24.440  18.275   1.323  1.00 39.37           C  
ATOM   3535  N   HIS C 192      27.606  17.603  -0.307  1.00 40.21           N  
ATOM   3536  CA  HIS C 192      28.922  17.429   0.294  1.00 42.39           C  
ATOM   3537  C   HIS C 192      29.890  18.540  -0.111  1.00 40.97           C  
ATOM   3538  O   HIS C 192      30.610  19.083   0.724  1.00 41.37           O  
ATOM   3539  CB  HIS C 192      29.492  16.063  -0.094  1.00 42.69           C  
ATOM   3540  CG  HIS C 192      30.940  15.890   0.243  1.00 43.29           C  
ATOM   3541  ND1 HIS C 192      31.404  15.852   1.539  1.00 44.62           N  
ATOM   3542  CD2 HIS C 192      32.025  15.725  -0.551  1.00 42.18           C  
ATOM   3543  CE1 HIS C 192      32.713  15.682   1.532  1.00 44.15           C  
ATOM   3544  NE2 HIS C 192      33.116  15.601   0.275  1.00 43.58           N  
ATOM   3545  N   THR C 193      29.906  18.867  -1.397  1.00 45.15           N  
ATOM   3546  CA  THR C 193      30.855  19.835  -1.935  1.00 43.98           C  
ATOM   3547  C   THR C 193      30.469  21.285  -1.607  1.00 43.64           C  
ATOM   3548  O   THR C 193      31.339  22.136  -1.417  1.00 43.37           O  
ATOM   3549  CB  THR C 193      30.987  19.665  -3.468  1.00 42.59           C  
ATOM   3550  OG1 THR C 193      31.478  18.351  -3.764  1.00 43.37           O  
ATOM   3551  CG2 THR C 193      31.928  20.703  -4.069  1.00 41.23           C  
ATOM   3552  N   THR C 194      29.169  21.556  -1.510  1.00 44.34           N  
ATOM   3553  CA  THR C 194      28.676  22.918  -1.322  0.62 43.87           C  
ATOM   3554  C   THR C 194      28.503  23.283   0.157  1.00 45.25           C  
ATOM   3555  O   THR C 194      28.384  24.460   0.501  1.00 44.86           O  
ATOM   3556  CB  THR C 194      27.325  23.120  -2.061  0.62 42.44           C  
ATOM   3557  OG1 THR C 194      27.410  22.567  -3.380  0.62 40.80           O  
ATOM   3558  CG2 THR C 194      26.961  24.595  -2.165  0.62 41.30           C  
ATOM   3559  N   LEU C 195      28.495  22.274   1.025  1.00 45.47           N  
ATOM   3560  CA  LEU C 195      28.236  22.485   2.453  1.00 46.00           C  
ATOM   3561  C   LEU C 195      29.070  23.607   3.076  1.00 46.23           C  
ATOM   3562  O   LEU C 195      28.534  24.462   3.779  1.00 45.76           O  
ATOM   3563  CB  LEU C 195      28.469  21.186   3.230  1.00 47.27           C  
ATOM   3564  CG  LEU C 195      27.217  20.496   3.779  1.00 47.86           C  
ATOM   3565  CD1 LEU C 195      27.574  19.169   4.432  1.00 48.67           C  
ATOM   3566  CD2 LEU C 195      26.489  21.402   4.761  1.00 46.21           C  
ATOM   3567  N   GLU C 196      30.368  23.621   2.821  1.00 62.35           N  
ATOM   3568  CA  GLU C 196      31.265  24.620   3.389  1.00 61.82           C  
ATOM   3569  C   GLU C 196      31.292  25.937   2.621  1.00 60.52           C  
ATOM   3570  O   GLU C 196      32.045  26.845   2.974  1.00 61.10           O  
ATOM   3571  CB  GLU C 196      32.685  24.057   3.497  1.00 62.98           C  
ATOM   3572  CG  GLU C 196      33.476  24.111   2.200  1.00 63.21           C  
ATOM   3573  CD  GLU C 196      34.823  23.424   2.311  1.00 65.20           C  
ATOM   3574  OE1 GLU C 196      35.854  24.128   2.289  1.00 65.32           O  
ATOM   3575  OE2 GLU C 196      34.850  22.181   2.421  1.00 66.35           O1-
ATOM   3576  N   HIS C 197      30.546  26.018   1.525  1.00 47.89           N  
ATOM   3577  CA  HIS C 197      30.608  27.213   0.689  1.00 46.85           C  
ATOM   3578  C   HIS C 197      29.296  27.983   0.662  1.00 46.13           C  
ATOM   3579  O   HIS C 197      29.235  29.088   0.132  1.00 45.93           O  
ATOM   3580  CB  HIS C 197      31.009  26.837  -0.740  1.00 45.38           C  
ATOM   3581  CG  HIS C 197      32.360  26.198  -0.839  1.00 46.52           C  
ATOM   3582  ND1 HIS C 197      33.532  26.922  -0.816  1.00 46.19           N  
ATOM   3583  CD2 HIS C 197      32.722  24.899  -0.960  1.00 46.99           C  
ATOM   3584  CE1 HIS C 197      34.559  26.097  -0.918  1.00 47.03           C  
ATOM   3585  NE2 HIS C 197      34.094  24.863  -1.008  1.00 47.26           N  
ATOM   3586  N   SER C 198      28.248  27.407   1.238  1.00 38.00           N  
ATOM   3587  CA  SER C 198      26.940  28.049   1.218  1.00 37.60           C  
ATOM   3588  C   SER C 198      26.526  28.496   2.613  1.00 37.59           C  
ATOM   3589  O   SER C 198      26.673  27.751   3.581  1.00 38.14           O  
ATOM   3590  CB  SER C 198      25.889  27.103   0.636  1.00 37.75           C  
ATOM   3591  OG  SER C 198      24.602  27.692   0.660  1.00 37.81           O  
ATOM   3592  N   ASP C 199      26.012  29.717   2.714  1.00 42.39           N  
ATOM   3593  CA  ASP C 199      25.604  30.261   4.004  1.00 42.43           C  
ATOM   3594  C   ASP C 199      24.185  29.832   4.366  1.00 42.71           C  
ATOM   3595  O   ASP C 199      23.864  29.649   5.541  1.00 43.32           O  
ATOM   3596  CB  ASP C 199      25.705  31.788   3.995  1.00 42.72           C  
ATOM   3597  CG  ASP C 199      27.130  32.280   3.817  1.00 42.90           C  
ATOM   3598  OD1 ASP C 199      27.946  32.094   4.744  1.00 43.64           O  
ATOM   3599  OD2 ASP C 199      27.440  32.835   2.745  1.00 42.73           O1-
ATOM   3600  N   CYS C 200      23.348  29.625   3.366  1.00 41.05           N  
ATOM   3601  CA  CYS C 200      21.989  29.218   3.628  1.00 41.00           C  
ATOM   3602  C   CYS C 200      21.290  28.765   2.360  1.00 40.98           C  
ATOM   3603  O   CYS C 200      21.398  29.407   1.336  1.00 41.19           O  
ATOM   3604  CB  CYS C 200      21.246  30.389   4.250  1.00 41.36           C  
ATOM   3605  SG  CYS C 200      19.534  30.077   4.663  1.00 41.56           S  
ATOM   3606  N   ALA C 201      20.579  27.650   2.426  1.00 31.05           N  
ATOM   3607  CA  ALA C 201      19.871  27.154   1.260  1.00 31.11           C  
ATOM   3608  C   ALA C 201      18.383  26.984   1.528  1.00 30.97           C  
ATOM   3609  O   ALA C 201      17.996  26.290   2.446  1.00 30.98           O  
ATOM   3610  CB  ALA C 201      20.476  25.844   0.799  1.00 30.90           C  
ATOM   3611  N   PHE C 202      17.557  27.607   0.702  1.00 39.92           N  
ATOM   3612  CA  PHE C 202      16.112  27.515   0.850  1.00 40.65           C  
ATOM   3613  C   PHE C 202      15.654  26.262   0.139  1.00 40.53           C  
ATOM   3614  O   PHE C 202      15.854  26.116  -1.052  1.00 40.63           O  
ATOM   3615  CB  PHE C 202      15.450  28.768   0.314  1.00 40.91           C  
ATOM   3616  CG  PHE C 202      15.857  30.000   1.048  1.00 41.46           C  
ATOM   3617  CD1 PHE C 202      15.622  30.115   2.397  1.00 41.44           C  
ATOM   3618  CD2 PHE C 202      16.497  31.031   0.398  1.00 42.31           C  
ATOM   3619  CE1 PHE C 202      16.005  31.241   3.084  1.00 41.86           C  
ATOM   3620  CE2 PHE C 202      16.882  32.161   1.076  1.00 42.49           C  
ATOM   3621  CZ  PHE C 202      16.636  32.266   2.422  1.00 42.43           C  
ATOM   3622  N   MET C 203      15.052  25.349   0.890  1.00 51.38           N  
ATOM   3623  CA  MET C 203      14.668  24.057   0.329  1.00 51.28           C  
ATOM   3624  C   MET C 203      13.246  24.002  -0.228  1.00 51.24           C  
ATOM   3625  O   MET C 203      12.290  24.401   0.439  1.00 51.21           O  
ATOM   3626  CB  MET C 203      14.826  22.989   1.412  1.00 51.28           C  
ATOM   3627  CG  MET C 203      16.241  22.878   1.940  1.00 51.38           C  
ATOM   3628  SD  MET C 203      17.437  22.576   0.637  1.00 51.96           S  
ATOM   3629  CE  MET C 203      17.113  20.851   0.335  1.00 52.25           C  
ATOM   3630  N   VAL C 204      13.105  23.418  -1.406  1.00 47.15           N  
ATOM   3631  CA  VAL C 204      11.806  23.215  -2.019  1.00 47.29           C  
ATOM   3632  C   VAL C 204      11.785  21.835  -2.670  1.00 47.29           C  
ATOM   3633  O   VAL C 204      12.711  21.454  -3.361  1.00 47.38           O  
ATOM   3634  CB  VAL C 204      11.443  24.330  -3.025  1.00 48.33           C  
ATOM   3635  CG1 VAL C 204      10.302  23.910  -3.929  1.00 49.25           C  
ATOM   3636  CG2 VAL C 204      11.054  25.591  -2.283  1.00 49.24           C  
ATOM   3637  N   ASP C 205      10.714  21.097  -2.427  1.00 58.32           N  
ATOM   3638  CA  ASP C 205      10.506  19.763  -3.000  1.00 58.36           C  
ATOM   3639  C   ASP C 205       9.480  19.825  -4.132  1.00 59.06           C  
ATOM   3640  O   ASP C 205       8.355  20.275  -3.925  1.00 59.04           O  
ATOM   3641  CB  ASP C 205      10.045  18.791  -1.911  1.00 58.36           C  
ATOM   3642  CG  ASP C 205       9.974  17.347  -2.378  1.00 58.46           C  
ATOM   3643  OD1 ASP C 205       9.689  17.085  -3.566  1.00 59.73           O  
ATOM   3644  OD2 ASP C 205      10.186  16.455  -1.527  1.00 59.18           O1-
ATOM   3645  N   ASN C 206       9.863  19.368  -5.321  1.00 41.75           N  
ATOM   3646  CA  ASN C 206       8.954  19.371  -6.467  1.00 42.08           C  
ATOM   3647  C   ASN C 206       7.668  18.559  -6.297  1.00 42.47           C  
ATOM   3648  O   ASN C 206       6.625  18.933  -6.832  1.00 42.55           O  
ATOM   3649  CB  ASN C 206       9.678  18.844  -7.708  1.00 42.75           C  
ATOM   3650  CG  ASN C 206      10.256  19.949  -8.563  1.00 43.40           C  
ATOM   3651  OD1 ASN C 206       9.939  21.124  -8.382  1.00 43.48           O  
ATOM   3652  ND2 ASN C 206      11.092  19.574  -9.522  1.00 43.39           N  
ATOM   3653  N   GLU C 207       7.734  17.457  -5.556  1.00 48.57           N  
ATOM   3654  CA  GLU C 207       6.550  16.624  -5.336  1.00 48.73           C  
ATOM   3655  C   GLU C 207       5.556  17.348  -4.432  1.00 48.26           C  
ATOM   3656  O   GLU C 207       4.346  17.261  -4.623  1.00 48.40           O  
ATOM   3657  CB  GLU C 207       6.938  15.258  -4.762  1.00 48.26           C  
ATOM   3658  CG  GLU C 207       5.760  14.338  -4.465  1.00 48.61           C  
ATOM   3659  CD  GLU C 207       6.193  13.005  -3.878  1.00 49.18           C  
ATOM   3660  OE1 GLU C 207       5.415  12.409  -3.105  1.00 49.44           O  
ATOM   3661  OE2 GLU C 207       7.307  12.546  -4.207  1.00 48.86           O1-
ATOM   3662  N   ALA C 208       6.086  18.054  -3.441  1.00 45.26           N  
ATOM   3663  CA  ALA C 208       5.271  18.821  -2.510  1.00 44.94           C  
ATOM   3664  C   ALA C 208       4.565  19.979  -3.212  1.00 45.51           C  
ATOM   3665  O   ALA C 208       3.397  20.251  -2.935  1.00 45.68           O  
ATOM   3666  CB  ALA C 208       6.125  19.331  -1.366  1.00 44.68           C  
ATOM   3667  N   ILE C 209       5.278  20.665  -4.105  1.00 42.81           N  
ATOM   3668  CA  ILE C 209       4.695  21.766  -4.870  1.00 43.39           C  
ATOM   3669  C   ILE C 209       3.588  21.221  -5.755  1.00 44.16           C  
ATOM   3670  O   ILE C 209       2.512  21.798  -5.870  1.00 44.51           O  
ATOM   3671  CB  ILE C 209       5.736  22.467  -5.776  1.00 44.10           C  
ATOM   3672  CG1 ILE C 209       6.989  22.860  -4.995  1.00 43.90           C  
ATOM   3673  CG2 ILE C 209       5.115  23.676  -6.458  1.00 44.91           C  
ATOM   3674  CD1 ILE C 209       6.726  23.804  -3.873  1.00 43.71           C  
ATOM   3675  N   TYR C 210       3.879  20.076  -6.347  1.00 57.65           N  
ATOM   3676  CA  TYR C 210       2.966  19.368  -7.218  1.00 57.86           C  
ATOM   3677  C   TYR C 210       1.674  19.012  -6.496  1.00 57.53           C  
ATOM   3678  O   TYR C 210       0.596  19.249  -7.005  1.00 58.18           O  
ATOM   3679  CB  TYR C 210       3.658  18.105  -7.714  1.00 58.03           C  
ATOM   3680  CG  TYR C 210       2.930  17.363  -8.792  1.00 58.73           C  
ATOM   3681  CD1 TYR C 210       3.082  17.711 -10.119  1.00 59.46           C  
ATOM   3682  CD2 TYR C 210       2.105  16.300  -8.485  1.00 58.92           C  
ATOM   3683  CE1 TYR C 210       2.423  17.027 -11.113  1.00 60.52           C  
ATOM   3684  CE2 TYR C 210       1.440  15.610  -9.471  1.00 59.41           C  
ATOM   3685  CZ  TYR C 210       1.606  15.979 -10.782  1.00 60.68           C  
ATOM   3686  OH  TYR C 210       0.947  15.294 -11.768  1.00 61.68           O  
ATOM   3687  N   ASP C 211       1.788  18.440  -5.307  1.00 59.16           N  
ATOM   3688  CA  ASP C 211       0.615  18.065  -4.537  1.00 59.13           C  
ATOM   3689  C   ASP C 211      -0.216  19.275  -4.159  1.00 59.86           C  
ATOM   3690  O   ASP C 211      -1.435  19.234  -4.197  1.00 60.14           O  
ATOM   3691  CB  ASP C 211       1.014  17.295  -3.288  1.00 58.25           C  
ATOM   3692  CG  ASP C 211       1.341  15.856  -3.582  1.00 59.17           C  
ATOM   3693  OD1 ASP C 211       1.057  15.402  -4.704  1.00 59.05           O  
ATOM   3694  OD2 ASP C 211       1.877  15.174  -2.693  1.00 58.90           O1-
ATOM   3695  N   ILE C 212       0.457  20.350  -3.784  1.00 41.50           N  
ATOM   3696  CA  ILE C 212      -0.208  21.582  -3.414  1.00 41.45           C  
ATOM   3697  C   ILE C 212      -0.942  22.157  -4.613  1.00 42.39           C  
ATOM   3698  O   ILE C 212      -2.028  22.689  -4.479  1.00 42.49           O  
ATOM   3699  CB  ILE C 212       0.771  22.597  -2.797  1.00 41.51           C  
ATOM   3700  CG1 ILE C 212       1.185  22.131  -1.409  1.00 40.41           C  
ATOM   3701  CG2 ILE C 212       0.141  23.972  -2.700  1.00 41.59           C  
ATOM   3702  CD1 ILE C 212       2.297  22.941  -0.800  1.00 40.83           C  
ATOM   3703  N   CYS C 213      -0.336  22.062  -5.786  1.00 56.90           N  
ATOM   3704  CA  CYS C 213      -0.972  22.570  -6.986  1.00 57.64           C  
ATOM   3705  C   CYS C 213      -2.251  21.802  -7.282  1.00 58.55           C  
ATOM   3706  O   CYS C 213      -3.261  22.389  -7.642  1.00 58.79           O  
ATOM   3707  CB  CYS C 213      -0.033  22.472  -8.184  1.00 58.53           C  
ATOM   3708  SG  CYS C 213       1.231  23.750  -8.286  1.00 58.95           S  
ATOM   3709  N   ARG C 214      -2.206  20.483  -7.154  1.00 77.52           N  
ATOM   3710  CA  ARG C 214      -3.397  19.693  -7.400  1.00 77.83           C  
ATOM   3711  C   ARG C 214      -4.482  19.900  -6.362  1.00 77.41           C  
ATOM   3712  O   ARG C 214      -5.638  20.091  -6.700  1.00 77.82           O  
ATOM   3713  CB  ARG C 214      -3.052  18.206  -7.445  1.00 77.85           C  
ATOM   3714  CG  ARG C 214      -2.644  17.687  -8.809  1.00 78.67           C  
ATOM   3715  CD  ARG C 214      -2.365  16.196  -8.755  1.00 78.84           C  
ATOM   3716  NE  ARG C 214      -3.295  15.511  -7.865  1.00 78.96           N  
ATOM   3717  CZ  ARG C 214      -2.967  15.043  -6.667  1.00 78.64           C  
ATOM   3718  NH1 ARG C 214      -3.877  14.439  -5.915  1.00 77.92           N  
ATOM   3719  NH2 ARG C 214      -1.727  15.175  -6.222  1.00 77.62           N1+
ATOM   3720  N   ARG C 215      -4.104  19.853  -5.092  1.00 68.84           N  
ATOM   3721  CA  ARG C 215      -5.071  20.024  -4.018  1.00 68.63           C  
ATOM   3722  C   ARG C 215      -5.662  21.408  -3.849  1.00 69.32           C  
ATOM   3723  O   ARG C 215      -6.860  21.558  -3.664  1.00 69.36           O  
ATOM   3724  CB  ARG C 215      -4.484  19.578  -2.688  1.00 68.14           C  
ATOM   3725  CG  ARG C 215      -5.491  19.615  -1.558  1.00 68.17           C  
ATOM   3726  CD  ARG C 215      -4.822  19.602  -0.197  1.00 68.43           C  
ATOM   3727  NE  ARG C 215      -3.603  18.810  -0.195  1.00 68.00           N  
ATOM   3728  CZ  ARG C 215      -2.420  19.273   0.184  1.00 68.35           C  
ATOM   3729  NH1 ARG C 215      -2.306  20.521   0.611  1.00 67.83           N  
ATOM   3730  NH2 ARG C 215      -1.357  18.486   0.151  1.00 67.02           N1+
ATOM   3731  N   ASN C 216      -4.806  22.417  -3.902  1.00 57.84           N  
ATOM   3732  CA  ASN C 216      -5.237  23.790  -3.714  1.00 57.80           C  
ATOM   3733  C   ASN C 216      -5.639  24.571  -4.948  1.00 58.92           C  
ATOM   3734  O   ASN C 216      -6.490  25.438  -4.872  1.00 59.63           O  
ATOM   3735  CB  ASN C 216      -4.180  24.559  -2.925  1.00 57.74           C  
ATOM   3736  CG  ASN C 216      -3.908  23.943  -1.576  1.00 56.99           C  
ATOM   3737  OD1 ASN C 216      -4.334  22.835  -1.294  1.00 57.69           O  
ATOM   3738  ND2 ASN C 216      -3.197  24.661  -0.736  1.00 57.71           N  
ATOM   3739  N   LEU C 217      -5.018  24.281  -6.080  1.00 58.19           N  
ATOM   3740  CA  LEU C 217      -5.337  24.996  -7.305  1.00 58.72           C  
ATOM   3741  C   LEU C 217      -6.252  24.226  -8.241  1.00 58.89           C  
ATOM   3742  O   LEU C 217      -6.569  24.691  -9.324  1.00 59.68           O  
ATOM   3743  CB  LEU C 217      -4.064  25.424  -8.022  1.00 58.80           C  
ATOM   3744  CG  LEU C 217      -3.185  26.384  -7.230  1.00 59.09           C  
ATOM   3745  CD1 LEU C 217      -2.079  26.949  -8.097  1.00 58.62           C  
ATOM   3746  CD2 LEU C 217      -4.023  27.502  -6.645  1.00 58.83           C  
ATOM   3747  N   ASP C 218      -6.673  23.045  -7.821  1.00100.45           N  
ATOM   3748  CA  ASP C 218      -7.518  22.166  -8.607  1.00101.37           C  
ATOM   3749  C   ASP C 218      -6.992  21.930 -10.017  1.00102.05           C  
ATOM   3750  O   ASP C 218      -7.766  21.880 -10.964  1.00102.71           O  
ATOM   3751  CB  ASP C 218      -8.935  22.729  -8.680  1.00101.27           C  
ATOM   3752  CG  ASP C 218      -9.986  21.647  -8.735  1.00102.86           C  
ATOM   3753  OD1 ASP C 218      -9.813  20.621  -8.052  1.00102.49           O  
ATOM   3754  OD2 ASP C 218     -10.984  21.820  -9.464  1.00103.34           O1-
ATOM   3755  N   ILE C 219      -5.696  21.658 -10.098  1.00 65.08           N  
ATOM   3756  CA  ILE C 219      -5.081  21.335 -11.376  1.00 65.03           C  
ATOM   3757  C   ILE C 219      -4.779  19.849 -11.367  1.00 65.00           C  
ATOM   3758  O   ILE C 219      -4.029  19.380 -10.524  1.00 64.58           O  
ATOM   3759  CB  ILE C 219      -3.789  22.127 -11.568  1.00 65.22           C  
ATOM   3760  CG1 ILE C 219      -4.083  23.618 -11.475  1.00 65.49           C  
ATOM   3761  CG2 ILE C 219      -3.147  21.796 -12.900  1.00 65.19           C  
ATOM   3762  CD1 ILE C 219      -2.854  24.485 -11.572  1.00 65.89           C  
ATOM   3763  N   GLU C 220      -5.371  19.105 -12.300  1.00106.19           N  
ATOM   3764  CA  GLU C 220      -5.173  17.657 -12.342  1.00105.84           C  
ATOM   3765  C   GLU C 220      -3.752  17.192 -12.614  1.00105.33           C  
ATOM   3766  O   GLU C 220      -3.265  16.292 -11.944  1.00105.37           O  
ATOM   3767  CB  GLU C 220      -6.161  16.996 -13.304  1.00106.32           C  
ATOM   3768  CG  GLU C 220      -7.552  16.829 -12.715  1.00106.82           C  
ATOM   3769  CD  GLU C 220      -8.337  18.125 -12.666  1.00107.57           C  
ATOM   3770  OE1 GLU C 220      -9.496  18.103 -12.205  1.00107.35           O  
ATOM   3771  OE2 GLU C 220      -7.794  19.166 -13.091  1.00107.70           O1-
ATOM   3772  N   ARG C 221      -3.072  17.796 -13.575  1.00 87.69           N  
ATOM   3773  CA  ARG C 221      -1.688  17.399 -13.795  1.00 88.57           C  
ATOM   3774  C   ARG C 221      -0.807  18.628 -13.962  1.00 88.23           C  
ATOM   3775  O   ARG C 221      -0.453  18.966 -15.091  1.00 89.19           O  
ATOM   3776  CB  ARG C 221      -1.579  16.498 -15.028  1.00 88.62           C  
ATOM   3777  CG  ARG C 221      -0.507  15.424 -14.924  1.00 88.72           C  
ATOM   3778  CD  ARG C 221       0.878  15.989 -15.195  1.00 88.91           C  
ATOM   3779  NE  ARG C 221       1.927  15.022 -14.884  1.00 88.90           N  
ATOM   3780  CZ  ARG C 221       3.168  15.090 -15.353  1.00 89.14           C  
ATOM   3781  NH1 ARG C 221       4.058  14.165 -15.017  1.00 88.61           N  
ATOM   3782  NH2 ARG C 221       3.522  16.081 -16.160  1.00 89.80           N1+
ATOM   3783  N   PRO C 222      -0.416  19.244 -12.846  1.00 68.55           N  
ATOM   3784  CA  PRO C 222       0.418  20.441 -13.029  1.00 68.62           C  
ATOM   3785  C   PRO C 222       1.657  20.232 -13.888  1.00 69.06           C  
ATOM   3786  O   PRO C 222       2.199  19.135 -13.919  1.00 68.87           O  
ATOM   3787  CB  PRO C 222       0.871  20.771 -11.609  1.00 68.05           C  
ATOM   3788  CG  PRO C 222      -0.240  20.328 -10.750  1.00 67.69           C  
ATOM   3789  CD  PRO C 222      -0.588  19.011 -11.340  1.00 67.72           C  
ATOM   3790  N   THR C 223       2.100  21.287 -14.567  1.00 61.65           N  
ATOM   3791  CA  THR C 223       3.326  21.233 -15.354  1.00 62.07           C  
ATOM   3792  C   THR C 223       4.431  21.989 -14.628  1.00 61.28           C  
ATOM   3793  O   THR C 223       4.199  22.550 -13.558  1.00 60.88           O  
ATOM   3794  CB  THR C 223       3.130  21.825 -16.758  1.00 62.68           C  
ATOM   3795  OG1 THR C 223       2.965  23.244 -16.661  1.00 63.18           O  
ATOM   3796  CG2 THR C 223       1.901  21.225 -17.417  1.00 62.88           C  
ATOM   3797  N   TYR C 224       5.632  21.989 -15.198  1.00 50.01           N  
ATOM   3798  CA  TYR C 224       6.716  22.816 -14.680  1.00 50.26           C  
ATOM   3799  C   TYR C 224       6.313  24.288 -14.646  1.00 51.14           C  
ATOM   3800  O   TYR C 224       6.703  25.019 -13.737  1.00 50.73           O  
ATOM   3801  CB  TYR C 224       7.990  22.633 -15.509  1.00 50.35           C  
ATOM   3802  CG  TYR C 224       8.789  21.406 -15.132  1.00 50.12           C  
ATOM   3803  CD1 TYR C 224       8.815  20.952 -13.820  1.00 48.85           C  
ATOM   3804  CD2 TYR C 224       9.526  20.710 -16.082  1.00 50.29           C  
ATOM   3805  CE1 TYR C 224       9.543  19.837 -13.464  1.00 48.37           C  
ATOM   3806  CE2 TYR C 224      10.259  19.589 -15.734  1.00 49.89           C  
ATOM   3807  CZ  TYR C 224      10.262  19.158 -14.422  1.00 48.97           C  
ATOM   3808  OH  TYR C 224      10.986  18.046 -14.061  1.00 48.76           O  
ATOM   3809  N   THR C 225       5.535  24.717 -15.636  1.00 52.59           N  
ATOM   3810  CA  THR C 225       5.012  26.080 -15.669  1.00 53.14           C  
ATOM   3811  C   THR C 225       4.227  26.387 -14.399  1.00 52.53           C  
ATOM   3812  O   THR C 225       4.451  27.407 -13.744  1.00 52.66           O  
ATOM   3813  CB  THR C 225       4.100  26.311 -16.888  1.00 53.45           C  
ATOM   3814  OG1 THR C 225       4.834  26.062 -18.093  1.00 54.06           O  
ATOM   3815  CG2 THR C 225       3.577  27.740 -16.903  1.00 53.64           C  
ATOM   3816  N   ASN C 226       3.301  25.495 -14.064  1.00 51.33           N  
ATOM   3817  CA  ASN C 226       2.535  25.599 -12.828  1.00 50.70           C  
ATOM   3818  C   ASN C 226       3.438  25.626 -11.599  1.00 50.23           C  
ATOM   3819  O   ASN C 226       3.274  26.468 -10.716  1.00 49.56           O  
ATOM   3820  CB  ASN C 226       1.541  24.440 -12.723  1.00 50.56           C  
ATOM   3821  CG  ASN C 226       0.611  24.362 -13.920  1.00 51.74           C  
ATOM   3822  OD1 ASN C 226       0.545  23.341 -14.606  1.00 51.49           O  
ATOM   3823  ND2 ASN C 226      -0.108  25.447 -14.180  1.00 51.54           N  
ATOM   3824  N   LEU C 227       4.383  24.691 -11.546  1.00 39.85           N  
ATOM   3825  CA  LEU C 227       5.303  24.594 -10.418  1.00 39.28           C  
ATOM   3826  C   LEU C 227       6.174  25.841 -10.278  1.00 39.53           C  
ATOM   3827  O   LEU C 227       6.352  26.354  -9.176  1.00 38.96           O  
ATOM   3828  CB  LEU C 227       6.193  23.355 -10.552  1.00 38.96           C  
ATOM   3829  CG  LEU C 227       5.524  21.979 -10.500  1.00 38.61           C  
ATOM   3830  CD1 LEU C 227       6.541  20.914 -10.122  1.00 37.59           C  
ATOM   3831  CD2 LEU C 227       4.351  21.966  -9.537  1.00 37.92           C  
ATOM   3832  N   ASN C 228       6.701  26.335 -11.395  1.00 39.32           N  
ATOM   3833  CA  ASN C 228       7.632  27.458 -11.360  1.00 39.90           C  
ATOM   3834  C   ASN C 228       6.958  28.762 -10.959  1.00 40.15           C  
ATOM   3835  O   ASN C 228       7.551  29.586 -10.264  1.00 40.12           O  
ATOM   3836  CB  ASN C 228       8.317  27.631 -12.718  1.00 40.02           C  
ATOM   3837  CG  ASN C 228       9.225  26.465 -13.067  1.00 40.18           C  
ATOM   3838  OD1 ASN C 228       9.639  25.703 -12.193  1.00 38.96           O  
ATOM   3839  ND2 ASN C 228       9.546  26.327 -14.349  1.00 40.35           N  
ATOM   3840  N   ARG C 229       5.722  28.952 -11.410  1.00 51.45           N  
ATOM   3841  CA  ARG C 229       4.944  30.128 -11.035  1.00 51.73           C  
ATOM   3842  C   ARG C 229       4.664  30.171  -9.536  1.00 51.11           C  
ATOM   3843  O   ARG C 229       4.726  31.233  -8.918  1.00 51.49           O  
ATOM   3844  CB  ARG C 229       3.647  30.179 -11.843  1.00 51.95           C  
ATOM   3845  CG  ARG C 229       3.888  30.751 -13.224  1.00 52.53           C  
ATOM   3846  CD  ARG C 229       2.712  30.625 -14.159  1.00 52.62           C  
ATOM   3847  NE  ARG C 229       3.006  31.336 -15.399  1.00 54.34           N  
ATOM   3848  CZ  ARG C 229       2.206  31.379 -16.457  1.00 54.80           C  
ATOM   3849  NH1 ARG C 229       2.576  32.058 -17.536  1.00 55.32           N  
ATOM   3850  NH2 ARG C 229       1.042  30.743 -16.438  1.00 54.28           N1+
ATOM   3851  N   LEU C 230       4.359  29.019  -8.951  1.00 47.29           N  
ATOM   3852  CA  LEU C 230       4.155  28.956  -7.512  1.00 46.56           C  
ATOM   3853  C   LEU C 230       5.488  29.215  -6.812  1.00 46.57           C  
ATOM   3854  O   LEU C 230       5.555  29.996  -5.865  1.00 46.33           O  
ATOM   3855  CB  LEU C 230       3.565  27.606  -7.100  1.00 45.77           C  
ATOM   3856  CG  LEU C 230       3.316  27.398  -5.606  1.00 45.55           C  
ATOM   3857  CD1 LEU C 230       2.575  28.589  -5.021  1.00 45.70           C  
ATOM   3858  CD2 LEU C 230       2.532  26.114  -5.366  1.00 44.82           C  
ATOM   3859  N   ILE C 231       6.547  28.588  -7.301  1.00 41.44           N  
ATOM   3860  CA  ILE C 231       7.879  28.762  -6.742  1.00 41.65           C  
ATOM   3861  C   ILE C 231       8.338  30.213  -6.828  1.00 42.12           C  
ATOM   3862  O   ILE C 231       8.961  30.729  -5.920  1.00 41.86           O  
ATOM   3863  CB  ILE C 231       8.903  27.848  -7.445  1.00 41.21           C  
ATOM   3864  CG1 ILE C 231       8.602  26.388  -7.140  1.00 40.25           C  
ATOM   3865  CG2 ILE C 231      10.318  28.172  -7.013  1.00 40.50           C  
ATOM   3866  CD1 ILE C 231       9.465  25.415  -7.906  1.00 39.88           C  
ATOM   3867  N   SER C 232       8.024  30.862  -7.930  1.00 51.35           N  
ATOM   3868  CA  SER C 232       8.415  32.250  -8.133  1.00 52.36           C  
ATOM   3869  C   SER C 232       7.785  33.173  -7.095  1.00 52.49           C  
ATOM   3870  O   SER C 232       8.356  34.207  -6.748  1.00 52.84           O  
ATOM   3871  CB  SER C 232       8.030  32.709  -9.538  1.00 53.21           C  
ATOM   3872  OG  SER C 232       6.626  32.865  -9.645  1.00 54.21           O  
ATOM   3873  N   GLN C 233       6.605  32.802  -6.608  1.00 39.61           N  
ATOM   3874  CA  GLN C 233       5.940  33.564  -5.554  1.00 39.31           C  
ATOM   3875  C   GLN C 233       6.715  33.496  -4.240  1.00 38.76           C  
ATOM   3876  O   GLN C 233       6.829  34.497  -3.531  1.00 39.16           O  
ATOM   3877  CB  GLN C 233       4.502  33.079  -5.358  1.00 38.77           C  
ATOM   3878  CG  GLN C 233       3.597  33.373  -6.545  1.00 39.52           C  
ATOM   3879  CD  GLN C 233       3.310  34.857  -6.721  1.00 40.32           C  
ATOM   3880  OE1 GLN C 233       3.513  35.656  -5.808  1.00 40.33           O  
ATOM   3881  NE2 GLN C 233       2.836  35.231  -7.904  1.00 40.89           N  
ATOM   3882  N   ILE C 234       7.273  32.334  -3.932  1.00 42.47           N  
ATOM   3883  CA  ILE C 234       8.068  32.191  -2.728  1.00 41.69           C  
ATOM   3884  C   ILE C 234       9.306  33.061  -2.875  1.00 42.12           C  
ATOM   3885  O   ILE C 234       9.651  33.814  -1.983  1.00 42.31           O  
ATOM   3886  CB  ILE C 234       8.516  30.737  -2.483  1.00 40.48           C  
ATOM   3887  CG1 ILE C 234       7.331  29.848  -2.140  1.00 40.32           C  
ATOM   3888  CG2 ILE C 234       9.520  30.661  -1.352  1.00 39.76           C  
ATOM   3889  CD1 ILE C 234       7.018  28.816  -3.194  1.00 40.44           C  
ATOM   3890  N   VAL C 235       9.971  32.942  -4.015  1.00 39.06           N  
ATOM   3891  CA  VAL C 235      11.170  33.710  -4.282  1.00 39.85           C  
ATOM   3892  C   VAL C 235      10.866  35.193  -4.214  1.00 40.43           C  
ATOM   3893  O   VAL C 235      11.624  35.957  -3.645  1.00 40.27           O  
ATOM   3894  CB  VAL C 235      11.780  33.353  -5.643  1.00 39.76           C  
ATOM   3895  CG1 VAL C 235      12.979  34.231  -5.932  1.00 39.81           C  
ATOM   3896  CG2 VAL C 235      12.176  31.893  -5.666  1.00 38.75           C  
ATOM   3897  N   SER C 236       9.745  35.588  -4.796  1.00 40.48           N  
ATOM   3898  CA  SER C 236       9.321  36.981  -4.775  1.00 41.18           C  
ATOM   3899  C   SER C 236       9.180  37.497  -3.350  1.00 40.85           C  
ATOM   3900  O   SER C 236       9.633  38.593  -3.039  1.00 41.48           O  
ATOM   3901  CB  SER C 236       7.997  37.151  -5.521  1.00 41.93           C  
ATOM   3902  OG  SER C 236       7.519  38.481  -5.406  1.00 41.96           O  
ATOM   3903  N   SER C 237       8.561  36.707  -2.490  1.00 45.51           N  
ATOM   3904  CA  SER C 237       8.357  37.090  -1.108  1.00 45.77           C  
ATOM   3905  C   SER C 237       9.663  37.244  -0.371  1.00 45.81           C  
ATOM   3906  O   SER C 237       9.836  38.156   0.412  1.00 46.14           O  
ATOM   3907  CB  SER C 237       7.509  36.056  -0.383  1.00 44.85           C  
ATOM   3908  OG  SER C 237       6.259  35.893  -0.995  1.00 45.49           O  
ATOM   3909  N   ILE C 238      10.581  36.331  -0.629  1.00 47.30           N  
ATOM   3910  CA  ILE C 238      11.873  36.346   0.016  1.00 46.87           C  
ATOM   3911  C   ILE C 238      12.701  37.550  -0.398  1.00 47.21           C  
ATOM   3912  O   ILE C 238      13.402  38.127   0.411  1.00 47.35           O  
ATOM   3913  CB  ILE C 238      12.640  35.048  -0.298  1.00 45.99           C  
ATOM   3914  CG1 ILE C 238      11.942  33.860   0.347  1.00 45.14           C  
ATOM   3915  CG2 ILE C 238      14.080  35.122   0.170  1.00 44.90           C  
ATOM   3916  CD1 ILE C 238      12.560  32.530  -0.004  1.00 43.94           C  
ATOM   3917  N   THR C 239      12.619  37.923  -1.661  1.00 42.81           N  
ATOM   3918  CA  THR C 239      13.412  39.034  -2.171  1.00 43.46           C  
ATOM   3919  C   THR C 239      12.663  40.365  -2.101  1.00 44.60           C  
ATOM   3920  O   THR C 239      13.237  41.417  -2.385  1.00 44.98           O  
ATOM   3921  CB  THR C 239      13.850  38.784  -3.626  1.00 43.57           C  
ATOM   3922  OG1 THR C 239      12.694  38.730  -4.470  1.00 44.27           O  
ATOM   3923  CG2 THR C 239      14.610  37.470  -3.737  1.00 42.39           C  
ATOM   3924  N   ALA C 240      11.390  40.322  -1.740  1.00 51.30           N  
ATOM   3925  CA  ALA C 240      10.574  41.525  -1.678  1.00 52.05           C  
ATOM   3926  C   ALA C 240      11.039  42.505  -0.628  1.00 52.09           C  
ATOM   3927  O   ALA C 240      10.928  43.700  -0.789  1.00 52.80           O  
ATOM   3928  CB  ALA C 240       9.115  41.169  -1.465  1.00 51.79           C  
ATOM   3929  N   SER C 241      11.562  41.982   0.459  1.00 64.39           N  
ATOM   3930  CA  SER C 241      12.055  42.827   1.543  1.00 64.86           C  
ATOM   3931  C   SER C 241      13.276  43.625   1.100  1.00 64.61           C  
ATOM   3932  O   SER C 241      13.632  44.631   1.714  1.00 64.50           O  
ATOM   3933  CB  SER C 241      12.396  41.982   2.771  1.00 63.47           C  
ATOM   3934  OG  SER C 241      13.139  40.830   2.406  1.00 63.09           O  
ATOM   3935  N   LEU C 242      13.918  43.160   0.034  1.00 53.12           N  
ATOM   3936  CA  LEU C 242      15.068  43.839  -0.553  1.00 52.70           C  
ATOM   3937  C   LEU C 242      14.674  44.765  -1.698  1.00 53.85           C  
ATOM   3938  O   LEU C 242      15.267  45.828  -1.876  1.00 53.75           O  
ATOM   3939  CB  LEU C 242      16.098  42.824  -1.047  1.00 52.05           C  
ATOM   3940  CG  LEU C 242      16.678  41.846  -0.025  1.00 51.48           C  
ATOM   3941  CD1 LEU C 242      15.620  40.922   0.568  1.00 51.59           C  
ATOM   3942  CD2 LEU C 242      17.775  41.053  -0.689  1.00 50.67           C  
ATOM   3943  N   ARG C 243      13.683  44.343  -2.478  1.00 47.45           N  
ATOM   3944  CA  ARG C 243      13.299  45.080  -3.675  1.00 48.35           C  
ATOM   3945  C   ARG C 243      12.283  46.176  -3.389  1.00 48.92           C  
ATOM   3946  O   ARG C 243      12.015  47.012  -4.250  1.00 49.55           O  
ATOM   3947  CB  ARG C 243      12.740  44.127  -4.736  1.00 48.56           C  
ATOM   3948  CG  ARG C 243      13.770  43.180  -5.325  1.00 47.75           C  
ATOM   3949  CD  ARG C 243      13.128  42.194  -6.283  1.00 47.95           C  
ATOM   3950  NE  ARG C 243      12.200  41.290  -5.610  1.00 48.01           N  
ATOM   3951  CZ  ARG C 243      10.879  41.335  -5.750  1.00 47.67           C  
ATOM   3952  NH1 ARG C 243      10.112  40.470  -5.102  1.00 47.20           N  
ATOM   3953  NH2 ARG C 243      10.326  42.243  -6.540  1.00 48.25           N1+
ATOM   3954  N   PHE C 244      11.672  46.140  -2.211  1.00 57.01           N  
ATOM   3955  CA  PHE C 244      10.676  47.143  -1.855  1.00 57.89           C  
ATOM   3956  C   PHE C 244      10.924  47.735  -0.476  1.00 57.57           C  
ATOM   3957  O   PHE C 244      11.147  46.999   0.486  1.00 57.13           O  
ATOM   3958  CB  PHE C 244       9.268  46.546  -1.914  1.00 57.49           C  
ATOM   3959  CG  PHE C 244       8.843  46.125  -3.292  1.00 58.10           C  
ATOM   3960  CD1 PHE C 244       8.242  47.029  -4.151  1.00 57.95           C  
ATOM   3961  CD2 PHE C 244       9.041  44.825  -3.725  1.00 57.61           C  
ATOM   3962  CE1 PHE C 244       7.848  46.645  -5.419  1.00 58.04           C  
ATOM   3963  CE2 PHE C 244       8.649  44.434  -4.992  1.00 57.86           C  
ATOM   3964  CZ  PHE C 244       8.052  45.346  -5.840  1.00 57.98           C  
ATOM   3965  N   ASP C 245      10.876  49.058  -0.370  1.00 96.72           N  
ATOM   3966  CA  ASP C 245      11.137  49.537   0.976  1.00 97.11           C  
ATOM   3967  C   ASP C 245       9.846  49.313   1.747  1.00 96.98           C  
ATOM   3968  O   ASP C 245       8.765  49.642   1.258  1.00 97.81           O  
ATOM   3969  CB  ASP C 245      11.503  51.020   0.965  1.00 97.08           C  
ATOM   3970  CG  ASP C 245      12.082  51.488   2.285  1.00 96.85           C  
ATOM   3971  OD1 ASP C 245      11.551  51.089   3.343  1.00 96.66           O  
ATOM   3972  OD2 ASP C 245      13.067  52.256   2.266  1.00 96.99           O1-
ATOM   3973  N   GLY C 246      10.059  48.883   2.983  1.00 87.67           N  
ATOM   3974  CA  GLY C 246       8.948  48.492   3.828  1.00 87.85           C  
ATOM   3975  C   GLY C 246       9.222  48.562   5.314  1.00 87.80           C  
ATOM   3976  O   GLY C 246      10.374  48.577   5.748  1.00 86.92           O  
ATOM   3977  N   VAL C 250      14.183  42.428   5.620  1.00 46.51           N1+
ATOM   3978  CA  VAL C 250      15.194  41.416   5.863  1.00 45.35           C  
ATOM   3979  C   VAL C 250      16.137  41.446   4.662  1.00 45.41           C  
ATOM   3980  O   VAL C 250      15.676  41.411   3.522  1.00 46.40           O  
ATOM   3981  CB  VAL C 250      14.576  40.012   6.039  1.00 45.03           C  
ATOM   3982  CG1 VAL C 250      15.633  39.015   6.484  1.00 44.00           C  
ATOM   3983  CG2 VAL C 250      13.431  40.058   7.036  1.00 44.80           C  
ATOM   3984  N   ASP C 251      17.445  41.519   4.896  1.00 58.39           N  
ATOM   3985  CA  ASP C 251      18.403  41.388   3.794  1.00 57.76           C  
ATOM   3986  C   ASP C 251      19.196  40.093   3.941  1.00 56.77           C  
ATOM   3987  O   ASP C 251      18.998  39.358   4.906  1.00 56.96           O  
ATOM   3988  CB  ASP C 251      19.346  42.599   3.718  1.00 57.89           C  
ATOM   3989  CG  ASP C 251      20.364  42.630   4.843  1.00 57.41           C  
ATOM   3990  OD1 ASP C 251      19.977  42.460   6.015  1.00 58.17           O  
ATOM   3991  OD2 ASP C 251      21.564  42.804   4.552  1.00 58.28           O1-
ATOM   3992  N   LEU C 252      20.087  39.814   2.990  1.00 54.14           N  
ATOM   3993  CA  LEU C 252      20.774  38.521   2.952  1.00 53.27           C  
ATOM   3994  C   LEU C 252      21.558  38.195   4.214  1.00 52.66           C  
ATOM   3995  O   LEU C 252      21.590  37.040   4.644  1.00 52.11           O  
ATOM   3996  CB  LEU C 252      21.738  38.448   1.759  1.00 53.14           C  
ATOM   3997  CG  LEU C 252      21.279  38.069   0.346  1.00 53.80           C  
ATOM   3998  CD1 LEU C 252      19.895  38.583   0.012  1.00 54.48           C  
ATOM   3999  CD2 LEU C 252      22.300  38.556  -0.676  1.00 53.07           C  
ATOM   4000  N   THR C 253      22.177  39.203   4.816  1.00 41.39           N  
ATOM   4001  CA  THR C 253      22.967  38.965   6.014  1.00 41.40           C  
ATOM   4002  C   THR C 253      22.020  38.644   7.163  1.00 41.13           C  
ATOM   4003  O   THR C 253      22.313  37.806   8.015  1.00 40.77           O  
ATOM   4004  CB  THR C 253      23.851  40.179   6.367  1.00 41.47           C  
ATOM   4005  OG1 THR C 253      24.793  40.409   5.312  1.00 41.95           O  
ATOM   4006  CG2 THR C 253      24.600  39.940   7.673  1.00 41.58           C  
ATOM   4007  N   GLU C 254      20.872  39.315   7.166  1.00 45.11           N  
ATOM   4008  CA  GLU C 254      19.846  39.089   8.176  1.00 45.09           C  
ATOM   4009  C   GLU C 254      19.260  37.680   8.093  1.00 44.70           C  
ATOM   4010  O   GLU C 254      18.953  37.072   9.119  1.00 44.62           O  
ATOM   4011  CB  GLU C 254      18.736  40.135   8.043  1.00 46.05           C  
ATOM   4012  CG  GLU C 254      19.024  41.431   8.782  1.00 46.75           C  
ATOM   4013  CD  GLU C 254      17.871  42.413   8.721  1.00 48.13           C  
ATOM   4014  OE1 GLU C 254      17.089  42.480   9.693  1.00 48.51           O  
ATOM   4015  OE2 GLU C 254      17.751  43.131   7.705  1.00 48.36           O1-
ATOM   4016  N   PHE C 255      19.089  37.170   6.874  1.00 38.57           N  
ATOM   4017  CA  PHE C 255      18.542  35.826   6.681  1.00 38.42           C  
ATOM   4018  C   PHE C 255      19.400  34.734   7.306  1.00 37.65           C  
ATOM   4019  O   PHE C 255      18.907  33.921   8.084  1.00 37.76           O  
ATOM   4020  CB  PHE C 255      18.351  35.512   5.191  1.00 37.99           C  
ATOM   4021  CG  PHE C 255      17.084  36.069   4.602  1.00 39.27           C  
ATOM   4022  CD1 PHE C 255      15.855  35.511   4.920  1.00 39.18           C  
ATOM   4023  CD2 PHE C 255      17.122  37.112   3.693  1.00 40.52           C  
ATOM   4024  CE1 PHE C 255      14.686  36.009   4.373  1.00 40.61           C  
ATOM   4025  CE2 PHE C 255      15.956  37.612   3.138  1.00 41.47           C  
ATOM   4026  CZ  PHE C 255      14.736  37.059   3.479  1.00 41.55           C  
ATOM   4027  N   GLN C 256      20.684  34.721   6.965  1.00 37.61           N  
ATOM   4028  CA  GLN C 256      21.595  33.696   7.469  1.00 37.12           C  
ATOM   4029  C   GLN C 256      21.806  33.802   8.977  1.00 37.66           C  
ATOM   4030  O   GLN C 256      21.861  32.789   9.673  1.00 37.71           O  
ATOM   4031  CB  GLN C 256      22.938  33.758   6.728  1.00 37.23           C  
ATOM   4032  CG  GLN C 256      23.713  35.057   6.881  1.00 37.35           C  
ATOM   4033  CD  GLN C 256      24.795  35.211   5.831  1.00 36.96           C  
ATOM   4034  OE1 GLN C 256      24.592  34.879   4.665  1.00 36.82           O  
ATOM   4035  NE2 GLN C 256      25.953  35.713   6.241  1.00 36.91           N  
ATOM   4036  N   THR C 257      21.924  35.029   9.474  1.00 34.41           N  
ATOM   4037  CA  THR C 257      22.172  35.271  10.890  1.00 35.06           C  
ATOM   4038  C   THR C 257      21.026  34.755  11.763  1.00 35.49           C  
ATOM   4039  O   THR C 257      21.255  34.177  12.826  1.00 36.19           O  
ATOM   4040  CB  THR C 257      22.395  36.774  11.160  1.00 35.41           C  
ATOM   4041  OG1 THR C 257      23.575  37.210  10.473  1.00 35.23           O  
ATOM   4042  CG2 THR C 257      22.558  37.042  12.648  1.00 35.74           C  
ATOM   4043  N   ASN C 258      19.797  34.950  11.299  1.00 39.17           N  
ATOM   4044  CA  ASN C 258      18.607  34.566  12.056  1.00 39.66           C  
ATOM   4045  C   ASN C 258      18.164  33.117  11.842  1.00 39.46           C  
ATOM   4046  O   ASN C 258      17.538  32.523  12.718  1.00 40.30           O  
ATOM   4047  CB  ASN C 258      17.447  35.511  11.730  1.00 40.01           C  
ATOM   4048  CG  ASN C 258      17.602  36.871  12.386  1.00 40.77           C  
ATOM   4049  OD1 ASN C 258      17.389  37.018  13.589  1.00 41.33           O  
ATOM   4050  ND2 ASN C 258      17.970  37.873  11.599  1.00 40.53           N  
ATOM   4051  N   LEU C 259      18.485  32.550  10.682  1.00 36.83           N  
ATOM   4052  CA  LEU C 259      17.970  31.234  10.297  1.00 36.82           C  
ATOM   4053  C   LEU C 259      18.969  30.096  10.496  1.00 36.48           C  
ATOM   4054  O   LEU C 259      18.580  28.928  10.508  1.00 37.08           O  
ATOM   4055  CB  LEU C 259      17.517  31.244   8.833  1.00 35.68           C  
ATOM   4056  CG  LEU C 259      16.251  32.022   8.484  1.00 36.28           C  
ATOM   4057  CD1 LEU C 259      16.057  32.076   6.979  1.00 35.94           C  
ATOM   4058  CD2 LEU C 259      15.037  31.392   9.160  1.00 36.51           C  
ATOM   4059  N   VAL C 260      20.248  30.426  10.647  1.00 30.39           N  
ATOM   4060  CA  VAL C 260      21.291  29.401  10.672  1.00 30.42           C  
ATOM   4061  C   VAL C 260      22.052  29.403  11.994  1.00 31.40           C  
ATOM   4062  O   VAL C 260      22.924  30.243  12.223  1.00 31.19           O  
ATOM   4063  CB  VAL C 260      22.292  29.583   9.517  1.00 29.97           C  
ATOM   4064  CG1 VAL C 260      23.299  28.440   9.497  1.00 30.05           C  
ATOM   4065  CG2 VAL C 260      21.555  29.678   8.191  1.00 28.81           C  
ATOM   4066  N   PRO C 261      21.704  28.456  12.877  1.00 35.12           N  
ATOM   4067  CA  PRO C 261      22.331  28.292  14.191  1.00 35.82           C  
ATOM   4068  C   PRO C 261      23.747  27.727  14.127  1.00 35.89           C  
ATOM   4069  O   PRO C 261      24.636  28.207  14.826  1.00 36.08           O  
ATOM   4070  CB  PRO C 261      21.398  27.305  14.893  1.00 36.16           C  
ATOM   4071  CG  PRO C 261      20.817  26.492  13.784  1.00 35.43           C  
ATOM   4072  CD  PRO C 261      20.683  27.426  12.612  1.00 35.42           C  
ATOM   4073  N   TYR C 262      23.936  26.696  13.311  1.00 39.87           N  
ATOM   4074  CA  TYR C 262      25.233  26.063  13.130  1.00 39.61           C  
ATOM   4075  C   TYR C 262      25.563  26.070  11.641  1.00 39.36           C  
ATOM   4076  O   TYR C 262      24.661  25.905  10.822  1.00 39.41           O  
ATOM   4077  CB  TYR C 262      25.204  24.649  13.703  1.00 39.83           C  
ATOM   4078  CG  TYR C 262      24.809  24.649  15.161  1.00 40.26           C  
ATOM   4079  CD1 TYR C 262      25.711  25.013  16.151  1.00 39.86           C  
ATOM   4080  CD2 TYR C 262      23.518  24.313  15.544  1.00 40.25           C  
ATOM   4081  CE1 TYR C 262      25.338  25.029  17.484  1.00 39.90           C  
ATOM   4082  CE2 TYR C 262      23.138  24.322  16.870  1.00 40.07           C  
ATOM   4083  CZ  TYR C 262      24.048  24.682  17.836  1.00 40.19           C  
ATOM   4084  OH  TYR C 262      23.662  24.688  19.157  1.00 40.71           O  
ATOM   4085  N   PRO C 263      26.841  26.282  11.283  1.00 35.04           N  
ATOM   4086  CA  PRO C 263      27.239  26.425   9.874  1.00 34.71           C  
ATOM   4087  C   PRO C 263      26.652  25.345   8.958  1.00 34.75           C  
ATOM   4088  O   PRO C 263      26.180  25.650   7.863  1.00 34.35           O  
ATOM   4089  CB  PRO C 263      28.765  26.305   9.932  1.00 35.33           C  
ATOM   4090  CG  PRO C 263      29.125  26.776  11.298  1.00 35.12           C  
ATOM   4091  CD  PRO C 263      27.999  26.343  12.194  1.00 35.35           C  
ATOM   4092  N   ARG C 264      26.683  24.096   9.408  1.00 36.58           N  
ATOM   4093  CA  ARG C 264      26.212  22.977   8.601  1.00 36.19           C  
ATOM   4094  C   ARG C 264      24.684  22.881   8.574  1.00 36.42           C  
ATOM   4095  O   ARG C 264      24.110  22.286   7.662  1.00 36.12           O  
ATOM   4096  CB  ARG C 264      26.815  21.670   9.116  1.00 36.57           C  
ATOM   4097  CG  ARG C 264      28.284  21.498   8.762  1.00 36.79           C  
ATOM   4098  CD  ARG C 264      28.942  20.409   9.596  1.00 37.10           C  
ATOM   4099  NE  ARG C 264      28.351  19.091   9.366  1.00 37.78           N  
ATOM   4100  CZ  ARG C 264      28.634  18.316   8.323  1.00 37.37           C  
ATOM   4101  NH1 ARG C 264      29.501  18.721   7.405  1.00 37.10           N  
ATOM   4102  NH2 ARG C 264      28.053  17.133   8.198  1.00 37.17           N1+
ATOM   4103  N   ILE C 265      24.027  23.463   9.573  1.00 34.28           N  
ATOM   4104  CA  ILE C 265      22.574  23.362   9.684  1.00 33.92           C  
ATOM   4105  C   ILE C 265      21.912  24.574   9.026  1.00 33.88           C  
ATOM   4106  O   ILE C 265      21.334  25.428   9.702  1.00 33.38           O  
ATOM   4107  CB  ILE C 265      22.128  23.263  11.163  1.00 34.48           C  
ATOM   4108  CG1 ILE C 265      22.995  22.256  11.926  1.00 34.91           C  
ATOM   4109  CG2 ILE C 265      20.650  22.907  11.268  1.00 34.28           C  
ATOM   4110  CD1 ILE C 265      22.845  20.826  11.449  1.00 34.57           C  
ATOM   4111  N   HIS C 266      22.022  24.661   7.704  1.00 40.55           N  
ATOM   4112  CA  HIS C 266      21.586  25.858   6.992  1.00 39.42           C  
ATOM   4113  C   HIS C 266      20.558  25.590   5.890  1.00 38.46           C  
ATOM   4114  O   HIS C 266      20.588  26.237   4.843  1.00 37.98           O  
ATOM   4115  CB  HIS C 266      22.803  26.599   6.417  1.00 38.72           C  
ATOM   4116  CG  HIS C 266      23.598  25.806   5.420  1.00 39.39           C  
ATOM   4117  ND1 HIS C 266      24.922  25.486   5.620  1.00 39.97           N  
ATOM   4118  CD2 HIS C 266      23.268  25.303   4.208  1.00 39.15           C  
ATOM   4119  CE1 HIS C 266      25.372  24.803   4.583  1.00 39.75           C  
ATOM   4120  NE2 HIS C 266      24.386  24.679   3.708  1.00 39.49           N  
ATOM   4121  N   PHE C 267      19.639  24.658   6.126  1.00 32.77           N  
ATOM   4122  CA  PHE C 267      18.640  24.327   5.112  1.00 32.35           C  
ATOM   4123  C   PHE C 267      17.209  24.571   5.590  1.00 32.38           C  
ATOM   4124  O   PHE C 267      16.493  23.624   5.914  1.00 32.52           O  
ATOM   4125  CB  PHE C 267      18.777  22.861   4.688  1.00 32.46           C  
ATOM   4126  CG  PHE C 267      20.140  22.496   4.172  1.00 32.98           C  
ATOM   4127  CD1 PHE C 267      20.458  22.649   2.832  1.00 32.41           C  
ATOM   4128  CD2 PHE C 267      21.101  21.984   5.028  1.00 33.59           C  
ATOM   4129  CE1 PHE C 267      21.714  22.305   2.359  1.00 32.41           C  
ATOM   4130  CE2 PHE C 267      22.356  21.640   4.562  1.00 33.98           C  
ATOM   4131  CZ  PHE C 267      22.663  21.801   3.228  1.00 33.57           C  
ATOM   4132  N   PRO C 268      16.780  25.841   5.626  1.00 32.38           N  
ATOM   4133  CA  PRO C 268      15.399  26.114   6.033  1.00 32.36           C  
ATOM   4134  C   PRO C 268      14.371  25.705   4.975  1.00 32.27           C  
ATOM   4135  O   PRO C 268      14.625  25.826   3.775  1.00 32.04           O  
ATOM   4136  CB  PRO C 268      15.389  27.632   6.249  1.00 32.21           C  
ATOM   4137  CG  PRO C 268      16.522  28.143   5.434  1.00 32.95           C  
ATOM   4138  CD  PRO C 268      17.571  27.078   5.507  1.00 32.02           C  
ATOM   4139  N   LEU C 269      13.218  25.229   5.434  1.00 41.62           N  
ATOM   4140  CA  LEU C 269      12.082  24.944   4.564  1.00 41.71           C  
ATOM   4141  C   LEU C 269      11.366  26.229   4.181  1.00 42.49           C  
ATOM   4142  O   LEU C 269      11.240  27.138   4.998  1.00 42.66           O  
ATOM   4143  CB  LEU C 269      11.086  24.004   5.243  1.00 41.87           C  
ATOM   4144  CG  LEU C 269      11.548  22.644   5.753  1.00 42.34           C  
ATOM   4145  CD1 LEU C 269      10.334  21.813   6.124  1.00 42.11           C  
ATOM   4146  CD2 LEU C 269      12.390  21.943   4.713  1.00 42.23           C  
ATOM   4147  N   ALA C 270      10.841  26.268   2.972  1.00 43.33           N  
ATOM   4148  CA  ALA C 270      10.081  27.409   2.529  1.00 44.07           C  
ATOM   4149  C   ALA C 270       8.614  27.024   2.519  1.00 45.03           C  
ATOM   4150  O   ALA C 270       8.265  25.919   2.144  1.00 44.64           O  
ATOM   4151  CB  ALA C 270      10.515  27.834   1.148  1.00 44.63           C  
ATOM   4152  N   THR C 271       7.758  27.940   2.950  1.00 58.57           N  
ATOM   4153  CA  THR C 271       6.316  27.714   2.949  1.00 58.75           C  
ATOM   4154  C   THR C 271       5.598  28.984   2.522  1.00 59.72           C  
ATOM   4155  O   THR C 271       6.003  30.080   2.901  1.00 60.56           O  
ATOM   4156  CB  THR C 271       5.805  27.278   4.334  1.00 58.40           C  
ATOM   4157  OG1 THR C 271       6.677  26.277   4.875  1.00 58.48           O  
ATOM   4158  CG2 THR C 271       4.400  26.713   4.232  1.00 58.88           C  
ATOM   4159  N   TYR C 272       4.536  28.837   1.756  1.00 40.72           N  
ATOM   4160  CA  TYR C 272       3.808  29.991   1.294  1.00 41.19           C  
ATOM   4161  C   TYR C 272       2.321  29.867   1.460  1.00 41.43           C  
ATOM   4162  O   TYR C 272       1.741  28.840   1.203  1.00 41.48           O  
ATOM   4163  CB  TYR C 272       4.115  30.207  -0.171  1.00 41.50           C  
ATOM   4164  CG  TYR C 272       3.535  31.450  -0.770  1.00 42.96           C  
ATOM   4165  CD1 TYR C 272       4.226  32.636  -0.736  1.00 43.09           C  
ATOM   4166  CD2 TYR C 272       2.309  31.432  -1.400  1.00 43.00           C  
ATOM   4167  CE1 TYR C 272       3.709  33.771  -1.295  1.00 43.69           C  
ATOM   4168  CE2 TYR C 272       1.785  32.567  -1.960  1.00 43.55           C  
ATOM   4169  CZ  TYR C 272       2.495  33.732  -1.901  1.00 44.24           C  
ATOM   4170  OH  TYR C 272       1.992  34.868  -2.456  1.00 45.29           O  
ATOM   4171  N   ALA C 273       1.708  30.945   1.897  1.00 45.69           N  
ATOM   4172  CA  ALA C 273       0.261  31.012   2.027  1.00 45.94           C  
ATOM   4173  C   ALA C 273      -0.214  32.421   1.688  1.00 46.52           C  
ATOM   4174  O   ALA C 273       0.483  33.396   1.963  1.00 47.15           O  
ATOM   4175  CB  ALA C 273      -0.169  30.619   3.437  1.00 45.33           C  
ATOM   4176  N   PRO C 274      -1.408  32.531   1.087  1.00 44.11           N  
ATOM   4177  CA  PRO C 274      -2.274  31.403   0.735  1.00 43.72           C  
ATOM   4178  C   PRO C 274      -2.049  30.896  -0.684  1.00 43.23           C  
ATOM   4179  O   PRO C 274      -1.685  31.674  -1.565  1.00 44.05           O  
ATOM   4180  CB  PRO C 274      -3.670  32.003   0.867  1.00 44.09           C  
ATOM   4181  CG  PRO C 274      -3.478  33.422   0.418  1.00 44.24           C  
ATOM   4182  CD  PRO C 274      -2.075  33.823   0.839  1.00 44.39           C  
ATOM   4183  N   VAL C 275      -2.261  29.603  -0.902  1.00 42.17           N  
ATOM   4184  CA  VAL C 275      -2.294  29.086  -2.260  1.00 42.40           C  
ATOM   4185  C   VAL C 275      -3.750  28.788  -2.590  1.00 42.21           C  
ATOM   4186  O   VAL C 275      -4.300  27.765  -2.180  1.00 41.91           O  
ATOM   4187  CB  VAL C 275      -1.432  27.817  -2.413  1.00 41.66           C  
ATOM   4188  CG1 VAL C 275      -1.528  27.276  -3.829  1.00 41.83           C  
ATOM   4189  CG2 VAL C 275       0.016  28.115  -2.047  1.00 41.12           C  
ATOM   4190  N   ILE C 276      -4.371  29.699  -3.332  1.00 56.63           N  
ATOM   4191  CA  ILE C 276      -5.760  29.410  -3.656  1.00 56.39           C  
ATOM   4192  C   ILE C 276      -6.148  29.897  -5.053  1.00 57.07           C  
ATOM   4193  O   ILE C 276      -5.747  30.978  -5.490  1.00 57.98           O  
ATOM   4194  CB  ILE C 276      -6.717  30.014  -2.591  1.00 56.98           C  
ATOM   4195  CG1 ILE C 276      -6.352  31.472  -2.300  1.00 57.89           C  
ATOM   4196  CG2 ILE C 276      -6.744  29.175  -1.317  1.00 57.42           C  
ATOM   4197  CD1 ILE C 276      -7.513  32.302  -1.795  1.00 58.36           C  
ATOM   4198  N   SER C 277      -7.071  29.106  -5.587  1.00 53.57           N  
ATOM   4199  CA  SER C 277      -7.592  29.301  -6.936  1.00 53.71           C  
ATOM   4200  C   SER C 277      -8.447  30.567  -6.991  1.00 54.24           C  
ATOM   4201  O   SER C 277      -9.018  30.981  -5.983  1.00 53.83           O  
ATOM   4202  CB  SER C 277      -8.402  28.088  -7.389  1.00 53.29           C  
ATOM   4203  OG  SER C 277      -9.505  27.864  -6.532  1.00 53.66           O  
ATOM   4204  N   ALA C 278      -8.510  31.189  -8.164  1.00 52.29           N  
ATOM   4205  CA  ALA C 278      -9.294  32.405  -8.354  1.00 52.57           C  
ATOM   4206  C   ALA C 278     -10.775  32.169  -8.080  1.00 52.99           C  
ATOM   4207  O   ALA C 278     -11.464  33.053  -7.568  1.00 52.85           O  
ATOM   4208  CB  ALA C 278      -9.098  32.950  -9.766  1.00 52.71           C  
ATOM   4209  N   GLU C 279     -11.269  30.986  -8.435  1.00 79.13           N  
ATOM   4210  CA  GLU C 279     -12.647  30.570  -8.192  1.00 78.73           C  
ATOM   4211  C   GLU C 279     -13.005  30.679  -6.712  1.00 78.68           C  
ATOM   4212  O   GLU C 279     -14.153  30.949  -6.358  1.00 79.18           O  
ATOM   4213  CB  GLU C 279     -12.865  29.127  -8.660  1.00 78.83           C  
ATOM   4214  CG  GLU C 279     -12.815  28.921 -10.164  1.00 79.72           C  
ATOM   4215  CD  GLU C 279     -11.439  29.194 -10.747  1.00 80.02           C  
ATOM   4216  OE1 GLU C 279     -10.481  29.364  -9.962  1.00 79.15           O  
ATOM   4217  OE2 GLU C 279     -11.316  29.230 -11.990  1.00 80.17           O1-
ATOM   4218  N   LYS C 280     -12.023  30.325  -5.888  1.00 81.36           N  
ATOM   4219  CA  LYS C 280     -12.433  30.438  -4.493  1.00 81.09           C  
ATOM   4220  C   LYS C 280     -11.850  31.662  -3.796  1.00 81.22           C  
ATOM   4221  O   LYS C 280     -12.434  32.164  -2.844  1.00 81.34           O  
ATOM   4222  CB  LYS C 280     -12.053  29.169  -3.731  1.00 80.91           C  
ATOM   4223  CG  LYS C 280     -12.094  29.342  -2.224  1.00 81.13           C  
ATOM   4224  CD  LYS C 280     -12.620  28.098  -1.531  1.00 80.95           C  
ATOM   4225  CE  LYS C 280     -14.020  27.762  -2.016  1.00 81.77           C  
ATOM   4226  NZ  LYS C 280     -15.018  28.787  -1.599  1.00 81.49           N1+
ATOM   4227  N   ALA C 281     -10.985  32.441  -4.437  1.00 54.14           N  
ATOM   4228  CA  ALA C 281     -10.562  33.715  -3.866  1.00 54.21           C  
ATOM   4229  C   ALA C 281     -11.635  34.767  -4.084  1.00 54.52           C  
ATOM   4230  O   ALA C 281     -11.695  35.768  -3.370  1.00 54.64           O  
ATOM   4231  CB  ALA C 281      -9.255  34.163  -4.465  1.00 53.44           C  
ATOM   4232  N   TYR C 282     -12.469  34.538  -5.090  1.00 79.45           N  
ATOM   4233  CA  TYR C 282     -13.720  35.261  -5.217  1.00 79.65           C  
ATOM   4234  C   TYR C 282     -14.537  34.922  -3.973  1.00 79.71           C  
ATOM   4235  O   TYR C 282     -14.572  33.765  -3.554  1.00 79.84           O  
ATOM   4236  CB  TYR C 282     -14.447  34.864  -6.508  1.00 79.82           C  
ATOM   4237  CG  TYR C 282     -15.596  35.764  -6.921  1.00 79.85           C  
ATOM   4238  CD1 TYR C 282     -15.367  36.951  -7.609  1.00 79.77           C  
ATOM   4239  CD2 TYR C 282     -16.912  35.408  -6.652  1.00 79.94           C  
ATOM   4240  CE1 TYR C 282     -16.417  37.768  -7.996  1.00 79.46           C  
ATOM   4241  CE2 TYR C 282     -17.967  36.217  -7.036  1.00 79.43           C  
ATOM   4242  CZ  TYR C 282     -17.713  37.396  -7.707  1.00 80.42           C  
ATOM   4243  OH  TYR C 282     -18.760  38.204  -8.090  1.00 81.05           O  
ATOM   4244  N   HIS C 283     -15.154  35.939  -3.376  1.00128.38           N  
ATOM   4245  CA  HIS C 283     -15.975  35.823  -2.159  1.00129.65           C  
ATOM   4246  C   HIS C 283     -15.374  35.008  -0.999  1.00129.11           C  
ATOM   4247  O   HIS C 283     -16.102  34.315  -0.287  1.00129.61           O  
ATOM   4248  CB  HIS C 283     -17.365  35.252  -2.505  1.00129.53           C  
ATOM   4249  CG  HIS C 283     -17.343  33.864  -3.073  1.00129.44           C  
ATOM   4250  ND1 HIS C 283     -16.786  32.792  -2.409  1.00129.46           N  
ATOM   4251  CD2 HIS C 283     -17.809  33.377  -4.247  1.00129.38           C  
ATOM   4252  CE1 HIS C 283     -16.909  31.705  -3.149  1.00129.33           C  
ATOM   4253  NE2 HIS C 283     -17.526  32.032  -4.270  1.00129.50           N  
ATOM   4254  N   GLU C 284     -14.061  35.098  -0.801  1.00103.16           N  
ATOM   4255  CA  GLU C 284     -13.392  34.427   0.313  1.00103.02           C  
ATOM   4256  C   GLU C 284     -12.075  35.111   0.655  1.00103.27           C  
ATOM   4257  O   GLU C 284     -11.113  35.047  -0.111  1.00102.64           O  
ATOM   4258  CB  GLU C 284     -13.140  32.950  -0.003  1.00102.48           C  
ATOM   4259  CG  GLU C 284     -12.699  32.131   1.205  1.00102.57           C  
ATOM   4260  CD  GLU C 284     -13.671  32.219   2.368  1.00103.51           C  
ATOM   4261  OE1 GLU C 284     -13.323  32.836   3.397  1.00102.90           O  
ATOM   4262  OE2 GLU C 284     -14.786  31.668   2.252  1.00102.91           O1-
ATOM   4263  N   GLN C 285     -11.982  35.783   1.804  1.00104.33           N  
ATOM   4264  CA  GLN C 285     -10.915  36.650   2.332  1.00104.17           C  
ATOM   4265  C   GLN C 285     -10.101  35.930   3.414  1.00103.26           C  
ATOM   4266  O   GLN C 285     -10.657  35.297   4.311  1.00103.15           O  
ATOM   4267  CB  GLN C 285     -11.489  38.006   2.768  1.00104.96           C  
ATOM   4268  CG  GLN C 285     -12.804  37.838   3.531  1.00105.66           C  
ATOM   4269  CD  GLN C 285     -13.884  37.079   2.779  1.00105.45           C  
ATOM   4270  OE1 GLN C 285     -14.314  37.498   1.699  1.00106.19           O  
ATOM   4271  NE2 GLN C 285     -14.325  35.960   3.335  1.00104.51           N  
ATOM   4272  N   LEU C 286      -8.783  35.751   3.334  1.00 62.57           N  
ATOM   4273  CA  LEU C 286      -8.029  35.052   4.370  1.00 62.15           C  
ATOM   4274  C   LEU C 286      -7.190  36.019   5.203  1.00 62.42           C  
ATOM   4275  O   LEU C 286      -6.465  36.854   4.664  1.00 62.52           O  
ATOM   4276  CB  LEU C 286      -7.138  33.974   3.749  1.00 62.17           C  
ATOM   4277  CG  LEU C 286      -7.899  32.776   3.174  1.00 62.46           C  
ATOM   4278  CD1 LEU C 286      -7.018  31.955   2.246  1.00 61.56           C  
ATOM   4279  CD2 LEU C 286      -8.461  31.909   4.291  1.00 61.88           C  
ATOM   4280  N   SER C 287      -7.294  35.889   6.522  1.00 44.39           N  
ATOM   4281  CA  SER C 287      -6.651  36.816   7.450  1.00 44.88           C  
ATOM   4282  C   SER C 287      -5.176  36.510   7.691  1.00 44.98           C  
ATOM   4283  O   SER C 287      -4.661  35.476   7.260  1.00 43.97           O  
ATOM   4284  CB  SER C 287      -7.394  36.821   8.787  1.00 44.16           C  
ATOM   4285  OG  SER C 287      -7.069  35.675   9.551  1.00 44.13           O  
ATOM   4286  N   VAL C 288      -4.509  37.431   8.382  1.00 44.70           N  
ATOM   4287  CA  VAL C 288      -3.106  37.278   8.751  1.00 44.55           C  
ATOM   4288  C   VAL C 288      -2.920  36.051   9.632  1.00 43.89           C  
ATOM   4289  O   VAL C 288      -1.994  35.264   9.432  1.00 43.37           O  
ATOM   4290  CB  VAL C 288      -2.573  38.533   9.482  1.00 44.99           C  
ATOM   4291  CG1 VAL C 288      -1.318  38.207  10.286  1.00 44.22           C  
ATOM   4292  CG2 VAL C 288      -2.294  39.644   8.484  1.00 45.22           C  
ATOM   4293  N   ALA C 289      -3.813  35.886  10.602  1.00 44.14           N  
ATOM   4294  CA  ALA C 289      -3.748  34.747  11.507  1.00 44.06           C  
ATOM   4295  C   ALA C 289      -4.019  33.444  10.762  1.00 43.38           C  
ATOM   4296  O   ALA C 289      -3.456  32.404  11.095  1.00 42.63           O  
ATOM   4297  CB  ALA C 289      -4.736  34.920  12.650  1.00 43.46           C  
ATOM   4298  N   GLU C 290      -4.870  33.508   9.743  1.00 59.34           N  
ATOM   4299  CA  GLU C 290      -5.188  32.329   8.943  1.00 59.29           C  
ATOM   4300  C   GLU C 290      -3.984  31.864   8.125  1.00 58.89           C  
ATOM   4301  O   GLU C 290      -3.592  30.699   8.193  1.00 58.17           O  
ATOM   4302  CB  GLU C 290      -6.381  32.608   8.029  1.00 59.23           C  
ATOM   4303  CG  GLU C 290      -7.721  32.600   8.756  1.00 59.88           C  
ATOM   4304  CD  GLU C 290      -8.875  33.006   7.863  1.00 60.24           C  
ATOM   4305  OE1 GLU C 290      -8.804  34.096   7.257  1.00 60.44           O  
ATOM   4306  OE2 GLU C 290      -9.849  32.231   7.758  1.00 60.83           O1-
ATOM   4307  N   ILE C 291      -3.402  32.772   7.347  1.00 40.08           N  
ATOM   4308  CA  ILE C 291      -2.264  32.423   6.502  1.00 39.71           C  
ATOM   4309  C   ILE C 291      -1.028  32.060   7.327  1.00 39.67           C  
ATOM   4310  O   ILE C 291      -0.210  31.246   6.896  1.00 39.02           O  
ATOM   4311  CB  ILE C 291      -1.909  33.563   5.519  1.00 40.52           C  
ATOM   4312  CG1 ILE C 291      -1.569  34.848   6.275  1.00 40.80           C  
ATOM   4313  CG2 ILE C 291      -3.056  33.815   4.555  1.00 40.50           C  
ATOM   4314  CD1 ILE C 291      -1.135  35.986   5.378  1.00 41.10           C  
ATOM   4315  N   THR C 292      -0.892  32.660   8.506  1.00 39.97           N  
ATOM   4316  CA  THR C 292       0.218  32.342   9.401  1.00 39.42           C  
ATOM   4317  C   THR C 292       0.082  30.930   9.971  1.00 39.22           C  
ATOM   4318  O   THR C 292       1.062  30.189  10.062  1.00 38.62           O  
ATOM   4319  CB  THR C 292       0.320  33.351  10.563  1.00 40.02           C  
ATOM   4320  OG1 THR C 292       0.378  34.684  10.041  1.00 41.36           O  
ATOM   4321  CG2 THR C 292       1.567  33.084  11.390  1.00 40.14           C  
ATOM   4322  N   ASN C 293      -1.137  30.562  10.354  1.00 47.30           N  
ATOM   4323  CA  ASN C 293      -1.402  29.220  10.866  1.00 46.87           C  
ATOM   4324  C   ASN C 293      -1.192  28.158   9.792  1.00 46.35           C  
ATOM   4325  O   ASN C 293      -0.757  27.044  10.081  1.00 46.14           O  
ATOM   4326  CB  ASN C 293      -2.827  29.122  11.420  1.00 47.43           C  
ATOM   4327  CG  ASN C 293      -2.991  29.835  12.750  1.00 48.05           C  
ATOM   4328  OD1 ASN C 293      -3.985  30.523  12.981  1.00 48.35           O  
ATOM   4329  ND2 ASN C 293      -2.013  29.673  13.634  1.00 48.19           N  
ATOM   4330  N   ALA C 294      -1.516  28.515   8.553  1.00 40.47           N  
ATOM   4331  CA  ALA C 294      -1.334  27.626   7.411  1.00 40.26           C  
ATOM   4332  C   ALA C 294       0.127  27.211   7.220  1.00 40.45           C  
ATOM   4333  O   ALA C 294       0.409  26.084   6.815  1.00 39.76           O  
ATOM   4334  CB  ALA C 294      -1.864  28.290   6.145  1.00 40.18           C  
ATOM   4335  N   CYS C 295       1.050  28.126   7.508  1.00 43.69           N  
ATOM   4336  CA  CYS C 295       2.481  27.869   7.337  1.00 43.27           C  
ATOM   4337  C   CYS C 295       3.005  26.759   8.251  1.00 42.87           C  
ATOM   4338  O   CYS C 295       4.034  26.147   7.965  1.00 42.64           O  
ATOM   4339  CB  CYS C 295       3.279  29.156   7.569  1.00 43.70           C  
ATOM   4340  SG  CYS C 295       3.082  30.390   6.258  1.00 44.68           S  
ATOM   4341  N   PHE C 296       2.292  26.496   9.342  1.00 42.86           N  
ATOM   4342  CA  PHE C 296       2.699  25.457  10.285  1.00 42.20           C  
ATOM   4343  C   PHE C 296       1.861  24.195  10.123  1.00 42.14           C  
ATOM   4344  O   PHE C 296       1.928  23.287  10.949  1.00 42.25           O  
ATOM   4345  CB  PHE C 296       2.596  25.954  11.728  1.00 42.36           C  
ATOM   4346  CG  PHE C 296       3.588  27.025  12.078  1.00 43.20           C  
ATOM   4347  CD1 PHE C 296       3.320  28.354  11.801  1.00 43.40           C  
ATOM   4348  CD2 PHE C 296       4.791  26.701  12.687  1.00 42.96           C  
ATOM   4349  CE1 PHE C 296       4.229  29.340  12.126  1.00 43.81           C  
ATOM   4350  CE2 PHE C 296       5.705  27.684  13.013  1.00 44.00           C  
ATOM   4351  CZ  PHE C 296       5.422  29.005  12.736  1.00 43.51           C  
ATOM   4352  N   GLU C 297       1.072  24.140   9.056  1.00 64.19           N  
ATOM   4353  CA  GLU C 297       0.297  22.947   8.752  1.00 64.29           C  
ATOM   4354  C   GLU C 297       1.148  22.038   7.870  1.00 63.95           C  
ATOM   4355  O   GLU C 297       1.620  22.467   6.818  1.00 63.74           O  
ATOM   4356  CB  GLU C 297      -1.009  23.314   8.044  1.00 64.43           C  
ATOM   4357  CG  GLU C 297      -2.015  24.069   8.905  1.00 65.47           C  
ATOM   4358  CD  GLU C 297      -2.671  23.198   9.958  1.00 66.63           C  
ATOM   4359  OE1 GLU C 297      -2.644  21.958   9.809  1.00 66.26           O  
ATOM   4360  OE2 GLU C 297      -3.224  23.757  10.930  1.00 67.52           O1-
ATOM   4361  N   PRO C 298       1.355  20.782   8.301  1.00 55.56           N  
ATOM   4362  CA  PRO C 298       2.181  19.810   7.570  1.00 55.63           C  
ATOM   4363  C   PRO C 298       1.776  19.643   6.105  1.00 55.36           C  
ATOM   4364  O   PRO C 298       2.637  19.438   5.250  1.00 55.86           O  
ATOM   4365  CB  PRO C 298       1.950  18.511   8.346  1.00 54.79           C  
ATOM   4366  CG  PRO C 298       1.649  18.964   9.732  1.00 55.35           C  
ATOM   4367  CD  PRO C 298       0.839  20.223   9.563  1.00 54.99           C  
ATOM   4368  N   ALA C 299       0.480  19.733   5.827  1.00 49.68           N  
ATOM   4369  CA  ALA C 299      -0.031  19.552   4.472  1.00 50.01           C  
ATOM   4370  C   ALA C 299       0.322  20.718   3.550  1.00 50.40           C  
ATOM   4371  O   ALA C 299       0.069  20.660   2.347  1.00 50.81           O  
ATOM   4372  CB  ALA C 299      -1.538  19.354   4.504  1.00 50.02           C  
ATOM   4373  N   ASN C 300       0.904  21.771   4.113  1.00 47.58           N  
ATOM   4374  CA  ASN C 300       1.281  22.946   3.334  1.00 47.69           C  
ATOM   4375  C   ASN C 300       2.785  23.115   3.185  1.00 47.32           C  
ATOM   4376  O   ASN C 300       3.250  24.105   2.619  1.00 47.89           O  
ATOM   4377  CB  ASN C 300       0.686  24.213   3.952  1.00 48.65           C  
ATOM   4378  CG  ASN C 300      -0.828  24.225   3.910  1.00 48.90           C  
ATOM   4379  OD1 ASN C 300      -1.486  24.527   4.905  1.00 49.01           O  
ATOM   4380  ND2 ASN C 300      -1.388  23.899   2.751  1.00 49.44           N  
ATOM   4381  N   GLN C 301       3.548  22.154   3.689  1.00 50.32           N  
ATOM   4382  CA  GLN C 301       4.995  22.239   3.578  1.00 50.53           C  
ATOM   4383  C   GLN C 301       5.386  22.004   2.126  1.00 50.58           C  
ATOM   4384  O   GLN C 301       4.769  21.198   1.431  1.00 50.87           O  
ATOM   4385  CB  GLN C 301       5.674  21.218   4.492  1.00 49.95           C  
ATOM   4386  CG  GLN C 301       5.339  21.381   5.966  1.00 49.95           C  
ATOM   4387  CD  GLN C 301       5.621  22.778   6.484  1.00 50.65           C  
ATOM   4388  OE1 GLN C 301       6.727  23.300   6.333  1.00 50.80           O  
ATOM   4389  NE2 GLN C 301       4.617  23.392   7.100  1.00 50.65           N  
ATOM   4390  N   MET C 302       6.415  22.708   1.670  1.00 50.33           N  
ATOM   4391  CA  MET C 302       6.868  22.635   0.286  0.61 50.55           C  
ATOM   4392  C   MET C 302       8.008  21.631   0.146  1.00 49.99           C  
ATOM   4393  O   MET C 302       8.623  21.523  -0.913  1.00 49.94           O  
ATOM   4394  CB  MET C 302       7.320  24.012  -0.209  0.61 50.99           C  
ATOM   4395  CG  MET C 302       6.301  25.132  -0.026  0.61 51.64           C  
ATOM   4396  SD  MET C 302       5.006  25.159  -1.273  0.61 52.87           S  
ATOM   4397  CE  MET C 302       4.485  26.867  -1.197  0.61 52.83           C  
ATOM   4398  N   VAL C 303       8.297  20.928   1.234  1.00 50.78           N  
ATOM   4399  CA  VAL C 303       9.254  19.835   1.239  1.00 50.81           C  
ATOM   4400  C   VAL C 303       8.556  18.663   1.907  1.00 50.99           C  
ATOM   4401  O   VAL C 303       8.008  18.813   3.000  1.00 51.26           O  
ATOM   4402  CB  VAL C 303      10.559  20.186   1.976  1.00 50.70           C  
ATOM   4403  CG1 VAL C 303      11.496  18.988   1.985  1.00 50.43           C  
ATOM   4404  CG2 VAL C 303      11.230  21.387   1.329  1.00 50.50           C  
ATOM   4405  N   LYS C 304       8.562  17.500   1.261  1.00 54.05           N  
ATOM   4406  CA  LYS C 304       7.921  16.342   1.863  1.00 54.57           C  
ATOM   4407  C   LYS C 304       8.649  15.912   3.126  1.00 54.65           C  
ATOM   4408  O   LYS C 304       9.622  15.159   3.084  1.00 55.67           O  
ATOM   4409  CB  LYS C 304       7.866  15.180   0.867  1.00 55.13           C  
ATOM   4410  CG  LYS C 304       6.832  15.345  -0.238  1.00 55.14           C  
ATOM   4411  CD  LYS C 304       5.464  14.867   0.216  1.00 55.50           C  
ATOM   4412  CE  LYS C 304       4.487  14.816  -0.944  1.00 55.74           C  
ATOM   4413  NZ  LYS C 304       3.223  14.117  -0.582  1.00 56.32           N1+
ATOM   4414  N   CYS C 305       8.149  16.412   4.250  1.00 54.63           N  
ATOM   4415  CA  CYS C 305       8.570  15.994   5.576  1.00 55.64           C  
ATOM   4416  C   CYS C 305       7.529  16.490   6.574  1.00 55.39           C  
ATOM   4417  O   CYS C 305       6.654  17.283   6.223  1.00 55.04           O  
ATOM   4418  CB  CYS C 305       9.965  16.521   5.916  1.00 55.83           C  
ATOM   4419  SG  CYS C 305      10.083  18.308   6.065  1.00 56.22           S  
ATOM   4420  N   ASP C 306       7.629  16.030   7.814  1.00 56.72           N  
ATOM   4421  CA  ASP C 306       6.622  16.338   8.820  1.00 56.43           C  
ATOM   4422  C   ASP C 306       7.236  17.120   9.975  1.00 56.67           C  
ATOM   4423  O   ASP C 306       7.947  16.548  10.802  1.00 57.01           O  
ATOM   4424  CB  ASP C 306       5.959  15.058   9.332  1.00 57.45           C  
ATOM   4425  CG  ASP C 306       4.628  15.322  10.018  1.00 57.65           C  
ATOM   4426  OD1 ASP C 306       4.366  16.481  10.401  1.00 57.49           O  
ATOM   4427  OD2 ASP C 306       3.840  14.366  10.171  1.00 58.26           O1-
ATOM   4428  N   PRO C 307       6.975  18.435  10.027  1.00 48.68           N  
ATOM   4429  CA  PRO C 307       7.571  19.302  11.051  1.00 49.26           C  
ATOM   4430  C   PRO C 307       7.207  18.882  12.476  1.00 49.76           C  
ATOM   4431  O   PRO C 307       7.940  19.227  13.402  1.00 50.43           O  
ATOM   4432  CB  PRO C 307       6.990  20.688  10.731  1.00 48.90           C  
ATOM   4433  CG  PRO C 307       6.461  20.589   9.340  1.00 48.73           C  
ATOM   4434  CD  PRO C 307       6.041  19.167   9.156  1.00 48.59           C  
ATOM   4435  N   ARG C 308       6.104  18.155  12.648  1.00 52.30           N  
ATOM   4436  CA  ARG C 308       5.747  17.628  13.970  1.00 52.35           C  
ATOM   4437  C   ARG C 308       6.760  16.596  14.447  1.00 52.88           C  
ATOM   4438  O   ARG C 308       6.868  16.342  15.645  1.00 53.43           O  
ATOM   4439  CB  ARG C 308       4.355  16.999  13.961  1.00 52.55           C  
ATOM   4440  CG  ARG C 308       3.315  17.840  13.271  1.00 52.82           C  
ATOM   4441  CD  ARG C 308       1.965  17.174  13.320  1.00 52.07           C  
ATOM   4442  NE  ARG C 308       1.867  16.130  12.306  1.00 52.07           N  
ATOM   4443  CZ  ARG C 308       1.275  14.957  12.483  1.00 52.38           C  
ATOM   4444  NH1 ARG C 308       0.613  14.714  13.604  1.00 53.17           N  
ATOM   4445  NH2 ARG C 308       1.269  14.063  11.504  1.00 52.17           N1+
ATOM   4446  N   HIS C 309       7.533  16.026  13.523  1.00 65.40           N  
ATOM   4447  CA  HIS C 309       8.478  14.975  13.881  1.00 66.41           C  
ATOM   4448  C   HIS C 309       9.849  15.588  14.100  1.00 66.97           C  
ATOM   4449  O   HIS C 309      10.851  14.882  14.195  1.00 67.65           O  
ATOM   4450  CB  HIS C 309       8.592  13.928  12.768  1.00 65.90           C  
ATOM   4451  CG  HIS C 309       7.315  13.215  12.453  1.00 66.88           C  
ATOM   4452  ND1 HIS C 309       7.131  12.519  11.278  1.00 66.20           N  
ATOM   4453  CD2 HIS C 309       6.157  13.099  13.145  1.00 66.56           C  
ATOM   4454  CE1 HIS C 309       5.916  12.001  11.260  1.00 66.64           C  
ATOM   4455  NE2 HIS C 309       5.305  12.338  12.382  1.00 66.65           N  
ATOM   4456  N   GLY C 310       9.886  16.911  14.186  1.00 49.03           N  
ATOM   4457  CA  GLY C 310      11.115  17.611  14.492  1.00 49.41           C  
ATOM   4458  C   GLY C 310      10.871  18.818  15.365  1.00 49.70           C  
ATOM   4459  O   GLY C 310       9.775  19.010  15.890  1.00 49.43           O  
ATOM   4460  N   LYS C 311      11.905  19.637  15.514  1.00 45.64           N  
ATOM   4461  CA  LYS C 311      11.823  20.841  16.324  1.00 45.91           C  
ATOM   4462  C   LYS C 311      12.219  22.043  15.476  1.00 45.70           C  
ATOM   4463  O   LYS C 311      13.091  21.935  14.613  1.00 45.19           O  
ATOM   4464  CB  LYS C 311      12.734  20.725  17.542  1.00 46.64           C  
ATOM   4465  CG  LYS C 311      12.473  19.488  18.382  1.00 47.00           C  
ATOM   4466  CD  LYS C 311      12.750  19.726  19.854  1.00 47.81           C  
ATOM   4467  CE  LYS C 311      12.831  18.399  20.602  1.00 48.08           C  
ATOM   4468  NZ  LYS C 311      13.323  18.555  21.998  1.00 48.92           N1+
ATOM   4469  N   TYR C 312      11.590  23.188  15.717  1.00 36.60           N  
ATOM   4470  CA  TYR C 312      11.995  24.408  15.033  1.00 37.01           C  
ATOM   4471  C   TYR C 312      13.206  25.004  15.740  1.00 37.18           C  
ATOM   4472  O   TYR C 312      13.311  24.952  16.964  1.00 37.98           O  
ATOM   4473  CB  TYR C 312      10.843  25.418  14.973  1.00 36.42           C  
ATOM   4474  CG  TYR C 312       9.720  25.009  14.042  1.00 36.13           C  
ATOM   4475  CD1 TYR C 312       9.783  25.295  12.685  1.00 35.54           C  
ATOM   4476  CD2 TYR C 312       8.599  24.338  14.518  1.00 36.07           C  
ATOM   4477  CE1 TYR C 312       8.765  24.928  11.827  1.00 34.86           C  
ATOM   4478  CE2 TYR C 312       7.572  23.962  13.664  1.00 35.13           C  
ATOM   4479  CZ  TYR C 312       7.663  24.262  12.319  1.00 35.55           C  
ATOM   4480  OH  TYR C 312       6.651  23.898  11.459  1.00 34.64           O  
ATOM   4481  N   MET C 313      14.119  25.569  14.960  1.00 38.01           N  
ATOM   4482  CA  MET C 313      15.288  26.230  15.521  1.00 38.72           C  
ATOM   4483  C   MET C 313      15.257  27.711  15.187  1.00 38.13           C  
ATOM   4484  O   MET C 313      15.902  28.522  15.845  1.00 38.84           O  
ATOM   4485  CB  MET C 313      16.574  25.589  14.997  1.00 38.15           C  
ATOM   4486  CG  MET C 313      16.765  24.150  15.441  1.00 38.33           C  
ATOM   4487  SD  MET C 313      18.099  23.326  14.551  1.00 38.00           S  
ATOM   4488  CE  MET C 313      17.278  22.893  13.018  1.00 38.21           C  
ATOM   4489  N   ALA C 314      14.491  28.049  14.157  1.00 41.70           N  
ATOM   4490  CA  ALA C 314      14.308  29.433  13.745  1.00 42.33           C  
ATOM   4491  C   ALA C 314      13.167  29.522  12.749  1.00 41.40           C  
ATOM   4492  O   ALA C 314      12.878  28.564  12.033  1.00 40.62           O  
ATOM   4493  CB  ALA C 314      15.582  29.993  13.134  1.00 41.93           C  
ATOM   4494  N   CYS C 315      12.529  30.682  12.700  1.00 47.60           N  
ATOM   4495  CA  CYS C 315      11.443  30.914  11.766  1.00 47.28           C  
ATOM   4496  C   CYS C 315      11.491  32.348  11.284  1.00 48.05           C  
ATOM   4497  O   CYS C 315      11.616  33.281  12.077  1.00 49.05           O  
ATOM   4498  CB  CYS C 315      10.086  30.617  12.408  1.00 47.93           C  
ATOM   4499  SG  CYS C 315       9.742  28.864  12.669  1.00 47.66           S  
ATOM   4500  N   CYS C 316      11.380  32.517   9.976  1.00 37.44           N  
ATOM   4501  CA  CYS C 316      11.365  33.840   9.387  1.00 37.88           C  
ATOM   4502  C   CYS C 316      10.056  34.013   8.640  1.00 38.30           C  
ATOM   4503  O   CYS C 316       9.791  33.317   7.661  1.00 37.96           O  
ATOM   4504  CB  CYS C 316      12.562  34.034   8.453  1.00 37.27           C  
ATOM   4505  SG  CYS C 316      12.672  35.676   7.717  1.00 38.38           S  
ATOM   4506  N   LEU C 317       9.239  34.951   9.106  1.00 37.39           N  
ATOM   4507  CA  LEU C 317       7.957  35.220   8.472  1.00 37.76           C  
ATOM   4508  C   LEU C 317       7.996  36.532   7.714  1.00 38.37           C  
ATOM   4509  O   LEU C 317       8.274  37.589   8.280  1.00 39.23           O  
ATOM   4510  CB  LEU C 317       6.839  35.243   9.517  1.00 38.02           C  
ATOM   4511  CG  LEU C 317       6.545  33.901  10.188  1.00 37.36           C  
ATOM   4512  CD1 LEU C 317       5.866  34.100  11.530  1.00 37.16           C  
ATOM   4513  CD2 LEU C 317       5.678  33.051   9.274  1.00 36.60           C  
ATOM   4514  N   LEU C 318       7.738  36.442   6.424  1.00 39.24           N  
ATOM   4515  CA  LEU C 318       7.744  37.586   5.548  1.00 39.79           C  
ATOM   4516  C   LEU C 318       6.338  37.855   5.056  1.00 41.08           C  
ATOM   4517  O   LEU C 318       5.767  37.073   4.321  1.00 40.41           O  
ATOM   4518  CB  LEU C 318       8.669  37.329   4.368  1.00 39.78           C  
ATOM   4519  CG  LEU C 318      10.174  37.355   4.624  1.00 39.91           C  
ATOM   4520  CD1 LEU C 318      10.542  36.456   5.780  1.00 39.53           C  
ATOM   4521  CD2 LEU C 318      10.934  36.924   3.393  1.00 39.86           C  
ATOM   4522  N   TYR C 319       5.780  38.980   5.465  1.00 38.80           N  
ATOM   4523  CA  TYR C 319       4.435  39.339   5.077  1.00 38.69           C  
ATOM   4524  C   TYR C 319       4.433  40.416   4.025  1.00 39.72           C  
ATOM   4525  O   TYR C 319       5.293  41.266   4.006  1.00 40.00           O  
ATOM   4526  CB  TYR C 319       3.657  39.851   6.280  1.00 38.54           C  
ATOM   4527  CG  TYR C 319       3.494  38.876   7.403  1.00 38.20           C  
ATOM   4528  CD1 TYR C 319       4.450  38.762   8.380  1.00 37.96           C  
ATOM   4529  CD2 TYR C 319       2.369  38.094   7.502  1.00 37.74           C  
ATOM   4530  CE1 TYR C 319       4.299  37.879   9.413  1.00 37.26           C  
ATOM   4531  CE2 TYR C 319       2.213  37.209   8.532  1.00 37.23           C  
ATOM   4532  CZ  TYR C 319       3.181  37.112   9.480  1.00 37.11           C  
ATOM   4533  OH  TYR C 319       3.023  36.237  10.497  1.00 36.62           O  
ATOM   4534  N   ARG C 320       3.458  40.367   3.137  1.00 50.53           N  
ATOM   4535  CA  ARG C 320       3.341  41.382   2.114  1.00 51.48           C  
ATOM   4536  C   ARG C 320       1.883  41.705   1.839  1.00 51.39           C  
ATOM   4537  O   ARG C 320       1.020  40.857   1.948  1.00 50.95           O  
ATOM   4538  CB  ARG C 320       4.069  40.983   0.842  1.00 51.31           C  
ATOM   4539  CG  ARG C 320       3.420  39.860   0.084  1.00 50.93           C  
ATOM   4540  CD  ARG C 320       4.319  39.403  -1.032  1.00 51.33           C  
ATOM   4541  NE  ARG C 320       4.577  40.456  -1.993  1.00 51.74           N  
ATOM   4542  CZ  ARG C 320       5.374  40.310  -3.034  1.00 52.15           C  
ATOM   4543  NH1 ARG C 320       5.985  39.162  -3.233  1.00 51.55           N  
ATOM   4544  NH2 ARG C 320       5.561  41.306  -3.868  1.00 52.99           N1+
ATOM   4545  N   GLY C 321       1.618  42.953   1.494  1.00 44.76           N  
ATOM   4546  CA  GLY C 321       0.260  43.392   1.212  1.00 44.44           C  
ATOM   4547  C   GLY C 321      -0.451  44.007   2.402  1.00 44.36           C  
ATOM   4548  O   GLY C 321       0.167  44.672   3.234  1.00 44.38           O  
ATOM   4549  N   ASP C 322      -1.768  43.838   2.465  1.00 57.05           N  
ATOM   4550  CA  ASP C 322      -2.580  44.409   3.540  1.00 56.99           C  
ATOM   4551  C   ASP C 322      -2.301  43.699   4.830  1.00 56.31           C  
ATOM   4552  O   ASP C 322      -2.981  42.760   5.202  1.00 56.22           O  
ATOM   4553  CB  ASP C 322      -4.062  44.315   3.219  1.00 56.95           C  
ATOM   4554  CG  ASP C 322      -4.915  45.041   4.226  1.00 57.55           C  
ATOM   4555  OD1 ASP C 322      -4.603  46.198   4.545  1.00 57.48           O  
ATOM   4556  OD2 ASP C 322      -5.894  44.457   4.706  1.00 56.77           O1-
ATOM   4557  N   VAL C 323      -1.287  44.180   5.519  1.00 55.36           N  
ATOM   4558  CA  VAL C 323      -0.817  43.543   6.734  1.00 55.05           C  
ATOM   4559  C   VAL C 323      -0.668  44.572   7.842  1.00 55.11           C  
ATOM   4560  O   VAL C 323      -0.043  45.615   7.656  1.00 55.53           O  
ATOM   4561  CB  VAL C 323       0.538  42.842   6.501  1.00 55.10           C  
ATOM   4562  CG1 VAL C 323       1.038  42.218   7.779  1.00 54.81           C  
ATOM   4563  CG2 VAL C 323       0.425  41.796   5.398  1.00 54.75           C  
ATOM   4564  N   VAL C 324      -1.244  44.271   9.000  1.00 51.64           N  
ATOM   4565  CA  VAL C 324      -1.172  45.178  10.133  1.00 51.57           C  
ATOM   4566  C   VAL C 324      -0.328  44.547  11.230  1.00 51.20           C  
ATOM   4567  O   VAL C 324      -0.531  43.384  11.576  1.00 51.25           O  
ATOM   4568  CB  VAL C 324      -2.582  45.503  10.672  1.00 51.75           C  
ATOM   4569  CG1 VAL C 324      -2.510  46.377  11.913  1.00 51.96           C  
ATOM   4570  CG2 VAL C 324      -3.422  46.165   9.589  1.00 51.96           C  
ATOM   4571  N   PRO C 325       0.635  45.316  11.767  1.00 52.26           N  
ATOM   4572  CA  PRO C 325       1.607  44.856  12.766  1.00 51.73           C  
ATOM   4573  C   PRO C 325       0.944  44.207  13.971  1.00 51.23           C  
ATOM   4574  O   PRO C 325       1.430  43.194  14.476  1.00 51.13           O  
ATOM   4575  CB  PRO C 325       2.330  46.142  13.162  1.00 52.13           C  
ATOM   4576  CG  PRO C 325       2.284  46.965  11.933  1.00 52.46           C  
ATOM   4577  CD  PRO C 325       0.948  46.678  11.298  1.00 52.60           C  
ATOM   4578  N   LYS C 326      -0.162  44.792  14.419  1.00 57.73           N  
ATOM   4579  CA  LYS C 326      -0.916  44.257  15.543  1.00 57.27           C  
ATOM   4580  C   LYS C 326      -1.431  42.852  15.237  1.00 57.31           C  
ATOM   4581  O   LYS C 326      -1.451  41.985  16.113  1.00 56.72           O  
ATOM   4582  CB  LYS C 326      -2.080  45.191  15.884  1.00 58.02           C  
ATOM   4583  CG  LYS C 326      -3.188  44.555  16.706  1.00 57.89           C  
ATOM   4584  CD  LYS C 326      -4.472  44.437  15.908  1.00 58.65           C  
ATOM   4585  CE  LYS C 326      -5.589  43.845  16.752  1.00 58.61           C  
ATOM   4586  NZ  LYS C 326      -6.841  43.690  15.964  1.00 58.56           N1+
ATOM   4587  N   ASP C 327      -1.831  42.627  13.988  1.00 52.58           N  
ATOM   4588  CA  ASP C 327      -2.300  41.311  13.560  1.00 52.65           C  
ATOM   4589  C   ASP C 327      -1.160  40.297  13.473  1.00 52.01           C  
ATOM   4590  O   ASP C 327      -1.343  39.119  13.780  1.00 51.40           O  
ATOM   4591  CB  ASP C 327      -3.019  41.414  12.212  1.00 52.65           C  
ATOM   4592  CG  ASP C 327      -4.333  42.169  12.306  1.00 52.47           C  
ATOM   4593  OD1 ASP C 327      -4.765  42.483  13.435  1.00 52.89           O  
ATOM   4594  OD2 ASP C 327      -4.932  42.458  11.249  1.00 53.57           O1-
ATOM   4595  N   VAL C 328       0.016  40.759  13.062  1.00 45.19           N  
ATOM   4596  CA  VAL C 328       1.184  39.893  12.973  1.00 44.97           C  
ATOM   4597  C   VAL C 328       1.667  39.498  14.358  1.00 44.90           C  
ATOM   4598  O   VAL C 328       1.968  38.330  14.613  1.00 44.75           O  
ATOM   4599  CB  VAL C 328       2.331  40.569  12.209  1.00 45.43           C  
ATOM   4600  CG1 VAL C 328       3.613  39.761  12.334  1.00 45.02           C  
ATOM   4601  CG2 VAL C 328       1.953  40.740  10.761  1.00 45.36           C  
ATOM   4602  N   ASN C 329       1.701  40.470  15.254  1.00 46.22           N  
ATOM   4603  CA  ASN C 329       2.115  40.207  16.610  1.00 46.09           C  
ATOM   4604  C   ASN C 329       1.150  39.246  17.275  1.00 45.84           C  
ATOM   4605  O   ASN C 329       1.556  38.387  18.035  1.00 46.33           O  
ATOM   4606  CB  ASN C 329       2.199  41.493  17.410  1.00 46.69           C  
ATOM   4607  CG  ASN C 329       2.721  41.264  18.801  1.00 46.80           C  
ATOM   4608  OD1 ASN C 329       3.865  40.883  18.981  1.00 46.81           O  
ATOM   4609  ND2 ASN C 329       1.879  41.485  19.791  1.00 46.61           N  
ATOM   4610  N   ALA C 330      -0.133  39.401  16.980  1.00 43.62           N  
ATOM   4611  CA  ALA C 330      -1.171  38.536  17.526  1.00 43.24           C  
ATOM   4612  C   ALA C 330      -1.004  37.113  17.010  1.00 42.75           C  
ATOM   4613  O   ALA C 330      -0.973  36.158  17.789  1.00 42.73           O  
ATOM   4614  CB  ALA C 330      -2.551  39.074  17.177  1.00 43.71           C  
ATOM   4615  N   ALA C 331      -0.902  36.985  15.689  1.00 41.42           N  
ATOM   4616  CA  ALA C 331      -0.682  35.694  15.045  1.00 41.66           C  
ATOM   4617  C   ALA C 331       0.543  34.971  15.603  1.00 41.37           C  
ATOM   4618  O   ALA C 331       0.462  33.803  15.970  1.00 40.90           O  
ATOM   4619  CB  ALA C 331      -0.541  35.878  13.542  1.00 41.68           C  
ATOM   4620  N   ILE C 332       1.669  35.676  15.681  1.00 47.29           N  
ATOM   4621  CA  ILE C 332       2.911  35.087  16.180  1.00 47.20           C  
ATOM   4622  C   ILE C 332       2.774  34.669  17.640  1.00 47.06           C  
ATOM   4623  O   ILE C 332       3.216  33.585  18.030  1.00 47.14           O  
ATOM   4624  CB  ILE C 332       4.099  36.058  16.022  1.00 47.43           C  
ATOM   4625  CG1 ILE C 332       4.525  36.124  14.556  1.00 47.73           C  
ATOM   4626  CG2 ILE C 332       5.280  35.610  16.859  1.00 47.32           C  
ATOM   4627  CD1 ILE C 332       5.420  37.288  14.236  1.00 48.02           C  
ATOM   4628  N   ALA C 333       2.150  35.531  18.438  1.00 49.02           N  
ATOM   4629  CA  ALA C 333       1.888  35.244  19.846  1.00 49.07           C  
ATOM   4630  C   ALA C 333       1.125  33.932  19.999  1.00 48.96           C  
ATOM   4631  O   ALA C 333       1.430  33.126  20.875  1.00 49.07           O  
ATOM   4632  CB  ALA C 333       1.116  36.388  20.488  1.00 49.29           C  
ATOM   4633  N   THR C 334       0.129  33.732  19.140  1.00 59.19           N  
ATOM   4634  CA  THR C 334      -0.640  32.493  19.115  1.00 58.96           C  
ATOM   4635  C   THR C 334       0.264  31.269  18.935  1.00 59.38           C  
ATOM   4636  O   THR C 334       0.176  30.315  19.712  1.00 58.89           O  
ATOM   4637  CB  THR C 334      -1.698  32.521  18.000  1.00 59.11           C  
ATOM   4638  OG1 THR C 334      -2.704  33.488  18.325  1.00 59.65           O  
ATOM   4639  CG2 THR C 334      -2.347  31.155  17.837  1.00 58.68           C  
ATOM   4640  N   ILE C 335       1.123  31.290  17.916  1.00 50.23           N  
ATOM   4641  CA  ILE C 335       2.037  30.178  17.647  1.00 49.63           C  
ATOM   4642  C   ILE C 335       2.984  29.869  18.812  1.00 50.26           C  
ATOM   4643  O   ILE C 335       3.246  28.698  19.101  1.00 50.26           O  
ATOM   4644  CB  ILE C 335       2.867  30.439  16.358  1.00 49.67           C  
ATOM   4645  CG1 ILE C 335       1.934  30.546  15.150  1.00 49.61           C  
ATOM   4646  CG2 ILE C 335       3.781  29.275  16.045  1.00 49.25           C  
ATOM   4647  CD1 ILE C 335       1.043  29.367  14.951  1.00 49.03           C  
ATOM   4648  N   THR C 337       2.462  29.962  21.900  1.00 71.89           N1+
ATOM   4649  CA  THR C 337       1.794  29.426  23.085  1.00 72.35           C  
ATOM   4650  C   THR C 337       1.310  27.988  22.926  1.00 72.58           C  
ATOM   4651  O   THR C 337       1.047  27.310  23.918  1.00 72.54           O  
ATOM   4652  CB  THR C 337       0.581  30.289  23.488  1.00 72.43           C  
ATOM   4653  OG1 THR C 337      -0.405  30.247  22.450  1.00 72.53           O  
ATOM   4654  CG2 THR C 337       1.002  31.729  23.729  1.00 72.95           C  
ATOM   4655  N   SER C 340       1.805  22.212  20.073  1.00 83.17           N1+
ATOM   4656  CA  SER C 340       1.861  21.399  18.865  1.00 82.92           C  
ATOM   4657  C   SER C 340       3.029  21.848  18.003  1.00 82.95           C  
ATOM   4658  O   SER C 340       3.492  21.121  17.124  1.00 83.07           O  
ATOM   4659  CB  SER C 340       0.556  21.501  18.077  1.00 82.82           C  
ATOM   4660  OG  SER C 340       0.664  20.831  16.832  1.00 82.44           O  
ATOM   4661  N   ILE C 341       3.500  23.057  18.276  1.00 55.65           N  
ATOM   4662  CA  ILE C 341       4.628  23.640  17.569  1.00 55.18           C  
ATOM   4663  C   ILE C 341       5.762  23.726  18.579  1.00 54.99           C  
ATOM   4664  O   ILE C 341       5.668  24.455  19.565  1.00 56.21           O  
ATOM   4665  CB  ILE C 341       4.284  25.024  16.991  1.00 55.08           C  
ATOM   4666  CG1 ILE C 341       3.193  24.889  15.925  1.00 54.31           C  
ATOM   4667  CG2 ILE C 341       5.531  25.708  16.444  1.00 54.98           C  
ATOM   4668  CD1 ILE C 341       2.551  26.198  15.527  1.00 54.65           C  
ATOM   4669  N   GLN C 342       6.833  22.982  18.334  1.00 60.04           N  
ATOM   4670  CA  GLN C 342       7.904  22.874  19.313  1.00 60.58           C  
ATOM   4671  C   GLN C 342       9.238  23.408  18.817  1.00 60.56           C  
ATOM   4672  O   GLN C 342       9.738  23.007  17.766  1.00 60.45           O  
ATOM   4673  CB  GLN C 342       8.068  21.412  19.730  1.00 60.21           C  
ATOM   4674  CG  GLN C 342       9.151  21.163  20.761  1.00 62.08           C  
ATOM   4675  CD  GLN C 342       9.133  19.736  21.281  1.00 62.77           C  
ATOM   4676  OE1 GLN C 342       8.330  18.914  20.839  1.00 62.23           O  
ATOM   4677  NE2 GLN C 342      10.020  19.436  22.224  1.00 62.88           N  
ATOM   4678  N   PHE C 343       9.805  24.318  19.600  1.00 41.22           N  
ATOM   4679  CA  PHE C 343      11.134  24.845  19.344  1.00 41.37           C  
ATOM   4680  C   PHE C 343      12.152  24.118  20.212  1.00 41.81           C  
ATOM   4681  O   PHE C 343      11.804  23.556  21.250  1.00 42.29           O  
ATOM   4682  CB  PHE C 343      11.184  26.348  19.625  1.00 41.45           C  
ATOM   4683  CG  PHE C 343      10.574  27.192  18.542  1.00 41.48           C  
ATOM   4684  CD1 PHE C 343       9.214  27.135  18.282  1.00 41.45           C  
ATOM   4685  CD2 PHE C 343      11.359  28.047  17.787  1.00 41.81           C  
ATOM   4686  CE1 PHE C 343       8.651  27.912  17.288  1.00 40.95           C  
ATOM   4687  CE2 PHE C 343      10.801  28.828  16.793  1.00 41.38           C  
ATOM   4688  CZ  PHE C 343       9.445  28.760  16.542  1.00 41.12           C  
ATOM   4689  N   VAL C 344      13.408  24.121  19.783  1.00 38.09           N  
ATOM   4690  CA  VAL C 344      14.490  23.624  20.620  1.00 38.32           C  
ATOM   4691  C   VAL C 344      14.607  24.524  21.848  1.00 38.55           C  
ATOM   4692  O   VAL C 344      14.322  25.718  21.767  1.00 38.65           O  
ATOM   4693  CB  VAL C 344      15.817  23.589  19.852  1.00 38.37           C  
ATOM   4694  CG1 VAL C 344      15.803  22.471  18.819  1.00 37.91           C  
ATOM   4695  CG2 VAL C 344      16.068  24.934  19.184  1.00 37.67           C  
ATOM   4696  N   ASP C 345      15.017  23.965  22.984  1.00 46.96           N  
ATOM   4697  CA  ASP C 345      15.053  24.750  24.217  1.00 47.17           C  
ATOM   4698  C   ASP C 345      16.145  25.826  24.190  1.00 46.84           C  
ATOM   4699  O   ASP C 345      16.133  26.743  25.012  1.00 47.51           O  
ATOM   4700  CB  ASP C 345      15.201  23.847  25.453  1.00 47.22           C  
ATOM   4701  CG  ASP C 345      16.428  22.957  25.409  1.00 47.57           C  
ATOM   4702  OD1 ASP C 345      17.449  23.339  24.800  1.00 47.34           O  
ATOM   4703  OD2 ASP C 345      16.372  21.864  26.010  1.00 48.17           O1-
ATOM   4704  N   TRP C 346      17.049  25.729  23.224  1.00 37.57           N  
ATOM   4705  CA  TRP C 346      18.135  26.689  23.095  1.00 37.22           C  
ATOM   4706  C   TRP C 346      17.795  27.866  22.192  1.00 37.21           C  
ATOM   4707  O   TRP C 346      18.653  28.662  21.852  1.00 37.22           O  
ATOM   4708  CB  TRP C 346      19.467  26.035  22.709  1.00 36.84           C  
ATOM   4709  CG  TRP C 346      19.444  25.129  21.526  1.00 36.91           C  
ATOM   4710  CD1 TRP C 346      19.464  23.777  21.544  1.00 36.60           C  
ATOM   4711  CD2 TRP C 346      19.437  25.511  20.150  1.00 36.57           C  
ATOM   4712  NE1 TRP C 346      19.451  23.288  20.274  1.00 37.02           N  
ATOM   4713  CE2 TRP C 346      19.434  24.334  19.396  1.00 36.57           C  
ATOM   4714  CE3 TRP C 346      19.418  26.733  19.485  1.00 36.43           C  
ATOM   4715  CZ2 TRP C 346      19.418  24.341  18.014  1.00 36.18           C  
ATOM   4716  CZ3 TRP C 346      19.400  26.736  18.118  1.00 36.33           C  
ATOM   4717  CH2 TRP C 346      19.401  25.551  17.396  1.00 35.98           C  
ATOM   4718  N   CYS C 347      16.533  27.968  21.804  1.00 48.64           N  
ATOM   4719  CA  CYS C 347      16.091  29.068  20.970  1.00 48.91           C  
ATOM   4720  C   CYS C 347      14.946  29.789  21.664  1.00 48.91           C  
ATOM   4721  O   CYS C 347      13.783  29.569  21.367  1.00 49.04           O  
ATOM   4722  CB  CYS C 347      15.650  28.576  19.605  1.00 48.57           C  
ATOM   4723  SG  CYS C 347      15.056  29.888  18.530  1.00 49.12           S  
ATOM   4724  N   PRO C 348      15.333  30.687  22.649  1.00 46.85           N  
ATOM   4725  CA  PRO C 348      14.224  31.377  23.326  1.00 47.03           C  
ATOM   4726  C   PRO C 348      13.366  32.308  22.474  1.00 46.71           C  
ATOM   4727  O   PRO C 348      12.169  32.346  22.692  1.00 47.56           O  
ATOM   4728  CB  PRO C 348      14.913  32.158  24.443  1.00 47.04           C  
ATOM   4729  CG  PRO C 348      16.238  32.475  23.903  1.00 47.24           C  
ATOM   4730  CD  PRO C 348      16.631  31.179  23.292  1.00 46.74           C  
ATOM   4731  N   THR C 349      13.946  33.061  21.552  1.00 56.15           N  
ATOM   4732  CA  THR C 349      13.131  33.957  20.749  1.00 56.61           C  
ATOM   4733  C   THR C 349      12.508  33.255  19.543  1.00 56.93           C  
ATOM   4734  O   THR C 349      11.293  33.157  19.436  1.00 57.01           O  
ATOM   4735  CB  THR C 349      13.987  35.125  20.268  1.00 56.69           C  
ATOM   4736  OG1 THR C 349      15.286  34.631  19.954  1.00 56.84           O  
ATOM   4737  CG2 THR C 349      14.132  36.142  21.362  1.00 56.77           C  
ATOM   4738  N   GLY C 350      13.342  32.756  18.647  1.00 43.53           N  
ATOM   4739  CA  GLY C 350      12.884  31.999  17.500  1.00 42.76           C  
ATOM   4740  C   GLY C 350      12.212  32.647  16.309  1.00 42.70           C  
ATOM   4741  O   GLY C 350      11.832  31.942  15.390  1.00 42.61           O  
ATOM   4742  N   PHE C 351      12.059  33.963  16.295  1.00 38.97           N  
ATOM   4743  CA  PHE C 351      11.396  34.594  15.160  1.00 38.86           C  
ATOM   4744  C   PHE C 351      12.011  35.828  14.521  1.00 39.75           C  
ATOM   4745  O   PHE C 351      12.317  36.791  15.198  1.00 39.46           O  
ATOM   4746  CB  PHE C 351       9.957  34.959  15.540  1.00 39.47           C  
ATOM   4747  CG  PHE C 351       9.031  33.789  15.637  1.00 38.84           C  
ATOM   4748  CD1 PHE C 351       8.933  33.064  16.804  1.00 38.74           C  
ATOM   4749  CD2 PHE C 351       8.248  33.428  14.570  1.00 38.45           C  
ATOM   4750  CE1 PHE C 351       8.084  31.990  16.897  1.00 38.38           C  
ATOM   4751  CE2 PHE C 351       7.394  32.356  14.656  1.00 38.21           C  
ATOM   4752  CZ  PHE C 351       7.310  31.636  15.821  1.00 38.13           C  
ATOM   4753  N   LYS C 352      12.147  35.793  13.202  1.00 40.03           N  
ATOM   4754  CA  LYS C 352      12.556  36.956  12.424  1.00 40.22           C  
ATOM   4755  C   LYS C 352      11.378  37.405  11.562  1.00 40.57           C  
ATOM   4756  O   LYS C 352      10.768  36.583  10.881  1.00 39.90           O  
ATOM   4757  CB  LYS C 352      13.773  36.630  11.555  1.00 39.31           C  
ATOM   4758  CG  LYS C 352      14.237  37.773  10.668  1.00 39.09           C  
ATOM   4759  CD  LYS C 352      14.721  38.951  11.492  1.00 39.25           C  
ATOM   4760  CE  LYS C 352      15.180  40.092  10.598  1.00 39.70           C  
ATOM   4761  NZ  LYS C 352      15.633  41.270  11.388  1.00 40.11           N1+
ATOM   4762  N   VAL C 353      11.047  38.692  11.584  1.00 39.70           N  
ATOM   4763  CA  VAL C 353       9.845  39.155  10.893  1.00 39.88           C  
ATOM   4764  C   VAL C 353      10.132  40.214   9.827  1.00 40.16           C  
ATOM   4765  O   VAL C 353      10.911  41.138  10.053  1.00 40.86           O  
ATOM   4766  CB  VAL C 353       8.822  39.729  11.898  1.00 40.82           C  
ATOM   4767  CG1 VAL C 353       7.549  40.159  11.187  1.00 40.41           C  
ATOM   4768  CG2 VAL C 353       8.502  38.699  12.974  1.00 39.81           C  
ATOM   4769  N   GLY C 354       9.503  40.068   8.662  1.00 37.34           N  
ATOM   4770  CA  GLY C 354       9.582  41.071   7.613  1.00 37.52           C  
ATOM   4771  C   GLY C 354       8.192  41.471   7.147  1.00 38.58           C  
ATOM   4772  O   GLY C 354       7.323  40.618   6.964  1.00 38.29           O  
ATOM   4773  N   ILE C 355       7.977  42.769   6.948  1.00 41.75           N  
ATOM   4774  CA  ILE C 355       6.677  43.266   6.504  1.00 41.67           C  
ATOM   4775  C   ILE C 355       6.773  44.250   5.341  1.00 42.26           C  
ATOM   4776  O   ILE C 355       7.451  45.274   5.430  1.00 43.46           O  
ATOM   4777  CB  ILE C 355       5.911  43.943   7.662  1.00 41.94           C  
ATOM   4778  CG1 ILE C 355       5.560  42.917   8.739  1.00 41.30           C  
ATOM   4779  CG2 ILE C 355       4.634  44.584   7.151  1.00 42.10           C  
ATOM   4780  CD1 ILE C 355       4.982  43.520   9.999  1.00 41.48           C  
ATOM   4781  N   ASN C 356       6.090  43.919   4.250  1.00 47.29           N  
ATOM   4782  CA  ASN C 356       6.010  44.793   3.091  0.56 47.98           C  
ATOM   4783  C   ASN C 356       4.555  45.109   2.748  1.00 48.13           C  
ATOM   4784  O   ASN C 356       3.685  44.254   2.865  1.00 47.34           O  
ATOM   4785  CB  ASN C 356       6.717  44.152   1.898  0.56 47.80           C  
ATOM   4786  CG  ASN C 356       6.778  45.068   0.702  0.56 48.65           C  
ATOM   4787  OD1 ASN C 356       7.499  46.063   0.709  0.56 49.52           O  
ATOM   4788  ND2 ASN C 356       6.025  44.736  -0.336  0.56 48.86           N  
ATOM   4789  N   TYR C 357       4.286  46.345   2.346  1.00 59.79           N  
ATOM   4790  CA  TYR C 357       2.912  46.737   2.033  1.00 60.30           C  
ATOM   4791  C   TYR C 357       2.508  46.580   0.564  1.00 60.46           C  
ATOM   4792  O   TYR C 357       1.320  46.591   0.248  1.00 60.33           O  
ATOM   4793  CB  TYR C 357       2.669  48.166   2.519  1.00 60.56           C  
ATOM   4794  CG  TYR C 357       2.728  48.244   4.029  1.00 60.55           C  
ATOM   4795  CD1 TYR C 357       2.127  47.260   4.807  1.00 59.60           C  
ATOM   4796  CD2 TYR C 357       3.393  49.276   4.678  1.00 60.61           C  
ATOM   4797  CE1 TYR C 357       2.173  47.305   6.184  1.00 59.78           C  
ATOM   4798  CE2 TYR C 357       3.444  49.330   6.065  1.00 60.68           C  
ATOM   4799  CZ  TYR C 357       2.831  48.339   6.811  1.00 60.41           C  
ATOM   4800  OH  TYR C 357       2.871  48.375   8.187  1.00 60.34           O  
ATOM   4801  N   GLN C 358       3.484  46.439  -0.329  1.00 58.92           N  
ATOM   4802  CA  GLN C 358       3.179  46.197  -1.734  0.51 59.00           C  
ATOM   4803  C   GLN C 358       2.530  44.824  -1.907  1.00 58.61           C  
ATOM   4804  O   GLN C 358       3.124  43.795  -1.583  1.00 58.38           O  
ATOM   4805  CB  GLN C 358       4.439  46.310  -2.598  0.51 59.36           C  
ATOM   4806  CG  GLN C 358       4.978  47.729  -2.766  0.51 59.58           C  
ATOM   4807  CD  GLN C 358       5.766  48.220  -1.562  0.51 59.87           C  
ATOM   4808  OE1 GLN C 358       5.579  47.745  -0.443  0.51 59.48           O  
ATOM   4809  NE2 GLN C 358       6.657  49.180  -1.792  0.51 60.19           N  
ATOM   4810  N   PRO C 359       1.288  44.812  -2.415  1.00 78.09           N  
ATOM   4811  CA  PRO C 359       0.510  43.574  -2.555  1.00 77.06           C  
ATOM   4812  C   PRO C 359       1.060  42.608  -3.607  1.00 77.24           C  
ATOM   4813  O   PRO C 359       1.710  43.041  -4.560  1.00 77.71           O  
ATOM   4814  CB  PRO C 359      -0.871  44.087  -2.964  1.00 77.41           C  
ATOM   4815  CG  PRO C 359      -0.588  45.350  -3.698  1.00 78.05           C  
ATOM   4816  CD  PRO C 359       0.585  45.974  -2.989  1.00 78.30           C  
ATOM   4817  N   PRO C 360       0.807  41.302  -3.425  1.00 58.48           N  
ATOM   4818  CA  PRO C 360       1.286  40.267  -4.352  1.00 58.48           C  
ATOM   4819  C   PRO C 360       0.696  40.387  -5.757  1.00 59.06           C  
ATOM   4820  O   PRO C 360      -0.493  40.669  -5.910  1.00 59.02           O  
ATOM   4821  CB  PRO C 360       0.835  38.954  -3.696  1.00 58.07           C  
ATOM   4822  CG  PRO C 360       0.438  39.302  -2.307  1.00 57.62           C  
ATOM   4823  CD  PRO C 360       0.049  40.739  -2.295  1.00 57.84           C  
ATOM   4824  N   THR C 361       1.531  40.165  -6.766  1.00 50.61           N  
ATOM   4825  CA  THR C 361       1.098  40.166  -8.158  1.00 50.94           C  
ATOM   4826  C   THR C 361       0.978  38.723  -8.660  1.00 50.09           C  
ATOM   4827  O   THR C 361       1.535  37.806  -8.059  1.00 49.69           O  
ATOM   4828  CB  THR C 361       2.077  40.966  -9.048  1.00 51.33           C  
ATOM   4829  OG1 THR C 361       2.477  42.159  -8.362  1.00 51.97           O
[truncated: 58,849 more chars]
