# Supplementary material for: Microtubule-Stabilizing 1,2,4-Triazolo[1,5-a]pyrimidines as Candidate Therapeutics for Neurodegenerative Disease: Matched Molecular Pair Analyses and Computational Studies Reveal New Structure–Activity Insights
Source: J Med Chem. 2022 Dec 19;66(1):435–59. doi: 10.1021/acs.jmedchem.2c01411 (PMC9841533; doi:10.1021/acs.jmedchem.2c01411)
Supplement: Supplementary file 7 — jm2c01411_si_007.pdb [file jm2c01411_si_007.pdb]

HEADER    Schrodinger Suite 2021-2.                                   
REMARK  99                                                                      
REMARK  99 MOE v2019.01 (Chemical Computing Group ULC) Wed Oct 12 13:09:22 2022 
HELIX    1   1 GLY A   10  HIS A   28  1               Generated by MOE   19
HELIX    2   2 PHE A   49  THR A   51  5               Generated by MOE    3
HELIX    3   3 PRO A   72  THR A   80  1               Generated by MOE    9
HELIX    4   4 ARG A   84  LEU A   86  5               Generated by MOE    3
HELIX    5   5 PRO A   89  GLN A   91  5               Generated by MOE    3
HELIX    6   6 TYR A  103  HIS A  107  1               Generated by MOE    5
HELIX    7   7 GLY A  111  ALA A  126  1               Generated by MOE   16
HELIX    8   8 GLY A  144  ASP A  160  1               Generated by MOE   17
HELIX    9   9 GLU A  183  THR A  194  1               Generated by MOE   12
HELIX   10  10 LEU A  195  HIS A  197  5               Generated by MOE    3
HELIX   11  11 ASN A  206  ARG A  215  1               Generated by MOE   10
HELIX   12  12 TYR A  224  ARG A  243  1               Generated by MOE   20
HELIX   13  13 LEU A  252  LEU A  259  1               Generated by MOE    8
HELIX   14  14 VAL A  288  ALA A  294  1               Generated by MOE    7
HELIX   15  15 PRO A  298  ASN A  300  5               Generated by MOE    3
HELIX   16  16 PRO A  307  HIS A  309  5               Generated by MOE    3
HELIX   17  17 PRO A  325  LYS A  338  1               Generated by MOE   14
HELIX   18  18 THR A  382  ILE A  384  5               Generated by MOE    3
HELIX   19  19 ALA A  385  ALA A  400  1               Generated by MOE   16
HELIX   20  20 VAL A  405  VAL A  409  1               Generated by MOE    5
HELIX   21  21 GLU A  415  GLY A  436  1               Generated by MOE   22
HELIX   22  22 GLY B   10  GLU B   27  1               Generated by MOE   18
HELIX   23  23 ILE B   47  VAL B   49  5               Generated by MOE    3
HELIX   24  24 THR B   55  ASN B   57  5               Generated by MOE    3
HELIX   25  25 GLY B   71  SER B   78  1               Generated by MOE    8
HELIX   26  26 PRO B   87  ASN B   89  5               Generated by MOE    3
HELIX   27  27 TRP B  101  HIS B  105  1               Generated by MOE    5
HELIX   28  28 GLU B  108  GLU B  125  1               Generated by MOE   18
HELIX   29  29 THR B  143  GLU B  158  1               Generated by MOE   16
HELIX   30  30 GLU B  181  ASN B  195  1               Generated by MOE   15
HELIX   31  31 ASN B  204  ARG B  213  1               Generated by MOE   10
HELIX   32  32 TYR B  222  VAL B  236  1               Generated by MOE   15
HELIX   33  33 THR B  238  ARG B  241  1               Generated by MOE    4
HELIX   34  34 LEU B  250  MET B  257  1               Generated by MOE    8
HELIX   35  35 VAL B  286  GLN B  292  1               Generated by MOE    7
HELIX   36  36 SER B  296  ASN B  298  5               Generated by MOE    3
HELIX   37  37 PRO B  305  HIS B  307  5               Generated by MOE    3
HELIX   38  38 MET B  323  LYS B  336  1               Generated by MOE   14
HELIX   39  39 SER B  338  TYR B  340  5               Generated by MOE    3
HELIX   40  40 THR B  380  ILE B  382  5               Generated by MOE    3
HELIX   41  41 GLN B  383  PHE B  397  1               Generated by MOE   15
HELIX   42  42 HIS B  404  THR B  407  1               Generated by MOE    4
HELIX   43  43 MET B  414  GLN B  434  1               Generated by MOE   21
HELIX   44  44 GLY C   10  HIS C   28  1               Generated by MOE   19
HELIX   45  45 SER C   48  THR C   51  5               Generated by MOE    4
HELIX   46  46 THR C   73  THR C   80  1               Generated by MOE    8
HELIX   47  47 PRO C   89  GLN C   91  5               Generated by MOE    3
HELIX   48  48 TYR C  103  HIS C  107  1               Generated by MOE    5
HELIX   49  49 GLY C  111  ASP C  127  1               Generated by MOE   17
HELIX   50  50 GLY C  144  TYR C  161  1               Generated by MOE   18
HELIX   51  51 GLU C  183  LEU C  195  1               Generated by MOE   13
HELIX   52  52 ASN C  206  LEU C  217  1               Generated by MOE   12
HELIX   53  53 TYR C  224  ARG C  243  1               Generated by MOE   20
HELIX   54  54 LEU C  252  LEU C  259  1               Generated by MOE    8
HELIX   55  55 ALA C  278  ALA C  281  1               Generated by MOE    4
HELIX   56  56 VAL C  288  CYS C  295  1               Generated by MOE    8
HELIX   57  57 PRO C  298  ASN C  300  5               Generated by MOE    3
HELIX   58  58 PRO C  307  HIS C  309  5               Generated by MOE    3
HELIX   59  59 PRO C  325  ILE C  335  1               Generated by MOE   11
HELIX   60  60 THR C  382  ILE C  384  5               Generated by MOE    3
HELIX   61  61 ALA C  385  TYR C  399  1               Generated by MOE   15
HELIX   62  62 VAL C  405  VAL C  409  1               Generated by MOE    5
HELIX   63  63 GLU C  415  GLU C  434  1               Generated by MOE   20
HELIX   64  64 GLY D   10  HIS D   28  1               Generated by MOE   19
HELIX   65  65 ASP D   41  GLN D   43  5               Generated by MOE    3
HELIX   66  66 ILE D   47  VAL D   49  5               Generated by MOE    3
HELIX   67  67 GLY D   71  SER D   78  1               Generated by MOE    8
HELIX   68  68 GLY D   82  ILE D   84  5               Generated by MOE    3
HELIX   69  69 PRO D   87  ASN D   89  5               Generated by MOE    3
HELIX   70  70 TRP D  101  HIS D  105  1               Generated by MOE    5
HELIX   71  71 ALA D  110  SER D  124  1               Generated by MOE   15
HELIX   72  72 THR D  143  GLU D  158  1               Generated by MOE   16
HELIX   73  73 GLU D  181  ASN D  195  1               Generated by MOE   15
HELIX   74  74 ASN D  204  ARG D  213  1               Generated by MOE   10
HELIX   75  75 TYR D  222  VAL D  236  1               Generated by MOE   15
HELIX   76  76 THR D  238  ARG D  241  1               Generated by MOE    4
HELIX   77  77 LEU D  250  MET D  257  1               Generated by MOE    8
HELIX   78  78 VAL D  286  MET D  293  1               Generated by MOE    8
HELIX   79  79 SER D  296  ASN D  298  5               Generated by MOE    3
HELIX   80  80 PRO D  305  HIS D  307  5               Generated by MOE    3
HELIX   81  81 MET D  323  ASN D  335  1               Generated by MOE   13
HELIX   82  82 SER D  338  TYR D  340  5               Generated by MOE    3
HELIX   83  83 THR D  380  ILE D  382  5               Generated by MOE    3
HELIX   84  84 GLN D  383  PHE D  397  1               Generated by MOE   15
HELIX   85  85 HIS D  404  THR D  407  1               Generated by MOE    4
HELIX   86  86 GLU D  413  GLN D  434  1               Generated by MOE   22
HELIX   87  87 LEU E   47  ALA E  114  1               Generated by MOE   68
HELIX   88  88 ALA E  130  GLU E  138  1               Generated by MOE    9
HELIX   89  89 SER F   12  ALA F   23  1               Generated by MOE   12
HELIX   90  90 PHE F   49  ARG F   51  5               Generated by MOE    3
HELIX   91  91 ALA F   68  LYS F   70  5               Generated by MOE    3
HELIX   92  92 LYS F   74  THR F   83  1               Generated by MOE   10
HELIX   93  93 ARG F  128  ARG F  139  1               Generated by MOE   12
HELIX   94  94 ALA F  166  ASP F  174  1               Generated by MOE    9
HELIX   95  95 HIS F  243  GLU F  248  1               Generated by MOE    6
HELIX   96  96 GLU F  258  ASN F  260  5               Generated by MOE    3
HELIX   97  97 PHE F  264  LEU F  275  1               Generated by MOE   12
HELIX   98  98 LEU F  279  SER F  282  1               Generated by MOE    4
HELIX   99  99 LEU F  284  ILE F  302  1               Generated by MOE   19
HELIX  100 100 GLN F  340  LEU F  342  5               Generated by MOE    3
HELIX  101 101 TYR F  343  ALA F  354  1               Generated by MOE   12
SHEET    1       GLU A   3  VAL A   9                  Generated by MOE
SHEET    2       PHE A  53  GLU A  55                  Generated by MOE
SHEET    3       HIS A  61  PRO A  63                  Generated by MOE
SHEET    4       ALA A  65  ASP A  69                  Generated by MOE
SHEET    5       LEU A  92  THR A  94                  Generated by MOE
SHEET    6       LEU A 132  LEU A 132                  Generated by MOE
SHEET    7       GLN A 133  GLN A 133                  Generated by MOE
SHEET    8       GLY A 134  SER A 140                  Generated by MOE
SHEET    9       SER A 165  TYR A 172                  Generated by MOE
SHEET   10       CYS A 200  ASP A 205                  Generated by MOE
SHEET   11       LEU A 269  ALA A 273                  Generated by MOE
SHEET   12       TYR A 312  TYR A 312                  Generated by MOE
SHEET   13       MET A 313  CYS A 315                  Generated by MOE
SHEET   14       CYS A 316  ARG A 320                  Generated by MOE
SHEET   15       GLY A 321  GLY A 321                  Generated by MOE
SHEET   16       THR A 349  PHE A 351                  Generated by MOE
SHEET   17       LYS A 352  ASN A 356                  Generated by MOE
SHEET   18       ARG A 373  THR A 381                  Generated by MOE
SHEET   19       GLU B   3  ALA B   9                  Generated by MOE
SHEET   20       TYR B  51  GLU B  53                  Generated by MOE
SHEET   21       TYR B  59  PRO B  61                  Generated by MOE
SHEET   22       ALA B  63  ASP B  67                  Generated by MOE
SHEET   23       PHE B  90  PHE B  92                  Generated by MOE
SHEET   24       LEU B 130  LEU B 130                  Generated by MOE
SHEET   25       GLN B 131  GLN B 131                  Generated by MOE
SHEET   26       GLY B 132  SER B 138                  Generated by MOE
SHEET   27       ILE B 163  VAL B 169                  Generated by MOE
SHEET   28       GLU B 198  ILE B 202                  Generated by MOE
SHEET   29       PHE B 265  PHE B 266                  Generated by MOE
SHEET   30       MET B 267  ALA B 271                  Generated by MOE
SHEET   31       TYR B 310  TYR B 310                  Generated by MOE
SHEET   32       LEU B 311  THR B 312                  Generated by MOE
SHEET   33       VAL B 313  ARG B 318                  Generated by MOE
SHEET   34       VAL B 349  CYS B 354                  Generated by MOE
SHEET   35       SER B 372  SER B 379                  Generated by MOE
SHEET   36       CYS C   4  VAL C   9                  Generated by MOE
SHEET   37       PHE C  53  GLU C  55                  Generated by MOE
SHEET   38       HIS C  61  PRO C  63                  Generated by MOE
SHEET   39       ALA C  65  ASP C  69                  Generated by MOE
SHEET   40       LEU C  92  THR C  94                  Generated by MOE
SHEET   41       GLY C 134  SER C 140                  Generated by MOE
SHEET   42       SER C 165  TYR C 172                  Generated by MOE
SHEET   43       CYS C 200  ASP C 205                  Generated by MOE
SHEET   44       LEU C 269  LEU C 269                  Generated by MOE
SHEET   45       ALA C 270  ALA C 273                  Generated by MOE
SHEET   46       TYR C 312  TYR C 312                  Generated by MOE
SHEET   47       MET C 313  ALA C 314                  Generated by MOE
SHEET   48       CYS C 315  ARG C 320                  Generated by MOE
SHEET   49       GLY C 321  GLY C 321                  Generated by MOE
SHEET   50       PHE C 351  ASN C 356                  Generated by MOE
SHEET   51       ARG C 373  THR C 381                  Generated by MOE
SHEET   52       GLU D   3  ALA D   9                  Generated by MOE
SHEET   53       TYR D  51  ALA D  54                  Generated by MOE
SHEET   54       LYS D  58  PRO D  61                  Generated by MOE
SHEET   55       ALA D  63  ASP D  67                  Generated by MOE
SHEET   56       PHE D  90  PHE D  92                  Generated by MOE
SHEET   57       LEU D 130  LEU D 130                  Generated by MOE
SHEET   58       GLN D 131  GLN D 131                  Generated by MOE
SHEET   59       GLY D 132  SER D 138                  Generated by MOE
SHEET   60       ILE D 163  MET D 170                  Generated by MOE
SHEET   61       GLU D 198  ASP D 203                  Generated by MOE
SHEET   62       PHE D 265  PHE D 266                  Generated by MOE
SHEET   63       MET D 267  ALA D 271                  Generated by MOE
SHEET   64       TYR D 310  TYR D 310                  Generated by MOE
SHEET   65       LEU D 311  THR D 312                  Generated by MOE
SHEET   66       VAL D 313  ARG D 318                  Generated by MOE
SHEET   67       GLY D 319  GLY D 319                  Generated by MOE
SHEET   68       VAL D 349  CYS D 354                  Generated by MOE
SHEET   69       MET D 371  SER D 379                  Generated by MOE
SHEET   70       ILE E   9  LYS E  13                  Generated by MOE
SHEET   71       GLY E  17  LYS E  25                  Generated by MOE
SHEET   72       TYR F   2  VAL F   6                  Generated by MOE
SHEET   73       TRP F  27  ARG F  29                  Generated by MOE
SHEET   74       LEU F  39  LEU F  41                  Generated by MOE
SHEET   75       LEU F  61  VAL F  62                  Generated by MOE
SHEET   76       SER F  97  ILE F 100                  Generated by MOE
SHEET   77       TRP F 147  LYS F 150                  Generated by MOE
SHEET   78       LEU F 161  SER F 163                  Generated by MOE
SHEET   79       HIS F 180  LYS F 184                  Generated by MOE
SHEET   80       PHE F 199  VAL F 207                  Generated by MOE
SHEET   81       ILE F 213  TYR F 216                  Generated by MOE
SHEET   82       VAL F 220  THR F 223                  Generated by MOE
SHEET   83       GLU F 261  PHE F 263                  Generated by MOE
SHEET   84       GLN F 310  SER F 311                  Generated by MOE
SHEET   85       GLN F 313  VAL F 321                  Generated by MOE
SHEET   86       VAL F 327  ASN F 333                  Generated by MOE
SHEET   87       PHE F 375  LEU F 378                  Generated by MOE
ATOM      1  N   MET A   1      36.922 105.035  62.587  1.00 71.85           N1+
ATOM      2  CA  MET A   1      36.014 104.185  61.752  1.00 71.36           C  
ATOM      3  C   MET A   1      36.794 103.022  61.150  1.00 63.55           C  
ATOM      4  O   MET A   1      37.829 103.221  60.511  1.00 62.17           O  
ATOM      5  CB  MET A   1      35.372 105.004  60.628  1.00 77.09           C  
ATOM      6  CG  MET A   1      34.345 104.236  59.800  1.00 78.77           C  
ATOM      7  SD  MET A   1      35.094 103.238  58.494  1.00 78.37           S  
ATOM      8  CE  MET A   1      35.574 104.498  57.313  1.00 77.78           C  
ATOM      9  H1  MET A   1      36.461 105.717  62.926  1.00 85.99           H  
ATOM     10  H2  MET A   1      37.259 104.546  63.250  1.00 85.99           H  
ATOM     11  H3  MET A   1      37.584 105.347  62.082  1.00 85.99           H  
ATOM     12  HA  MET A   1      35.298 103.849  62.314  1.00 85.39           H  
ATOM     13  HB2 MET A   1      34.921 105.768  61.020  1.00 92.27           H  
ATOM     14  HB3 MET A   1      36.070 105.304  60.026  1.00 92.27           H  
ATOM     15  HG2 MET A   1      33.851 103.641  60.384  1.00 94.29           H  
ATOM     16  HG3 MET A   1      33.740 104.869  59.382  1.00 94.29           H  
ATOM     17  HE1 MET A   1      35.989 104.072  56.547  1.00 93.10           H  
ATOM     18  HE2 MET A   1      34.783 104.985  57.032  1.00 93.10           H  
ATOM     19  HE3 MET A   1      36.202 105.104  57.736  1.00 93.10           H  
ATOM     20  N   ARG A   2      36.284 101.811  61.355  1.00 60.52           N  
ATOM     21  CA  ARG A   2      36.892 100.591  60.846  1.00 60.02           C  
ATOM     22  C   ARG A   2      35.935  99.933  59.865  1.00 53.50           C  
ATOM     23  O   ARG A   2      34.725  99.875  60.106  1.00 52.67           O  
ATOM     24  CB  ARG A   2      37.204  99.629  61.988  1.00 64.53           C  
ATOM     25  CG  ARG A   2      37.918 100.274  63.165  1.00 67.77           C  
ATOM     26  CD  ARG A   2      38.340  99.223  64.175  1.00 71.59           C  
ATOM     27  NE  ARG A   2      39.474  98.428  63.702  1.00 74.73           N  
ATOM     28  CZ  ARG A   2      39.695  97.155  64.035  1.00 76.40           C  
ATOM     29  NH1 ARG A   2      38.854  96.518  64.848  1.00 77.16           N  
ATOM     30  NH2 ARG A   2      40.762  96.515  63.557  1.00 74.59           N1+
ATOM     31  H   ARG A   2      35.562 101.668  61.801  1.00 72.39           H  
ATOM     32  HA  ARG A   2      37.719 100.796  60.383  1.00 71.79           H  
ATOM     33  HB2 ARG A   2      36.371  99.257  62.317  1.00 77.20           H  
ATOM     34  HB3 ARG A   2      37.774  98.920  61.651  1.00 77.20           H  
ATOM     35  HG2 ARG A   2      38.711 100.736  62.850  1.00 81.09           H  
ATOM     36  HG3 ARG A   2      37.321 100.901  63.603  1.00 81.09           H  
ATOM     37  HD2 ARG A   2      38.600  99.661  65.001  1.00 85.67           H  
ATOM     38  HD3 ARG A   2      37.596  98.622  64.339  1.00 85.67           H  
ATOM     39  HE  ARG A   2      40.037  98.808  63.173  1.00 89.44           H  
ATOM     40 HH11 ARG A   2      38.166  96.928  65.161  1.00 92.35           H  
ATOM     41 HH12 ARG A   2      39.000  95.698  65.061  1.00 92.35           H  
ATOM     42 HH21 ARG A   2      41.309  96.923  63.034  1.00 89.27           H  
ATOM     43 HH22 ARG A   2      40.903  95.695  63.772  1.00 89.27           H  
ATOM     44  N   GLU A   3      36.482  99.433  58.763  1.00 47.21           N  
ATOM     45  CA  GLU A   3      35.671  98.948  57.657  1.00 38.66           C  
ATOM     46  C   GLU A   3      35.415  97.448  57.762  1.00 34.57           C  
ATOM     47  O   GLU A   3      36.202  96.692  58.341  1.00 33.51           O  
ATOM     48  CB  GLU A   3      36.357  99.249  56.321  1.00 33.78           C  
ATOM     49  CG  GLU A   3      36.606 100.727  56.047  1.00 30.25           C  
ATOM     50  CD  GLU A   3      37.955 101.216  56.576  1.00 29.94           C  
ATOM     51  OE1 GLU A   3      38.611 100.516  57.383  1.00 28.19           O  
ATOM     52  OE2 GLU A   3      38.364 102.321  56.176  1.00 30.83           O1-
ATOM     53  H   GLU A   3      37.329  99.364  58.631  1.00 56.42           H  
ATOM     54  HA  GLU A   3      34.812  99.397  57.683  1.00 46.16           H  
ATOM     55  HB2 GLU A   3      37.218  98.802  56.311  1.00 40.30           H  
ATOM     56  HB3 GLU A   3      35.798  98.909  55.605  1.00 40.30           H  
ATOM     57  HG2 GLU A   3      36.589 100.876  55.089  1.00 36.06           H  
ATOM     58  HG3 GLU A   3      35.910 101.248  56.476  1.00 36.06           H  
ATOM     59  N   CYS A   4      34.285  97.028  57.202  1.00 35.72           N  
ATOM     60  CA  CYS A   4      33.942  95.621  57.060  1.00 38.32           C  
ATOM     61  C   CYS A   4      33.675  95.320  55.593  1.00 37.41           C  
ATOM     62  O   CYS A   4      33.063  96.127  54.888  1.00 31.02           O  
ATOM     63  CB  CYS A   4      32.679  95.256  57.847  1.00 39.08           C  
ATOM     64  SG  CYS A   4      32.708  95.613  59.577  1.00 42.03           S  
ATOM     65  H   CYS A   4      33.685  97.557  56.887  1.00 42.63           H  
ATOM     66  HA  CYS A   4      34.682  95.087  57.388  1.00 45.75           H  
ATOM     67  HB2 CYS A   4      31.934  95.746  57.466  1.00 46.66           H  
ATOM     68  HB3 CYS A   4      32.531  94.302  57.754  1.00 46.66           H  
ATOM     69  HG  CYS A   4      31.656  95.296  60.059  1.00 50.20           H  
ATOM     70  N   ILE A   5      34.122  94.153  55.138  1.00 38.67           N  
ATOM     71  CA  ILE A   5      33.892  93.701  53.770  1.00 35.69           C  
ATOM     72  C   ILE A   5      32.938  92.518  53.821  1.00 30.69           C  
ATOM     73  O   ILE A   5      33.134  91.585  54.611  1.00 26.27           O  
ATOM     74  CB  ILE A   5      35.209  93.310  53.077  1.00 35.66           C  
ATOM     75  CG1 ILE A   5      36.058  94.551  52.789  1.00 35.80           C  
ATOM     76  CG2 ILE A   5      34.924  92.566  51.779  1.00 38.10           C  
ATOM     77  CD1 ILE A   5      37.525  94.251  52.567  1.00 34.80           C  
ATOM     78  H   ILE A   5      34.572  93.595  55.613  1.00 46.17           H  
ATOM     79  HA  ILE A   5      33.478  94.414  53.260  1.00 42.59           H  
ATOM     80  HB  ILE A   5      35.702  92.727  53.676  1.00 42.56           H  
ATOM     81 HG12 ILE A   5      35.720  94.981  51.988  1.00 42.73           H  
ATOM     82 HG13 ILE A   5      35.991  95.156  53.544  1.00 42.73           H  
ATOM     83 HG21 ILE A   5      35.761  92.414  51.312  1.00 45.48           H  
ATOM     84 HG22 ILE A   5      34.502  91.718  51.988  1.00 45.48           H  
ATOM     85 HG23 ILE A   5      34.332  93.104  51.231  1.00 45.48           H  
ATOM     86 HD11 ILE A   5      37.993  95.081  52.387  1.00 41.53           H  
ATOM     87 HD12 ILE A   5      37.886  93.834  53.365  1.00 41.53           H  
ATOM     88 HD13 ILE A   5      37.613  93.650  51.811  1.00 41.53           H  
ATOM     89  N   SER A   6      31.917  92.548  52.974  1.00 32.57           N  
ATOM     90  CA  SER A   6      30.987  91.436  52.843  1.00 37.39           C  
ATOM     91  C   SER A   6      31.345  90.622  51.607  1.00 33.40           C  
ATOM     92  O   SER A   6      31.616  91.182  50.540  1.00 33.60           O  
ATOM     93  CB  SER A   6      29.549  91.946  52.729  1.00 42.23           C  
ATOM     94  OG  SER A   6      29.293  92.974  53.670  1.00 43.53           O  
ATOM     95  H   SER A   6      31.740  93.212  52.456  1.00 38.84           H  
ATOM     96  HA  SER A   6      31.045  90.862  53.622  1.00 44.64           H  
ATOM     97  HB2 SER A   6      29.409  92.296  51.835  1.00 50.44           H  
ATOM     98  HB3 SER A   6      28.940  91.209  52.895  1.00 50.44           H  
ATOM     99  HG  SER A   6      28.498  93.236  53.600  1.00 52.00           H  
ATOM    100  N   ILE A   7      31.343  89.300  51.756  1.00 32.00           N  
ATOM    101  CA  ILE A   7      31.626  88.370  50.665  1.00 30.07           C  
ATOM    102  C   ILE A   7      30.427  87.445  50.512  1.00 31.79           C  
ATOM    103  O   ILE A   7      30.073  86.721  51.451  1.00 32.61           O  
ATOM    104  CB  ILE A   7      32.896  87.552  50.942  1.00 30.02           C  
ATOM    105  CG1 ILE A   7      34.063  88.485  51.275  1.00 27.93           C  
ATOM    106  CG2 ILE A   7      33.211  86.654  49.756  1.00 29.83           C  
ATOM    107  CD1 ILE A   7      35.248  87.766  51.887  1.00 28.11           C  
ATOM    108  H   ILE A   7      31.175  88.906  52.502  1.00 38.16           H  
ATOM    109  HA  ILE A   7      31.741  88.868  49.841  1.00 35.84           H  
ATOM    110  HB  ILE A   7      32.746  86.982  51.713  1.00 35.79           H  
ATOM    111 HG12 ILE A   7      34.363  88.915  50.459  1.00 33.28           H  
ATOM    112 HG13 ILE A   7      33.759  89.153  51.910  1.00 33.28           H  
ATOM    113 HG21 ILE A   7      34.025  86.161  49.941  1.00 35.56           H  
ATOM    114 HG22 ILE A   7      32.474  86.037  49.623  1.00 35.56           H  
ATOM    115 HG23 ILE A   7      33.329  87.204  48.966  1.00 35.56           H  
ATOM    116 HD11 ILE A   7      35.939  88.416  52.094  1.00 33.49           H  
ATOM    117 HD12 ILE A   7      34.962  87.319  52.699  1.00 33.49           H  
ATOM    118 HD13 ILE A   7      35.586  87.116  51.252  1.00 33.49           H  
ATOM    119  N   HIS A   8      29.817  87.450  49.330  1.00 34.73           N  
ATOM    120  CA  HIS A   8      28.647  86.625  49.042  1.00 39.64           C  
ATOM    121  C   HIS A   8      29.041  85.530  48.059  1.00 34.11           C  
ATOM    122  O   HIS A   8      29.508  85.822  46.950  1.00 29.06           O  
ATOM    123  CB  HIS A   8      27.524  87.492  48.483  1.00 44.09           C  
ATOM    124  CG  HIS A   8      27.302  88.747  49.267  1.00 49.85           C  
ATOM    125  ND1 HIS A   8      26.539  88.780  50.413  1.00 52.16           N  
ATOM    126  CD2 HIS A   8      27.755  90.009  49.079  1.00 52.35           C  
ATOM    127  CE1 HIS A   8      26.524  90.011  50.892  1.00 52.98           C  
ATOM    128  NE2 HIS A   8      27.254  90.776  50.101  1.00 51.05           N  
ATOM    129  H   HIS A   8      30.069  87.933  48.665  1.00 41.44           H  
ATOM    130  HA  HIS A   8      28.333  86.192  49.851  1.00 47.33           H  
ATOM    131  HB2 HIS A   8      27.745  87.744  47.573  1.00 52.68           H  
ATOM    132  HB3 HIS A   8      26.699  86.983  48.496  1.00 52.68           H  
ATOM    133  HD2 HIS A   8      28.304  90.301  48.387  1.00 62.58           H  
ATOM    134  HE1 HIS A   8      26.076  90.292  51.657  1.00 63.34           H  
ATOM    135  N   VAL A   9      28.858  84.277  48.475  1.00 27.64           N  
ATOM    136  CA  VAL A   9      29.393  83.113  47.781  1.00 26.73           C  
ATOM    137  C   VAL A   9      28.238  82.205  47.388  1.00 28.46           C  
ATOM    138  O   VAL A   9      27.449  81.790  48.244  1.00 31.59           O  
ATOM    139  CB  VAL A   9      30.401  82.357  48.662  1.00 26.67           C  
ATOM    140  CG1 VAL A   9      30.929  81.157  47.922  1.00 29.09           C  
ATOM    141  CG2 VAL A   9      31.537  83.305  49.080  1.00 31.83           C  
ATOM    142  H   VAL A   9      28.412  84.073  49.181  1.00 32.94           H  
ATOM    143  HA  VAL A   9      29.838  83.400  46.968  1.00 31.84           H  
ATOM    144  HB  VAL A   9      29.967  82.039  49.469  1.00 31.76           H  
ATOM    145 HG11 VAL A   9      31.593  80.713  48.472  1.00 34.68           H  
ATOM    146 HG12 VAL A   9      30.193  80.552  47.738  1.00 34.68           H  
ATOM    147 HG13 VAL A   9      31.331  81.451  47.090  1.00 34.68           H  
ATOM    148 HG21 VAL A   9      32.165  82.819  49.636  1.00 37.96           H  
ATOM    149 HG22 VAL A   9      31.984  83.633  48.284  1.00 37.96           H  
ATOM    150 HG23 VAL A   9      31.161  84.048  49.577  1.00 37.96           H  
ATOM    151  N   GLY A  10      28.155  81.872  46.105  1.00 22.67           N  
ATOM    152  CA  GLY A  10      27.110  80.988  45.645  1.00 24.73           C  
ATOM    153  C   GLY A  10      25.824  81.738  45.386  1.00 26.23           C  
ATOM    154  O   GLY A  10      25.718  82.950  45.578  1.00 26.49           O  
ATOM    155  H   GLY A  10      28.690  82.146  45.490  1.00 26.96           H  
ATOM    156  HA2 GLY A  10      27.388  80.557  44.821  1.00 29.44           H  
ATOM    157  HA3 GLY A  10      26.942  80.308  46.316  1.00 29.44           H  
ATOM    158  N   GLN A  11      24.824  80.991  44.912  1.00 25.19           N  
ATOM    159  CA  GLN A  11      23.548  81.601  44.540  1.00 32.27           C  
ATOM    160  C   GLN A  11      22.855  82.210  45.759  1.00 29.86           C  
ATOM    161  O   GLN A  11      22.512  83.398  45.771  1.00 31.76           O  
ATOM    162  CB  GLN A  11      22.651  80.553  43.870  1.00 37.90           C  
ATOM    163  CG  GLN A  11      21.292  81.076  43.434  1.00 38.29           C  
ATOM    164  CD  GLN A  11      20.406  79.993  42.874  1.00 36.25           C  
ATOM    165  OE1 GLN A  11      20.744  79.364  41.882  1.00 42.73           O  
ATOM    166  NE2 GLN A  11      19.273  79.758  43.514  1.00 33.96           N  
ATOM    167  H   GLN A  11      24.859  80.139  44.798  1.00 29.99           H  
ATOM    168  HA  GLN A  11      23.713  82.314  43.903  1.00 38.49           H  
ATOM    169  HB2 GLN A  11      23.103  80.218  43.080  1.00 45.24           H  
ATOM    170  HB3 GLN A  11      22.499  79.829  44.497  1.00 45.24           H  
ATOM    171  HG2 GLN A  11      20.843  81.465  44.200  1.00 45.71           H  
ATOM    172  HG3 GLN A  11      21.418  81.748  42.746  1.00 45.71           H  
ATOM    173 HE21 GLN A  11      19.072  80.214  44.215  1.00 40.51           H  
ATOM    174 HE22 GLN A  11      18.736  79.149  43.230  1.00 40.51           H  
ATOM    175  N   ALA A  12      22.637  81.407  46.800  1.00 22.36           N  
ATOM    176  CA  ALA A  12      21.990  81.927  48.002  1.00 20.45           C  
ATOM    177  C   ALA A  12      22.727  83.149  48.542  1.00 21.03           C  
ATOM    178  O   ALA A  12      22.110  84.180  48.842  1.00 23.75           O  
ATOM    179  CB  ALA A  12      21.909  80.836  49.068  1.00 17.20           C  
ATOM    180  H   ALA A  12      22.850  80.575  46.836  1.00 26.60           H  
ATOM    181  HA  ALA A  12      21.086  82.196  47.774  1.00 24.31           H  
ATOM    182  HB1 ALA A  12      21.453  81.189  49.847  1.00 20.41           H  
ATOM    183  HB2 ALA A  12      21.417  80.080  48.710  1.00 20.41           H  
ATOM    184  HB3 ALA A  12      22.808  80.561  49.307  1.00 20.41           H  
ATOM    185  N   GLY A  13      24.054  83.050  48.674  1.00 15.83           N  
ATOM    186  CA  GLY A  13      24.823  84.176  49.175  1.00 16.00           C  
ATOM    187  C   GLY A  13      24.624  85.426  48.345  1.00 23.62           C  
ATOM    188  O   GLY A  13      24.467  86.525  48.883  1.00 28.09           O  
ATOM    189  H   GLY A  13      24.519  82.352  48.483  1.00 18.76           H  
ATOM    190  HA2 GLY A  13      24.554  84.369  50.087  1.00 18.96           H  
ATOM    191  HA3 GLY A  13      25.767  83.950  49.166  1.00 18.96           H  
ATOM    192  N   VAL A  14      24.616  85.274  47.023  1.00 26.73           N  
ATOM    193  CA  VAL A  14      24.502  86.428  46.143  1.00 27.36           C  
ATOM    194  C   VAL A  14      23.124  87.060  46.267  1.00 32.62           C  
ATOM    195  O   VAL A  14      22.998  88.275  46.436  1.00 36.54           O  
ATOM    196  CB  VAL A  14      24.801  86.020  44.691  1.00 26.63           C  
ATOM    197  CG1 VAL A  14      24.297  87.103  43.732  1.00 22.34           C  
ATOM    198  CG2 VAL A  14      26.279  85.751  44.520  1.00 29.59           C  
ATOM    199  H   VAL A  14      24.674  84.519  46.615  1.00 31.84           H  
ATOM    200  HA  VAL A  14      25.158  87.088  46.415  1.00 32.59           H  
ATOM    201  HB  VAL A  14      24.334  85.199  44.473  1.00 31.73           H  
ATOM    202 HG11 VAL A  14      24.583  86.885  42.831  1.00 26.58           H  
ATOM    203 HG12 VAL A  14      23.329  87.136  43.773  1.00 26.58           H  
ATOM    204 HG13 VAL A  14      24.669  87.959  43.999  1.00 26.58           H  
ATOM    205 HG21 VAL A  14      26.442  85.451  43.613  1.00 35.27           H  
ATOM    206 HG22 VAL A  14      26.771  86.569  44.692  1.00 35.27           H  
ATOM    207 HG23 VAL A  14      26.549  85.064  45.150  1.00 35.27           H  
ATOM    208  N   GLN A  15      22.069  86.246  46.167  1.00 34.99           N  
ATOM    209  CA  GLN A  15      20.711  86.781  46.163  1.00 35.00           C  
ATOM    210  C   GLN A  15      20.326  87.361  47.521  1.00 30.45           C  
ATOM    211  O   GLN A  15      19.547  88.321  47.593  1.00 29.65           O  
ATOM    212  CB  GLN A  15      19.735  85.684  45.729  1.00 38.33           C  
ATOM    213  CG  GLN A  15      20.153  84.968  44.456  1.00 38.86           C  
ATOM    214  CD  GLN A  15      18.974  84.419  43.669  1.00 36.52           C  
ATOM    215  OE1 GLN A  15      18.729  84.842  42.534  1.00 35.00           O  
ATOM    216  NE2 GLN A  15      18.244  83.462  44.262  1.00 32.90           N  
ATOM    217  H   GLN A  15      22.115  85.389  46.101  1.00 41.75           H  
ATOM    218  HA  GLN A  15      20.651  87.504  45.520  1.00 41.76           H  
ATOM    219  HB2 GLN A  15      19.674  85.023  46.435  1.00 45.76           H  
ATOM    220  HB3 GLN A  15      18.866  86.084  45.573  1.00 45.76           H  
ATOM    221  HG2 GLN A  15      20.629  85.592  43.885  1.00 46.40           H  
ATOM    222  HG3 GLN A  15      20.730  84.224  44.688  1.00 46.40           H  
ATOM    223 HE21 GLN A  15      18.452  83.189  45.050  1.00 39.25           H  
ATOM    224 HE22 GLN A  15      17.568  83.123  43.854  1.00 39.25           H  
ATOM    225  N   ILE A  16      20.854  86.801  48.605  1.00 27.43           N  
ATOM    226  CA  ILE A  16      20.643  87.414  49.908  1.00 27.81           C  
ATOM    227  C   ILE A  16      21.439  88.709  50.014  1.00 29.60           C  
ATOM    228  O   ILE A  16      20.931  89.732  50.488  1.00 29.02           O  
ATOM    229  CB  ILE A  16      20.977  86.418  51.029  1.00 23.90           C  
ATOM    230  CG1 ILE A  16      19.833  85.399  51.162  1.00 19.52           C  
ATOM    231  CG2 ILE A  16      21.234  87.178  52.311  1.00 23.68           C  
ATOM    232  CD1 ILE A  16      20.218  84.152  51.922  1.00 20.49           C  
ATOM    233  H   ILE A  16      21.326  86.082  48.612  1.00 32.68           H  
ATOM    234  HA  ILE A  16      19.705  87.643  50.001  1.00 33.14           H  
ATOM    235  HB  ILE A  16      21.782  85.920  50.819  1.00 28.44           H  
ATOM    236 HG12 ILE A  16      19.095  85.818  51.632  1.00 23.18           H  
ATOM    237 HG13 ILE A  16      19.551  85.130  50.274  1.00 23.18           H  
ATOM    238 HG21 ILE A  16      21.317  86.546  53.042  1.00 28.18           H  
ATOM    239 HG22 ILE A  16      22.056  87.686  52.217  1.00 28.18           H  
ATOM    240 HG23 ILE A  16      20.491  87.780  52.476  1.00 28.18           H  
ATOM    241 HD11 ILE A  16      19.455  83.554  51.954  1.00 24.35           H  
ATOM    242 HD12 ILE A  16      20.958  83.720  51.467  1.00 24.35           H  
ATOM    243 HD13 ILE A  16      20.482  84.399  52.822  1.00 24.35           H  
ATOM    244  N   GLY A  17      22.691  88.691  49.562  1.00 31.24           N  
ATOM    245  CA  GLY A  17      23.488  89.903  49.585  1.00 31.33           C  
ATOM    246  C   GLY A  17      22.824  91.041  48.842  1.00 36.02           C  
ATOM    247  O   GLY A  17      22.902  92.199  49.257  1.00 43.23           O  
ATOM    248  H   GLY A  17      23.092  88.000  49.242  1.00 37.25           H  
ATOM    249  HA2 GLY A  17      23.627  90.178  50.505  1.00 37.37           H  
ATOM    250  HA3 GLY A  17      24.349  89.730  49.173  1.00 37.37           H  
ATOM    251  N   ASN A  18      22.141  90.728  47.742  1.00 37.13           N  
ATOM    252  CA  ASN A  18      21.545  91.788  46.942  1.00 39.48           C  
ATOM    253  C   ASN A  18      20.298  92.349  47.604  1.00 37.08           C  
ATOM    254  O   ASN A  18      19.944  93.509  47.368  1.00 37.75           O  
ATOM    255  CB  ASN A  18      21.235  91.289  45.531  1.00 46.22           C  
ATOM    256  CG  ASN A  18      21.500  92.351  44.460  1.00 57.49           C  
ATOM    257  OD1 ASN A  18      22.320  93.260  44.635  1.00 64.07           O  
ATOM    258  ND2 ASN A  18      20.794  92.241  43.350  1.00 56.77           N  
ATOM    259  H   ASN A  18      22.012  89.931  47.447  1.00 44.32           H  
ATOM    260  HA  ASN A  18      22.186  92.510  46.854  1.00 47.13           H  
ATOM    261  HB2 ASN A  18      21.794  90.520  45.337  1.00 55.22           H  
ATOM    262  HB3 ASN A  18      20.299  91.039  45.481  1.00 55.22           H  
ATOM    263 HD21 ASN A  18      20.226  91.600  43.263  1.00 67.89           H  
ATOM    264 HD22 ASN A  18      20.901  92.810  42.714  1.00 67.89           H  
ATOM    265  N   ALA A  19      19.607  91.540  48.411  1.00 34.30           N  
ATOM    266  CA  ALA A  19      18.486  92.063  49.182  1.00 31.39           C  
ATOM    267  C   ALA A  19      18.987  92.932  50.328  1.00 34.83           C  
ATOM    268  O   ALA A  19      18.453  94.019  50.576  1.00 31.77           O  
ATOM    269  CB  ALA A  19      17.630  90.912  49.706  1.00 30.88           C  
ATOM    270  H   ALA A  19      19.765  90.703  48.526  1.00 40.93           H  
ATOM    271  HA  ALA A  19      17.925  92.608  48.607  1.00 37.43           H  
ATOM    272  HB1 ALA A  19      16.879  91.276  50.200  1.00 36.81           H  
ATOM    273  HB2 ALA A  19      17.309  90.389  48.954  1.00 36.81           H  
ATOM    274  HB3 ALA A  19      18.171  90.356  50.288  1.00 36.81           H  
ATOM    275  N   CYS A  20      20.038  92.482  51.016  1.00 35.41           N  
ATOM    276  CA  CYS A  20      20.614  93.275  52.095  1.00 30.86           C  
ATOM    277  C   CYS A  20      21.098  94.632  51.593  1.00 32.54           C  
ATOM    278  O   CYS A  20      20.842  95.666  52.223  1.00 36.33           O  
ATOM    279  CB  CYS A  20      21.774  92.511  52.729  1.00 27.85           C  
ATOM    280  SG  CYS A  20      21.304  90.981  53.548  1.00 32.35           S  
ATOM    281  H   CYS A  20      20.430  91.729  50.878  1.00 42.26           H  
ATOM    282  HA  CYS A  20      19.931  93.426  52.767  1.00 36.79           H  
ATOM    283  HB2 CYS A  20      22.412  92.287  52.034  1.00 33.18           H  
ATOM    284  HB3 CYS A  20      22.192  93.081  53.393  1.00 33.18           H  
ATOM    285  HG  CYS A  20      20.962  90.184  52.719  1.00 38.59           H  
ATOM    286  N   TRP A  21      21.824  94.647  50.468  1.00 29.92           N  
ATOM    287  CA  TRP A  21      22.415  95.892  49.982  1.00 33.72           C  
ATOM    288  C   TRP A  21      21.346  96.846  49.460  1.00 39.77           C  
ATOM    289  O   TRP A  21      21.469  98.069  49.604  1.00 39.51           O  
ATOM    290  CB  TRP A  21      23.482  95.598  48.921  1.00 33.98           C  
ATOM    291  CG  TRP A  21      24.765  95.140  49.526  1.00 32.26           C  
ATOM    292  CD1 TRP A  21      25.288  93.888  49.477  1.00 33.94           C  
ATOM    293  CD2 TRP A  21      25.682  95.930  50.293  1.00 33.56           C  
ATOM    294  NE1 TRP A  21      26.472  93.843  50.171  1.00 37.98           N  
ATOM    295  CE2 TRP A  21      26.738  95.088  50.677  1.00 35.87           C  
ATOM    296  CE3 TRP A  21      25.711  97.268  50.689  1.00 34.20           C  
ATOM    297  CZ2 TRP A  21      27.811  95.541  51.436  1.00 35.14           C  
ATOM    298  CZ3 TRP A  21      26.767  97.711  51.440  1.00 33.43           C  
ATOM    299  CH2 TRP A  21      27.806  96.853  51.807  1.00 33.74           C  
ATOM    300  H   TRP A  21      21.985  93.959  49.977  1.00 35.67           H  
ATOM    301  HA  TRP A  21      22.864  96.337  50.718  1.00 40.23           H  
ATOM    302  HB2 TRP A  21      23.159  94.899  48.331  1.00 40.54           H  
ATOM    303  HB3 TRP A  21      23.658  96.405  48.414  1.00 40.54           H  
ATOM    304  HD1 TRP A  21      24.900  93.165  49.038  1.00 40.50           H  
ATOM    305  HE1 TRP A  21      26.967  93.146  50.272  1.00 45.34           H  
ATOM    306  HE3 TRP A  21      25.026  97.848  50.448  1.00 40.81           H  
ATOM    307  HZ2 TRP A  21      28.505  94.972  51.680  1.00 41.93           H  
ATOM    308  HZ3 TRP A  21      26.794  98.600  51.710  1.00 39.87           H  
ATOM    309  HH2 TRP A  21      28.510  97.183  52.317  1.00 40.25           H  
ATOM    310  N   GLU A  22      20.285  96.312  48.858  1.00 43.56           N  
ATOM    311  CA  GLU A  22      19.132  97.153  48.568  1.00 47.22           C  
ATOM    312  C   GLU A  22      18.566  97.748  49.852  1.00 42.91           C  
ATOM    313  O   GLU A  22      18.199  98.928  49.894  1.00 38.65           O  
ATOM    314  CB  GLU A  22      18.056  96.344  47.843  1.00 57.66           C  
ATOM    315  CG  GLU A  22      16.695  97.047  47.753  1.00 65.83           C  
ATOM    316  CD  GLU A  22      15.605  96.180  47.107  1.00 70.40           C  
ATOM    317  OE1 GLU A  22      15.578  94.950  47.353  1.00 72.40           O  
ATOM    318  OE2 GLU A  22      14.771  96.732  46.353  1.00 71.39           O1-
ATOM    319  H   GLU A  22      20.211  95.490  48.616  1.00 52.03           H  
ATOM    320  HA  GLU A  22      19.407  97.876  47.983  1.00 56.42           H  
ATOM    321  HB2 GLU A  22      18.357  96.168  46.938  1.00 68.96           H  
ATOM    322  HB3 GLU A  22      17.924  95.508  48.317  1.00 68.96           H  
ATOM    323  HG2 GLU A  22      16.400  97.278  48.648  1.00 78.76           H  
ATOM    324  HG3 GLU A  22      16.792  97.851  47.218  1.00 78.76           H  
ATOM    325  N   LEU A  23      18.479  96.938  50.909  1.00 44.14           N  
ATOM    326  CA  LEU A  23      17.886  97.399  52.156  1.00 44.45           C  
ATOM    327  C   LEU A  23      18.791  98.404  52.853  1.00 43.79           C  
ATOM    328  O   LEU A  23      18.304  99.360  53.469  1.00 38.67           O  
ATOM    329  CB  LEU A  23      17.597  96.201  53.062  1.00 43.18           C  
ATOM    330  CG  LEU A  23      16.735  96.500  54.286  1.00 43.72           C  
ATOM    331  CD1 LEU A  23      15.428  97.181  53.895  1.00 43.91           C  
ATOM    332  CD2 LEU A  23      16.461  95.206  55.077  1.00 44.76           C  
ATOM    333  H   LEU A  23      18.755  96.123  50.926  1.00 52.73           H  
ATOM    334  HA  LEU A  23      17.043  97.841  51.966  1.00 53.11           H  
ATOM    335  HB2 LEU A  23      17.135  95.527  52.539  1.00 51.59           H  
ATOM    336  HB3 LEU A  23      18.443  95.850  53.381  1.00 51.59           H  
ATOM    337  HG  LEU A  23      17.217  97.114  54.861  1.00 52.23           H  
ATOM    338 HD11 LEU A  23      14.899  97.332  54.694  1.00 52.45           H  
ATOM    339 HD12 LEU A  23      15.629  98.028  53.466  1.00 52.45           H  
ATOM    340 HD13 LEU A  23      14.943  96.607  53.281  1.00 52.45           H  
ATOM    341 HD21 LEU A  23      15.914  95.418  55.850  1.00 53.47           H  
ATOM    342 HD22 LEU A  23      15.994  94.578  54.504  1.00 53.47           H  
ATOM    343 HD23 LEU A  23      17.306  94.826  55.364  1.00 53.47           H  
ATOM    344  N   TYR A  24      20.111  98.205  52.776  1.00 44.19           N  
ATOM    345  CA  TYR A  24      21.027  99.192  53.338  1.00 39.00           C  
ATOM    346  C   TYR A  24      20.852 100.535  52.643  1.00 35.87           C  
ATOM    347  O   TYR A  24      20.883 101.590  53.285  1.00 40.83           O  
ATOM    348  CB  TYR A  24      22.477  98.727  53.200  1.00 37.63           C  
ATOM    349  CG  TYR A  24      22.850  97.487  53.992  1.00 35.48           C  
ATOM    350  CD1 TYR A  24      22.047  97.011  55.013  1.00 31.10           C  
ATOM    351  CD2 TYR A  24      24.019  96.794  53.707  1.00 33.08           C  
ATOM    352  CE1 TYR A  24      22.401  95.874  55.720  1.00 28.92           C  
ATOM    353  CE2 TYR A  24      24.374  95.664  54.405  1.00 29.80           C  
ATOM    354  CZ  TYR A  24      23.569  95.206  55.399  1.00 29.07           C  
ATOM    355  OH  TYR A  24      23.961  94.077  56.070  1.00 32.39           O  
ATOM    356  H   TYR A  24      20.489  97.523  52.413  1.00 52.80           H  
ATOM    357  HA  TYR A  24      20.833  99.290  54.284  1.00 46.56           H  
ATOM    358  HB2 TYR A  24      22.647  98.533  52.265  1.00 44.91           H  
ATOM    359  HB3 TYR A  24      23.057  99.445  53.500  1.00 44.91           H  
ATOM    360  HD1 TYR A  24      21.261  97.459  55.227  1.00 37.08           H  
ATOM    361  HD2 TYR A  24      24.576  97.102  53.028  1.00 39.46           H  
ATOM    362  HE1 TYR A  24      21.857  95.562  56.406  1.00 34.47           H  
ATOM    363  HE2 TYR A  24      25.161  95.215  54.197  1.00 35.53           H  
ATOM    364  HH  TYR A  24      23.819  94.168  56.893  1.00 38.63           H  
ATOM    365  N   CYS A  25      20.668 100.518  51.326  1.00 34.77           N  
ATOM    366  CA  CYS A  25      20.589 101.770  50.588  1.00 39.81           C  
ATOM    367  C   CYS A  25      19.361 102.564  50.997  1.00 42.64           C  
ATOM    368  O   CYS A  25      19.399 103.799  51.059  1.00 45.90           O  
ATOM    369  CB  CYS A  25      20.563 101.488  49.088  1.00 41.48           C  
ATOM    370  SG  CYS A  25      22.156 100.979  48.409  1.00 43.84           S  
ATOM    371  H   CYS A  25      20.586  99.808  50.847  1.00 41.49           H  
ATOM    372  HA  CYS A  25      21.376 102.303  50.782  1.00 47.53           H  
ATOM    373  HB2 CYS A  25      19.928 100.774  48.918  1.00 49.54           H  
ATOM    374  HB3 CYS A  25      20.288 102.294  48.625  1.00 49.54           H  
ATOM    375  HG  CYS A  25      22.469  99.927  48.892  1.00 52.37           H  
ATOM    376  N   LEU A  26      18.257 101.872  51.271  1.00 42.92           N  
ATOM    377  CA  LEU A  26      17.048 102.566  51.692  1.00 43.97           C  
ATOM    378  C   LEU A  26      17.205 103.112  53.101  1.00 44.95           C  
ATOM    379  O   LEU A  26      16.769 104.232  53.390  1.00 45.03           O  
ATOM    380  CB  LEU A  26      15.852 101.621  51.604  1.00 44.55           C  
ATOM    381  CG  LEU A  26      15.561 101.050  50.212  1.00 41.98           C  
ATOM    382  CD1 LEU A  26      14.372 100.091  50.214  1.00 40.08           C  
ATOM    383  CD2 LEU A  26      15.316 102.183  49.218  1.00 40.24           C  
ATOM    384  H   LEU A  26      18.184 101.017  51.222  1.00 51.27           H  
ATOM    385  HA  LEU A  26      16.881 103.312  51.096  1.00 52.53           H  
ATOM    386  HB2 LEU A  26      16.013 100.870  52.196  1.00 53.22           H  
ATOM    387  HB3 LEU A  26      15.061 102.105  51.889  1.00 53.22           H  
ATOM    388  HG  LEU A  26      16.337 100.540  49.933  1.00 50.14           H  
ATOM    389 HD11 LEU A  26      14.228  99.765  49.312  1.00 47.86           H  
ATOM    390 HD12 LEU A  26      14.566  99.349  50.807  1.00 47.86           H  
ATOM    391 HD13 LEU A  26      13.585 100.565  50.525  1.00 47.86           H  
ATOM    392 HD21 LEU A  26      15.065 101.803  48.361  1.00 48.05           H  
ATOM    393 HD22 LEU A  26      14.601 102.747  49.551  1.00 48.05           H  
ATOM    394 HD23 LEU A  26      16.130 102.701  49.123  1.00 48.05           H  
ATOM    395  N   GLU A  27      17.844 102.339  53.984  1.00 47.57           N  
ATOM    396  CA  GLU A  27      18.021 102.782  55.361  1.00 45.37           C  
ATOM    397  C   GLU A  27      18.916 104.007  55.426  1.00 39.98           C  
ATOM    398  O   GLU A  27      18.712 104.886  56.270  1.00 37.75           O  
ATOM    399  CB  GLU A  27      18.608 101.652  56.212  1.00 45.56           C  
ATOM    400  CG  GLU A  27      17.661 100.487  56.428  1.00 41.18           C  
ATOM    401  CD  GLU A  27      18.300  99.348  57.193  1.00 37.18           C  
ATOM    402  OE1 GLU A  27      19.424  99.530  57.704  1.00 34.58           O  
ATOM    403  OE2 GLU A  27      17.676  98.268  57.278  1.00 36.57           O1-
ATOM    404  H   GLU A  27      18.179 101.566  53.811  1.00 56.85           H  
ATOM    405  HA  GLU A  27      17.153 103.012  55.727  1.00 54.20           H  
ATOM    406  HB2 GLU A  27      19.401 101.310  55.772  1.00 54.43           H  
ATOM    407  HB3 GLU A  27      18.840 102.009  57.084  1.00 54.43           H  
ATOM    408  HG2 GLU A  27      16.892 100.793  56.933  1.00 49.18           H  
ATOM    409  HG3 GLU A  27      17.377 100.146  55.565  1.00 49.18           H  
ATOM    410  N   HIS A  28      19.914 104.083  54.550  1.00 40.95           N  
ATOM    411  CA  HIS A  28      20.872 105.175  54.579  1.00 46.41           C  
ATOM    412  C   HIS A  28      20.547 106.280  53.586  1.00 51.87           C  
ATOM    413  O   HIS A  28      21.243 107.303  53.575  1.00 52.49           O  
ATOM    414  CB  HIS A  28      22.277 104.650  54.280  1.00 47.99           C  
ATOM    415  CG  HIS A  28      22.831 103.759  55.343  1.00 44.73           C  
ATOM    416  ND1 HIS A  28      23.109 104.205  56.616  1.00 43.45           N  
ATOM    417  CD2 HIS A  28      23.175 102.448  55.318  1.00 45.24           C  
ATOM    418  CE1 HIS A  28      23.593 103.205  57.333  1.00 45.87           C  
ATOM    419  NE2 HIS A  28      23.643 102.128  56.570  1.00 44.27           N  
ATOM    420  H   HIS A  28      20.055 103.509  53.926  1.00 48.90           H  
ATOM    421  HA  HIS A  28      20.871 105.558  55.471  1.00 55.45           H  
ATOM    422  HB2 HIS A  28      22.250 104.143  53.454  1.00 57.36           H  
ATOM    423  HB3 HIS A  28      22.878 105.406  54.186  1.00 57.36           H  
ATOM    424  HD2 HIS A  28      23.106 101.873  54.591  1.00 54.05           H  
ATOM    425  HE1 HIS A  28      23.854 103.253  58.225  1.00 54.80           H  
ATOM    426  N   GLY A  29      19.534 106.091  52.744  1.00 52.84           N  
ATOM    427  CA  GLY A  29      19.174 107.099  51.767  1.00 54.50           C  
ATOM    428  C   GLY A  29      20.019 107.109  50.517  1.00 59.26           C  
ATOM    429  O   GLY A  29      20.017 108.106  49.787  1.00 61.95           O  
ATOM    430  H   GLY A  29      19.042 105.386  52.721  1.00 63.17           H  
ATOM    431  HA2 GLY A  29      18.253 106.956  51.500  1.00 65.16           H  
ATOM    432  HA3 GLY A  29      19.250 107.973  52.182  1.00 65.16           H  
ATOM    433  N   ILE A  30      20.743 106.030  50.247  1.00 57.55           N  
ATOM    434  CA  ILE A  30      21.572 105.934  49.053  1.00 52.01           C  
ATOM    435  C   ILE A  30      20.696 105.474  47.896  1.00 56.16           C  
ATOM    436  O   ILE A  30      19.905 104.535  48.033  1.00 55.77           O  
ATOM    437  CB  ILE A  30      22.745 104.971  49.298  1.00 46.80           C  
ATOM    438  CG1 ILE A  30      23.503 105.388  50.564  1.00 39.08           C  
ATOM    439  CG2 ILE A  30      23.669 104.941  48.097  1.00 48.37           C  
ATOM    440  CD1 ILE A  30      24.680 104.510  50.908  1.00 39.36           C  
ATOM    441  H   ILE A  30      20.772 105.331  50.746  1.00 68.83           H  
ATOM    442  HA  ILE A  30      21.938 106.804  48.829  1.00 62.17           H  
ATOM    443  HB  ILE A  30      22.394 104.075  49.427  1.00 55.92           H  
ATOM    444 HG12 ILE A  30      23.837 106.290  50.441  1.00 46.66           H  
ATOM    445 HG13 ILE A  30      22.889 105.362  51.315  1.00 46.66           H  
ATOM    446 HG21 ILE A  30      24.384 104.307  48.264  1.00 57.81           H  
ATOM    447 HG22 ILE A  30      23.163 104.671  47.315  1.00 57.81           H  
ATOM    448 HG23 ILE A  30      24.039 105.828  47.961  1.00 57.81           H  
ATOM    449 HD11 ILE A  30      25.083 104.830  51.730  1.00 46.99           H  
ATOM    450 HD12 ILE A  30      24.370 103.598  51.025  1.00 46.99           H  
ATOM    451 HD13 ILE A  30      25.326 104.550  50.186  1.00 46.99           H  
ATOM    452  N   GLN A  31      20.829 106.138  46.760  1.00 65.36           N  
ATOM    453  CA  GLN A  31      19.997 105.880  45.594  1.00 70.25           C  
ATOM    454  C   GLN A  31      20.633 104.822  44.706  1.00 70.38           C  
ATOM    455  O   GLN A  31      21.812 104.481  44.847  1.00 70.26           O  
ATOM    456  CB  GLN A  31      19.807 107.176  44.815  1.00 72.57           C  
ATOM    457  CG  GLN A  31      19.082 108.259  45.590  1.00 75.27           C  
ATOM    458  CD  GLN A  31      18.949 109.545  44.801  1.00 79.94           C  
ATOM    459  OE1 GLN A  31      19.297 109.598  43.617  1.00 81.48           O  
ATOM    460  NE2 GLN A  31      18.443 110.595  45.453  1.00 80.93           N  
ATOM    461  H   GLN A  31      21.410 106.759  46.634  1.00 78.20           H  
ATOM    462  HA  GLN A  31      19.130 105.554  45.884  1.00 84.06           H  
ATOM    463  HB2 GLN A  31      20.679 107.522  44.570  1.00 86.84           H  
ATOM    464  HB3 GLN A  31      19.288 106.987  44.017  1.00 86.84           H  
ATOM    465  HG2 GLN A  31      18.191 107.948  45.812  1.00 90.09           H  
ATOM    466  HG3 GLN A  31      19.577 108.453  46.401  1.00 90.09           H  
ATOM    467 HE21 GLN A  31      18.212 110.519  46.278  1.00 96.88           H  
ATOM    468 HE22 GLN A  31      18.348 111.348  45.048  1.00 96.88           H  
ATOM    469  N   PRO A  32      19.867 104.273  43.758  1.00 67.91           N  
ATOM    470  CA  PRO A  32      20.418 103.194  42.918  1.00 67.27           C  
ATOM    471  C   PRO A  32      21.699 103.573  42.196  1.00 67.29           C  
ATOM    472  O   PRO A  32      22.493 102.686  41.855  1.00 67.20           O  
ATOM    473  CB  PRO A  32      19.278 102.879  41.935  1.00 67.07           C  
ATOM    474  CG  PRO A  32      18.022 103.360  42.630  1.00 65.64           C  
ATOM    475  CD  PRO A  32      18.448 104.553  43.463  1.00 65.94           C  
ATOM    476  HA  PRO A  32      20.585 102.412  43.467  1.00 80.48           H  
ATOM    477  HB2 PRO A  32      19.418 103.356  41.102  1.00 80.25           H  
ATOM    478  HB3 PRO A  32      19.239 101.924  41.769  1.00 80.25           H  
ATOM    479  HG2 PRO A  32      17.361 103.620  41.970  1.00 78.53           H  
ATOM    480  HG3 PRO A  32      17.669 102.655  43.195  1.00 78.53           H  
ATOM    481  HD2 PRO A  32      18.356 105.376  42.959  1.00 78.90           H  
ATOM    482  HD3 PRO A  32      17.929 104.605  44.281  1.00 78.90           H  
ATOM    483  N   ASP A  33      21.922 104.859  41.936  1.00 68.46           N  
ATOM    484  CA  ASP A  33      23.127 105.319  41.260  1.00 67.98           C  
ATOM    485  C   ASP A  33      24.251 105.661  42.232  1.00 66.39           C  
ATOM    486  O   ASP A  33      25.237 106.287  41.825  1.00 65.94           O  
ATOM    487  CB  ASP A  33      22.810 106.527  40.372  1.00 68.70           C  
ATOM    488  CG  ASP A  33      22.026 107.604  41.102  1.00 70.19           C  
ATOM    489  OD1 ASP A  33      21.104 107.253  41.868  1.00 71.68           O  
ATOM    490  OD2 ASP A  33      22.327 108.802  40.912  1.00 70.28           O1-
ATOM    491  H   ASP A  33      21.379 105.492  42.146  1.00 81.91           H  
ATOM    492  HA  ASP A  33      23.445 104.608  40.681  1.00 81.34           H  
ATOM    493  HB2 ASP A  33      23.642 106.919  40.063  1.00 82.20           H  
ATOM    494  HB3 ASP A  33      22.281 106.232  39.614  1.00 82.20           H  
ATOM    495  N   GLY A  34      24.122 105.271  43.503  1.00 62.46           N  
ATOM    496  CA  GLY A  34      25.156 105.492  44.492  1.00 58.20           C  
ATOM    497  C   GLY A  34      25.170 106.866  45.124  1.00 57.29           C  
ATOM    498  O   GLY A  34      25.966 107.097  46.046  1.00 52.56           O  
ATOM    499  H   GLY A  34      23.428 104.870  43.814  1.00 74.72           H  
ATOM    500  HA2 GLY A  34      25.044 104.843  45.204  1.00 69.61           H  
ATOM    501  HA3 GLY A  34      26.019 105.355  44.071  1.00 69.61           H  
ATOM    502  N   GLN A  35      24.321 107.783  44.671  1.00 62.41           N  
ATOM    503  CA  GLN A  35      24.276 109.124  45.235  1.00 65.83           C  
ATOM    504  C   GLN A  35      23.543 109.107  46.571  1.00 61.89           C  
ATOM    505  O   GLN A  35      22.443 108.555  46.681  1.00 58.46           O  
ATOM    506  CB  GLN A  35      23.555 110.062  44.268  1.00 70.63           C  
ATOM    507  CG  GLN A  35      24.285 110.283  42.948  1.00 71.92           C  
ATOM    508  CD  GLN A  35      25.612 111.007  43.131  1.00 70.45           C  
ATOM    509  OE1 GLN A  35      25.702 112.002  43.856  1.00 69.22           O  
ATOM    510  NE2 GLN A  35      26.651 110.501  42.479  1.00 69.38           N  
ATOM    511  H   GLN A  35      23.759 107.651  44.033  1.00 74.65           H  
ATOM    512  HA  GLN A  35      25.179 109.446  45.383  1.00 78.75           H  
ATOM    513  HB2 GLN A  35      22.685 109.687  44.063  1.00 84.52           H  
ATOM    514  HB3 GLN A  35      23.452 110.927  44.695  1.00 84.52           H  
ATOM    515  HG2 GLN A  35      24.465 109.423  42.537  1.00 86.07           H  
ATOM    516  HG3 GLN A  35      23.727 110.820  42.364  1.00 86.07           H  
ATOM    517 HE21 GLN A  35      26.552 109.802  41.988  1.00 83.02           H  
ATOM    518 HE22 GLN A  35      27.424 110.872  42.548  1.00 83.02           H  
ATOM    519  N   MET A  36      24.152 109.712  47.587  1.00 62.92           N  
ATOM    520  CA  MET A  36      23.507 109.887  48.889  1.00 65.09           C  
ATOM    521  C   MET A  36      23.392 111.379  49.173  1.00 68.85           C  
ATOM    522  O   MET A  36      24.365 112.002  49.638  1.00 67.65           O  
ATOM    523  CB  MET A  36      24.292 109.189  50.000  1.00 60.60           C  
ATOM    524  CG  MET A  36      23.704 109.420  51.387  1.00 62.33           C  
ATOM    525  SD  MET A  36      24.150 108.197  52.634  1.00 64.68           S  
ATOM    526  CE  MET A  36      25.843 107.873  52.209  1.00 60.01           C  
ATOM    527  H   MET A  36      24.948 110.035  47.547  1.00 75.27           H  
ATOM    528  HA  MET A  36      22.625 109.486  48.861  1.00 77.87           H  
ATOM    529  HB2 MET A  36      24.293 108.234  49.831  1.00 72.48           H  
ATOM    530  HB3 MET A  36      25.202 109.527  50.001  1.00 72.48           H  
ATOM    531  HG2 MET A  36      24.009 110.283  51.708  1.00 74.56           H  
ATOM    532  HG3 MET A  36      22.737 109.417  51.312  1.00 74.56           H  
ATOM    533  HE1 MET A  36      26.156 107.110  52.719  1.00 71.78           H  
ATOM    534  HE2 MET A  36      25.900 107.682  51.260  1.00 71.78           H  
ATOM    535  HE3 MET A  36      26.377 108.654  52.422  1.00 71.78           H  
ATOM    536  N   PRO A  37      22.233 111.999  48.920  1.00 73.93           N  
ATOM    537  CA  PRO A  37      22.103 113.442  49.209  1.00 76.52           C  
ATOM    538  C   PRO A  37      22.375 113.794  50.664  1.00 73.95           C  
ATOM    539  O   PRO A  37      22.824 114.913  50.949  1.00 72.89           O  
ATOM    540  CB  PRO A  37      20.655 113.772  48.798  1.00 78.67           C  
ATOM    541  CG  PRO A  37      20.222 112.624  47.900  1.00 78.66           C  
ATOM    542  CD  PRO A  37      20.983 111.412  48.402  1.00 77.59           C  
ATOM    543  HA  PRO A  37      22.707 113.942  48.639  1.00 91.58           H  
ATOM    544  HB2 PRO A  37      20.093 113.826  49.587  1.00 94.17           H  
ATOM    545  HB3 PRO A  37      20.633 114.615  48.318  1.00 94.17           H  
ATOM    546  HG2 PRO A  37      19.265 112.488  47.979  1.00 94.15           H  
ATOM    547  HG3 PRO A  37      20.454 112.821  46.979  1.00 94.15           H  
ATOM    548  HD2 PRO A  37      20.493 110.962  49.108  1.00 92.87           H  
ATOM    549  HD3 PRO A  37      21.165 110.793  47.678  1.00 92.87           H  
ATOM    550  N   SER A  38      22.127 112.863  51.590  1.00 71.44           N  
ATOM    551  CA  SER A  38      22.304 113.117  53.014  1.00 67.81           C  
ATOM    552  C   SER A  38      23.767 113.218  53.414  1.00 65.58           C  
ATOM    553  O   SER A  38      24.052 113.654  54.534  1.00 60.73           O  
ATOM    554  CB  SER A  38      21.661 111.988  53.828  1.00 71.26           C  
ATOM    555  OG  SER A  38      20.474 111.533  53.201  1.00 75.56           O  
ATOM    556  H   SER A  38      21.852 112.067  51.414  1.00 85.50           H  
ATOM    557  HA  SER A  38      21.863 113.954  53.230  1.00 81.13           H  
ATOM    558  HB2 SER A  38      22.287 111.250  53.894  1.00 85.28           H  
ATOM    559  HB3 SER A  38      21.445 112.320  54.713  1.00 85.28           H  
ATOM    560  HG  SER A  38      20.158 110.879  53.623  1.00 90.44           H  
ATOM    561  N   ASP A  39      24.689 112.825  52.540  1.00 67.73           N  
ATOM    562  CA  ASP A  39      26.108 112.782  52.867  1.00 72.46           C  
ATOM    563  C   ASP A  39      26.738 114.116  52.495  1.00 82.37           C  
ATOM    564  O   ASP A  39      26.778 114.484  51.315  1.00 84.98           O  
ATOM    565  CB  ASP A  39      26.784 111.642  52.108  1.00 69.84           C  
ATOM    566  CG  ASP A  39      28.261 111.535  52.413  1.00 68.52           C  
ATOM    567  OD1 ASP A  39      28.671 111.963  53.513  1.00 65.11           O  
ATOM    568  OD2 ASP A  39      29.011 111.026  51.547  1.00 71.60           O1-
ATOM    569  H   ASP A  39      24.513 112.574  51.737  1.00 81.04           H  
ATOM    570  HA  ASP A  39      26.227 112.636  53.819  1.00 86.72           H  
ATOM    571  HB2 ASP A  39      26.365 110.803  52.357  1.00 83.57           H  
ATOM    572  HB3 ASP A  39      26.684 111.793  51.155  1.00 83.57           H  
ATOM    573  N   LYS A  40      27.224 114.837  53.502  1.00 85.53           N  
ATOM    574  CA  LYS A  40      27.852 116.132  53.287  1.00 85.47           C  
ATOM    575  C   LYS A  40      29.365 116.044  53.116  1.00 88.14           C  
ATOM    576  O   LYS A  40      29.972 117.010  52.642  1.00 91.12           O  
ATOM    577  CB  LYS A  40      27.509 117.079  54.445  1.00 81.91           C  
ATOM    578  CG  LYS A  40      26.020 117.155  54.767  1.00 78.86           C  
ATOM    579  CD  LYS A  40      25.177 117.179  53.501  1.00 76.25           C  
ATOM    580  CE  LYS A  40      23.790 117.745  53.757  1.00 74.63           C  
ATOM    581  NZ  LYS A  40      23.189 118.296  52.504  1.00 74.15           N1+
ATOM    582  H   LYS A  40      27.201 114.594  54.326  1.00102.40           H  
ATOM    583  HA  LYS A  40      27.494 116.522  52.474  1.00102.33           H  
ATOM    584  HB2 LYS A  40      27.968 116.773  55.243  1.00 98.06           H  
ATOM    585  HB3 LYS A  40      27.807 117.973  54.213  1.00 98.06           H  
ATOM    586  HG2 LYS A  40      25.764 116.379  55.290  1.00 94.40           H  
ATOM    587  HG3 LYS A  40      25.841 117.966  55.269  1.00 94.40           H  
ATOM    588  HD2 LYS A  40      25.614 117.735  52.836  1.00 91.26           H  
ATOM    589  HD3 LYS A  40      25.079 116.275  53.164  1.00 91.26           H  
ATOM    590  HE2 LYS A  40      23.212 117.041  54.090  1.00 89.32           H  
ATOM    591  HE3 LYS A  40      23.850 118.461  54.409  1.00 89.32           H  
ATOM    592  HZ1 LYS A  40      22.379 118.624  52.673  1.00 88.74           H  
ATOM    593  HZ2 LYS A  40      23.703 118.947  52.181  1.00 88.74           H  
ATOM    594  HZ3 LYS A  40      23.119 117.654  51.892  1.00 88.74           H  
ATOM    595  N   THR A  41      29.987 114.924  53.490  1.00 86.70           N  
ATOM    596  CA  THR A  41      31.423 114.714  53.285  1.00 84.27           C  
ATOM    597  C   THR A  41      31.597 114.054  51.921  1.00 84.10           C  
ATOM    598  O   THR A  41      31.535 112.831  51.781  1.00 87.01           O  
ATOM    599  CB  THR A  41      32.012 113.874  54.414  1.00 81.34           C  
ATOM    600  OG1 THR A  41      31.246 112.672  54.588  1.00 82.01           O  
ATOM    601  CG2 THR A  41      32.014 114.668  55.716  1.00 78.53           C  
ATOM    602  H   THR A  41      29.594 114.261  53.870  1.00103.81           H  
ATOM    603  HA  THR A  41      31.885 115.567  53.277  1.00100.88           H  
ATOM    604  HB  THR A  41      32.925 113.634  54.194  1.00 97.37           H  
ATOM    605 HG21 THR A  41      32.403 114.136  56.428  1.00 94.00           H  
ATOM    606 HG22 THR A  41      32.535 115.479  55.608  1.00 94.00           H  
ATOM    607 HG23 THR A  41      31.107 114.907  55.960  1.00 94.00           H  
ATOM    608  N   ILE A  42      31.815 114.883  50.902  1.00 80.09           N  
ATOM    609  CA  ILE A  42      31.883 114.410  49.523  1.00 77.61           C  
ATOM    610  C   ILE A  42      33.237 113.752  49.295  1.00 80.56           C  
ATOM    611  O   ILE A  42      34.280 114.308  49.658  1.00 81.17           O  
ATOM    612  CB  ILE A  42      31.660 115.570  48.538  1.00 72.07           C  
ATOM    613  CG1 ILE A  42      30.517 116.474  49.007  1.00 76.01           C  
ATOM    614  CG2 ILE A  42      31.352 115.030  47.147  1.00 62.92           C  
ATOM    615  CD1 ILE A  42      30.615 117.908  48.481  1.00 76.52           C  
ATOM    616  H   ILE A  42      31.926 115.731  50.985  1.00 95.87           H  
ATOM    617  HA  ILE A  42      31.189 113.749  49.377  1.00 92.90           H  
ATOM    618  HB  ILE A  42      32.475 116.093  48.506  1.00 86.24           H  
ATOM    619 HG12 ILE A  42      29.676 116.101  48.698  1.00 90.97           H  
ATOM    620 HG13 ILE A  42      30.526 116.512  49.976  1.00 90.97           H  
ATOM    621 HG21 ILE A  42      31.211 115.776  46.543  1.00 75.27           H  
ATOM    622 HG22 ILE A  42      32.101 114.495  46.843  1.00 75.27           H  
ATOM    623 HG23 ILE A  42      30.551 114.484  47.190  1.00 75.27           H  
ATOM    624 HD11 ILE A  42      29.888 118.431  48.854  1.00 91.59           H  
ATOM    625 HD12 ILE A  42      31.466 118.286  48.751  1.00 91.59           H  
ATOM    626 HD13 ILE A  42      30.551 117.895  47.514  1.00 91.59           H  
ATOM    627  N   GLY A  43      33.219 112.548  48.722  1.00 81.09           N  
ATOM    628  CA  GLY A  43      34.449 111.865  48.377  1.00 81.36           C  
ATOM    629  C   GLY A  43      35.249 111.329  49.540  1.00 81.54           C  
ATOM    630  O   GLY A  43      36.406 110.940  49.349  1.00 78.33           O  
ATOM    631  H   GLY A  43      32.505 112.112  48.526  1.00 97.07           H  
ATOM    632  HA2 GLY A  43      34.232 111.115  47.801  1.00 97.39           H  
ATOM    633  HA3 GLY A  43      35.017 112.483  47.891  1.00 97.39           H  
ATOM    634  N   GLY A  44      34.676 111.288  50.736  1.00 83.27           N  
ATOM    635  CA  GLY A  44      35.376 110.737  51.880  1.00 82.07           C  
ATOM    636  C   GLY A  44      34.478 110.760  53.093  1.00 81.28           C  
ATOM    637  O   GLY A  44      33.297 111.119  53.017  1.00 78.94           O  
ATOM    638  H   GLY A  44      33.883 111.573  50.908  1.00 99.68           H  
ATOM    639  HA2 GLY A  44      35.638 109.821  51.698  1.00 98.25           H  
ATOM    640  HA3 GLY A  44      36.171 111.262  52.065  1.00 98.25           H  
ATOM    641  N   GLY A  45      35.048 110.362  54.214  1.00 83.31           N  
ATOM    642  CA  GLY A  45      34.353 110.470  55.480  1.00 83.62           C  
ATOM    643  C   GLY A  45      34.730 109.368  56.448  1.00 80.53           C  
ATOM    644  O   GLY A  45      35.248 108.313  56.083  1.00 81.50           O  
ATOM    645  H   GLY A  45      35.838 110.026  54.267  1.00 99.74           H  
ATOM    646  HA2 GLY A  45      34.566 111.323  55.891  1.00100.11           H  
ATOM    647  HA3 GLY A  45      33.396 110.425  55.325  1.00100.11           H  
ATOM    648  N   ASP A  46      34.456 109.631  57.729  1.00 73.40           N  
ATOM    649  CA  ASP A  46      34.676 108.678  58.811  1.00 65.93           C  
ATOM    650  C   ASP A  46      33.364 108.235  59.459  1.00 58.96           C  
ATOM    651  O   ASP A  46      33.368 107.753  60.595  1.00 54.67           O  
ATOM    652  CB  ASP A  46      35.608 109.286  59.861  1.00 71.97           C  
ATOM    653  CG  ASP A  46      37.052 108.865  59.676  1.00 83.56           C  
ATOM    654  OD1 ASP A  46      37.794 108.835  60.682  1.00 86.62           O  
ATOM    655  OD2 ASP A  46      37.445 108.565  58.525  1.00 86.33           O1-
ATOM    656  H   ASP A  46      34.131 110.379  58.001  1.00 87.84           H  
ATOM    657  HA  ASP A  46      35.106 107.889  58.448  1.00 78.88           H  
ATOM    658  HB2 ASP A  46      35.567 110.254  59.799  1.00 86.13           H  
ATOM    659  HB3 ASP A  46      35.322 108.999  60.742  1.00 86.13           H  
ATOM    660  N   ASP A  47      32.242 108.409  58.766  1.00 58.20           N  
ATOM    661  CA  ASP A  47      30.941 108.073  59.321  1.00 58.40           C  
ATOM    662  C   ASP A  47      30.818 106.569  59.565  1.00 57.09           C  
ATOM    663  O   ASP A  47      31.594 105.758  59.056  1.00 58.94           O  
ATOM    664  CB  ASP A  47      29.841 108.535  58.368  1.00 60.97           C  
ATOM    665  CG  ASP A  47      29.770 110.052  58.253  1.00 63.52           C  
ATOM    666  OD1 ASP A  47      29.939 110.730  59.287  1.00 64.66           O  
ATOM    667  OD2 ASP A  47      29.548 110.570  57.135  1.00 65.15           O1-
ATOM    668  H   ASP A  47      32.209 108.722  57.966  1.00 69.60           H  
ATOM    669  HA  ASP A  47      30.827 108.519  60.175  1.00 69.84           H  
ATOM    670  HB2 ASP A  47      30.014 108.174  57.484  1.00 72.93           H  
ATOM    671  HB3 ASP A  47      28.984 108.217  58.694  1.00 72.93           H  
ATOM    672  N   SER A  48      29.819 106.200  60.366  1.00 54.30           N  
ATOM    673  CA  SER A  48      29.631 104.793  60.701  1.00 50.84           C  
ATOM    674  C   SER A  48      29.096 104.003  59.509  1.00 50.17           C  
ATOM    675  O   SER A  48      29.447 102.831  59.328  1.00 49.79           O  
ATOM    676  CB  SER A  48      28.697 104.670  61.903  1.00 45.14           C  
ATOM    677  OG  SER A  48      29.394 104.842  63.121  1.00 41.73           O  
ATOM    678  H   SER A  48      29.247 106.735  60.722  1.00 64.92           H  
ATOM    679  HA  SER A  48      30.488 104.408  60.944  1.00 60.77           H  
ATOM    680  HB2 SER A  48      28.009 105.351  61.837  1.00 53.93           H  
ATOM    681  HB3 SER A  48      28.292 103.788  61.897  1.00 53.93           H  
ATOM    682  HG  SER A  48      28.890 104.660  63.769  1.00 49.83           H  
ATOM    683  N   PHE A  49      28.244 104.620  58.685  1.00 49.03           N  
ATOM    684  CA  PHE A  49      27.793 103.947  57.474  1.00 51.44           C  
ATOM    685  C   PHE A  49      28.949 103.710  56.511  1.00 55.82           C  
ATOM    686  O   PHE A  49      28.865 102.820  55.656  1.00 58.57           O  
ATOM    687  CB  PHE A  49      26.656 104.732  56.802  1.00 54.10           C  
ATOM    688  CG  PHE A  49      27.089 106.029  56.193  1.00 66.58           C  
ATOM    689  CD1 PHE A  49      26.886 107.220  56.862  1.00 70.50           C  
ATOM    690  CD2 PHE A  49      27.703 106.060  54.953  1.00 72.21           C  
ATOM    691  CE1 PHE A  49      27.285 108.422  56.307  1.00 73.47           C  
ATOM    692  CE2 PHE A  49      28.116 107.260  54.399  1.00 76.40           C  
ATOM    693  CZ  PHE A  49      27.899 108.441  55.073  1.00 76.17           C  
ATOM    694  H   PHE A  49      27.922 105.408  58.805  1.00 58.60           H  
ATOM    695  HA  PHE A  49      27.418 103.083  57.708  1.00 61.49           H  
ATOM    696  HB2 PHE A  49      26.277 104.186  56.095  1.00 64.68           H  
ATOM    697  HB3 PHE A  49      25.979 104.930  57.468  1.00 64.68           H  
ATOM    698  HD1 PHE A  49      26.475 107.214  57.697  1.00 84.36           H  
ATOM    699  HD2 PHE A  49      27.838 105.267  54.486  1.00 86.41           H  
ATOM    700  HE1 PHE A  49      27.139 109.217  56.766  1.00 87.93           H  
ATOM    701  HE2 PHE A  49      28.541 107.268  53.571  1.00 91.45           H  
ATOM    702  HZ  PHE A  49      28.166 109.249  54.697  1.00 91.17           H  
ATOM    703  N   ASN A  50      30.033 104.480  56.634  1.00 55.54           N  
ATOM    704  CA  ASN A  50      31.203 104.238  55.801  1.00 54.47           C  
ATOM    705  C   ASN A  50      31.838 102.891  56.095  1.00 52.64           C  
ATOM    706  O   ASN A  50      32.701 102.452  55.327  1.00 54.13           O  
ATOM    707  CB  ASN A  50      32.232 105.361  55.972  1.00 51.94           C  
ATOM    708  CG  ASN A  50      31.807 106.656  55.284  1.00 49.07           C  
ATOM    709  OD1 ASN A  50      31.849 107.734  55.881  1.00 47.32           O  
ATOM    710  ND2 ASN A  50      31.386 106.551  54.025  1.00 47.08           N  
ATOM    711  H   ASN A  50      30.110 105.138  57.183  1.00 66.41           H  
ATOM    712  HA  ASN A  50      30.931 104.248  54.870  1.00 65.13           H  
ATOM    713  HB2 ASN A  50      32.345 105.546  56.917  1.00 62.09           H  
ATOM    714  HB3 ASN A  50      33.076 105.078  55.586  1.00 62.09           H  
ATOM    715 HD21 ASN A  50      31.135 107.253  53.595  1.00 56.26           H  
ATOM    716 HD22 ASN A  50      31.364 105.782  53.641  1.00 56.26           H  
ATOM    717  N   THR A  51      31.452 102.237  57.194  1.00 51.01           N  
ATOM    718  C   THR A  51      31.573  99.919  56.386  1.00 48.89           C  
ATOM    719  O   THR A  51      32.248  98.898  56.202  1.00 42.27           O  
ATOM    720  CA  THR A  51      31.981 100.907  57.466  0.56 51.25           C  
ATOM    721  CB  THR A  51      31.511 100.416  58.835  0.56 52.44           C  
ATOM    722  OG1 THR A  51      30.080 100.338  58.856  0.56 52.36           O  
ATOM    723  CG2 THR A  51      31.996 101.356  59.926  0.56 53.04           C  
ATOM    724  H   THR A  51      30.899 102.537  57.780  0.56 60.98           H  
ATOM    725  HA  THR A  51      32.950 100.950  57.493  0.56 61.27           H  
ATOM    726  HB  THR A  51      31.874  99.534  59.010  0.56 62.70           H  
ATOM    727 HG21 THR A  51      31.691 101.044  60.792  0.56 63.42           H  
ATOM    728 HG22 THR A  51      32.965 101.391  59.927  0.56 63.42           H  
ATOM    729 HG23 THR A  51      31.649 102.249  59.773  0.56 63.42           H  
ATOM    730  HG1 THR A  51      29.751 101.107  58.928  0.56 62.59           H  
ATOM    731  N   PHE A  52      30.490 100.209  55.660  1.00 48.76           N  
ATOM    732  CA  PHE A  52      29.979  99.331  54.625  1.00 46.57           C  
ATOM    733  C   PHE A  52      30.034  99.934  53.238  1.00 47.66           C  
ATOM    734  O   PHE A  52      29.883  99.191  52.265  1.00 49.37           O  
ATOM    735  CB  PHE A  52      28.513  98.946  54.905  1.00 41.91           C  
ATOM    736  CG  PHE A  52      28.357  97.774  55.838  1.00 36.47           C  
ATOM    737  CD1 PHE A  52      29.029  97.738  57.036  1.00 34.60           C  
ATOM    738  CD2 PHE A  52      27.531  96.717  55.519  1.00 37.12           C  
ATOM    739  CE1 PHE A  52      28.889  96.668  57.901  1.00 33.43           C  
ATOM    740  CE2 PHE A  52      27.391  95.655  56.383  1.00 36.92           C  
ATOM    741  CZ  PHE A  52      28.088  95.630  57.572  1.00 33.11           C  
ATOM    742  H   PHE A  52      30.028 100.928  55.757  1.00 58.27           H  
ATOM    743  HA  PHE A  52      30.509  98.518  54.632  1.00 55.65           H  
ATOM    744  HB2 PHE A  52      28.063  99.706  55.308  1.00 50.06           H  
ATOM    745  HB3 PHE A  52      28.085  98.715  54.066  1.00 50.06           H  
ATOM    746  HD1 PHE A  52      29.588  98.444  57.268  1.00 41.28           H  
ATOM    747  HD2 PHE A  52      27.064  96.722  54.715  1.00 44.31           H  
ATOM    748  HE1 PHE A  52      29.346  96.664  58.711  1.00 39.88           H  
ATOM    749  HE2 PHE A  52      26.825  94.950  56.164  1.00 44.07           H  
ATOM    750  HZ  PHE A  52      28.007  94.902  58.146  1.00 39.49           H  
ATOM    751  N   PHE A  53      30.221 101.243  53.114  1.00 52.64           N  
ATOM    752  CA  PHE A  53      30.192 101.914  51.822  1.00 56.78           C  
ATOM    753  C   PHE A  53      31.475 102.710  51.632  1.00 58.43           C  
ATOM    754  O   PHE A  53      31.882 103.464  52.523  1.00 55.20           O  
ATOM    755  CB  PHE A  53      28.994 102.864  51.711  1.00 58.45           C  
ATOM    756  CG  PHE A  53      27.668 102.170  51.664  1.00 60.68           C  
ATOM    757  CD1 PHE A  53      27.066 101.723  52.826  1.00 61.68           C  
ATOM    758  CD2 PHE A  53      27.012 101.983  50.458  1.00 62.67           C  
ATOM    759  CE1 PHE A  53      25.833 101.082  52.785  1.00 61.58           C  
ATOM    760  CE2 PHE A  53      25.782 101.346  50.405  1.00 62.27           C  
ATOM    761  CZ  PHE A  53      25.192 100.893  51.569  1.00 61.74           C  
ATOM    762  H   PHE A  53      30.369 101.772  53.776  1.00 62.93           H  
ATOM    763  HA  PHE A  53      30.130 101.242  51.125  1.00 67.90           H  
ATOM    764  HB2 PHE A  53      28.992 103.452  52.483  1.00 69.91           H  
ATOM    765  HB3 PHE A  53      29.084 103.384  50.898  1.00 69.91           H  
ATOM    766  HD1 PHE A  53      27.490 101.853  53.644  1.00 73.78           H  
ATOM    767  HD2 PHE A  53      27.403 102.289  49.671  1.00 74.97           H  
ATOM    768  HE1 PHE A  53      25.439 100.779  53.571  1.00 73.66           H  
ATOM    769  HE2 PHE A  53      25.355 101.224  49.588  1.00 74.49           H  
ATOM    770  HZ  PHE A  53      24.368 100.463  51.538  1.00 73.86           H  
ATOM    771  N   SER A  54      32.103 102.539  50.472  1.00 60.56           N  
ATOM    772  CA  SER A  54      33.199 103.393  50.054  1.00 59.23           C  
ATOM    773  C   SER A  54      32.622 104.657  49.423  1.00 54.12           C  
ATOM    774  O   SER A  54      31.408 104.792  49.252  1.00 51.63           O  
ATOM    775  CB  SER A  54      34.083 102.657  49.050  1.00 64.85           C  
ATOM    776  OG  SER A  54      33.680 102.942  47.719  1.00 69.37           O  
ATOM    777  H   SER A  54      31.907 101.924  49.903  1.00 72.43           H  
ATOM    778  HA  SER A  54      33.739 103.629  50.825  1.00 70.84           H  
ATOM    779  HB2 SER A  54      35.002 102.943  49.170  1.00 77.59           H  
ATOM    780  HB3 SER A  54      34.009 101.702  49.205  1.00 77.59           H  
ATOM    781  HG  SER A  54      34.086 102.439  47.182  1.00 83.01           H  
ATOM    782  N   GLU A  55      33.499 105.589  49.050  1.00 55.74           N  
ATOM    783  CA  GLU A  55      33.080 106.818  48.391  1.00 58.51           C  
ATOM    784  C   GLU A  55      34.071 107.191  47.301  1.00 60.12           C  
ATOM    785  O   GLU A  55      35.282 107.022  47.464  1.00 57.04           O  
ATOM    786  CB  GLU A  55      32.966 107.973  49.389  1.00 61.52           C  
ATOM    787  CG  GLU A  55      31.931 107.747  50.476  1.00 67.17           C  
ATOM    788  CD  GLU A  55      31.602 109.014  51.243  1.00 73.79           C  
ATOM    789  OE1 GLU A  55      31.296 110.049  50.602  1.00 76.30           O  
ATOM    790  OE2 GLU A  55      31.660 108.967  52.492  1.00 75.40           O1-
ATOM    791  H   GLU A  55      34.349 105.529  49.169  1.00 66.66           H  
ATOM    792  HA  GLU A  55      32.215 106.673  47.976  1.00 69.98           H  
ATOM    793  HB2 GLU A  55      33.826 108.097  49.820  1.00 73.58           H  
ATOM    794  HB3 GLU A  55      32.717 108.777  48.906  1.00 73.58           H  
ATOM    795  HG2 GLU A  55      31.113 107.420  50.071  1.00 80.37           H  
ATOM    796  HG3 GLU A  55      32.273 107.094  51.107  1.00 80.37           H  
ATOM    797  N   THR A  56      33.541 107.681  46.185  1.00 65.46           N  
ATOM    798  CA  THR A  56      34.335 108.145  45.060  1.00 67.88           C  
ATOM    799  C   THR A  56      34.269 109.664  45.009  1.00 80.54           C  
ATOM    800  O   THR A  56      33.370 110.287  45.583  1.00 82.05           O  
ATOM    801  CB  THR A  56      33.811 107.575  43.736  1.00 57.66           C  
ATOM    802  OG1 THR A  56      32.508 108.107  43.457  1.00 52.58           O  
ATOM    803  CG2 THR A  56      33.735 106.056  43.791  1.00 56.16           C  
ATOM    804  H   THR A  56      32.695 107.756  46.055  1.00 78.32           H  
ATOM    805  HA  THR A  56      35.255 107.858  45.167  1.00 81.22           H  
ATOM    806  HB  THR A  56      34.418 107.822  43.022  1.00 68.95           H  
ATOM    807 HG21 THR A  56      33.415 105.708  42.944  1.00 67.16           H  
ATOM    808 HG22 THR A  56      34.613 105.686  43.972  1.00 67.16           H  
ATOM    809 HG23 THR A  56      33.127 105.779  44.494  1.00 67.16           H  
ATOM    810  HG1 THR A  56      32.334 108.027  42.640  1.00 62.86           H  
ATOM    811  N   GLY A  57      35.241 110.255  44.307  1.00 85.65           N  
ATOM    812  CA  GLY A  57      35.256 111.699  44.157  1.00 86.10           C  
ATOM    813  C   GLY A  57      33.990 112.240  43.526  1.00 85.97           C  
ATOM    814  O   GLY A  57      33.594 113.378  43.798  1.00 88.00           O  
ATOM    815  H   GLY A  57      35.888 109.845  43.917  1.00102.54           H  
ATOM    816  HA2 GLY A  57      35.360 112.110  45.029  1.00103.08           H  
ATOM    817  HA3 GLY A  57      36.007 111.953  43.597  1.00103.08           H  
ATOM    818  N   ALA A  58      33.332 111.437  42.687  1.00 81.96           N  
ATOM    819  CA  ALA A  58      32.106 111.857  42.017  1.00 78.02           C  
ATOM    820  C   ALA A  58      30.876 111.781  42.914  1.00 77.94           C  
ATOM    821  O   ALA A  58      29.770 112.067  42.440  1.00 77.48           O  
ATOM    822  CB  ALA A  58      31.873 111.014  40.759  1.00 75.14           C  
ATOM    823  H   ALA A  58      33.580 110.638  42.489  1.00 98.11           H  
ATOM    824  HA  ALA A  58      32.215 112.780  41.742  1.00 93.39           H  
ATOM    825  HB1 ALA A  58      31.051 111.304  40.333  1.00 89.93           H  
ATOM    826  HB2 ALA A  58      32.621 111.136  40.154  1.00 89.93           H  
ATOM    827  HB3 ALA A  58      31.801 110.081  41.013  1.00 89.93           H  
ATOM    828  N   GLY A  59      31.033 111.399  44.179  1.00 78.25           N  
ATOM    829  CA  GLY A  59      29.923 111.359  45.110  1.00 76.45           C  
ATOM    830  C   GLY A  59      29.148 110.061  45.158  1.00 74.33           C  
ATOM    831  O   GLY A  59      28.077 110.022  45.778  1.00 72.99           O  
ATOM    832  H   GLY A  59      31.783 111.156  44.522  1.00 93.67           H  
ATOM    833  HA2 GLY A  59      30.264 111.528  46.002  1.00 91.50           H  
ATOM    834  HA3 GLY A  59      29.299 112.063  44.873  1.00 91.50           H  
ATOM    835  N   LYS A  60      29.646 109.003  44.528  1.00 72.49           N  
ATOM    836  CA  LYS A  60      28.996 107.702  44.549  1.00 65.88           C  
ATOM    837  C   LYS A  60      29.440 106.928  45.785  1.00 57.89           C  
ATOM    838  O   LYS A  60      30.574 107.063  46.252  1.00 55.61           O  
ATOM    839  CB  LYS A  60      29.356 106.925  43.281  1.00 69.24           C  
ATOM    840  CG  LYS A  60      29.185 105.423  43.380  1.00 72.66           C  
ATOM    841  CD  LYS A  60      29.790 104.724  42.156  1.00 73.30           C  
ATOM    842  CE  LYS A  60      28.824 104.725  40.965  1.00 73.14           C  
ATOM    843  NZ  LYS A  60      29.016 103.530  40.091  1.00 72.60           N1+
ATOM    844  H   LYS A  60      30.375 109.015  44.071  1.00 86.75           H  
ATOM    845  HA  LYS A  60      28.032 107.801  44.583  1.00 78.81           H  
ATOM    846  HB2 LYS A  60      28.788 107.235  42.559  1.00 82.85           H  
ATOM    847  HB3 LYS A  60      30.287 107.098  43.069  1.00 82.85           H  
ATOM    848  HG2 LYS A  60      29.637 105.098  44.174  1.00 86.95           H  
ATOM    849  HG3 LYS A  60      28.241 105.207  43.423  1.00 86.95           H  
ATOM    850  HD2 LYS A  60      30.600 105.186  41.890  1.00 87.73           H  
ATOM    851  HD3 LYS A  60      29.992 103.802  42.381  1.00 87.73           H  
ATOM    852  HE2 LYS A  60      27.912 104.718  41.293  1.00 87.53           H  
ATOM    853  HE3 LYS A  60      28.978 105.520  40.430  1.00 87.53           H  
ATOM    854  HZ1 LYS A  60      28.990 103.771  39.235  1.00 86.88           H  
ATOM    855  HZ2 LYS A  60      29.803 103.152  40.261  1.00 86.88           H  
ATOM    856  HZ3 LYS A  60      28.371 102.936  40.243  1.00 86.88           H  
ATOM    857  N   HIS A  61      28.529 106.110  46.307  1.00 55.52           N  
ATOM    858  CA  HIS A  61      28.774 105.280  47.482  1.00 57.46           C  
ATOM    859  C   HIS A  61      28.744 103.817  47.061  1.00 59.90           C  
ATOM    860  O   HIS A  61      27.707 103.316  46.608  1.00 62.26           O  
ATOM    861  CB  HIS A  61      27.736 105.572  48.564  1.00 55.70           C  
ATOM    862  CG  HIS A  61      27.852 106.951  49.136  1.00 55.93           C  
ATOM    863  ND1 HIS A  61      27.393 108.072  48.477  1.00 56.23           N  
ATOM    864  CD2 HIS A  61      28.419 107.394  50.282  1.00 55.46           C  
ATOM    865  CE1 HIS A  61      27.655 109.144  49.202  1.00 55.86           C  
ATOM    866  NE2 HIS A  61      28.274 108.760  50.304  1.00 55.49           N  
ATOM    867  H   HIS A  61      27.736 106.017  45.988  1.00 66.39           H  
ATOM    868  HA  HIS A  61      29.654 105.465  47.847  1.00 68.72           H  
ATOM    869  HB2 HIS A  61      26.849 105.481  48.181  1.00 66.60           H  
ATOM    870  HB3 HIS A  61      27.851 104.937  49.289  1.00 66.60           H  
ATOM    871  HD2 HIS A  61      28.829 106.872  50.933  1.00 66.31           H  
ATOM    872  HE1 HIS A  61      27.441 110.020  48.976  1.00 66.79           H  
ATOM    873  N   VAL A  62      29.872 103.142  47.214  1.00 54.46           N  
ATOM    874  CA  VAL A  62      30.103 101.815  46.647  1.00 49.18           C  
ATOM    875  C   VAL A  62      30.154 100.809  47.786  1.00 39.34           C  
ATOM    876  O   VAL A  62      30.951 100.983  48.715  1.00 40.82           O  
ATOM    877  CB  VAL A  62      31.413 101.767  45.836  1.00 57.30           C  
ATOM    878  CG1 VAL A  62      31.438 100.535  44.935  1.00 59.79           C  
ATOM    879  CG2 VAL A  62      31.588 103.049  45.020  1.00 61.52           C  
ATOM    880  H   VAL A  62      30.545 103.440  47.659  1.00 65.12           H  
ATOM    881  HA  VAL A  62      29.362 101.583  46.065  1.00 58.78           H  
ATOM    882  HB  VAL A  62      32.161 101.702  46.449  1.00 68.53           H  
ATOM    883 HG11 VAL A  62      32.263 100.533  44.426  1.00 71.51           H  
ATOM    884 HG12 VAL A  62      31.388  99.739  45.488  1.00 71.51           H  
ATOM    885 HG13 VAL A  62      30.678 100.568  44.334  1.00 71.51           H  
ATOM    886 HG21 VAL A  62      32.391 102.973  44.481  1.00 73.59           H  
ATOM    887 HG22 VAL A  62      30.815 103.166  44.446  1.00 73.59           H  
ATOM    888 HG23 VAL A  62      31.666 103.801  45.627  1.00 73.59           H  
ATOM    889  N   PRO A  63      29.351  99.750  47.753  1.00 29.97           N  
ATOM    890  CA  PRO A  63      29.434  98.746  48.814  1.00 32.30           C  
ATOM    891  C   PRO A  63      30.816  98.116  48.884  1.00 39.46           C  
ATOM    892  O   PRO A  63      31.428  97.795  47.863  1.00 43.71           O  
ATOM    893  CB  PRO A  63      28.377  97.717  48.407  1.00 32.98           C  
ATOM    894  CG  PRO A  63      27.414  98.482  47.558  1.00 29.53           C  
ATOM    895  CD  PRO A  63      28.233  99.487  46.826  1.00 29.25           C  
ATOM    896  HA  PRO A  63      29.209  99.138  49.673  1.00 38.52           H  
ATOM    897  HB2 PRO A  63      28.790  96.998  47.904  1.00 39.34           H  
ATOM    898  HB3 PRO A  63      27.939  97.362  49.196  1.00 39.34           H  
ATOM    899  HG2 PRO A  63      26.974  97.879  46.937  1.00 35.21           H  
ATOM    900  HG3 PRO A  63      26.755  98.918  48.120  1.00 35.21           H  
ATOM    901  HD2 PRO A  63      28.558  99.124  45.987  1.00 34.86           H  
ATOM    902  HD3 PRO A  63      27.723 100.296  46.662  1.00 34.86           H  
ATOM    903  N   ARG A  64      31.304  97.933  50.111  1.00 42.78           N  
ATOM    904  CA  ARG A  64      32.521  97.157  50.351  1.00 44.07           C  
ATOM    905  C   ARG A  64      32.154  95.675  50.284  1.00 42.35           C  
ATOM    906  O   ARG A  64      32.188  94.936  51.272  1.00 43.06           O  
ATOM    907  CB  ARG A  64      33.137  97.521  51.693  1.00 44.43           C  
ATOM    908  CG  ARG A  64      33.346  98.999  51.908  1.00 45.83           C  
ATOM    909  CD  ARG A  64      34.028  99.254  53.258  1.00 48.70           C  
ATOM    910  NE  ARG A  64      34.089 100.680  53.579  1.00 52.05           N  
ATOM    911  CZ  ARG A  64      35.071 101.492  53.202  1.00 52.51           C  
ATOM    912  NH1 ARG A  64      36.093 101.018  52.505  1.00 52.24           N  
ATOM    913  NH2 ARG A  64      35.041 102.775  53.532  1.00 53.44           N1+
ATOM    914  H   ARG A  64      30.946  98.251  50.826  1.00 51.10           H  
ATOM    915  HA  ARG A  64      33.175  97.357  49.663  1.00 52.65           H  
ATOM    916  HB2 ARG A  64      32.551  97.203  52.398  1.00 53.08           H  
ATOM    917  HB3 ARG A  64      34.003  97.089  51.762  1.00 53.08           H  
ATOM    918  HG2 ARG A  64      33.913  99.353  51.204  1.00 54.76           H  
ATOM    919  HG3 ARG A  64      32.489  99.453  51.903  1.00 54.76           H  
ATOM    920  HD2 ARG A  64      33.527  98.807  53.958  1.00 58.21           H  
ATOM    921  HD3 ARG A  64      34.935  98.911  53.229  1.00 58.21           H  
ATOM    922  HE  ARG A  64      33.446 101.015  54.041  1.00 62.22           H  
ATOM    923 HH11 ARG A  64      36.121 100.184  52.296  1.00 62.45           H  
ATOM    924 HH12 ARG A  64      36.729 101.543  52.261  1.00 62.45           H  
ATOM    925 HH21 ARG A  64      34.384 103.085  53.992  1.00 63.89           H  
ATOM    926 HH22 ARG A  64      35.679 103.297  53.286  1.00 63.89           H  
ATOM    927  N   ALA A  65      31.773  95.248  49.082  1.00 40.63           N  
ATOM    928  CA  ALA A  65      31.263  93.904  48.865  1.00 39.50           C  
ATOM    929  C   ALA A  65      31.909  93.269  47.642  1.00 39.11           C  
ATOM    930  O   ALA A  65      32.264  93.949  46.673  1.00 32.97           O  
ATOM    931  CB  ALA A  65      29.737  93.940  48.668  1.00 40.25           C  
ATOM    932  H   ALA A  65      31.804  95.727  48.369  1.00 48.52           H  
ATOM    933  HA  ALA A  65      31.485  93.350  49.630  1.00 47.16           H  
ATOM    934  HB1 ALA A  65      29.415  93.035  48.530  1.00 48.06           H  
ATOM    935  HB2 ALA A  65      29.325  94.320  49.460  1.00 48.06           H  
ATOM    936  HB3 ALA A  65      29.531  94.486  47.893  1.00 48.06           H  
ATOM    937  N   VAL A  66      32.037  91.948  47.686  1.00 44.16           N  
ATOM    938  CA  VAL A  66      32.464  91.165  46.535  1.00 48.18           C  
ATOM    939  C   VAL A  66      31.504  89.994  46.380  1.00 39.75           C  
ATOM    940  O   VAL A  66      31.248  89.265  47.343  1.00 41.76           O  
ATOM    941  CB  VAL A  66      33.911  90.666  46.694  1.00 58.70           C  
ATOM    942  CG1 VAL A  66      34.060  89.911  47.997  1.00 64.65           C  
ATOM    943  CG2 VAL A  66      34.297  89.783  45.518  1.00 62.96           C  
ATOM    944  H   VAL A  66      31.880  91.474  48.386  1.00 52.76           H  
ATOM    945  HA  VAL A  66      32.416  91.708  45.733  1.00 57.58           H  
ATOM    946  HB  VAL A  66      34.511  91.428  46.711  1.00 70.21           H  
ATOM    947 HG11 VAL A  66      34.973  89.594  48.076  1.00 77.35           H  
ATOM    948 HG12 VAL A  66      33.852  90.508  48.734  1.00 77.35           H  
ATOM    949 HG13 VAL A  66      33.448  89.159  47.998  1.00 77.35           H  
ATOM    950 HG21 VAL A  66      35.225  89.516  45.615  1.00 75.32           H  
ATOM    951 HG22 VAL A  66      33.726  88.999  45.511  1.00 75.32           H  
ATOM    952 HG23 VAL A  66      34.181  90.284  44.696  1.00 75.32           H  
ATOM    953  N   PHE A  67      30.968  89.824  45.176  1.00 34.71           N  
ATOM    954  CA  PHE A  67      30.081  88.716  44.849  1.00 33.93           C  
ATOM    955  C   PHE A  67      30.849  87.719  43.995  1.00 31.70           C  
ATOM    956  O   PHE A  67      31.484  88.111  43.009  1.00 28.99           O  
ATOM    957  CB  PHE A  67      28.871  89.222  44.060  1.00 40.31           C  
ATOM    958  CG  PHE A  67      27.947  90.095  44.857  1.00 47.41           C  
ATOM    959  CD1 PHE A  67      28.345  91.354  45.276  1.00 49.66           C  
ATOM    960  CD2 PHE A  67      26.683  89.659  45.185  1.00 49.95           C  
ATOM    961  CE1 PHE A  67      27.505  92.153  46.011  1.00 51.56           C  
ATOM    962  CE2 PHE A  67      25.842  90.458  45.915  1.00 53.36           C  
ATOM    963  CZ  PHE A  67      26.257  91.709  46.329  1.00 54.87           C  
ATOM    964  H   PHE A  67      31.108  90.354  44.514  1.00 41.42           H  
ATOM    965  HA  PHE A  67      29.775  88.281  45.660  1.00 40.47           H  
ATOM    966  HB2 PHE A  67      29.188  89.739  43.303  1.00 48.14           H  
ATOM    967  HB3 PHE A  67      28.361  88.458  43.749  1.00 48.14           H  
ATOM    968  HD1 PHE A  67      29.194  91.663  45.055  1.00 59.35           H  
ATOM    969  HD2 PHE A  67      26.398  88.818  44.910  1.00 59.70           H  
ATOM    970  HE1 PHE A  67      27.787  92.993  46.292  1.00 61.64           H  
ATOM    971  HE2 PHE A  67      24.989  90.157  46.131  1.00 63.80           H  
ATOM    972  HZ  PHE A  67      25.684  92.248  46.826  1.00 65.61           H  
ATOM    973  N   VAL A  68      30.797  86.438  44.365  1.00 32.89           N  
ATOM    974  CA  VAL A  68      31.483  85.395  43.607  1.00 36.90           C  
ATOM    975  C   VAL A  68      30.587  84.170  43.475  1.00 28.75           C  
ATOM    976  O   VAL A  68      30.023  83.691  44.464  1.00 24.85           O  
ATOM    977  CB  VAL A  68      32.843  85.019  44.228  1.00 40.62           C  
ATOM    978  CG1 VAL A  68      33.641  86.274  44.517  1.00 45.76           C  
ATOM    979  CG2 VAL A  68      32.643  84.214  45.471  1.00 46.46           C  
ATOM    980  H   VAL A  68      30.370  86.151  45.054  1.00 39.24           H  
ATOM    981  HA  VAL A  68      31.640  85.729  42.710  1.00 44.05           H  
ATOM    982  HB  VAL A  68      33.346  84.476  43.601  1.00 48.51           H  
ATOM    983 HG11 VAL A  68      34.505  86.022  44.878  1.00 54.67           H  
ATOM    984 HG12 VAL A  68      33.760  86.770  43.692  1.00 54.67           H  
ATOM    985 HG13 VAL A  68      33.158  86.814  45.161  1.00 54.67           H  
ATOM    986 HG21 VAL A  68      33.509  84.004  45.854  1.00 55.52           H  
ATOM    987 HG22 VAL A  68      32.119  84.732  46.102  1.00 55.52           H  
ATOM    988 HG23 VAL A  68      32.173  83.396  45.245  1.00 55.52           H  
ATOM    989  N   ASP A  69      30.465  83.665  42.249  1.00 24.40           N  
ATOM    990  CA  ASP A  69      29.773  82.418  41.962  1.00 25.07           C  
ATOM    991  C   ASP A  69      30.519  81.717  40.837  1.00 29.95           C  
ATOM    992  O   ASP A  69      31.245  82.345  40.062  1.00 31.02           O  
ATOM    993  CB  ASP A  69      28.313  82.660  41.553  1.00 24.15           C  
ATOM    994  CG  ASP A  69      27.457  81.421  41.690  1.00 26.24           C  
ATOM    995  OD1 ASP A  69      27.981  80.390  42.152  1.00 28.26           O  
ATOM    996  OD2 ASP A  69      26.259  81.476  41.336  1.00 28.89           O1-
ATOM    997  H   ASP A  69      30.786  84.041  41.545  1.00 29.04           H  
ATOM    998  HA  ASP A  69      29.772  81.849  42.748  1.00 29.84           H  
ATOM    999  HB2 ASP A  69      27.936  83.350  42.121  1.00 28.74           H  
ATOM   1000  HB3 ASP A  69      28.287  82.943  40.626  1.00 28.74           H  
ATOM   1001  N   LEU A  70      30.343  80.402  40.755  1.00 32.53           N  
ATOM   1002  CA  LEU A  70      31.022  79.589  39.756  1.00 29.83           C  
ATOM   1003  C   LEU A  70      30.209  79.419  38.477  1.00 31.66           C  
ATOM   1004  O   LEU A  70      30.575  78.595  37.637  1.00 27.64           O  
ATOM   1005  CB  LEU A  70      31.379  78.222  40.347  1.00 28.83           C  
ATOM   1006  CG  LEU A  70      32.331  78.293  41.546  1.00 31.48           C  
ATOM   1007  CD1 LEU A  70      32.602  76.908  42.124  1.00 27.28           C  
ATOM   1008  CD2 LEU A  70      33.631  78.987  41.157  1.00 38.05           C  
ATOM   1009  H   LEU A  70      29.827  79.952  41.276  1.00 38.79           H  
ATOM   1010  HA  LEU A  70      31.851  80.028  39.512  1.00 35.56           H  
ATOM   1011  HB2 LEU A  70      30.563  77.789  40.643  1.00 34.36           H  
ATOM   1012  HB3 LEU A  70      31.807  77.689  39.660  1.00 34.36           H  
ATOM   1013  HG  LEU A  70      31.909  78.816  42.245  1.00 37.54           H  
ATOM   1014 HD11 LEU A  70      33.203  76.994  42.880  1.00 32.50           H  
ATOM   1015 HD12 LEU A  70      31.762  76.517  42.411  1.00 32.50           H  
ATOM   1016 HD13 LEU A  70      33.008  76.354  41.439  1.00 32.50           H  
ATOM   1017 HD21 LEU A  70      34.248  78.942  41.903  1.00 45.43           H  
ATOM   1018 HD22 LEU A  70      34.010  78.538  40.386  1.00 45.43           H  
ATOM   1019 HD23 LEU A  70      33.441  79.913  40.940  1.00 45.43           H  
ATOM   1020  N   GLU A  71      29.114  80.161  38.318  1.00 39.52           N  
ATOM   1021  CA  GLU A  71      28.379  80.252  37.060  1.00 43.90           C  
ATOM   1022  C   GLU A  71      27.721  81.621  37.027  1.00 49.19           C  
ATOM   1023  O   GLU A  71      27.402  82.174  38.085  1.00 49.63           O  
ATOM   1024  CB  GLU A  71      27.330  79.144  36.905  1.00 43.11           C  
ATOM   1025  CG  GLU A  71      26.312  79.081  38.010  1.00 46.66           C  
ATOM   1026  CD  GLU A  71      24.977  79.637  37.581  1.00 45.16           C  
ATOM   1027  OE1 GLU A  71      24.933  80.336  36.545  1.00 44.18           O  
ATOM   1028  OE2 GLU A  71      23.965  79.377  38.268  1.00 45.29           O1-
ATOM   1029  H   GLU A  71      28.766  80.636  38.946  1.00 47.18           H  
ATOM   1030  HA  GLU A  71      28.990  80.166  36.311  1.00 52.44           H  
ATOM   1031  HB2 GLU A  71      26.850  79.288  36.075  1.00 51.50           H  
ATOM   1032  HB3 GLU A  71      27.786  78.288  36.880  1.00 51.50           H  
ATOM   1033  HG2 GLU A  71      26.185  78.156  38.274  1.00 55.75           H  
ATOM   1034  HG3 GLU A  71      26.629  79.601  38.765  1.00 55.75           H  
ATOM   1035  N   PRO A  72      27.517  82.199  35.844  1.00 51.78           N  
ATOM   1036  CA  PRO A  72      27.222  83.635  35.759  1.00 51.43           C  
ATOM   1037  C   PRO A  72      25.755  84.024  35.769  1.00 50.91           C  
ATOM   1038  O   PRO A  72      25.476  85.227  35.729  1.00 52.49           O  
ATOM   1039  CB  PRO A  72      27.851  84.015  34.410  1.00 55.21           C  
ATOM   1040  CG  PRO A  72      27.645  82.759  33.554  1.00 55.18           C  
ATOM   1041  CD  PRO A  72      27.695  81.578  34.514  1.00 52.86           C  
ATOM   1042  HA  PRO A  72      27.670  84.097  36.484  1.00 61.48           H  
ATOM   1043  HB2 PRO A  72      27.393  84.780  34.028  1.00 66.01           H  
ATOM   1044  HB3 PRO A  72      28.794  84.214  34.522  1.00 66.01           H  
ATOM   1045  HG2 PRO A  72      26.783  82.804  33.112  1.00 65.98           H  
ATOM   1046  HG3 PRO A  72      28.353  82.694  32.895  1.00 65.98           H  
ATOM   1047  HD2 PRO A  72      26.978  80.953  34.328  1.00 63.20           H  
ATOM   1048  HD3 PRO A  72      28.552  81.126  34.458  1.00 63.20           H  
ATOM   1049  N   THR A  73      24.816  83.077  35.814  1.00 54.60           N  
ATOM   1050  CA  THR A  73      23.408  83.440  35.652  1.00 57.27           C  
ATOM   1051  C   THR A  73      22.936  84.368  36.766  1.00 52.05           C  
ATOM   1052  O   THR A  73      22.213  85.337  36.508  1.00 48.98           O  
ATOM   1053  CB  THR A  73      22.526  82.193  35.608  1.00 61.63           C  
ATOM   1054  OG1 THR A  73      22.803  81.375  36.747  1.00 66.94           O  
ATOM   1055  CG2 THR A  73      22.772  81.404  34.345  1.00 62.11           C  
ATOM   1056  H   THR A  73      24.963  82.238  35.935  1.00 65.29           H  
ATOM   1057  HA  THR A  73      23.318  83.904  34.804  1.00 68.48           H  
ATOM   1058  HB  THR A  73      21.593  82.457  35.617  1.00 73.72           H  
ATOM   1059 HG21 THR A  73      22.214  80.610  34.337  1.00 74.29           H  
ATOM   1060 HG22 THR A  73      22.560  81.945  33.569  1.00 74.29           H  
ATOM   1061 HG23 THR A  73      23.702  81.135  34.297  1.00 74.29           H  
ATOM   1062  HG1 THR A  73      23.194  80.671  36.508  1.00 80.10           H  
ATOM   1063  N   VAL A  74      23.352  84.098  38.004  1.00 50.89           N  
ATOM   1064  CA  VAL A  74      22.876  84.877  39.147  1.00 49.94           C  
ATOM   1065  C   VAL A  74      23.556  86.240  39.202  1.00 49.84           C  
ATOM   1066  O   VAL A  74      22.894  87.280  39.293  1.00 51.61           O  
ATOM   1067  CB  VAL A  74      23.088  84.084  40.452  1.00 50.44           C  
ATOM   1068  CG1 VAL A  74      22.414  84.783  41.621  1.00 48.70           C  
ATOM   1069  CG2 VAL A  74      22.576  82.649  40.304  1.00 52.09           C  
ATOM   1070  H   VAL A  74      23.907  83.474  38.209  1.00 60.84           H  
ATOM   1071  HA  VAL A  74      21.924  85.030  39.036  1.00 59.69           H  
ATOM   1072  HB  VAL A  74      24.039  84.043  40.638  1.00 60.30           H  
ATOM   1073 HG11 VAL A  74      22.543  84.252  42.422  1.00 58.20           H  
ATOM   1074 HG12 VAL A  74      22.812  85.660  41.736  1.00 58.20           H  
ATOM   1075 HG13 VAL A  74      21.467  84.872  41.432  1.00 58.20           H  
ATOM   1076 HG21 VAL A  74      22.754  82.164  41.125  1.00 62.27           H  
ATOM   1077 HG22 VAL A  74      21.621  82.670  40.133  1.00 62.27           H  
ATOM   1078 HG23 VAL A  74      23.036  82.224  39.562  1.00 62.27           H  
ATOM   1079  N   ILE A  75      24.889  86.259  39.166  1.00 48.56           N  
ATOM   1080  CA  ILE A  75      25.599  87.529  39.269  1.00 48.70           C  
ATOM   1081  C   ILE A  75      25.254  88.437  38.098  1.00 47.23           C  
ATOM   1082  O   ILE A  75      25.340  89.666  38.213  1.00 46.00           O  
ATOM   1083  CB  ILE A  75      27.115  87.295  39.411  1.00 53.34           C  
ATOM   1084  CG1 ILE A  75      27.433  86.884  40.854  1.00 54.86           C  
ATOM   1085  CG2 ILE A  75      27.874  88.541  39.013  1.00 53.12           C  
ATOM   1086  CD1 ILE A  75      28.903  86.609  41.126  1.00 55.49           C  
ATOM   1087  H   ILE A  75      25.393  85.566  39.085  1.00 58.03           H  
ATOM   1088  HA  ILE A  75      25.308  87.981  40.076  1.00 58.20           H  
ATOM   1089  HB  ILE A  75      27.390  86.577  38.819  1.00 63.78           H  
ATOM   1090 HG12 ILE A  75      27.156  87.601  41.447  1.00 65.60           H  
ATOM   1091 HG13 ILE A  75      26.941  86.074  41.060  1.00 65.60           H  
ATOM   1092 HG21 ILE A  75      28.821  88.397  39.166  1.00 63.51           H  
ATOM   1093 HG22 ILE A  75      27.715  88.721  38.073  1.00 63.51           H  
ATOM   1094 HG23 ILE A  75      27.562  89.286  39.550  1.00 63.51           H  
ATOM   1095 HD11 ILE A  75      29.002  86.296  42.039  1.00 66.35           H  
ATOM   1096 HD12 ILE A  75      29.217  85.930  40.508  1.00 66.35           H  
ATOM   1097 HD13 ILE A  75      29.407  87.428  41.001  1.00 66.35           H  
ATOM   1098  N   ASP A  76      24.862  87.859  36.958  1.00 46.17           N  
ATOM   1099  CA  ASP A  76      24.447  88.683  35.827  1.00 51.08           C  
ATOM   1100  C   ASP A  76      23.213  89.506  36.175  1.00 47.19           C  
ATOM   1101  O   ASP A  76      23.077  90.650  35.726  1.00 45.49           O  
ATOM   1102  CB  ASP A  76      24.191  87.815  34.593  1.00 61.94           C  
ATOM   1103  CG  ASP A  76      25.490  87.369  33.902  1.00 71.38           C  
ATOM   1104  OD1 ASP A  76      26.566  87.954  34.194  1.00 74.79           O  
ATOM   1105  OD2 ASP A  76      25.428  86.431  33.068  1.00 72.51           O1-
ATOM   1106  H   ASP A  76      24.829  87.011  36.819  1.00 55.16           H  
ATOM   1107  HA  ASP A  76      25.167  89.295  35.607  1.00 61.06           H  
ATOM   1108  HB2 ASP A  76      23.706  87.019  34.861  1.00 74.10           H  
ATOM   1109  HB3 ASP A  76      23.669  88.322  33.952  1.00 74.10           H  
ATOM   1110  N   GLU A  77      22.304  88.941  36.979  1.00 46.83           N  
ATOM   1111  CA  GLU A  77      21.145  89.705  37.431  1.00 54.91           C  
ATOM   1112  C   GLU A  77      21.582  90.940  38.209  1.00 59.90           C  
ATOM   1113  O   GLU A  77      20.942  91.995  38.126  1.00 61.21           O  
ATOM   1114  CB  GLU A  77      20.225  88.832  38.287  1.00 59.83           C  
ATOM   1115  CG  GLU A  77      19.499  87.718  37.520  1.00 67.79           C  
ATOM   1116  CD  GLU A  77      18.906  88.176  36.191  1.00 75.79           C  
ATOM   1117  OE1 GLU A  77      17.735  88.617  36.171  1.00 78.96           O  
ATOM   1118  OE2 GLU A  77      19.615  88.089  35.163  1.00 79.28           O1-
ATOM   1119  H   GLU A  77      22.336  88.132  37.269  1.00 55.96           H  
ATOM   1120  HA  GLU A  77      20.640  89.992  36.654  1.00 65.66           H  
ATOM   1121  HB2 GLU A  77      20.757  88.411  38.980  1.00 71.56           H  
ATOM   1122  HB3 GLU A  77      19.547  89.400  38.687  1.00 71.56           H  
ATOM   1123  HG2 GLU A  77      20.130  87.005  37.334  1.00 81.11           H  
ATOM   1124  HG3 GLU A  77      18.773  87.383  38.069  1.00 81.11           H  
ATOM   1125  N   VAL A  78      22.669  90.827  38.975  1.00 63.42           N  
ATOM   1126  CA  VAL A  78      23.201  91.993  39.671  1.00 66.72           C  
ATOM   1127  C   VAL A  78      23.739  93.006  38.670  1.00 74.19           C  
ATOM   1128  O   VAL A  78      23.523  94.217  38.812  1.00 78.34           O  
ATOM   1129  CB  VAL A  78      24.275  91.562  40.686  1.00 63.17           C  
ATOM   1130  CG1 VAL A  78      24.945  92.783  41.304  1.00 61.05           C  
ATOM   1131  CG2 VAL A  78      23.666  90.660  41.753  1.00 61.78           C  
ATOM   1132  H   VAL A  78      23.108  90.099  39.105  1.00 75.87           H  
ATOM   1133  HA  VAL A  78      22.482  92.417  40.164  1.00 79.82           H  
ATOM   1134  HB  VAL A  78      24.962  91.052  40.229  1.00 75.57           H  
ATOM   1135 HG11 VAL A  78      25.570  92.489  41.985  1.00 73.02           H  
ATOM   1136 HG12 VAL A  78      25.416  93.269  40.609  1.00 73.02           H  
ATOM   1137 HG13 VAL A  78      24.265  93.349  41.701  1.00 73.02           H  
ATOM   1138 HG21 VAL A  78      24.359  90.403  42.381  1.00 73.90           H  
ATOM   1139 HG22 VAL A  78      22.965  91.146  42.214  1.00 73.90           H  
ATOM   1140 HG23 VAL A  78      23.297  89.871  41.326  1.00 73.90           H  
ATOM   1141  N   ARG A  79      24.456  92.533  37.649  1.00 74.26           N  
ATOM   1142  CA  ARG A  79      24.967  93.425  36.618  1.00 72.02           C  
ATOM   1143  C   ARG A  79      23.860  94.058  35.795  1.00 74.44           C  
ATOM   1144  O   ARG A  79      24.135  94.996  35.040  1.00 75.33           O  
ATOM   1145  CB  ARG A  79      25.880  92.657  35.669  1.00 65.08           C  
ATOM   1146  CG  ARG A  79      27.084  92.032  36.337  1.00 59.22           C  
ATOM   1147  CD  ARG A  79      28.039  91.447  35.302  1.00 54.66           C  
ATOM   1148  NE  ARG A  79      28.499  90.123  35.709  1.00 56.83           N  
ATOM   1149  CZ  ARG A  79      29.761  89.834  36.017  1.00 64.22           C  
ATOM   1150  NH1 ARG A  79      30.689  90.768  35.954  1.00 73.42           N  
ATOM   1151  NH2 ARG A  79      30.112  88.618  36.385  1.00 62.26           N1+
ATOM   1152  H   ARG A  79      24.657  91.704  37.535  1.00 88.88           H  
ATOM   1153  HA  ARG A  79      25.478  94.125  37.052  1.00 86.19           H  
ATOM   1154  HB2 ARG A  79      25.369  91.943  35.256  1.00 77.87           H  
ATOM   1155  HB3 ARG A  79      26.205  93.268  34.990  1.00 77.87           H  
ATOM   1156  HG2 ARG A  79      27.559  92.708  36.845  1.00 70.83           H  
ATOM   1157  HG3 ARG A  79      26.793  91.318  36.925  1.00 70.83           H  
ATOM   1158  HD2 ARG A  79      27.582  91.365  34.450  1.00 65.36           H  
ATOM   1159  HD3 ARG A  79      28.811  92.026  35.210  1.00 65.36           H  
ATOM   1160  HE  ARG A  79      27.918  89.490  35.754  1.00 67.97           H  
ATOM   1161 HH11 ARG A  79      30.480  91.567  35.714  1.00 87.87           H  
ATOM   1162 HH12 ARG A  79      31.504  90.578  36.153  1.00 87.87           H  
ATOM   1163 HH21 ARG A  79      29.521  87.995  36.430  1.00 74.47           H  
ATOM   1164 HH22 ARG A  79      30.932  88.447  36.580  1.00 74.47           H  
ATOM   1165  N   THR A  80      22.631  93.562  35.917  1.00 74.20           N  
ATOM   1166  CA  THR A  80      21.503  94.020  35.126  1.00 71.11           C  
ATOM   1167  C   THR A  80      20.369  94.575  35.975  1.00 71.28           C  
ATOM   1168  O   THR A  80      19.334  94.963  35.419  1.00 69.11           O  
ATOM   1169  CB  THR A  80      20.945  92.849  34.309  1.00 70.32           C  
ATOM   1170  OG1 THR A  80      20.987  91.658  35.103  1.00 72.02           O  
ATOM   1171  CG2 THR A  80      21.747  92.619  33.054  1.00 70.20           C  
ATOM   1172  H   THR A  80      22.422  92.938  36.472  1.00 88.81           H  
ATOM   1173  HA  THR A  80      21.810  94.717  34.525  1.00 85.09           H  
ATOM   1174  HB  THR A  80      20.032  93.053  34.050  1.00 84.15           H  
ATOM   1175 HG21 THR A  80      21.384  91.867  32.561  1.00 84.01           H  
ATOM   1176 HG22 THR A  80      21.715  93.409  32.491  1.00 84.01           H  
ATOM   1177 HG23 THR A  80      22.671  92.431  33.281  1.00 84.01           H  
ATOM   1178  HG1 THR A  80      20.674  91.011  34.668  1.00 86.18           H  
ATOM   1179  N   GLY A  81      20.538  94.648  37.296  1.00 74.94           N  
ATOM   1180  CA  GLY A  81      19.434  94.901  38.195  1.00 77.80           C  
ATOM   1181  C   GLY A  81      19.262  96.364  38.545  1.00 81.87           C  
ATOM   1182  O   GLY A  81      19.981  97.244  38.076  1.00 85.80           O  
ATOM   1183  H   GLY A  81      21.295  94.551  37.693  1.00 89.69           H  
ATOM   1184  HA2 GLY A  81      18.613  94.592  37.781  1.00 93.12           H  
ATOM   1185  HA3 GLY A  81      19.577  94.409  39.018  1.00 93.12           H  
ATOM   1186  N   THR A  82      18.270  96.610  39.405  1.00 80.63           N  
ATOM   1187  CA  THR A  82      17.984  97.967  39.856  1.00 75.82           C  
ATOM   1188  C   THR A  82      19.244  98.656  40.356  1.00 70.14           C  
ATOM   1189  O   THR A  82      19.428  99.861  40.149  1.00 68.63           O  
ATOM   1190  CB  THR A  82      16.942  97.917  40.976  1.00 75.06           C  
ATOM   1191  OG1 THR A  82      15.799  97.174  40.536  1.00 74.58           O  
ATOM   1192  CG2 THR A  82      16.514  99.315  41.383  1.00 74.81           C  
ATOM   1193  H   THR A  82      17.751  96.011  39.738  1.00 96.52           H  
ATOM   1194  HA  THR A  82      17.629  98.481  39.114  1.00 90.74           H  
ATOM   1195  HB  THR A  82      17.329  97.485  41.753  1.00 89.83           H  
ATOM   1196 HG21 THR A  82      15.843  99.266  42.082  1.00 89.53           H  
ATOM   1197 HG22 THR A  82      17.277  99.813  41.714  1.00 89.53           H  
ATOM   1198 HG23 THR A  82      16.140  99.783  40.620  1.00 89.53           H  
ATOM   1199  HG1 THR A  82      15.240  97.110  41.159  1.00 89.26           H  
ATOM   1200  N   TYR A  83      20.126  97.909  41.009  1.00 67.58           N  
ATOM   1201  CA  TYR A  83      21.300  98.466  41.671  1.00 68.61           C  
ATOM   1202  C   TYR A  83      22.588  98.087  40.945  1.00 69.15           C  
ATOM   1203  O   TYR A  83      23.627  97.846  41.563  1.00 70.14           O  
ATOM   1204  CB  TYR A  83      21.345  98.031  43.135  1.00 65.84           C  
ATOM   1205  CG  TYR A  83      20.345  98.750  44.011  1.00 65.27           C  
ATOM   1206  CD1 TYR A  83      19.094  98.205  44.262  1.00 66.92           C  
ATOM   1207  CD2 TYR A  83      20.653  99.976  44.586  1.00 67.93           C  
ATOM   1208  CE1 TYR A  83      18.175  98.864  45.066  1.00 72.51           C  
ATOM   1209  CE2 TYR A  83      19.742 100.648  45.385  1.00 72.24           C  
ATOM   1210  CZ  TYR A  83      18.506 100.090  45.626  1.00 75.80           C  
ATOM   1211  OH  TYR A  83      17.605 100.763  46.427  1.00 78.26           O  
ATOM   1212  H   TYR A  83      20.064  97.054  41.085  1.00 80.86           H  
ATOM   1213  HA  TYR A  83      21.237  99.433  41.652  1.00 82.10           H  
ATOM   1214  HB2 TYR A  83      21.154  97.081  43.185  1.00 78.77           H  
ATOM   1215  HB3 TYR A  83      22.231  98.211  43.487  1.00 78.77           H  
ATOM   1216  HD1 TYR A  83      18.868  97.386  43.886  1.00 80.07           H  
ATOM   1217  HD2 TYR A  83      21.489 100.354  44.431  1.00 81.28           H  
ATOM   1218  HE1 TYR A  83      17.341  98.486  45.229  1.00 86.77           H  
ATOM   1219  HE2 TYR A  83      19.964 101.471  45.756  1.00 86.45           H  
ATOM   1220  HH  TYR A  83      17.932 101.497  46.673  1.00 93.67           H  
ATOM   1221  N   ARG A  84      22.538  98.045  39.615  1.00 67.78           N  
ATOM   1222  CA  ARG A  84      23.725  97.670  38.855  1.00 70.51           C  
ATOM   1223  C   ARG A  84      24.815  98.728  38.978  1.00 64.82           C  
ATOM   1224  O   ARG A  84      25.984  98.401  39.215  1.00 56.98           O  
ATOM   1225  CB  ARG A  84      23.358  97.428  37.390  1.00 77.73           C  
ATOM   1226  CG  ARG A  84      22.735  98.622  36.687  1.00 83.12           C  
ATOM   1227  CD  ARG A  84      22.127  98.215  35.346  1.00 86.64           C  
ATOM   1228  NE  ARG A  84      21.686  99.371  34.571  1.00 89.24           N  
ATOM   1229  CZ  ARG A  84      20.569 100.050  34.812  1.00 89.66           C  
ATOM   1230  NH1 ARG A  84      19.773  99.687  35.810  1.00 89.35           N  
ATOM   1231  NH2 ARG A  84      20.249 101.092  34.054  1.00 89.67           N1+
ATOM   1232  H   ARG A  84      21.844  98.226  39.139  1.00 81.10           H  
ATOM   1233  HA  ARG A  84      24.075  96.840  39.214  1.00 84.38           H  
ATOM   1234  HB2 ARG A  84      24.165  97.191  36.906  1.00 93.04           H  
ATOM   1235  HB3 ARG A  84      22.720  96.698  37.349  1.00 93.04           H  
ATOM   1236  HG2 ARG A  84      22.031  98.993  37.242  1.00 99.51           H  
ATOM   1237  HG3 ARG A  84      23.416  99.292  36.523  1.00 99.51           H  
ATOM   1238  HD2 ARG A  84      22.792  97.738  34.826  1.00103.73           H  
ATOM   1239  HD3 ARG A  84      21.358  97.645  35.504  1.00103.73           H  
ATOM   1240  HE  ARG A  84      22.180  99.629  33.916  1.00106.85           H  
ATOM   1241 HH11 ARG A  84      19.979  99.012  36.301  1.00106.99           H  
ATOM   1242 HH12 ARG A  84      19.050 100.127  35.966  1.00106.99           H  
ATOM   1243 HH21 ARG A  84      20.764 101.328  33.408  1.00107.37           H  
ATOM   1244 HH22 ARG A  84      19.526 101.531  34.211  1.00107.37           H  
ATOM   1245  N   GLN A  85      24.452 100.005  38.821  1.00 68.27           N  
ATOM   1246  CA  GLN A  85      25.437 101.078  38.883  1.00 70.06           C  
ATOM   1247  C   GLN A  85      26.123 101.153  40.236  1.00 66.82           C  
ATOM   1248  O   GLN A  85      27.134 101.854  40.364  1.00 68.92           O  
ATOM   1249  CB  GLN A  85      24.784 102.431  38.580  1.00 75.92           C  
ATOM   1250  CG  GLN A  85      23.740 102.397  37.468  1.00 81.69           C  
ATOM   1251  CD  GLN A  85      23.206 103.777  37.127  1.00 83.63           C  
ATOM   1252  OE1 GLN A  85      23.965 104.743  37.050  1.00 85.23           O  
ATOM   1253  NE2 GLN A  85      21.893 103.877  36.925  1.00 82.79           N  
ATOM   1254  H   GLN A  85      23.647 100.270  38.678  1.00 81.68           H  
ATOM   1255  HA  GLN A  85      26.107 100.912  38.202  1.00 83.84           H  
ATOM   1256  HB2 GLN A  85      24.345 102.749  39.385  1.00 90.87           H  
ATOM   1257  HB3 GLN A  85      25.477 103.055  38.312  1.00 90.87           H  
ATOM   1258  HG2 GLN A  85      24.141 102.024  36.667  1.00 97.79           H  
ATOM   1259  HG3 GLN A  85      22.993 101.847  37.751  1.00 97.79           H  
ATOM   1260 HE21 GLN A  85      21.394 103.179  36.989  1.00 99.11           H  
ATOM   1261 HE22 GLN A  85      21.545 104.638  36.729  1.00 99.11           H  
ATOM   1262  N   LEU A  86      25.601 100.457  41.245  1.00 63.12           N  
ATOM   1263  CA  LEU A  86      26.205 100.512  42.570  1.00 60.82           C  
ATOM   1264  C   LEU A  86      27.608  99.925  42.559  1.00 53.62           C  
ATOM   1265  O   LEU A  86      28.515 100.454  43.212  1.00 53.27           O  
ATOM   1266  CB  LEU A  86      25.329  99.749  43.566  1.00 65.85           C  
ATOM   1267  CG  LEU A  86      25.268 100.244  45.012  1.00 68.48           C  
ATOM   1268  CD1 LEU A  86      24.386 101.480  45.109  1.00 69.00           C  
ATOM   1269  CD2 LEU A  86      24.746  99.145  45.915  1.00 69.22           C  
ATOM   1270  H   LEU A  86      24.906  99.952  41.188  1.00 75.51           H  
ATOM   1271  HA  LEU A  86      26.263 101.439  42.851  1.00 72.75           H  
ATOM   1272  HB2 LEU A  86      24.420  99.766  43.229  1.00 78.79           H  
ATOM   1273  HB3 LEU A  86      25.653  98.835  43.600  1.00 78.79           H  
ATOM   1274  HG  LEU A  86      26.159 100.485  45.310  1.00 81.94           H  
ATOM   1275 HD11 LEU A  86      24.355 101.774  46.032  1.00 82.56           H  
ATOM   1276 HD12 LEU A  86      24.761 102.180  44.551  1.00 82.56           H  
ATOM   1277 HD13 LEU A  86      23.494 101.256  44.802  1.00 82.56           H  
ATOM   1278 HD21 LEU A  86      24.819  99.434  46.838  1.00 82.83           H  
ATOM   1279 HD22 LEU A  86      23.817  98.971  45.696  1.00 82.83           H  
ATOM   1280 HD23 LEU A  86      25.275  98.344  45.776  1.00 82.83           H  
ATOM   1281  N   PHE A  87      27.806  98.830  41.832  1.00 52.57           N  
ATOM   1282  CA  PHE A  87      29.051  98.082  41.871  1.00 55.06           C  
ATOM   1283  C   PHE A  87      29.864  98.324  40.607  1.00 60.24           C  
ATOM   1284  O   PHE A  87      29.313  98.506  39.517  1.00 62.19           O  
ATOM   1285  CB  PHE A  87      28.786  96.574  41.990  1.00 52.72           C  
ATOM   1286  CG  PHE A  87      27.774  96.212  43.031  1.00 49.13           C  
ATOM   1287  CD1 PHE A  87      26.420  96.159  42.711  1.00 49.26           C  
ATOM   1288  CD2 PHE A  87      28.177  95.909  44.325  1.00 48.94           C  
ATOM   1289  CE1 PHE A  87      25.476  95.823  43.664  1.00 50.01           C  
ATOM   1290  CE2 PHE A  87      27.249  95.574  45.291  1.00 51.84           C  
ATOM   1291  CZ  PHE A  87      25.887  95.528  44.960  1.00 53.25           C  
ATOM   1292  H   PHE A  87      27.220  98.496  41.299  1.00 62.85           H  
ATOM   1293  HA  PHE A  87      29.565  98.382  42.638  1.00 65.84           H  
ATOM   1294  HB2 PHE A  87      28.460  96.248  41.137  1.00 63.03           H  
ATOM   1295  HB3 PHE A  87      29.617  96.130  42.220  1.00 63.03           H  
ATOM   1296  HD1 PHE A  87      26.146  96.353  41.844  1.00 58.87           H  
ATOM   1297  HD2 PHE A  87      29.081  95.932  44.543  1.00 58.49           H  
ATOM   1298  HE1 PHE A  87      24.574  95.794  43.440  1.00 59.77           H  
ATOM   1299  HE2 PHE A  87      27.526  95.379  46.157  1.00 61.97           H  
ATOM   1300  HZ  PHE A  87      25.259  95.301  45.607  1.00 63.66           H  
ATOM   1301  N   HIS A  88      31.190  98.316  40.765  1.00 62.94           N  
ATOM   1302  CA  HIS A  88      32.071  98.239  39.606  1.00 66.58           C  
ATOM   1303  C   HIS A  88      32.278  96.773  39.227  1.00 61.84           C  
ATOM   1304  O   HIS A  88      32.348  95.908  40.107  1.00 54.08           O  
ATOM   1305  CB  HIS A  88      33.424  98.874  39.918  1.00 74.70           C  
ATOM   1306  CG  HIS A  88      34.349  98.939  38.741  1.00 83.43           C  
ATOM   1307  ND1 HIS A  88      35.282  97.960  38.472  1.00 85.03           N  
ATOM   1308  CD2 HIS A  88      34.488  99.868  37.763  1.00 85.66           C  
ATOM   1309  CE1 HIS A  88      35.951  98.279  37.379  1.00 85.81           C  
ATOM   1310  NE2 HIS A  88      35.489  99.432  36.928  1.00 85.66           N  
ATOM   1311  H   HIS A  88      31.596  98.353  41.523  1.00 75.29           H  
ATOM   1312  HA  HIS A  88      31.682  98.712  38.855  1.00 79.66           H  
ATOM   1313  HB2 HIS A  88      33.278  99.780  40.231  1.00 89.40           H  
ATOM   1314  HB3 HIS A  88      33.862  98.351  40.609  1.00 89.40           H  
ATOM   1315  HD2 HIS A  88      33.998 100.653  37.674  1.00102.56           H  
ATOM   1316  HE1 HIS A  88      36.632  97.777  36.992  1.00102.74           H  
ATOM   1317  N   PRO A  89      32.358  96.453  37.937  1.00 63.76           N  
ATOM   1318  CA  PRO A  89      32.475  95.034  37.546  1.00 61.66           C  
ATOM   1319  C   PRO A  89      33.559  94.259  38.282  1.00 56.99           C  
ATOM   1320  O   PRO A  89      33.432  93.039  38.441  1.00 54.52           O  
ATOM   1321  CB  PRO A  89      32.741  95.090  36.031  1.00 65.04           C  
ATOM   1322  CG  PRO A  89      32.972  96.569  35.705  1.00 66.77           C  
ATOM   1323  CD  PRO A  89      32.228  97.341  36.769  1.00 66.33           C  
ATOM   1324  HA  PRO A  89      31.622  94.599  37.701  1.00 73.75           H  
ATOM   1325  HB2 PRO A  89      33.527  94.563  35.817  1.00 77.81           H  
ATOM   1326  HB3 PRO A  89      31.971  94.747  35.551  1.00 77.81           H  
ATOM   1327  HG2 PRO A  89      33.921  96.768  35.735  1.00 79.89           H  
ATOM   1328  HG3 PRO A  89      32.619  96.770  34.824  1.00 79.89           H  
ATOM   1329  HD2 PRO A  89      32.646  98.200  36.935  1.00 79.36           H  
ATOM   1330  HD3 PRO A  89      31.298  97.466  36.526  1.00 79.36           H  
ATOM   1331  N   GLU A  90      34.623  94.924  38.734  1.00 58.19           N  
ATOM   1332  CA  GLU A  90      35.693  94.211  39.423  1.00 58.51           C  
ATOM   1333  C   GLU A  90      35.173  93.441  40.629  1.00 60.98           C  
ATOM   1334  O   GLU A  90      35.768  92.435  41.025  1.00 62.10           O  
ATOM   1335  CB  GLU A  90      36.776  95.197  39.855  1.00 61.46           C  
ATOM   1336  CG  GLU A  90      38.002  95.199  38.958  1.00 71.51           C  
ATOM   1337  CD  GLU A  90      38.795  96.491  39.049  1.00 79.47           C  
ATOM   1338  OE1 GLU A  90      39.701  96.692  38.201  1.00 79.68           O  
ATOM   1339  OE2 GLU A  90      38.508  97.296  39.969  1.00 81.18           O1-
ATOM   1340  H   GLU A  90      34.746  95.771  38.657  1.00 69.59           H  
ATOM   1341  HA  GLU A  90      36.089  93.572  38.809  1.00 69.98           H  
ATOM   1342  HB2 GLU A  90      36.403  96.093  39.846  1.00 73.52           H  
ATOM   1343  HB3 GLU A  90      37.067  94.968  40.752  1.00 73.52           H  
ATOM   1344  HG2 GLU A  90      38.585  94.470  39.220  1.00 85.57           H  
ATOM   1345  HG3 GLU A  90      37.720  95.085  38.037  1.00 85.57           H  
ATOM   1346  N   GLN A  91      34.068  93.890  41.223  1.00 62.45           N  
ATOM   1347  CA  GLN A  91      33.535  93.258  42.425  1.00 58.99           C  
ATOM   1348  C   GLN A  91      32.679  92.033  42.134  1.00 55.28           C  
ATOM   1349  O   GLN A  91      32.228  91.376  43.080  1.00 52.18           O  
ATOM   1350  CB  GLN A  91      32.702  94.265  43.221  1.00 59.66           C  
ATOM   1351  CG  GLN A  91      33.451  95.524  43.623  1.00 60.54           C  
ATOM   1352  CD  GLN A  91      32.525  96.601  44.141  1.00 56.28           C  
ATOM   1353  OE1 GLN A  91      32.152  97.524  43.409  1.00 54.79           O  
ATOM   1354  NE2 GLN A  91      32.145  96.489  45.410  1.00 52.57           N  
ATOM   1355  H   GLN A  91      33.607  94.561  40.947  1.00 74.71           H  
ATOM   1356  HA  GLN A  91      34.285  92.976  42.972  1.00 70.56           H  
ATOM   1357  HB2 GLN A  91      31.944  94.536  42.679  1.00 71.36           H  
ATOM   1358  HB3 GLN A  91      32.392  93.836  44.034  1.00 71.36           H  
ATOM   1359  HG2 GLN A  91      34.084  95.306  44.325  1.00 72.41           H  
ATOM   1360  HG3 GLN A  91      33.920  95.875  42.850  1.00 72.41           H  
ATOM   1361 HE21 GLN A  91      32.426  95.830  45.887  1.00 62.84           H  
ATOM   1362 HE22 GLN A  91      31.618  97.075  45.755  1.00 62.84           H  
ATOM   1363  N   LEU A  92      32.445  91.708  40.865  1.00 53.18           N  
ATOM   1364  CA  LEU A  92      31.572  90.608  40.475  1.00 49.65           C  
ATOM   1365  C   LEU A  92      32.398  89.587  39.711  1.00 48.34           C  
ATOM   1366  O   LEU A  92      32.959  89.902  38.656  1.00 52.94           O  
ATOM   1367  CB  LEU A  92      30.419  91.120  39.614  1.00 48.26           C  
ATOM   1368  CG  LEU A  92      29.730  92.370  40.162  1.00 49.79           C  
ATOM   1369  CD1 LEU A  92      28.600  92.835  39.250  1.00 51.18           C  
ATOM   1370  CD2 LEU A  92      29.195  92.121  41.558  1.00 49.05           C  
ATOM   1371  H   LEU A  92      32.790  92.122  40.195  1.00 63.58           H  
ATOM   1372  HA  LEU A  92      31.204  90.179  41.263  1.00 59.34           H  
ATOM   1373  HB2 LEU A  92      30.764  91.336  38.733  1.00 57.68           H  
ATOM   1374  HB3 LEU A  92      29.750  90.421  39.546  1.00 57.68           H  
ATOM   1375  HG  LEU A  92      30.390  93.079  40.202  1.00 59.52           H  
ATOM   1376 HD11 LEU A  92      28.169  93.607  39.649  1.00 61.18           H  
ATOM   1377 HD12 LEU A  92      28.970  93.073  38.385  1.00 61.18           H  
ATOM   1378 HD13 LEU A  92      27.959  92.114  39.148  1.00 61.18           H  
ATOM   1379 HD21 LEU A  92      28.724  92.913  41.862  1.00 58.62           H  
ATOM   1380 HD22 LEU A  92      28.589  91.364  41.534  1.00 58.62           H  
ATOM   1381 HD23 LEU A  92      29.939  91.931  42.152  1.00 58.62           H  
ATOM   1382  N   ILE A  93      32.462  88.369  40.241  1.00 44.45           N  
ATOM   1383  CA  ILE A  93      33.340  87.324  39.734  1.00 44.23           C  
ATOM   1384  C   ILE A  93      32.500  86.122  39.334  1.00 47.21           C  
ATOM   1385  O   ILE A  93      31.697  85.628  40.134  1.00 47.65           O  
ATOM   1386  CB  ILE A  93      34.390  86.923  40.782  1.00 43.59           C  
ATOM   1387  CG1 ILE A  93      35.206  88.149  41.175  1.00 44.72           C  
ATOM   1388  CG2 ILE A  93      35.296  85.837  40.232  1.00 44.62           C  
ATOM   1389  CD1 ILE A  93      36.171  87.905  42.303  1.00 48.12           C  
ATOM   1390  H   ILE A  93      31.990  88.118  40.915  1.00 53.11           H  
ATOM   1391  HA  ILE A  93      33.793  87.649  38.940  1.00 52.84           H  
ATOM   1392  HB  ILE A  93      33.940  86.575  41.567  1.00 52.07           H  
ATOM   1393 HG12 ILE A  93      35.719  88.441  40.406  1.00 53.43           H  
ATOM   1394 HG13 ILE A  93      34.597  88.851  41.454  1.00 53.43           H  
ATOM   1395 HG21 ILE A  93      35.962  85.613  40.900  1.00 53.31           H  
ATOM   1396 HG22 ILE A  93      34.761  85.056  40.023  1.00 53.31           H  
ATOM   1397 HG23 ILE A  93      35.730  86.165  39.428  1.00 53.31           H  
ATOM   1398 HD11 ILE A  93      36.487  88.758  42.638  1.00 57.50           H  
ATOM   1399 HD12 ILE A  93      35.715  87.420  43.009  1.00 57.50           H  
ATOM   1400 HD13 ILE A  93      36.918  87.382  41.972  1.00 57.50           H  
ATOM   1401  N   THR A  94      32.721  85.629  38.116  1.00 51.69           N  
ATOM   1402  CA  THR A  94      31.963  84.517  37.562  1.00 52.45           C  
ATOM   1403  C   THR A  94      32.906  83.430  37.072  1.00 50.57           C  
ATOM   1404  O   THR A  94      33.856  83.717  36.343  1.00 50.98           O  
ATOM   1405  CB  THR A  94      31.152  84.978  36.350  1.00 58.37           C  
ATOM   1406  OG1 THR A  94      31.987  85.768  35.488  1.00 65.13           O  
ATOM   1407  CG2 THR A  94      29.959  85.771  36.789  1.00 60.44           C  
ATOM   1408  H   THR A  94      33.321  85.932  37.580  1.00 61.79           H  
ATOM   1409  HA  THR A  94      31.391  84.161  38.260  1.00 62.70           H  
ATOM   1410  HB  THR A  94      30.828  84.209  35.856  1.00 69.81           H  
ATOM   1411 HG21 THR A  94      29.541  86.193  36.022  1.00 72.29           H  
ATOM   1412 HG22 THR A  94      29.313  85.189  37.218  1.00 72.29           H  
ATOM   1413 HG23 THR A  94      30.230  86.459  37.417  1.00 72.29           H  
ATOM   1414  HG1 THR A  94      32.742  85.409  35.412  1.00 77.92           H  
ATOM   1415  N   GLY A  95      32.633  82.187  37.449  1.00 50.14           N  
ATOM   1416  CA  GLY A  95      33.150  81.049  36.719  1.00 51.61           C  
ATOM   1417  C   GLY A  95      32.268  80.780  35.516  1.00 52.08           C  
ATOM   1418  O   GLY A  95      31.472  81.624  35.097  1.00 49.61           O  
ATOM   1419  H   GLY A  95      32.148  81.980  38.128  1.00 59.94           H  
ATOM   1420  HA2 GLY A  95      34.054  81.230  36.417  1.00 61.70           H  
ATOM   1421  HA3 GLY A  95      33.159  80.264  37.289  1.00 61.70           H  
ATOM   1422  N   LYS A  96      32.396  79.586  34.961  1.00 51.89           N  
ATOM   1423  CA  LYS A  96      31.515  79.218  33.860  1.00 49.31           C  
ATOM   1424  C   LYS A  96      30.713  77.952  34.105  1.00 41.95           C  
ATOM   1425  O   LYS A  96      29.559  77.877  33.677  1.00 41.07           O  
ATOM   1426  CB  LYS A  96      32.307  79.099  32.569  1.00 53.82           C  
ATOM   1427  CG  LYS A  96      32.464  80.431  31.821  1.00 64.63           C  
ATOM   1428  CD  LYS A  96      32.977  80.275  30.383  1.00 71.22           C  
ATOM   1429  CE  LYS A  96      34.069  79.230  30.276  1.00 76.67           C  
ATOM   1430  NZ  LYS A  96      33.980  78.457  29.008  1.00 79.30           N1+
ATOM   1431  H   LYS A  96      32.968  78.988  35.195  1.00 62.03           H  
ATOM   1432  HA  LYS A  96      30.868  79.931  33.737  1.00 58.94           H  
ATOM   1433  HB2 LYS A  96      33.195  78.769  32.776  1.00 64.35           H  
ATOM   1434  HB3 LYS A  96      31.851  78.479  31.979  1.00 64.35           H  
ATOM   1435  HG2 LYS A  96      31.600  80.870  31.780  1.00 77.33           H  
ATOM   1436  HG3 LYS A  96      33.097  80.987  32.302  1.00 77.33           H  
ATOM   1437  HD2 LYS A  96      32.243  80.004  29.810  1.00 85.23           H  
ATOM   1438  HD3 LYS A  96      33.339  81.122  30.080  1.00 85.23           H  
ATOM   1439  HE2 LYS A  96      34.934  79.668  30.303  1.00 91.77           H  
ATOM   1440  HE3 LYS A  96      33.989  78.607  31.016  1.00 91.77           H  
ATOM   1441  HZ1 LYS A  96      34.647  77.870  28.961  1.00 94.92           H  
ATOM   1442  HZ2 LYS A  96      33.206  78.019  28.972  1.00 94.92           H  
ATOM   1443  HZ3 LYS A  96      34.032  79.009  28.311  1.00 94.92           H  
ATOM   1444  N   GLU A  97      31.268  76.962  34.796  1.00 37.48           N  
ATOM   1445  CA  GLU A  97      30.498  75.804  35.230  1.00 36.61           C  
ATOM   1446  C   GLU A  97      30.566  75.691  36.749  1.00 30.61           C  
ATOM   1447  O   GLU A  97      31.635  75.833  37.346  1.00 25.76           O  
ATOM   1448  CB  GLU A  97      30.951  74.496  34.555  1.00 40.29           C  
ATOM   1449  CG  GLU A  97      32.439  74.247  34.505  1.00 45.62           C  
ATOM   1450  CD  GLU A  97      32.766  72.850  33.980  1.00 51.73           C  
ATOM   1451  OE1 GLU A  97      31.832  72.100  33.606  1.00 50.10           O  
ATOM   1452  OE2 GLU A  97      33.965  72.504  33.942  1.00 57.65           O1-
ATOM   1453  H   GLU A  97      32.096  76.939  35.026  1.00 44.74           H  
ATOM   1454  HA  GLU A  97      29.570  75.929  34.977  1.00 43.69           H  
ATOM   1455  HB2 GLU A  97      30.555  73.754  35.037  1.00 48.11           H  
ATOM   1456  HB3 GLU A  97      30.633  74.503  33.638  1.00 48.11           H  
ATOM   1457  HG2 GLU A  97      32.852  74.897  33.915  1.00 54.51           H  
ATOM   1458  HG3 GLU A  97      32.807  74.329  35.399  1.00 54.51           H  
ATOM   1459  N   ASP A  98      29.420  75.434  37.369  1.00 28.87           N  
ATOM   1460  CA  ASP A  98      29.304  75.490  38.819  1.00 26.20           C  
ATOM   1461  C   ASP A  98      29.785  74.177  39.436  1.00 24.88           C  
ATOM   1462  O   ASP A  98      30.349  73.313  38.763  1.00 35.13           O  
ATOM   1463  CB  ASP A  98      27.876  75.869  39.211  1.00 23.13           C  
ATOM   1464  CG  ASP A  98      26.860  74.815  38.820  1.00 23.46           C  
ATOM   1465  OD1 ASP A  98      27.209  73.621  38.793  1.00 25.58           O  
ATOM   1466  OD2 ASP A  98      25.699  75.181  38.547  1.00 25.12           O1-
ATOM   1467  H   ASP A  98      28.689  75.223  36.968  1.00 34.40           H  
ATOM   1468  HA  ASP A  98      29.893  76.185  39.151  1.00 31.20           H  
ATOM   1469  HB2 ASP A  98      27.832  75.984  40.173  1.00 27.52           H  
ATOM   1470  HB3 ASP A  98      27.635  76.696  38.766  1.00 27.52           H  
ATOM   1471  N   ALA A  99      29.563  74.017  40.736  1.00 20.68           N  
ATOM   1472  CA  ALA A  99      30.067  72.887  41.497  1.00 22.41           C  
ATOM   1473  C   ALA A  99      29.076  71.734  41.554  1.00 20.62           C  
ATOM   1474  O   ALA A  99      29.326  70.746  42.264  1.00 16.08           O  
ATOM   1475  CB  ALA A  99      30.424  73.348  42.918  1.00 25.78           C  
ATOM   1476  H   ALA A  99      29.107  74.569  41.213  1.00 24.58           H  
ATOM   1477  HA  ALA A  99      30.877  72.553  41.082  1.00 26.65           H  
ATOM   1478  HB1 ALA A  99      30.735  72.585  43.428  1.00 30.70           H  
ATOM   1479  HB2 ALA A  99      31.122  74.019  42.866  1.00 30.70           H  
ATOM   1480  HB3 ALA A  99      29.633  73.725  43.335  1.00 30.70           H  
ATOM   1481  N   ALA A 100      27.951  71.852  40.848  1.00 17.49           N  
ATOM   1482  CA  ALA A 100      27.007  70.748  40.685  1.00 17.88           C  
ATOM   1483  C   ALA A 100      26.599  70.144  42.023  1.00 19.52           C  
ATOM   1484  O   ALA A 100      26.552  68.922  42.188  1.00 21.53           O  
ATOM   1485  CB  ALA A 100      27.587  69.670  39.774  1.00 15.38           C  
ATOM   1486  H   ALA A 100      27.708  72.573  40.447  1.00 20.75           H  
ATOM   1487  HA  ALA A 100      26.205  71.107  40.275  1.00 21.22           H  
ATOM   1488  HB1 ALA A 100      26.953  68.939  39.707  1.00 18.22           H  
ATOM   1489  HB2 ALA A 100      27.747  70.051  38.896  1.00 18.22           H  
ATOM   1490  HB3 ALA A 100      28.421  69.351  40.153  1.00 18.22           H  
ATOM   1491  N   ASN A 101      26.294  71.011  42.983  1.00 13.97           N  
ATOM   1492  CA  ASN A 101      25.851  70.589  44.309  1.00 15.54           C  
ATOM   1493  C   ASN A 101      26.825  69.614  44.940  1.00 16.96           C  
ATOM   1494  O   ASN A 101      26.432  68.759  45.738  1.00 18.88           O  
ATOM   1495  CB  ASN A 101      24.444  69.994  44.272  1.00 18.90           C  
ATOM   1496  CG  ASN A 101      23.417  70.978  43.763  1.00 24.36           C  
ATOM   1497  OD1 ASN A 101      22.586  70.630  42.919  1.00 20.46           O  
ATOM   1498  ND2 ASN A 101      23.468  72.226  44.269  1.00 31.43           N  
ATOM   1499  H   ASN A 101      26.336  71.864  42.891  1.00 16.53           H  
ATOM   1500  HA  ASN A 101      25.821  71.378  44.872  1.00 18.42           H  
ATOM   1501  HB2 ASN A 101      24.440  69.223  43.683  1.00 22.45           H  
ATOM   1502  HB3 ASN A 101      24.188  69.727  45.169  1.00 22.45           H  
ATOM   1503 HD21 ASN A 101      22.902  72.819  44.007  1.00 37.48           H  
ATOM   1504 HD22 ASN A 101      24.065  72.430  44.853  1.00 37.48           H  
ATOM   1505  N   ASN A 102      28.102  69.745  44.591  1.00 23.20           N  
ATOM   1506  CA  ASN A 102      29.151  68.828  45.030  1.00 32.42           C  
ATOM   1507  C   ASN A 102      30.183  69.641  45.796  1.00 30.96           C  
ATOM   1508  O   ASN A 102      30.882  70.470  45.204  1.00 27.97           O  
ATOM   1509  CB  ASN A 102      29.790  68.139  43.822  1.00 37.88           C  
ATOM   1510  CG  ASN A 102      30.759  67.032  44.217  1.00 37.89           C  
ATOM   1511  OD1 ASN A 102      31.344  67.056  45.301  1.00 36.70           O  
ATOM   1512  ND2 ASN A 102      30.938  66.058  43.327  1.00 40.37           N  
ATOM   1513  H   ASN A 102      28.394  70.377  44.085  1.00 27.61           H  
ATOM   1514  HA  ASN A 102      28.782  68.152  45.620  1.00 38.66           H  
ATOM   1515  HB2 ASN A 102      29.091  67.744  43.277  1.00 45.22           H  
ATOM   1516  HB3 ASN A 102      30.281  68.797  43.306  1.00 45.22           H  
ATOM   1517 HD21 ASN A 102      31.475  65.410  43.501  1.00 48.20           H  
ATOM   1518 HD22 ASN A 102      30.517  66.077  42.577  1.00 48.20           H  
ATOM   1519  N   TYR A 103      30.276  69.407  47.108  1.00 32.52           N  
ATOM   1520  CA  TYR A 103      31.223  70.157  47.931  1.00 31.16           C  
ATOM   1521  C   TYR A 103      32.643  69.997  47.411  1.00 31.41           C  
ATOM   1522  O   TYR A 103      33.362  70.985  47.220  1.00 24.89           O  
ATOM   1523  CB  TYR A 103      31.138  69.685  49.379  1.00 31.13           C  
ATOM   1524  CG  TYR A 103      32.252  70.187  50.264  1.00 35.18           C  
ATOM   1525  CD1 TYR A 103      33.476  69.531  50.309  1.00 36.75           C  
ATOM   1526  CD2 TYR A 103      32.071  71.308  51.076  1.00 36.65           C  
ATOM   1527  CE1 TYR A 103      34.495  69.977  51.129  1.00 37.72           C  
ATOM   1528  CE2 TYR A 103      33.087  71.768  51.904  1.00 36.27           C  
ATOM   1529  CZ  TYR A 103      34.297  71.096  51.928  1.00 35.24           C  
ATOM   1530  OH  TYR A 103      35.319  71.544  52.735  1.00 31.70           O  
ATOM   1531  H   TYR A 103      29.809  68.827  47.539  1.00 38.78           H  
ATOM   1532  HA  TYR A 103      30.988  71.097  47.899  1.00 37.15           H  
ATOM   1533  HB2 TYR A 103      30.300  69.995  49.757  1.00 37.12           H  
ATOM   1534  HB3 TYR A 103      31.168  68.715  49.390  1.00 37.12           H  
ATOM   1535  HD1 TYR A 103      33.612  68.780  49.777  1.00 43.86           H  
ATOM   1536  HD2 TYR A 103      31.255  71.755  51.063  1.00 43.74           H  
ATOM   1537  HE1 TYR A 103      35.310  69.529  51.146  1.00 45.03           H  
ATOM   1538  HE2 TYR A 103      32.956  72.519  52.436  1.00 43.29           H  
ATOM   1539  HH  TYR A 103      36.062  71.334  52.403  1.00 37.81           H  
ATOM   1540  N   ALA A 104      33.067  68.749  47.178  1.00 31.55           N  
ATOM   1541  CA  ALA A 104      34.445  68.496  46.773  1.00 24.81           C  
ATOM   1542  C   ALA A 104      34.760  69.169  45.451  1.00 21.03           C  
ATOM   1543  O   ALA A 104      35.906  69.554  45.208  1.00 20.05           O  
ATOM   1544  CB  ALA A 104      34.702  66.996  46.681  1.00 27.62           C  
ATOM   1545  H   ALA A 104      32.580  68.043  47.247  1.00 37.62           H  
ATOM   1546  HA  ALA A 104      35.042  68.856  47.447  1.00 29.53           H  
ATOM   1547  HB1 ALA A 104      35.620  66.849  46.403  1.00 32.91           H  
ATOM   1548  HB2 ALA A 104      34.552  66.596  47.552  1.00 32.91           H  
ATOM   1549  HB3 ALA A 104      34.095  66.610  46.031  1.00 32.91           H  
ATOM   1550  N   ARG A 105      33.754  69.359  44.604  1.00 17.33           N  
ATOM   1551  CA  ARG A 105      33.994  70.008  43.324  1.00 16.49           C  
ATOM   1552  C   ARG A 105      34.174  71.506  43.479  1.00 23.18           C  
ATOM   1553  O   ARG A 105      34.921  72.117  42.710  1.00 31.78           O  
ATOM   1554  CB  ARG A 105      32.827  69.721  42.379  1.00 19.25           C  
ATOM   1555  CG  ARG A 105      32.980  70.227  40.958  1.00 18.36           C  
ATOM   1556  CD  ARG A 105      31.801  69.754  40.107  1.00 25.18           C  
ATOM   1557  NE  ARG A 105      31.842  70.279  38.744  1.00 30.00           N  
ATOM   1558  CZ  ARG A 105      32.423  69.662  37.722  1.00 28.75           C  
ATOM   1559  NH1 ARG A 105      33.011  68.489  37.910  1.00 28.52           N  
ATOM   1560  NH2 ARG A 105      32.411  70.221  36.514  1.00 34.64           N1+
ATOM   1561  H   ARG A 105      32.938  69.126  44.745  1.00 20.56           H  
ATOM   1562  HA  ARG A 105      34.803  69.647  42.930  1.00 19.55           H  
ATOM   1563  HB2 ARG A 105      32.707  68.759  42.328  1.00 22.86           H  
ATOM   1564  HB3 ARG A 105      32.030  70.135  42.746  1.00 22.86           H  
ATOM   1565  HG2 ARG A 105      32.997  71.197  40.956  1.00 21.80           H  
ATOM   1566  HG3 ARG A 105      33.801  69.881  40.574  1.00 21.80           H  
ATOM   1567  HD2 ARG A 105      31.816  68.785  40.056  1.00 29.97           H  
ATOM   1568  HD3 ARG A 105      30.974  70.052  40.518  1.00 29.97           H  
ATOM   1569  HE  ARG A 105      31.465  71.038  38.595  1.00 35.76           H  
ATOM   1570 HH11 ARG A 105      33.016  68.131  38.691  1.00 33.98           H  
ATOM   1571 HH12 ARG A 105      33.388  68.086  37.250  1.00 33.98           H  
ATOM   1572 HH21 ARG A 105      32.027  70.982  36.396  1.00 41.33           H  
ATOM   1573 HH22 ARG A 105      32.786  69.822  35.852  1.00 41.33           H  
ATOM   1574  N   GLY A 106      33.480  72.120  44.436  1.00 27.88           N  
ATOM   1575  CA  GLY A 106      33.632  73.548  44.642  1.00 24.23           C  
ATOM   1576  C   GLY A 106      34.832  73.891  45.493  1.00 22.36           C  
ATOM   1577  O   GLY A 106      35.424  74.962  45.327  1.00 22.28           O  
ATOM   1578  H   GLY A 106      32.924  71.736  44.969  1.00 33.22           H  
ATOM   1579  HA2 GLY A 106      33.734  73.985  43.782  1.00 28.84           H  
ATOM   1580  HA3 GLY A 106      32.839  73.894  45.080  1.00 28.84           H  
ATOM   1581  N   HIS A 107      35.220  72.992  46.397  1.00 17.63           N  
ATOM   1582  CA  HIS A 107      36.368  73.246  47.256  1.00 25.60           C  
ATOM   1583  C   HIS A 107      37.673  72.882  46.559  1.00 29.09           C  
ATOM   1584  O   HIS A 107      38.630  73.668  46.568  1.00 25.36           O  
ATOM   1585  CB  HIS A 107      36.224  72.454  48.561  1.00 35.85           C  
ATOM   1586  CG  HIS A 107      37.309  72.715  49.562  1.00 47.38           C  
ATOM   1587  ND1 HIS A 107      37.282  73.787  50.428  1.00 50.50           N  
ATOM   1588  CD2 HIS A 107      38.440  72.027  49.853  1.00 50.91           C  
ATOM   1589  CE1 HIS A 107      38.355  73.756  51.199  1.00 51.87           C  
ATOM   1590  NE2 HIS A 107      39.075  72.698  50.871  1.00 49.34           N  
ATOM   1591  H   HIS A 107      34.837  72.233  46.529  1.00 20.92           H  
ATOM   1592  HA  HIS A 107      36.395  74.191  47.473  1.00 30.48           H  
ATOM   1593  HB2 HIS A 107      35.379  72.689  48.975  1.00 42.79           H  
ATOM   1594  HB3 HIS A 107      36.238  71.506  48.352  1.00 42.79           H  
ATOM   1595  HD2 HIS A 107      38.733  71.246  49.441  1.00 60.86           H  
ATOM   1596  HE1 HIS A 107      38.567  74.374  51.861  1.00 62.01           H  
ATOM   1597  N   TYR A 108      37.735  71.687  45.962  1.00 28.63           N  
ATOM   1598  CA  TYR A 108      38.984  71.180  45.402  1.00 22.63           C  
ATOM   1599  C   TYR A 108      39.123  71.502  43.917  1.00 28.03           C  
ATOM   1600  O   TYR A 108      40.013  72.258  43.518  1.00 33.03           O  
ATOM   1601  CB  TYR A 108      39.084  69.661  45.604  1.00 17.48           C  
ATOM   1602  CG  TYR A 108      39.229  69.217  47.040  1.00 19.27           C  
ATOM   1603  CD1 TYR A 108      40.442  69.321  47.704  1.00 23.33           C  
ATOM   1604  CD2 TYR A 108      38.160  68.679  47.725  1.00 20.71           C  
ATOM   1605  CE1 TYR A 108      40.577  68.914  49.021  1.00 23.60           C  
ATOM   1606  CE2 TYR A 108      38.286  68.258  49.036  1.00 22.21           C  
ATOM   1607  CZ  TYR A 108      39.494  68.385  49.688  1.00 25.26           C  
ATOM   1608  OH  TYR A 108      39.621  67.976  51.005  1.00 26.47           O  
ATOM   1609  H   TYR A 108      37.066  71.154  45.870  1.00 34.12           H  
ATOM   1610  HA  TYR A 108      39.712  71.609  45.879  1.00 26.93           H  
ATOM   1611  HB2 TYR A 108      38.277  69.251  45.254  1.00 20.73           H  
ATOM   1612  HB3 TYR A 108      39.859  69.336  45.120  1.00 20.73           H  
ATOM   1613  HD1 TYR A 108      41.178  69.671  47.257  1.00 27.76           H  
ATOM   1614  HD2 TYR A 108      37.339  68.597  47.297  1.00 24.61           H  
ATOM   1615  HE1 TYR A 108      41.396  68.997  49.454  1.00 28.09           H  
ATOM   1616  HE2 TYR A 108      37.555  67.889  49.478  1.00 26.42           H  
ATOM   1617  HH  TYR A 108      39.114  67.323  51.153  1.00 31.52           H  
ATOM   1618  N   THR A 109      38.232  70.950  43.093  1.00 31.39           N  
ATOM   1619  CA  THR A 109      38.416  71.015  41.650  1.00 31.01           C  
ATOM   1620  C   THR A 109      38.394  72.452  41.158  1.00 33.30           C  
ATOM   1621  O   THR A 109      39.388  72.951  40.626  1.00 38.99           O  
ATOM   1622  CB  THR A 109      37.342  70.187  40.951  1.00 34.38           C  
ATOM   1623  OG1 THR A 109      37.461  68.815  41.355  1.00 35.61           O  
ATOM   1624  CG2 THR A 109      37.491  70.303  39.446  1.00 36.39           C  
ATOM   1625  H   THR A 109      37.520  70.538  43.344  1.00 37.43           H  
ATOM   1626  HA  THR A 109      39.282  70.637  41.429  1.00 36.98           H  
ATOM   1627  HB  THR A 109      36.460  70.511  41.192  1.00 41.02           H  
ATOM   1628 HG21 THR A 109      36.842  69.734  39.004  1.00 43.44           H  
ATOM   1629 HG22 THR A 109      37.347  71.221  39.168  1.00 43.44           H  
ATOM   1630 HG23 THR A 109      38.382  70.030  39.179  1.00 43.44           H  
ATOM   1631  HG1 THR A 109      36.958  68.333  40.886  1.00 42.50           H  
ATOM   1632  N   ILE A 110      37.262  73.133  41.316  1.00 36.36           N  
ATOM   1633  CA  ILE A 110      37.115  74.480  40.768  1.00 40.73           C  
ATOM   1634  C   ILE A 110      37.662  75.536  41.722  1.00 46.79           C  
ATOM   1635  O   ILE A 110      38.216  76.550  41.292  1.00 46.37           O  
ATOM   1636  CB  ILE A 110      35.642  74.749  40.407  1.00 40.88           C  
ATOM   1637  CG1 ILE A 110      35.041  73.546  39.676  1.00 44.09           C  
ATOM   1638  CG2 ILE A 110      35.536  76.006  39.565  1.00 40.62           C  
ATOM   1639  CD1 ILE A 110      33.564  73.713  39.342  1.00 42.29           C  
ATOM   1640  H   ILE A 110      36.569  72.840  41.733  1.00 43.40           H  
ATOM   1641  HA  ILE A 110      37.632  74.533  39.949  1.00 48.64           H  
ATOM   1642  HB  ILE A 110      35.139  74.882  41.225  1.00 48.82           H  
ATOM   1643 HG12 ILE A 110      35.521  73.414  38.844  1.00 52.67           H  
ATOM   1644 HG13 ILE A 110      35.132  72.761  40.239  1.00 52.67           H  
ATOM   1645 HG21 ILE A 110      34.600  76.187  39.384  1.00 48.51           H  
ATOM   1646 HG22 ILE A 110      35.928  76.747  40.053  1.00 48.51           H  
ATOM   1647 HG23 ILE A 110      36.013  75.870  38.732  1.00 48.51           H  
ATOM   1648 HD11 ILE A 110      33.237  72.893  38.940  1.00 50.51           H  
ATOM   1649 HD12 ILE A 110      33.075  73.900  40.159  1.00 50.51           H  
ATOM   1650 HD13 ILE A 110      33.462  74.450  38.720  1.00 50.51           H  
ATOM   1651  N   GLY A 111      37.520  75.322  43.027  1.00 53.88           N  
ATOM   1652  CA  GLY A 111      38.000  76.310  43.976  1.00 59.79           C  
ATOM   1653  C   GLY A 111      39.453  76.673  43.756  1.00 63.05           C  
ATOM   1654  O   GLY A 111      39.822  77.850  43.765  1.00 64.97           O  
ATOM   1655  H   GLY A 111      37.155  74.627  43.379  1.00 64.43           H  
ATOM   1656  HA2 GLY A 111      37.469  77.118  43.894  1.00 71.51           H  
ATOM   1657  HA3 GLY A 111      37.906  75.961  44.876  1.00 71.51           H  
ATOM   1658  N   LYS A 112      40.303  75.663  43.546  1.00 60.15           N  
ATOM   1659  CA  LYS A 112      41.727  75.926  43.355  1.00 51.49           C  
ATOM   1660  C   LYS A 112      41.978  76.800  42.135  1.00 43.13           C  
ATOM   1661  O   LYS A 112      42.935  77.583  42.119  1.00 45.45           O  
ATOM   1662  CB  LYS A 112      42.490  74.610  43.230  1.00 53.07           C  
ATOM   1663  CG  LYS A 112      43.992  74.781  43.147  1.00 60.75           C  
ATOM   1664  CD  LYS A 112      44.704  73.435  42.982  1.00 67.31           C  
ATOM   1665  CE  LYS A 112      45.721  73.476  41.840  1.00 70.07           C  
ATOM   1666  NZ  LYS A 112      45.053  73.404  40.500  1.00 72.78           N1+
ATOM   1667  H   LYS A 112      40.083  74.832  43.510  1.00 71.95           H  
ATOM   1668  HA  LYS A 112      42.063  76.397  44.134  1.00 61.55           H  
ATOM   1669  HB2 LYS A 112      42.297  74.063  44.008  1.00 63.45           H  
ATOM   1670  HB3 LYS A 112      42.198  74.156  42.424  1.00 63.45           H  
ATOM   1671  HG2 LYS A 112      44.210  75.336  42.382  1.00 72.67           H  
ATOM   1672  HG3 LYS A 112      44.314  75.198  43.962  1.00 72.67           H  
ATOM   1673  HD2 LYS A 112      45.174  73.217  43.802  1.00 80.53           H  
ATOM   1674  HD3 LYS A 112      44.049  72.747  42.783  1.00 80.53           H  
ATOM   1675  HE2 LYS A 112      46.221  74.305  41.887  1.00 83.85           H  
ATOM   1676  HE3 LYS A 112      46.324  72.720  41.921  1.00 83.85           H  
ATOM   1677  HZ1 LYS A 112      45.665  73.429  39.854  1.00 87.10           H  
ATOM   1678  HZ2 LYS A 112      44.591  72.646  40.430  1.00 87.10           H  
ATOM   1679  HZ3 LYS A 112      44.498  74.091  40.399  1.00 87.10           H  
ATOM   1680  N   GLU A 113      41.128  76.697  41.117  1.00 41.67           N  
ATOM   1681  CA  GLU A 113      41.317  77.459  39.894  1.00 48.08           C  
ATOM   1682  C   GLU A 113      40.961  78.928  40.056  1.00 41.79           C  
ATOM   1683  O   GLU A 113      41.506  79.766  39.329  1.00 42.71           O  
ATOM   1684  CB  GLU A 113      40.460  76.860  38.773  1.00 62.82           C  
ATOM   1685  CG  GLU A 113      40.904  77.232  37.357  1.00 80.29           C  
ATOM   1686  CD  GLU A 113      39.814  76.978  36.294  1.00 90.54           C  
ATOM   1687  OE1 GLU A 113      38.708  76.500  36.667  1.00 91.95           O  
ATOM   1688  OE2 GLU A 113      40.066  77.259  35.090  1.00 95.42           O1-
ATOM   1689  H   GLU A 113      40.433  76.191  41.113  1.00 49.76           H  
ATOM   1690  HA  GLU A 113      42.250  77.402  39.636  1.00 57.46           H  
ATOM   1691  HB2 GLU A 113      40.492  75.894  38.845  1.00 75.14           H  
ATOM   1692  HB3 GLU A 113      39.548  77.171  38.884  1.00 75.14           H  
ATOM   1693  HG2 GLU A 113      41.128  78.176  37.334  1.00 96.11           H  
ATOM   1694  HG3 GLU A 113      41.680  76.701  37.120  1.00 96.11           H  
ATOM   1695  N   ILE A 114      40.085  79.265  40.999  1.00 40.04           N  
ATOM   1696  CA  ILE A 114      39.582  80.628  41.124  1.00 40.60           C  
ATOM   1697  C   ILE A 114      39.870  81.272  42.476  1.00 36.17           C  
ATOM   1698  O   ILE A 114      39.748  82.502  42.596  1.00 27.33           O  
ATOM   1699  CB  ILE A 114      38.078  80.710  40.787  1.00 45.22           C  
ATOM   1700  CG1 ILE A 114      37.701  82.135  40.402  1.00 51.53           C  
ATOM   1701  CG2 ILE A 114      37.243  80.251  41.960  1.00 48.86           C  
ATOM   1702  CD1 ILE A 114      36.278  82.276  39.932  1.00 55.45           C  
ATOM   1703  H   ILE A 114      39.765  78.718  41.580  1.00 47.81           H  
ATOM   1704  HA  ILE A 114      40.048  81.174  40.471  1.00 48.49           H  
ATOM   1705  HB  ILE A 114      37.903  80.124  40.034  1.00 54.02           H  
ATOM   1706 HG12 ILE A 114      37.816  82.709  41.175  1.00 61.60           H  
ATOM   1707 HG13 ILE A 114      38.281  82.428  39.682  1.00 61.60           H  
ATOM   1708 HG21 ILE A 114      36.315  80.190  41.684  1.00 58.40           H  
ATOM   1709 HG22 ILE A 114      37.559  79.381  42.251  1.00 58.40           H  
ATOM   1710 HG23 ILE A 114      37.332  80.893  42.682  1.00 58.40           H  
ATOM   1711 HD11 ILE A 114      36.131  83.190  39.641  1.00 66.30           H  
ATOM   1712 HD12 ILE A 114      36.127  81.665  39.195  1.00 66.30           H  
ATOM   1713 HD13 ILE A 114      35.681  82.063  40.666  1.00 66.30           H  
ATOM   1714  N   ILE A 115      40.282  80.504  43.487  1.00 37.86           N  
ATOM   1715  CA  ILE A 115      40.458  81.070  44.822  1.00 45.76           C  
ATOM   1716  C   ILE A 115      41.328  82.311  44.770  1.00 48.13           C  
ATOM   1717  O   ILE A 115      41.114  83.269  45.521  1.00 52.65           O  
ATOM   1718  CB  ILE A 115      41.046  80.019  45.777  1.00 52.66           C  
ATOM   1719  CG1 ILE A 115      41.090  80.542  47.216  1.00 58.52           C  
ATOM   1720  CG2 ILE A 115      42.443  79.648  45.348  1.00 51.34           C  
ATOM   1721  CD1 ILE A 115      39.749  81.039  47.744  1.00 61.96           C  
ATOM   1722  H   ILE A 115      40.463  79.665  43.426  1.00 45.19           H  
ATOM   1723  HA  ILE A 115      39.585  81.329  45.155  1.00 54.68           H  
ATOM   1724  HB  ILE A 115      40.470  79.240  45.743  1.00 62.96           H  
ATOM   1725 HG12 ILE A 115      41.387  79.825  47.797  1.00 69.99           H  
ATOM   1726 HG13 ILE A 115      41.714  81.283  47.258  1.00 69.99           H  
ATOM   1727 HG21 ILE A 115      42.757  78.912  45.896  1.00 61.37           H  
ATOM   1728 HG22 ILE A 115      42.427  79.382  44.415  1.00 61.37           H  
ATOM   1729 HG23 ILE A 115      43.024  80.417  45.462  1.00 61.37           H  
ATOM   1730 HD11 ILE A 115      39.840  81.254  48.685  1.00 74.11           H  
ATOM   1731 HD12 ILE A 115      39.488  81.831  47.248  1.00 74.11           H  
ATOM   1732 HD13 ILE A 115      39.085  80.342  47.626  1.00 74.11           H  
ATOM   1733  N   ASP A 116      42.318  82.320  43.873  1.00 48.04           N  
ATOM   1734  CA  ASP A 116      43.373  83.328  43.934  1.00 42.61           C  
ATOM   1735  C   ASP A 116      42.960  84.631  43.267  1.00 35.66           C  
ATOM   1736  O   ASP A 116      43.320  85.712  43.743  1.00 35.11           O  
ATOM   1737  CB  ASP A 116      44.665  82.780  43.320  1.00 45.70           C  
ATOM   1738  CG  ASP A 116      45.566  82.115  44.358  1.00 54.03           C  
ATOM   1739  OD1 ASP A 116      46.015  80.973  44.133  1.00 56.40           O  
ATOM   1740  OD2 ASP A 116      45.824  82.729  45.414  1.00 59.82           O1-
ATOM   1741  H   ASP A 116      42.399  81.758  43.227  1.00 57.42           H  
ATOM   1742  HA  ASP A 116      43.553  83.528  44.866  1.00 50.89           H  
ATOM   1743  HB2 ASP A 116      44.440  82.118  42.647  1.00 54.60           H  
ATOM   1744  HB3 ASP A 116      45.158  83.510  42.916  1.00 54.60           H  
ATOM   1745  N   LEU A 117      42.216  84.561  42.164  1.00 35.22           N  
ATOM   1746  CA  LEU A 117      41.634  85.781  41.619  1.00 38.68           C  
ATOM   1747  C   LEU A 117      40.647  86.401  42.601  1.00 44.76           C  
ATOM   1748  O   LEU A 117      40.524  87.630  42.668  1.00 47.45           O  
ATOM   1749  CB  LEU A 117      40.937  85.476  40.297  1.00 37.92           C  
ATOM   1750  CG  LEU A 117      40.125  86.618  39.683  1.00 42.69           C  
ATOM   1751  CD1 LEU A 117      40.976  87.485  38.730  1.00 48.52           C  
ATOM   1752  CD2 LEU A 117      38.922  86.058  38.927  1.00 39.02           C  
ATOM   1753  H   LEU A 117      42.040  83.842  41.726  1.00 42.03           H  
ATOM   1754  HA  LEU A 117      42.340  86.424  41.447  1.00 46.18           H  
ATOM   1755  HB2 LEU A 117      41.615  85.225  39.650  1.00 45.27           H  
ATOM   1756  HB3 LEU A 117      40.327  84.736  40.442  1.00 45.27           H  
ATOM   1757  HG  LEU A 117      39.819  87.189  40.405  1.00 50.99           H  
ATOM   1758 HD11 LEU A 117      40.420  88.191  38.365  1.00 57.99           H  
ATOM   1759 HD12 LEU A 117      41.714  87.870  39.228  1.00 57.99           H  
ATOM   1760 HD13 LEU A 117      41.315  86.926  38.014  1.00 57.99           H  
ATOM   1761 HD21 LEU A 117      38.425  86.793  38.536  1.00 46.58           H  
ATOM   1762 HD22 LEU A 117      39.237  85.463  38.229  1.00 46.58           H  
ATOM   1763 HD23 LEU A 117      38.359  85.570  39.548  1.00 46.58           H  
ATOM   1764  N   VAL A 118      39.926  85.571  43.357  1.00 43.70           N  
ATOM   1765  CA  VAL A 118      39.021  86.094  44.373  1.00 43.12           C  
ATOM   1766  C   VAL A 118      39.806  86.850  45.437  1.00 37.27           C  
ATOM   1767  O   VAL A 118      39.409  87.938  45.869  1.00 36.39           O  
ATOM   1768  CB  VAL A 118      38.182  84.950  44.974  1.00 46.85           C  
ATOM   1769  CG1 VAL A 118      37.359  85.436  46.157  1.00 44.73           C  
ATOM   1770  CG2 VAL A 118      37.275  84.336  43.916  1.00 49.75           C  
ATOM   1771  H   VAL A 118      39.944  84.713  43.301  1.00 52.21           H  
ATOM   1772  HA  VAL A 118      38.409  86.722  43.958  1.00 51.50           H  
ATOM   1773  HB  VAL A 118      38.789  84.264  45.294  1.00 55.99           H  
ATOM   1774 HG11 VAL A 118      36.792  84.713  46.466  1.00 53.45           H  
ATOM   1775 HG12 VAL A 118      37.960  85.713  46.867  1.00 53.45           H  
ATOM   1776 HG13 VAL A 118      36.814  86.187  45.874  1.00 53.45           H  
ATOM   1777 HG21 VAL A 118      36.743  83.635  44.324  1.00 59.47           H  
ATOM   1778 HG22 VAL A 118      36.695  85.026  43.558  1.00 59.47           H  
ATOM   1779 HG23 VAL A 118      37.824  83.964  43.208  1.00 59.47           H  
ATOM   1780  N   LEU A 119      40.935  86.294  45.874  1.00 33.59           N  
ATOM   1781  CA  LEU A 119      41.716  86.966  46.906  1.00 35.56           C  
ATOM   1782  C   LEU A 119      42.287  88.284  46.398  1.00 40.71           C  
ATOM   1783  O   LEU A 119      42.354  89.266  47.146  1.00 43.83           O  
ATOM   1784  CB  LEU A 119      42.829  86.054  47.402  1.00 30.53           C  
ATOM   1785  CG  LEU A 119      42.339  84.818  48.149  1.00 32.11           C  
ATOM   1786  CD1 LEU A 119      43.535  83.983  48.648  1.00 36.33           C  
ATOM   1787  CD2 LEU A 119      41.433  85.178  49.306  1.00 30.42           C  
ATOM   1788  H   LEU A 119      41.260  85.548  45.598  1.00 40.07           H  
ATOM   1789  HA  LEU A 119      41.135  87.162  47.658  1.00 42.43           H  
ATOM   1790  HB2 LEU A 119      43.345  85.752  46.638  1.00 36.40           H  
ATOM   1791  HB3 LEU A 119      43.396  86.559  48.006  1.00 36.40           H  
ATOM   1792  HG  LEU A 119      41.818  84.281  47.531  1.00 38.30           H  
ATOM   1793 HD11 LEU A 119      43.201  83.199  49.111  1.00 43.35           H  
ATOM   1794 HD12 LEU A 119      44.073  83.714  47.887  1.00 43.35           H  
ATOM   1795 HD13 LEU A 119      44.067  84.523  49.254  1.00 43.35           H  
ATOM   1796 HD21 LEU A 119      41.260  84.382  49.832  1.00 36.27           H  
ATOM   1797 HD22 LEU A 119      41.871  85.848  49.854  1.00 36.27           H  
ATOM   1798 HD23 LEU A 119      40.599  85.531  48.956  1.00 36.27           H  
ATOM   1799  N   ASP A 120      42.695  88.335  45.131  1.00 43.90           N  
ATOM   1800  CA  ASP A 120      43.150  89.603  44.570  1.00 48.79           C  
ATOM   1801  C   ASP A 120      42.039  90.641  44.625  1.00 42.07           C  
ATOM   1802  O   ASP A 120      42.252  91.777  45.064  1.00 40.13           O  
ATOM   1803  CB  ASP A 120      43.634  89.406  43.130  1.00 54.48           C  
ATOM   1804  CG  ASP A 120      44.147  90.700  42.500  1.00 54.50           C  
ATOM   1805  OD1 ASP A 120      45.279  91.106  42.850  1.00 53.76           O  
ATOM   1806  OD2 ASP A 120      43.417  91.304  41.669  1.00 53.64           O1-
ATOM   1807  H   ASP A 120      42.718  87.668  44.589  1.00 52.44           H  
ATOM   1808  HA  ASP A 120      43.902  89.925  45.092  1.00 58.31           H  
ATOM   1809  HB2 ASP A 120      44.359  88.762  43.125  1.00 65.14           H  
ATOM   1810  HB3 ASP A 120      42.897  89.081  42.590  1.00 65.14           H  
ATOM   1811  N   ARG A 121      40.837  90.264  44.184  1.00 38.67           N  
ATOM   1812  CA  ARG A 121      39.727  91.211  44.176  1.00 41.73           C  
ATOM   1813  C   ARG A 121      39.342  91.626  45.590  1.00 39.29           C  
ATOM   1814  O   ARG A 121      38.913  92.766  45.807  1.00 33.29           O  
ATOM   1815  CB  ARG A 121      38.532  90.607  43.436  1.00 42.63           C  
ATOM   1816  CG  ARG A 121      38.797  90.308  41.964  1.00 44.54           C  
ATOM   1817  CD  ARG A 121      38.859  91.578  41.133  1.00 51.00           C  
ATOM   1818  NE  ARG A 121      39.365  91.320  39.788  1.00 58.94           N  
ATOM   1819  CZ  ARG A 121      38.608  90.919  38.772  1.00 63.59           C  
ATOM   1820  NH1 ARG A 121      37.309  90.738  38.945  1.00 62.95           N  
ATOM   1821  NH2 ARG A 121      39.142  90.706  37.580  1.00 68.93           N1+
ATOM   1822  H   ARG A 121      40.643  89.480  43.889  1.00 46.17           H  
ATOM   1823  HA  ARG A 121      39.993  92.013  43.699  1.00 49.84           H  
ATOM   1824  HB2 ARG A 121      38.289  89.773  43.867  1.00 50.91           H  
ATOM   1825  HB3 ARG A 121      37.791  91.232  43.480  1.00 50.91           H  
ATOM   1826  HG2 ARG A 121      39.646  89.847  41.879  1.00 53.22           H  
ATOM   1827  HG3 ARG A 121      38.082  89.752  41.617  1.00 53.22           H  
ATOM   1828  HD2 ARG A 121      37.968  91.954  41.056  1.00 60.97           H  
ATOM   1829  HD3 ARG A 121      39.451  92.214  41.564  1.00 60.97           H  
ATOM   1830  HE  ARG A 121      40.205  91.434  39.644  1.00 70.49           H  
ATOM   1831 HH11 ARG A 121      36.954  90.880  39.715  1.00 75.30           H  
ATOM   1832 HH12 ARG A 121      36.820  90.479  38.287  1.00 75.30           H  
ATOM   1833 HH21 ARG A 121      39.985  90.827  37.459  1.00 82.49           H  
ATOM   1834 HH22 ARG A 121      38.646  90.447  36.927  1.00 82.49           H  
ATOM   1835  N   ILE A 122      39.481  90.717  46.558  1.00 43.96           N  
ATOM   1836  CA  ILE A 122      39.274  91.089  47.954  1.00 44.71           C  
ATOM   1837  C   ILE A 122      40.364  92.053  48.403  1.00 49.99           C  
ATOM   1838  O   ILE A 122      40.081  93.112  48.973  1.00 53.31           O  
ATOM   1839  CB  ILE A 122      39.212  89.842  48.853  1.00 35.53           C  
ATOM   1840  CG1 ILE A 122      37.897  89.101  48.647  1.00 29.92           C  
ATOM   1841  CG2 ILE A 122      39.368  90.247  50.318  1.00 33.86           C  
ATOM   1842  CD1 ILE A 122      37.809  87.793  49.417  1.00 31.74           C  
ATOM   1843  H   ILE A 122      39.691  89.892  46.434  1.00 52.52           H  
ATOM   1844  HA  ILE A 122      38.419  91.541  48.027  1.00 53.42           H  
ATOM   1845  HB  ILE A 122      39.939  89.248  48.610  1.00 42.40           H  
ATOM   1846 HG12 ILE A 122      37.168  89.669  48.942  1.00 35.67           H  
ATOM   1847 HG13 ILE A 122      37.798  88.897  47.704  1.00 35.67           H  
ATOM   1848 HG21 ILE A 122      39.271  89.459  50.875  1.00 40.39           H  
ATOM   1849 HG22 ILE A 122      40.248  90.635  50.446  1.00 40.39           H  
ATOM   1850 HG23 ILE A 122      38.684  90.896  50.541  1.00 40.39           H  
ATOM   1851 HD11 ILE A 122      36.976  87.350  49.193  1.00 37.85           H  
ATOM   1852 HD12 ILE A 122      38.560  87.231  49.171  1.00 37.85           H  
ATOM   1853 HD13 ILE A 122      37.836  87.984  50.368  1.00 37.85           H  
ATOM   1854  N   ARG A 123      41.628  91.700  48.148  1.00 52.37           N  
ATOM   1855  CA  ARG A 123      42.736  92.591  48.487  1.00 52.40           C  
ATOM   1856  C   ARG A 123      42.535  93.978  47.883  1.00 45.49           C  
ATOM   1857  O   ARG A 123      42.842  94.990  48.518  1.00 41.37           O  
ATOM   1858  CB  ARG A 123      44.061  91.979  48.022  1.00 55.41           C  
ATOM   1859  CG  ARG A 123      45.296  92.759  48.436  1.00 57.51           C  
ATOM   1860  CD  ARG A 123      45.457  92.786  49.946  1.00 60.29           C  
ATOM   1861  NE  ARG A 123      45.904  91.505  50.497  1.00 61.53           N  
ATOM   1862  CZ  ARG A 123      46.072  91.268  51.798  1.00 60.82           C  
ATOM   1863  NH1 ARG A 123      45.836  92.229  52.689  1.00 58.92           N  
ATOM   1864  NH2 ARG A 123      46.480  90.070  52.212  1.00 58.45           N1+
ATOM   1865  H   ARG A 123      41.867  90.958  47.784  1.00 62.60           H  
ATOM   1866  HA  ARG A 123      42.777  92.691  49.451  1.00 62.64           H  
ATOM   1867  HB2 ARG A 123      44.139  91.088  48.397  1.00 66.25           H  
ATOM   1868  HB3 ARG A 123      44.056  91.932  47.053  1.00 66.25           H  
ATOM   1869  HG2 ARG A 123      46.084  92.342  48.053  1.00 68.77           H  
ATOM   1870  HG3 ARG A 123      45.219  93.674  48.122  1.00 68.77           H  
ATOM   1871  HD2 ARG A 123      46.115  93.458  50.181  1.00 72.11           H  
ATOM   1872  HD3 ARG A 123      44.602  93.002  50.350  1.00 72.11           H  
ATOM   1873  HE  ARG A 123      46.069  90.865  49.946  1.00 73.60           H  
ATOM   1874 HH11 ARG A 123      45.574  93.005  52.426  1.00 70.46           H  
ATOM   1875 HH12 ARG A 123      45.945  92.074  53.528  1.00 70.46           H  
ATOM   1876 HH21 ARG A 123      46.636  89.448  51.639  1.00 69.90           H  
ATOM   1877 HH22 ARG A 123      46.588  89.919  53.052  1.00 69.90           H  
ATOM   1878  N   LYS A 124      41.994  94.049  46.667  1.00 43.07           N  
ATOM   1879  CA  LYS A 124      41.691  95.354  46.092  1.00 48.83           C  
ATOM   1880  C   LYS A 124      40.737  96.142  46.981  1.00 53.04           C  
ATOM   1881  O   LYS A 124      40.804  97.377  47.029  1.00 54.23           O  
ATOM   1882  CB  LYS A 124      41.098  95.190  44.693  1.00 50.84           C  
ATOM   1883  CG  LYS A 124      42.094  94.731  43.641  1.00 58.99           C  
ATOM   1884  CD  LYS A 124      41.508  94.834  42.229  1.00 69.57           C  
ATOM   1885  CE  LYS A 124      42.576  94.608  41.158  1.00 77.74           C  
ATOM   1886  NZ  LYS A 124      42.391  95.529  39.992  1.00 82.30           N1+
ATOM   1887  H   LYS A 124      41.799  93.375  46.169  1.00 51.45           H  
ATOM   1888  HA  LYS A 124      42.515  95.859  46.007  1.00 58.36           H  
ATOM   1889  HB2 LYS A 124      40.388  94.530  44.733  1.00 60.77           H  
ATOM   1890  HB3 LYS A 124      40.740  96.045  44.406  1.00 60.77           H  
ATOM   1891  HG2 LYS A 124      42.886  95.289  43.683  1.00 70.55           H  
ATOM   1892  HG3 LYS A 124      42.331  93.805  43.805  1.00 70.55           H  
ATOM   1893  HD2 LYS A 124      40.819  94.162  42.118  1.00 83.25           H  
ATOM   1894  HD3 LYS A 124      41.132  95.719  42.101  1.00 83.25           H  
ATOM   1895  HE2 LYS A 124      43.452  94.772  41.539  1.00 93.06           H  
ATOM   1896  HE3 LYS A 124      42.519  93.695  40.836  1.00 93.06           H  
ATOM   1897  HZ1 LYS A 124      43.026  95.384  39.386  1.00 98.53           H  
ATOM   1898  HZ2 LYS A 124      41.596  95.390  39.617  1.00 98.53           H  
ATOM   1899  HZ3 LYS A 124      42.439  96.376  40.263  1.00 98.53           H  
ATOM   1900  N   LEU A 125      39.839  95.452  47.687  1.00 51.93           N  
ATOM   1901  CA  LEU A 125      38.949  96.140  48.612  1.00 47.05           C  
ATOM   1902  C   LEU A 125      39.653  96.451  49.927  1.00 42.49           C  
ATOM   1903  O   LEU A 125      39.447  97.525  50.502  1.00 43.12           O  
ATOM   1904  CB  LEU A 125      37.711  95.291  48.875  1.00 50.20           C  
ATOM   1905  CG  LEU A 125      36.677  95.133  47.762  1.00 52.94           C  
ATOM   1906  CD1 LEU A 125      35.474  94.360  48.316  1.00 53.43           C  
ATOM   1907  CD2 LEU A 125      36.229  96.451  47.198  1.00 56.15           C  
ATOM   1908  H   LEU A 125      39.730  94.600  47.647  1.00 62.07           H  
ATOM   1909  HA  LEU A 125      38.665  96.975  48.208  1.00 56.23           H  
ATOM   1910  HB2 LEU A 125      38.013  94.397  49.099  1.00 60.01           H  
ATOM   1911  HB3 LEU A 125      37.245  95.683  49.630  1.00 60.01           H  
ATOM   1912  HG  LEU A 125      37.083  94.647  47.027  1.00 63.30           H  
ATOM   1913 HD11 LEU A 125      34.809  94.268  47.617  1.00 63.88           H  
ATOM   1914 HD12 LEU A 125      35.770  93.484  48.609  1.00 63.88           H  
ATOM   1915 HD13 LEU A 125      35.101  94.851  49.065  1.00 63.88           H  
ATOM   1916 HD21 LEU A 125      35.551  96.292  46.524  1.00 67.15           H  
ATOM   1917 HD22 LEU A 125      35.863  96.993  47.915  1.00 67.15           H  
ATOM   1918 HD23 LEU A 125      36.992  96.900  46.800  1.00 67.15           H  
ATOM   1919  N   ALA A 126      40.488  95.528  50.413  1.00 38.40           N  
ATOM   1920  CA  ALA A 126      41.202  95.768  51.664  1.00 45.92           C  
ATOM   1921  C   ALA A 126      42.203  96.910  51.536  1.00 55.62           C  
ATOM   1922  O   ALA A 126      42.448  97.630  52.514  1.00 53.51           O  
ATOM   1923  CB  ALA A 126      41.927  94.498  52.113  1.00 45.17           C  
ATOM   1924  H   ALA A 126      40.655  94.770  50.044  1.00 45.84           H  
ATOM   1925  HA  ALA A 126      40.551  96.006  52.342  1.00 54.87           H  
ATOM   1926  HB1 ALA A 126      42.394  94.678  52.944  1.00 53.97           H  
ATOM   1927  HB2 ALA A 126      41.275  93.792  52.247  1.00 53.97           H  
ATOM   1928  HB3 ALA A 126      42.561  94.236  51.427  1.00 53.97           H  
ATOM   1929  N   ASP A 127      42.801  97.081  50.352  1.00 61.51           N  
ATOM   1930  CA  ASP A 127      43.772  98.152  50.158  1.00 63.17           C  
ATOM   1931  C   ASP A 127      43.143  99.520  50.385  1.00 62.91           C  
ATOM   1932  O   ASP A 127      43.844 100.469  50.754  1.00 66.77           O  
ATOM   1933  CB  ASP A 127      44.373  98.069  48.753  1.00 63.57           C  
ATOM   1934  CG  ASP A 127      45.484  97.028  48.648  1.00 61.52           C  
ATOM   1935  OD1 ASP A 127      46.110  96.701  49.685  1.00 58.71           O  
ATOM   1936  OD2 ASP A 127      45.729  96.540  47.520  1.00 60.16           O1-
ATOM   1937  H   ASP A 127      42.663  96.595  49.657  1.00 73.57           H  
ATOM   1938  HA  ASP A 127      44.492  98.042  50.798  1.00 75.57           H  
ATOM   1939  HB2 ASP A 127      43.675  97.827  48.124  1.00 76.04           H  
ATOM   1940  HB3 ASP A 127      44.748  98.932  48.517  1.00 76.04           H  
ATOM   1941  N   GLN A 128      41.835  99.644  50.175  1.00 57.82           N  
ATOM   1942  CA  GLN A 128      41.126 100.898  50.384  1.00 56.93           C  
ATOM   1943  C   GLN A 128      40.672 101.087  51.831  1.00 49.70           C  
ATOM   1944  O   GLN A 128      39.851 101.972  52.096  1.00 44.22           O  
ATOM   1945  CB  GLN A 128      39.909 100.982  49.453  1.00 61.90           C  
ATOM   1946  CG  GLN A 128      40.243 101.099  47.980  1.00 70.29           C  
ATOM   1947  CD  GLN A 128      39.120 101.725  47.145  1.00 80.74           C  
ATOM   1948  OE1 GLN A 128      39.170 101.709  45.909  1.00 83.06           O  
ATOM   1949  NE2 GLN A 128      38.117 102.292  47.813  1.00 84.03           N  
ATOM   1950  H   GLN A 128      41.329  99.002  49.906  1.00 69.15           H  
ATOM   1951  HA  GLN A 128      41.727 101.626  50.160  1.00 68.08           H  
ATOM   1952  HB2 GLN A 128      39.377 100.179  49.568  1.00 74.04           H  
ATOM   1953  HB3 GLN A 128      39.388 101.763  49.697  1.00 74.04           H  
ATOM   1954  HG2 GLN A 128      41.031 101.656  47.881  1.00 84.12           H  
ATOM   1955  HG3 GLN A 128      40.416 100.213  47.626  1.00 84.12           H  
ATOM   1956 HE21 GLN A 128      38.121 102.295  48.673  1.00100.60           H  
ATOM   1957 HE22 GLN A 128      37.466 102.656  47.385  1.00100.60           H  
ATOM   1958  N   CYS A 129      41.172 100.277  52.764  1.00 50.29           N  
ATOM   1959  CA  CYS A 129      40.710 100.287  54.146  1.00 55.60           C  
ATOM   1960  C   CYS A 129      41.825 100.772  55.058  1.00 58.01           C  
ATOM   1961  O   CYS A 129      42.941 100.243  55.012  1.00 57.20           O  
ATOM   1962  CB  CYS A 129      40.265  98.891  54.588  1.00 57.27           C  
ATOM   1963  SG  CYS A 129      38.718  98.356  53.843  1.00 57.77           S  
ATOM   1964  H   CYS A 129      41.794  99.702  52.614  1.00 60.11           H  
ATOM   1965  HA  CYS A 129      39.958 100.895  54.220  1.00 66.48           H  
ATOM   1966  HB2 CYS A 129      40.951  98.251  54.339  1.00 68.49           H  
ATOM   1967  HB3 CYS A 129      40.146  98.891  55.551  1.00 68.49           H  
ATOM   1968  HG  CYS A 129      38.867  98.262  52.656  1.00 69.09           H  
ATOM   1969  N   THR A 130      41.513 101.773  55.892  1.00 60.56           N  
ATOM   1970  CA  THR A 130      42.492 102.327  56.823  1.00 61.98           C  
ATOM   1971  C   THR A 130      42.629 101.454  58.064  1.00 67.34           C  
ATOM   1972  O   THR A 130      43.733 101.291  58.596  1.00 67.07           O  
ATOM   1973  CB  THR A 130      42.094 103.754  57.206  1.00 56.76           C  
ATOM   1974  OG1 THR A 130      40.970 103.720  58.096  1.00 61.94           O  
ATOM   1975  CG2 THR A 130      41.713 104.563  55.973  1.00 47.35           C  
ATOM   1976  H   THR A 130      40.739 102.146  55.936  1.00 72.44           H  
ATOM   1977  HA  THR A 130      43.359 102.367  56.388  1.00 74.14           H  
ATOM   1978  HB  THR A 130      42.848 104.185  57.639  1.00 67.88           H  
ATOM   1979 HG21 THR A 130      41.541 105.485  56.221  1.00 56.59           H  
ATOM   1980 HG22 THR A 130      42.435 104.540  55.326  1.00 56.59           H  
ATOM   1981 HG23 THR A 130      40.914 104.192  55.568  1.00 56.59           H  
ATOM   1982  HG1 THR A 130      40.765 104.500  58.330  1.00 74.09           H  
ATOM   1983  N   GLY A 131      41.521 100.920  58.564  1.00 73.90           N  
ATOM   1984  CA  GLY A 131      41.588  99.809  59.490  1.00 78.72           C  
ATOM   1985  C   GLY A 131      40.406  98.892  59.269  1.00 78.56           C  
ATOM   1986  O   GLY A 131      39.255  99.292  59.474  1.00 82.29           O  
ATOM   1987  H   GLY A 131      40.724 101.186  58.381  1.00 88.44           H  
ATOM   1988  HA2 GLY A 131      42.408  99.309  59.350  1.00 94.23           H  
ATOM   1989  HA3 GLY A 131      41.570 100.136  60.403  1.00 94.23           H  
ATOM   1990  N   LEU A 132      40.681  97.644  58.900  1.00 70.61           N  
ATOM   1991  CA  LEU A 132      39.648  96.721  58.458  1.00 59.91           C  
ATOM   1992  C   LEU A 132      39.266  95.834  59.626  1.00 52.77           C  
ATOM   1993  O   LEU A 132      40.138  95.223  60.255  1.00 46.65           O  
ATOM   1994  CB  LEU A 132      40.127  95.863  57.288  1.00 58.64           C  
ATOM   1995  CG  LEU A 132      39.143  94.785  56.819  1.00 53.50           C  
ATOM   1996  CD1 LEU A 132      38.146  95.325  55.790  1.00 51.18           C  
ATOM   1997  CD2 LEU A 132      39.944  93.621  56.266  1.00 49.70           C  
ATOM   1998  H   LEU A 132      41.472  97.306  58.898  1.00 84.50           H  
ATOM   1999  HA  LEU A 132      38.871  97.219  58.159  1.00 71.66           H  
ATOM   2000  HB2 LEU A 132      40.301  96.446  56.533  1.00 70.13           H  
ATOM   2001  HB3 LEU A 132      40.944  95.413  57.555  1.00 70.13           H  
ATOM   2002  HG  LEU A 132      38.603  94.482  57.567  1.00 63.96           H  
ATOM   2003 HD11 LEU A 132      37.529  94.617  55.546  1.00 61.18           H  
ATOM   2004 HD12 LEU A 132      37.659  96.068  56.180  1.00 61.18           H  
ATOM   2005 HD13 LEU A 132      38.632  95.624  55.006  1.00 61.18           H  
ATOM   2006 HD21 LEU A 132      39.331  92.948  55.929  1.00 59.41           H  
ATOM   2007 HD22 LEU A 132      40.512  93.941  55.548  1.00 59.41           H  
ATOM   2008 HD23 LEU A 132      40.488  93.246  56.977  1.00 59.41           H  
ATOM   2009  N   GLN A 133      37.962  95.770  59.909  1.00 51.67           N  
ATOM   2010  CA  GLN A 133      37.474  94.938  61.000  1.00 51.13           C  
ATOM   2011  C   GLN A 133      37.606  93.464  60.655  1.00 46.55           C  
ATOM   2012  O   GLN A 133      38.136  92.675  61.446  1.00 44.41           O  
ATOM   2013  CB  GLN A 133      36.010  95.277  61.282  1.00 55.75           C  
ATOM   2014  CG  GLN A 133      35.805  96.412  62.269  1.00 54.57           C  
ATOM   2015  CD  GLN A 133      34.354  96.818  62.376  1.00 54.88           C  
ATOM   2016  OE1 GLN A 133      33.558  96.141  63.022  1.00 58.99           O  
ATOM   2017  NE2 GLN A 133      33.997  97.923  61.736  1.00 54.60           N  
ATOM   2018  H   GLN A 133      37.347  96.196  59.484  1.00 61.76           H  
ATOM   2019  HA  GLN A 133      37.997  95.118  61.796  1.00 61.11           H  
ATOM   2020  HB2 GLN A 133      35.586  95.533  60.449  1.00 66.66           H  
ATOM   2021  HB3 GLN A 133      35.576  94.490  61.647  1.00 66.66           H  
ATOM   2022  HG2 GLN A 133      36.106  96.130  63.147  1.00 65.25           H  
ATOM   2023  HG3 GLN A 133      36.314  97.184  61.976  1.00 65.25           H  
ATOM   2024 HE21 GLN A 133      34.581  98.368  61.289  1.00 65.28           H  
ATOM   2025 HE22 GLN A 133      33.182  98.194  61.768  1.00 65.28           H  
ATOM   2026  N   GLY A 134      37.143  93.082  59.473  1.00 43.11           N  
ATOM   2027  CA  GLY A 134      37.065  91.688  59.075  1.00 36.38           C  
ATOM   2028  C   GLY A 134      36.008  91.515  57.998  1.00 31.48           C  
ATOM   2029  O   GLY A 134      35.702  92.451  57.254  1.00 30.54           O  
ATOM   2030  H   GLY A 134      36.860  93.626  58.869  1.00 51.49           H  
ATOM   2031  HA2 GLY A 134      37.921  91.395  58.726  1.00 43.42           H  
ATOM   2032  HA3 GLY A 134      36.831  91.138  59.838  1.00 43.42           H  
ATOM   2033  N   PHE A 135      35.437  90.317  57.955  1.00 33.64           N  
ATOM   2034  CA  PHE A 135      34.557  89.947  56.857  1.00 35.84           C  
ATOM   2035  C   PHE A 135      33.234  89.384  57.355  1.00 28.13           C  
ATOM   2036  O   PHE A 135      33.176  88.694  58.379  1.00 27.75           O  
ATOM   2037  CB  PHE A 135      35.235  88.895  55.968  1.00 42.80           C  
ATOM   2038  CG  PHE A 135      36.627  89.253  55.563  1.00 50.84           C  
ATOM   2039  CD1 PHE A 135      36.845  90.034  54.451  1.00 52.66           C  
ATOM   2040  CD2 PHE A 135      37.717  88.816  56.296  1.00 53.27           C  
ATOM   2041  CE1 PHE A 135      38.113  90.378  54.068  1.00 50.77           C  
ATOM   2042  CE2 PHE A 135      38.989  89.154  55.914  1.00 52.30           C  
ATOM   2043  CZ  PHE A 135      39.186  89.939  54.789  1.00 49.67           C  
ATOM   2044  H   PHE A 135      35.545  89.705  58.548  1.00 40.13           H  
ATOM   2045  HA  PHE A 135      34.352  90.746  56.347  1.00 42.78           H  
ATOM   2046  HB2 PHE A 135      35.275  88.056  56.454  1.00 51.13           H  
ATOM   2047  HB3 PHE A 135      34.710  88.786  55.160  1.00 51.13           H  
ATOM   2048  HD1 PHE A 135      36.119  90.331  53.952  1.00 62.96           H  
ATOM   2049  HD2 PHE A 135      37.585  88.290  57.051  1.00 63.68           H  
ATOM   2050  HE1 PHE A 135      38.244  90.912  53.318  1.00 60.69           H  
ATOM   2051  HE2 PHE A 135      39.718  88.857  56.409  1.00 62.52           H  
ATOM   2052  HZ  PHE A 135      40.049  90.165  54.525  1.00 59.37           H  
ATOM   2053  N   LEU A 136      32.180  89.672  56.601  1.00 24.36           N  
ATOM   2054  CA  LEU A 136      30.872  89.050  56.765  1.00 32.18           C  
ATOM   2055  C   LEU A 136      30.642  88.186  55.534  1.00 26.32           C  
ATOM   2056  O   LEU A 136      30.595  88.705  54.415  1.00 25.50           O  
ATOM   2057  CB  LEU A 136      29.781  90.117  56.878  1.00 35.12           C  
ATOM   2058  CG  LEU A 136      29.712  90.908  58.191  1.00 35.19           C  
ATOM   2059  CD1 LEU A 136      30.861  91.887  58.312  1.00 35.18           C  
ATOM   2060  CD2 LEU A 136      28.371  91.633  58.280  1.00 35.70           C  
ATOM   2061  H   LEU A 136      32.199  90.246  55.961  1.00 29.00           H  
ATOM   2062  HA  LEU A 136      30.844  88.502  57.565  1.00 38.38           H  
ATOM   2063  HB2 LEU A 136      29.920  90.762  56.167  1.00 41.90           H  
ATOM   2064  HB3 LEU A 136      28.923  89.680  56.766  1.00 41.90           H  
ATOM   2065  HG  LEU A 136      29.787  90.292  58.936  1.00 41.99           H  
ATOM   2066 HD11 LEU A 136      30.739  92.420  59.113  1.00 41.98           H  
ATOM   2067 HD12 LEU A 136      31.693  91.392  58.368  1.00 41.98           H  
ATOM   2068 HD13 LEU A 136      30.871  92.462  57.531  1.00 41.98           H  
ATOM   2069 HD21 LEU A 136      28.337  92.132  59.111  1.00 42.61           H  
ATOM   2070 HD22 LEU A 136      28.290  92.240  57.527  1.00 42.61           H  
ATOM   2071 HD23 LEU A 136      27.656  90.979  58.256  1.00 42.61           H  
ATOM   2072  N   VAL A 137      30.518  86.877  55.729  1.00 27.57           N  
ATOM   2073  CA  VAL A 137      30.491  85.924  54.622  1.00 25.95           C  
ATOM   2074  C   VAL A 137      29.101  85.322  54.539  1.00 25.96           C  
ATOM   2075  O   VAL A 137      28.670  84.616  55.457  1.00 29.57           O  
ATOM   2076  CB  VAL A 137      31.551  84.827  54.793  1.00 27.72           C  
ATOM   2077  CG1 VAL A 137      31.602  83.964  53.567  1.00 30.22           C  
ATOM   2078  CG2 VAL A 137      32.921  85.450  55.050  1.00 32.47           C  
ATOM   2079  H   VAL A 137      30.447  86.511  56.504  1.00 32.85           H  
ATOM   2080  HA  VAL A 137      30.666  86.399  53.795  1.00 30.91           H  
ATOM   2081  HB  VAL A 137      31.314  84.274  55.554  1.00 33.02           H  
ATOM   2082 HG11 VAL A 137      32.296  83.296  53.680  1.00 36.03           H  
ATOM   2083 HG12 VAL A 137      30.742  83.531  53.449  1.00 36.03           H  
ATOM   2084 HG13 VAL A 137      31.801  84.520  52.798  1.00 36.03           H  
ATOM   2085 HG21 VAL A 137      33.584  84.744  55.101  1.00 38.73           H  
ATOM   2086 HG22 VAL A 137      33.135  86.053  54.321  1.00 38.73           H  
ATOM   2087 HG23 VAL A 137      32.893  85.940  55.887  1.00 38.73           H  
ATOM   2088  N   PHE A 138      28.413  85.589  53.434  1.00 32.51           N  
ATOM   2089  CA  PHE A 138      27.078  85.070  53.177  1.00 38.21           C  
ATOM   2090  C   PHE A 138      27.186  83.873  52.236  1.00 38.68           C  
ATOM   2091  O   PHE A 138      27.738  83.990  51.136  1.00 33.99           O  
ATOM   2092  CB  PHE A 138      26.211  86.151  52.532  1.00 38.17           C  
ATOM   2093  CG  PHE A 138      26.028  87.378  53.378  1.00 42.61           C  
ATOM   2094  CD1 PHE A 138      27.089  88.229  53.632  1.00 44.26           C  
ATOM   2095  CD2 PHE A 138      24.784  87.695  53.900  1.00 43.17           C  
ATOM   2096  CE1 PHE A 138      26.912  89.368  54.401  1.00 42.72           C  
ATOM   2097  CE2 PHE A 138      24.603  88.828  54.658  1.00 43.66           C  
ATOM   2098  CZ  PHE A 138      25.666  89.664  54.914  1.00 43.35           C  
ATOM   2099  H   PHE A 138      28.710  86.086  52.798  1.00 38.78           H  
ATOM   2100  HA  PHE A 138      26.672  84.783  54.009  1.00 45.62           H  
ATOM   2101  HB2 PHE A 138      26.627  86.427  51.700  1.00 45.57           H  
ATOM   2102  HB3 PHE A 138      25.332  85.781  52.357  1.00 45.57           H  
ATOM   2103  HD1 PHE A 138      27.929  88.034  53.284  1.00 52.88           H  
ATOM   2104  HD2 PHE A 138      24.061  87.133  53.736  1.00 51.56           H  
ATOM   2105  HE1 PHE A 138      27.632  89.931  54.571  1.00 51.03           H  
ATOM   2106  HE2 PHE A 138      23.761  89.030  54.998  1.00 52.16           H  
ATOM   2107  HZ  PHE A 138      25.544  90.427  55.431  1.00 51.78           H  
ATOM   2108  N   HIS A 139      26.649  82.730  52.655  1.00 37.16           N  
ATOM   2109  CA  HIS A 139      26.718  81.535  51.827  1.00 29.53           C  
ATOM   2110  C   HIS A 139      25.666  80.536  52.286  1.00 32.26           C  
ATOM   2111  O   HIS A 139      25.042  80.701  53.331  1.00 44.02           O  
ATOM   2112  CB  HIS A 139      28.106  80.906  51.920  1.00 17.15           C  
ATOM   2113  CG  HIS A 139      28.382  80.251  53.238  1.00 16.02           C  
ATOM   2114  ND1 HIS A 139      28.151  78.911  53.466  1.00 14.19           N  
ATOM   2115  CD2 HIS A 139      28.882  80.749  54.397  1.00 15.56           C  
ATOM   2116  CE1 HIS A 139      28.496  78.610  54.707  1.00 15.90           C  
ATOM   2117  NE2 HIS A 139      28.946  79.708  55.293  1.00 16.42           N  
ATOM   2118  H   HIS A 139      26.244  82.625  53.407  1.00 44.35           H  
ATOM   2119  HA  HIS A 139      26.522  81.778  50.908  1.00 35.19           H  
ATOM   2120  HB2 HIS A 139      28.190  80.230  51.229  1.00 20.35           H  
ATOM   2121  HB3 HIS A 139      28.772  81.599  51.788  1.00 20.35           H  
ATOM   2122  HD2 HIS A 139      29.134  81.630  54.555  1.00 18.44           H  
ATOM   2123  HE1 HIS A 139      28.433  77.770  55.101  1.00 18.85           H  
ATOM   2124  N   SER A 140      25.487  79.486  51.492  1.00 26.73           N  
ATOM   2125  CA  SER A 140      24.579  78.399  51.817  1.00 24.01           C  
ATOM   2126  C   SER A 140      25.370  77.173  52.251  1.00 24.57           C  
ATOM   2127  O   SER A 140      26.549  77.018  51.925  1.00 20.53           O  
ATOM   2128  CB  SER A 140      23.723  78.032  50.603  1.00 26.26           C  
ATOM   2129  OG  SER A 140      24.480  77.304  49.639  1.00 25.96           O  
ATOM   2130  H   SER A 140      25.893  79.380  50.741  1.00 31.84           H  
ATOM   2131  HA  SER A 140      23.998  78.673  52.544  1.00 28.57           H  
ATOM   2132  HB2 SER A 140      22.979  77.484  50.897  1.00 31.28           H  
ATOM   2133  HB3 SER A 140      23.393  78.847  50.193  1.00 31.28           H  
ATOM   2134  HG  SER A 140      24.139  77.395  48.877  1.00 30.91           H  
ATOM   2135  N   PHE A 141      24.696  76.289  52.982  1.00 24.67           N  
ATOM   2136  CA  PHE A 141      25.301  75.029  53.385  1.00 29.07           C  
ATOM   2137  C   PHE A 141      25.206  73.951  52.305  1.00 29.91           C  
ATOM   2138  O   PHE A 141      26.058  73.053  52.262  1.00 27.77           O  
ATOM   2139  CB  PHE A 141      24.593  74.486  54.632  1.00 29.67           C  
ATOM   2140  CG  PHE A 141      25.117  75.028  55.933  1.00 31.22           C  
ATOM   2141  CD1 PHE A 141      26.177  75.911  55.973  1.00 34.39           C  
ATOM   2142  CD2 PHE A 141      24.528  74.652  57.127  1.00 29.13           C  
ATOM   2143  CE1 PHE A 141      26.640  76.389  57.177  1.00 29.87           C  
ATOM   2144  CE2 PHE A 141      24.983  75.137  58.323  1.00 25.55           C  
ATOM   2145  CZ  PHE A 141      26.033  75.998  58.353  1.00 27.19           C  
ATOM   2146  H   PHE A 141      23.888  76.398  53.256  1.00 29.37           H  
ATOM   2147  HA  PHE A 141      26.235  75.196  53.586  1.00 34.65           H  
ATOM   2148  HB2 PHE A 141      23.652  74.715  54.578  1.00 35.37           H  
ATOM   2149  HB3 PHE A 141      24.700  73.522  54.653  1.00 35.37           H  
ATOM   2150  HD1 PHE A 141      26.581  76.185  55.181  1.00 41.04           H  
ATOM   2151  HD2 PHE A 141      23.812  74.059  57.117  1.00 34.71           H  
ATOM   2152  HE1 PHE A 141      27.362  76.975  57.198  1.00 35.61           H  
ATOM   2153  HE2 PHE A 141      24.572  74.877  59.116  1.00 30.42           H  
ATOM   2154  HZ  PHE A 141      26.344  76.324  59.166  1.00 32.39           H  
ATOM   2155  N   GLY A 142      24.186  74.011  51.444  1.00 26.67           N  
ATOM   2156  CA  GLY A 142      23.874  72.915  50.540  1.00 29.56           C  
ATOM   2157  C   GLY A 142      24.491  73.016  49.160  1.00 30.44           C  
ATOM   2158  O   GLY A 142      24.810  72.003  48.535  1.00 29.72           O  
ATOM   2159  H   GLY A 142      23.657  74.684  51.367  1.00 31.77           H  
ATOM   2160  HA2 GLY A 142      24.183  72.087  50.940  1.00 35.24           H  
ATOM   2161  HA3 GLY A 142      22.911  72.872  50.428  1.00 35.24           H  
ATOM   2162  N   GLY A 143      24.651  74.229  48.657  1.00 31.73           N  
ATOM   2163  CA  GLY A 143      25.276  74.394  47.365  1.00 30.69           C  
ATOM   2164  C   GLY A 143      26.691  73.846  47.339  1.00 29.59           C  
ATOM   2165  O   GLY A 143      27.375  73.728  48.362  1.00 29.64           O  
ATOM   2166  H   GLY A 143      24.408  74.960  49.039  1.00 37.84           H  
ATOM   2167  HA2 GLY A 143      24.755  73.927  46.693  1.00 36.59           H  
ATOM   2168  HA3 GLY A 143      25.309  75.337  47.141  1.00 36.59           H  
ATOM   2169  N   GLY A 144      27.132  73.508  46.125  1.00 25.57           N  
ATOM   2170  CA  GLY A 144      28.509  73.077  45.949  1.00 19.42           C  
ATOM   2171  C   GLY A 144      29.487  74.216  46.147  1.00 18.16           C  
ATOM   2172  O   GLY A 144      30.513  74.061  46.818  1.00 16.56           O  
ATOM   2173  H   GLY A 144      26.662  73.520  45.406  1.00 30.45           H  
ATOM   2174  HA2 GLY A 144      28.714  72.380  46.592  1.00 23.06           H  
ATOM   2175  HA3 GLY A 144      28.625  72.724  45.053  1.00 23.06           H  
ATOM   2176  N   THR A 145      29.184  75.375  45.563  1.00 14.98           N  
ATOM   2177  CA  THR A 145      29.986  76.562  45.819  1.00 16.25           C  
ATOM   2178  C   THR A 145      29.783  77.064  47.245  1.00 23.07           C  
ATOM   2179  O   THR A 145      30.753  77.400  47.934  1.00 27.38           O  
ATOM   2180  CB  THR A 145      29.606  77.655  44.822  1.00 21.70           C  
ATOM   2181  OG1 THR A 145      29.673  77.141  43.488  1.00 22.50           O  
ATOM   2182  CG2 THR A 145      30.541  78.847  44.963  1.00 22.83           C  
ATOM   2183  H   THR A 145      28.527  75.497  45.022  1.00 17.74           H  
ATOM   2184  HA  THR A 145      30.923  76.343  45.703  1.00 19.26           H  
ATOM   2185  HB  THR A 145      28.701  77.956  44.998  1.00 25.81           H  
ATOM   2186 HG21 THR A 145      30.312  79.528  44.312  1.00 27.16           H  
ATOM   2187 HG22 THR A 145      30.466  79.224  45.853  1.00 27.16           H  
ATOM   2188 HG23 THR A 145      31.459  78.568  44.816  1.00 27.16           H  
ATOM   2189  HG1 THR A 145      29.019  76.634  43.343  1.00 26.76           H  
ATOM   2190  N   GLY A 146      28.529  77.129  47.705  1.00 22.00           N  
ATOM   2191  CA  GLY A 146      28.267  77.684  49.022  1.00 17.92           C  
ATOM   2192  C   GLY A 146      29.004  76.943  50.119  1.00 20.16           C  
ATOM   2193  O   GLY A 146      29.501  77.554  51.072  1.00 23.28           O  
ATOM   2194  H   GLY A 146      27.831  76.862  47.280  1.00 26.17           H  
ATOM   2195  HA2 GLY A 146      28.547  78.613  49.040  1.00 21.27           H  
ATOM   2196  HA3 GLY A 146      27.316  77.637  49.207  1.00 21.27           H  
ATOM   2197  N   SER A 147      29.090  75.617  49.998  1.00 16.54           N  
ATOM   2198  CA  SER A 147      29.784  74.812  50.993  1.00 21.50           C  
ATOM   2199  C   SER A 147      31.256  74.625  50.649  1.00 27.70           C  
ATOM   2200  O   SER A 147      32.124  74.811  51.507  1.00 28.54           O  
ATOM   2201  CB  SER A 147      29.135  73.435  51.114  1.00 23.73           C  
ATOM   2202  OG  SER A 147      29.140  72.802  49.858  1.00 23.59           O  
ATOM   2203  H   SER A 147      28.754  75.164  49.349  1.00 19.61           H  
ATOM   2204  HA  SER A 147      29.712  75.270  51.846  1.00 25.56           H  
ATOM   2205  HB2 SER A 147      29.637  72.898  51.747  1.00 28.25           H  
ATOM   2206  HB3 SER A 147      28.220  73.537  51.419  1.00 28.25           H  
ATOM   2207  HG  SER A 147      28.446  73.005  49.431  1.00 28.07           H  
ATOM   2208  N   GLY A 148      31.545  74.260  49.403  1.00 25.65           N  
ATOM   2209  CA  GLY A 148      32.889  73.901  49.009  1.00 17.18           C  
ATOM   2210  C   GLY A 148      33.835  75.066  48.871  1.00 19.15           C  
ATOM   2211  O   GLY A 148      34.900  75.084  49.502  1.00 19.94           O  
ATOM   2212  H   GLY A 148      30.970  74.214  48.765  1.00 30.55           H  
ATOM   2213  HA2 GLY A 148      33.258  73.297  49.673  1.00 20.38           H  
ATOM   2214  HA3 GLY A 148      32.853  73.445  48.154  1.00 20.38           H  
ATOM   2215  N   PHE A 149      33.457  76.061  48.067  1.00 18.63           N  
ATOM   2216  CA  PHE A 149      34.347  77.198  47.880  1.00 23.43           C  
ATOM   2217  C   PHE A 149      34.421  78.089  49.121  1.00 25.44           C  
ATOM   2218  O   PHE A 149      35.493  78.611  49.444  1.00 23.51           O  
ATOM   2219  CB  PHE A 149      33.922  78.019  46.679  1.00 30.45           C  
ATOM   2220  CG  PHE A 149      34.822  79.179  46.418  1.00 41.57           C  
ATOM   2221  CD1 PHE A 149      36.049  78.988  45.815  1.00 44.74           C  
ATOM   2222  CD2 PHE A 149      34.456  80.458  46.792  1.00 46.78           C  
ATOM   2223  CE1 PHE A 149      36.888  80.061  45.570  1.00 47.54           C  
ATOM   2224  CE2 PHE A 149      35.281  81.533  46.542  1.00 48.11           C  
ATOM   2225  CZ  PHE A 149      36.499  81.336  45.933  1.00 49.27           C  
ATOM   2226  H   PHE A 149      32.715  76.098  47.634  1.00 22.12           H  
ATOM   2227  HA  PHE A 149      35.235  76.845  47.712  1.00 27.88           H  
ATOM   2228  HB2 PHE A 149      33.928  77.452  45.892  1.00 36.31           H  
ATOM   2229  HB3 PHE A 149      33.028  78.363  46.834  1.00 36.31           H  
ATOM   2230  HD1 PHE A 149      36.313  78.131  45.570  1.00 53.45           H  
ATOM   2231  HD2 PHE A 149      33.641  80.595  47.218  1.00 55.90           H  
ATOM   2232  HE1 PHE A 149      37.713  79.923  45.162  1.00 56.81           H  
ATOM   2233  HE2 PHE A 149      35.015  82.391  46.784  1.00 57.50           H  
ATOM   2234  HZ  PHE A 149      37.059  82.060  45.766  1.00 58.89           H  
ATOM   2235  N   THR A 150      33.298  78.302  49.815  1.00 28.52           N  
ATOM   2236  CA  THR A 150      33.316  79.158  51.001  1.00 27.96           C  
ATOM   2237  C   THR A 150      34.350  78.669  52.005  1.00 25.61           C  
ATOM   2238  O   THR A 150      35.175  79.448  52.494  1.00 31.00           O  
ATOM   2239  CB  THR A 150      31.923  79.204  51.641  1.00 28.07           C  
ATOM   2240  OG1 THR A 150      31.015  79.913  50.781  1.00 26.01           O  
ATOM   2241  CG2 THR A 150      31.984  79.876  53.002  1.00 26.45           C  
ATOM   2242  H   THR A 150      32.529  77.969  49.622  1.00 33.98           H  
ATOM   2243  HA  THR A 150      33.552  80.060  50.733  1.00 33.32           H  
ATOM   2244  HB  THR A 150      31.592  78.301  51.768  1.00 33.45           H  
ATOM   2245 HG21 THR A 150      31.094  79.940  53.381  1.00 31.51           H  
ATOM   2246 HG22 THR A 150      32.546  79.360  53.602  1.00 31.51           H  
ATOM   2247 HG23 THR A 150      32.354  80.769  52.915  1.00 31.51           H  
ATOM   2248  HG1 THR A 150      30.315  79.463  50.668  1.00 30.98           H  
ATOM   2249  N   SER A 151      34.324  77.372  52.324  1.00 23.95           N  
ATOM   2250  CA  SER A 151      35.268  76.840  53.303  1.00 25.95           C  
ATOM   2251  C   SER A 151      36.709  77.032  52.850  1.00 35.32           C  
ATOM   2252  O   SER A 151      37.603  77.231  53.683  1.00 37.86           O  
ATOM   2253  CB  SER A 151      34.980  75.359  53.565  1.00 22.88           C  
ATOM   2254  OG  SER A 151      35.220  74.568  52.415  1.00 25.67           O  
ATOM   2255  H   SER A 151      33.781  76.793  51.995  1.00 28.51           H  
ATOM   2256  HA  SER A 151      35.152  77.317  54.140  1.00 30.91           H  
ATOM   2257  HB2 SER A 151      35.556  75.051  54.282  1.00 27.22           H  
ATOM   2258  HB3 SER A 151      34.050  75.262  53.823  1.00 27.22           H  
ATOM   2259  HG  SER A 151      35.197  73.753  52.616  1.00 30.57           H  
ATOM   2260  N   LEU A 152      36.960  76.954  51.541  1.00 40.98           N  
ATOM   2261  CA  LEU A 152      38.309  77.182  51.039  1.00 41.10           C  
ATOM   2262  C   LEU A 152      38.722  78.627  51.265  1.00 37.18           C  
ATOM   2263  O   LEU A 152      39.841  78.901  51.713  1.00 37.34           O  
ATOM   2264  CB  LEU A 152      38.385  76.829  49.551  1.00 45.05           C  
ATOM   2265  CG  LEU A 152      39.689  77.186  48.818  1.00 44.98           C  
ATOM   2266  CD1 LEU A 152      40.855  76.294  49.251  1.00 43.75           C  
ATOM   2267  CD2 LEU A 152      39.496  77.113  47.298  1.00 44.20           C  
ATOM   2268  H   LEU A 152      36.376  76.774  50.937  1.00 48.94           H  
ATOM   2269  HA  LEU A 152      38.926  76.605  51.514  1.00 49.09           H  
ATOM   2270  HB2 LEU A 152      38.266  75.870  49.465  1.00 53.83           H  
ATOM   2271  HB3 LEU A 152      37.667  77.295  49.095  1.00 53.83           H  
ATOM   2272  HG  LEU A 152      39.921  78.097  49.056  1.00 53.75           H  
ATOM   2273 HD11 LEU A 152      41.649  76.550  48.756  1.00 52.27           H  
ATOM   2274 HD12 LEU A 152      41.006  76.411  50.202  1.00 52.27           H  
ATOM   2275 HD13 LEU A 152      40.632  75.369  49.063  1.00 52.27           H  
ATOM   2276 HD21 LEU A 152      40.342  77.300  46.863  1.00 52.80           H  
ATOM   2277 HD22 LEU A 152      39.191  76.223  47.060  1.00 52.80           H  
ATOM   2278 HD23 LEU A 152      38.834  77.770  47.032  1.00 52.80           H  
ATOM   2279  N   LEU A 153      37.828  79.570  50.960  1.00 32.36           N  
ATOM   2280  CA  LEU A 153      38.176  80.976  51.125  1.00 34.34           C  
ATOM   2281  C   LEU A 153      38.358  81.328  52.596  1.00 37.26           C  
ATOM   2282  O   LEU A 153      39.240  82.119  52.943  1.00 39.43           O  
ATOM   2283  CB  LEU A 153      37.114  81.861  50.479  1.00 32.90           C  
ATOM   2284  CG  LEU A 153      37.300  83.370  50.624  1.00 34.44           C  
ATOM   2285  CD1 LEU A 153      38.377  83.898  49.703  1.00 37.73           C  
ATOM   2286  CD2 LEU A 153      35.957  84.058  50.343  1.00 31.92           C  
ATOM   2287  H   LEU A 153      37.034  79.423  50.664  1.00 38.60           H  
ATOM   2288  HA  LEU A 153      39.016  81.148  50.671  1.00 40.97           H  
ATOM   2289  HB2 LEU A 153      37.099  81.666  49.529  1.00 39.24           H  
ATOM   2290  HB3 LEU A 153      36.258  81.640  50.877  1.00 39.24           H  
ATOM   2291  HG  LEU A 153      37.591  83.573  51.527  1.00 41.09           H  
ATOM   2292 HD11 LEU A 153      38.489  84.849  49.861  1.00 45.04           H  
ATOM   2293 HD12 LEU A 153      39.208  83.432  49.889  1.00 45.04           H  
ATOM   2294 HD13 LEU A 153      38.110  83.745  48.784  1.00 45.04           H  
ATOM   2295 HD21 LEU A 153      36.069  85.017  50.435  1.00 38.07           H  
ATOM   2296 HD22 LEU A 153      35.674  83.843  49.441  1.00 38.07           H  
ATOM   2297 HD23 LEU A 153      35.299  83.739  50.981  1.00 38.07           H  
ATOM   2298  N   MET A 154      37.531  80.762  53.476  1.00 35.82           N  
ATOM   2299  CA  MET A 154      37.712  81.016  54.898  1.00 37.75           C  
ATOM   2300  C   MET A 154      39.105  80.590  55.344  1.00 38.46           C  
ATOM   2301  O   MET A 154      39.774  81.310  56.095  1.00 39.59           O  
ATOM   2302  CB  MET A 154      36.646  80.279  55.707  1.00 38.67           C  
ATOM   2303  CG  MET A 154      35.227  80.743  55.455  1.00 41.08           C  
ATOM   2304  SD  MET A 154      34.920  82.458  55.910  1.00 38.43           S  
ATOM   2305  CE  MET A 154      34.596  82.305  57.635  1.00 31.46           C  
ATOM   2306  H   MET A 154      36.876  80.241  53.278  1.00 42.75           H  
ATOM   2307  HA  MET A 154      37.600  81.965  55.062  1.00 45.07           H  
ATOM   2308  HB2 MET A 154      36.689  79.336  55.485  1.00 46.17           H  
ATOM   2309  HB3 MET A 154      36.832  80.407  56.650  1.00 46.17           H  
ATOM   2310  HG2 MET A 154      35.033  80.650  54.509  1.00 49.07           H  
ATOM   2311  HG3 MET A 154      34.623  80.188  55.974  1.00 49.07           H  
ATOM   2312  HE1 MET A 154      34.330  83.170  57.984  1.00 37.52           H  
ATOM   2313  HE2 MET A 154      33.882  81.661  57.766  1.00 37.52           H  
ATOM   2314  HE3 MET A 154      35.401  82.000  58.081  1.00 37.52           H  
ATOM   2315  N   GLU A 155      39.560  79.422  54.891  1.00 40.09           N  
ATOM   2316  CA  GLU A 155      40.910  78.982  55.225  1.00 43.30           C  
ATOM   2317  C   GLU A 155      41.938  80.019  54.790  1.00 33.66           C  
ATOM   2318  O   GLU A 155      42.846  80.370  55.550  1.00 29.85           O  
ATOM   2319  CB  GLU A 155      41.199  77.644  54.548  1.00 54.40           C  
ATOM   2320  CG  GLU A 155      40.735  76.423  55.316  1.00 64.17           C  
ATOM   2321  CD  GLU A 155      41.102  75.112  54.609  1.00 68.27           C  
ATOM   2322  OE1 GLU A 155      41.178  75.094  53.360  1.00 68.86           O  
ATOM   2323  OE2 GLU A 155      41.325  74.098  55.306  1.00 69.98           O1-
ATOM   2324  H   GLU A 155      39.114  78.877  54.398  1.00 47.88           H  
ATOM   2325  HA  GLU A 155      40.976  78.863  56.186  1.00 51.72           H  
ATOM   2326  HB2 GLU A 155      40.752  77.634  53.687  1.00 65.04           H  
ATOM   2327  HB3 GLU A 155      42.157  77.563  54.425  1.00 65.04           H  
ATOM   2328  HG2 GLU A 155      41.153  76.420  56.191  1.00 76.77           H  
ATOM   2329  HG3 GLU A 155      39.770  76.454  55.409  1.00 76.77           H  
ATOM   2330  N   ARG A 156      41.799  80.532  53.565  1.00 30.24           N  
ATOM   2331  CA  ARG A 156      42.753  81.510  53.060  1.00 32.82           C  
ATOM   2332  C   ARG A 156      42.634  82.838  53.797  1.00 39.11           C  
ATOM   2333  O   ARG A 156      43.652  83.452  54.137  1.00 44.86           O  
ATOM   2334  CB  ARG A 156      42.565  81.712  51.557  1.00 32.75           C  
ATOM   2335  CG  ARG A 156      43.098  80.569  50.704  1.00 39.34           C  
ATOM   2336  CD  ARG A 156      44.611  80.441  50.783  1.00 46.60           C  
ATOM   2337  NE  ARG A 156      45.306  81.542  50.112  1.00 56.96           N  
ATOM   2338  CZ  ARG A 156      45.743  81.502  48.855  1.00 66.64           C  
ATOM   2339  NH1 ARG A 156      45.558  80.410  48.116  1.00 69.87           N  
ATOM   2340  NH2 ARG A 156      46.368  82.558  48.336  1.00 69.67           N1+
ATOM   2341  H   ARG A 156      41.168  80.331  53.016  1.00 36.05           H  
ATOM   2342  HA  ARG A 156      43.649  81.166  53.205  1.00 39.15           H  
ATOM   2343  HB2 ARG A 156      41.617  81.800  51.372  1.00 39.06           H  
ATOM   2344  HB3 ARG A 156      43.031  82.520  51.291  1.00 39.06           H  
ATOM   2345  HG2 ARG A 156      42.709  79.735  51.011  1.00 46.98           H  
ATOM   2346  HG3 ARG A 156      42.858  80.726  49.777  1.00 46.98           H  
ATOM   2347  HD2 ARG A 156      44.881  80.439  51.714  1.00 55.69           H  
ATOM   2348  HD3 ARG A 156      44.882  79.612  50.357  1.00 55.69           H  
ATOM   2349  HE  ARG A 156      45.440  82.263  50.561  1.00 68.11           H  
ATOM   2350 HH11 ARG A 156      45.154  79.728  48.451  1.00 83.61           H  
ATOM   2351 HH12 ARG A 156      45.841  80.387  47.305  1.00 83.61           H  
ATOM   2352 HH21 ARG A 156      46.488  83.264  48.812  1.00 83.36           H  
ATOM   2353 HH22 ARG A 156      46.651  82.533  47.524  1.00 83.36           H  
ATOM   2354  N   LEU A 157      41.404  83.309  54.043  1.00 37.60           N  
ATOM   2355  CA  LEU A 157      41.241  84.562  54.775  1.00 34.65           C  
ATOM   2356  C   LEU A 157      41.870  84.479  56.160  1.00 30.49           C  
ATOM   2357  O   LEU A 157      42.430  85.466  56.645  1.00 35.38           O  
ATOM   2358  CB  LEU A 157      39.766  84.937  54.876  1.00 33.71           C  
ATOM   2359  CG  LEU A 157      39.061  85.282  53.566  1.00 35.03           C  
ATOM   2360  CD1 LEU A 157      37.649  85.832  53.819  1.00 36.26           C  
ATOM   2361  CD2 LEU A 157      39.843  86.256  52.729  1.00 34.75           C  
ATOM   2362  H   LEU A 157      40.671  82.929  53.803  1.00 44.88           H  
ATOM   2363  HA  LEU A 157      41.684  85.269  54.281  1.00 41.34           H  
ATOM   2364  HB2 LEU A 157      39.291  84.188  55.268  1.00 40.21           H  
ATOM   2365  HB3 LEU A 157      39.692  85.714  55.453  1.00 40.21           H  
ATOM   2366  HG  LEU A 157      38.990  84.455  53.063  1.00 41.80           H  
ATOM   2367 HD11 LEU A 157      37.240  86.054  52.968  1.00 43.28           H  
ATOM   2368 HD12 LEU A 157      37.123  85.155  54.272  1.00 43.28           H  
ATOM   2369 HD13 LEU A 157      37.714  86.626  54.372  1.00 43.28           H  
ATOM   2370 HD21 LEU A 157      39.310  86.509  51.959  1.00 41.47           H  
ATOM   2371 HD22 LEU A 157      40.046  87.039  53.263  1.00 41.47           H  
ATOM   2372 HD23 LEU A 157      40.665  85.832  52.437  1.00 41.47           H  
ATOM   2373  N   SER A 158      41.842  83.305  56.790  1.00 26.28           N  
ATOM   2374  CA  SER A 158      42.536  83.130  58.061  1.00 31.18           C  
ATOM   2375  C   SER A 158      44.055  83.267  57.944  1.00 42.97           C  
ATOM   2376  O   SER A 158      44.736  83.323  58.976  1.00 43.86           O  
ATOM   2377  CB  SER A 158      42.204  81.756  58.653  1.00 28.30           C  
ATOM   2378  OG  SER A 158      40.892  81.717  59.187  1.00 35.48           O  
ATOM   2379  H   SER A 158      41.434  82.605  56.505  1.00 31.30           H  
ATOM   2380  HA  SER A 158      42.222  83.815  58.671  1.00 37.18           H  
ATOM   2381  HB2 SER A 158      42.275  81.089  57.953  1.00 33.72           H  
ATOM   2382  HB3 SER A 158      42.835  81.561  59.363  1.00 33.72           H  
ATOM   2383  HG  SER A 158      40.884  81.266  59.896  1.00 42.34           H  
ATOM   2384  N   VAL A 159      44.601  83.291  56.730  1.00 47.62           N  
ATOM   2385  CA  VAL A 159      46.036  83.415  56.500  1.00 52.74           C  
ATOM   2386  C   VAL A 159      46.395  84.802  55.973  1.00 46.97           C  
ATOM   2387  O   VAL A 159      47.281  85.471  56.506  1.00 50.50           O  
ATOM   2388  CB  VAL A 159      46.544  82.306  55.549  1.00 62.46           C  
ATOM   2389  CG1 VAL A 159      48.032  82.465  55.292  1.00 66.62           C  
ATOM   2390  CG2 VAL A 159      46.240  80.919  56.121  1.00 64.31           C  
ATOM   2391  H   VAL A 159      44.145  83.235  56.003  1.00 56.91           H  
ATOM   2392  HA  VAL A 159      46.492  83.303  57.348  1.00 63.05           H  
ATOM   2393  HB  VAL A 159      46.080  82.386  54.701  1.00 74.71           H  
ATOM   2394 HG11 VAL A 159      48.341  81.719  54.756  1.00 79.71           H  
ATOM   2395 HG12 VAL A 159      48.183  83.298  54.818  1.00 79.71           H  
ATOM   2396 HG13 VAL A 159      48.499  82.479  56.142  1.00 79.71           H  
ATOM   2397 HG21 VAL A 159      46.586  80.245  55.515  1.00 76.94           H  
ATOM   2398 HG22 VAL A 159      46.666  80.835  56.988  1.00 76.94           H  
ATOM   2399 HG23 VAL A 159      45.279  80.820  56.213  1.00 76.94           H  
ATOM   2400  N   ASP A 160      45.712  85.248  54.922  1.00 41.42           N  
ATOM   2401  CA  ASP A 160      45.974  86.580  54.393  1.00 39.59           C  
ATOM   2402  C   ASP A 160      45.592  87.671  55.388  1.00 41.07           C  
ATOM   2403  O   ASP A 160      46.146  88.773  55.331  1.00 49.08           O  
ATOM   2404  CB  ASP A 160      45.213  86.773  53.079  1.00 39.79           C  
ATOM   2405  CG  ASP A 160      45.883  86.076  51.899  1.00 38.10           C  
ATOM   2406  OD1 ASP A 160      46.675  85.136  52.142  1.00 33.46           O  
ATOM   2407  OD2 ASP A 160      45.614  86.473  50.736  1.00 36.40           O1-
ATOM   2408  H   ASP A 160      45.103  84.807  54.505  1.00 49.47           H  
ATOM   2409  HA  ASP A 160      46.923  86.662  54.212  1.00 47.27           H  
ATOM   2410  HB2 ASP A 160      44.319  86.408  53.175  1.00 47.51           H  
ATOM   2411  HB3 ASP A 160      45.165  87.721  52.879  1.00 47.51           H  
ATOM   2412  N   TYR A 161      44.646  87.395  56.283  1.00 41.56           N  
ATOM   2413  CA  TYR A 161      44.123  88.352  57.263  1.00 40.70           C  
ATOM   2414  C   TYR A 161      44.034  87.689  58.635  1.00 42.82           C  
ATOM   2415  O   TYR A 161      42.994  87.686  59.295  1.00 42.93           O  
ATOM   2416  CB  TYR A 161      42.780  88.939  56.832  1.00 38.51           C  
ATOM   2417  CG  TYR A 161      42.765  89.466  55.412  1.00 41.31           C  
ATOM   2418  CD1 TYR A 161      42.640  88.602  54.326  1.00 43.92           C  
ATOM   2419  CD2 TYR A 161      42.861  90.824  55.155  1.00 41.19           C  
ATOM   2420  CE1 TYR A 161      42.616  89.082  53.011  1.00 44.14           C  
ATOM   2421  CE2 TYR A 161      42.844  91.312  53.852  1.00 43.82           C  
ATOM   2422  CZ  TYR A 161      42.731  90.435  52.783  1.00 43.43           C  
ATOM   2423  OH  TYR A 161      42.719  90.919  51.488  1.00 41.10           O  
ATOM   2424  H   TYR A 161      44.271  86.624  56.347  1.00 49.64           H  
ATOM   2425  HA  TYR A 161      44.746  89.092  57.328  1.00 48.61           H  
ATOM   2426  HB2 TYR A 161      42.103  88.247  56.896  1.00 45.98           H  
ATOM   2427  HB3 TYR A 161      42.558  89.675  57.422  1.00 45.98           H  
ATOM   2428  HD1 TYR A 161      42.570  87.687  54.477  1.00 52.47           H  
ATOM   2429  HD2 TYR A 161      42.938  91.419  55.865  1.00 49.19           H  
ATOM   2430  HE1 TYR A 161      42.524  88.493  52.298  1.00 52.74           H  
ATOM   2431  HE2 TYR A 161      42.909  92.227  53.698  1.00 52.34           H  
ATOM   2432  HH  TYR A 161      42.497  91.729  51.486  1.00 49.08           H  
ATOM   2433  N   GLY A 162      45.139  87.085  59.064  1.00 47.88           N  
ATOM   2434  CA  GLY A 162      45.105  86.218  60.234  1.00 54.93           C  
ATOM   2435  C   GLY A 162      44.367  86.792  61.431  1.00 57.66           C  
ATOM   2436  O   GLY A 162      43.730  86.056  62.188  1.00 56.35           O  
ATOM   2437  H   GLY A 162      45.914  87.160  58.699  1.00 57.21           H  
ATOM   2438  HA2 GLY A 162      44.671  85.385  59.992  1.00 65.68           H  
ATOM   2439  HA3 GLY A 162      46.015  86.031  60.510  1.00 65.68           H  
ATOM   2440  N   LYS A 163      44.451  88.107  61.632  1.00 63.73           N  
ATOM   2441  CA  LYS A 163      43.909  88.702  62.848  1.00 69.18           C  
ATOM   2442  C   LYS A 163      42.503  89.265  62.687  1.00 62.93           C  
ATOM   2443  O   LYS A 163      41.830  89.486  63.700  1.00 63.27           O  
ATOM   2444  CB  LYS A 163      44.836  89.809  63.366  1.00 74.47           C  
ATOM   2445  CG  LYS A 163      46.145  89.298  63.953  1.00 78.03           C  
ATOM   2446  CD  LYS A 163      47.215  90.388  63.963  1.00 79.50           C  
ATOM   2447  CE  LYS A 163      48.493  89.921  64.667  1.00 78.39           C  
ATOM   2448  NZ  LYS A 163      48.232  89.352  66.029  1.00 77.51           N1+
ATOM   2449  H   LYS A 163      44.813  88.665  61.087  1.00 76.24           H  
ATOM   2450  HA  LYS A 163      43.866  88.010  63.526  1.00 82.78           H  
ATOM   2451  HB2 LYS A 163      45.055  90.402  62.630  1.00 89.13           H  
ATOM   2452  HB3 LYS A 163      44.373  90.302  64.062  1.00 89.13           H  
ATOM   2453  HG2 LYS A 163      45.996  89.008  64.867  1.00 93.40           H  
ATOM   2454  HG3 LYS A 163      46.469  88.557  63.418  1.00 93.40           H  
ATOM   2455  HD2 LYS A 163      47.440  90.625  63.049  1.00 95.17           H  
ATOM   2456  HD3 LYS A 163      46.876  91.166  64.433  1.00 95.17           H  
ATOM   2457  HE2 LYS A 163      48.916  89.233  64.131  1.00 93.83           H  
ATOM   2458  HE3 LYS A 163      49.092  90.678  64.768  1.00 93.83           H  
ATOM   2459  HZ1 LYS A 163      49.002  89.150  66.427  1.00 92.77           H  
ATOM   2460  HZ2 LYS A 163      47.796  89.946  66.528  1.00 92.77           H  
ATOM   2461  HZ3 LYS A 163      47.739  88.614  65.961  1.00 92.77           H  
ATOM   2462  N   LYS A 164      42.046  89.501  61.458  1.00 53.60           N  
ATOM   2463  CA  LYS A 164      40.722  90.067  61.239  1.00 45.10           C  
ATOM   2464  C   LYS A 164      39.639  89.034  61.556  1.00 39.69           C  
ATOM   2465  O   LYS A 164      39.858  87.819  61.513  1.00 39.37           O  
ATOM   2466  CB  LYS A 164      40.583  90.571  59.801  1.00 44.21           C  
ATOM   2467  CG  LYS A 164      41.781  91.381  59.311  1.00 51.81           C  
ATOM   2468  CD  LYS A 164      41.656  92.880  59.629  1.00 57.77           C  
ATOM   2469  CE  LYS A 164      43.001  93.588  59.521  1.00 61.11           C  
ATOM   2470  NZ  LYS A 164      43.557  93.936  60.865  1.00 64.44           N1+
ATOM   2471  H   LYS A 164      42.485  89.341  60.736  1.00 64.08           H  
ATOM   2472  HA  LYS A 164      40.590  90.825  61.829  1.00 53.89           H  
ATOM   2473  HB2 LYS A 164      40.483  89.807  59.212  1.00 52.81           H  
ATOM   2474  HB3 LYS A 164      39.799  91.139  59.745  1.00 52.81           H  
ATOM   2475  HG2 LYS A 164      42.585  91.050  59.741  1.00 61.94           H  
ATOM   2476  HG3 LYS A 164      41.856  91.285  58.349  1.00 61.94           H  
ATOM   2477  HD2 LYS A 164      41.043  93.291  59.001  1.00 69.09           H  
ATOM   2478  HD3 LYS A 164      41.326  92.989  60.535  1.00 69.09           H  
ATOM   2479  HE2 LYS A 164      43.634  93.006  59.072  1.00 73.10           H  
ATOM   2480  HE3 LYS A 164      42.890  94.409  59.016  1.00 73.10           H  
ATOM   2481  HZ1 LYS A 164      44.346  94.337  60.773  1.00 77.09           H  
ATOM   2482  HZ2 LYS A 164      43.002  94.485  61.291  1.00 77.09           H  
ATOM   2483  HZ3 LYS A 164      43.663  93.198  61.351  1.00 77.09           H  
ATOM   2484  N   SER A 165      38.457  89.535  61.898  1.00 36.76           N  
ATOM   2485  CA  SER A 165      37.361  88.676  62.319  1.00 36.97           C  
ATOM   2486  C   SER A 165      36.505  88.267  61.126  1.00 33.21           C  
ATOM   2487  O   SER A 165      36.406  88.985  60.127  1.00 28.36           O  
ATOM   2488  CB  SER A 165      36.488  89.395  63.349  1.00 42.27           C  
ATOM   2489  OG  SER A 165      37.280  90.025  64.340  1.00 49.53           O  
ATOM   2490  H   SER A 165      38.266  90.374  61.895  1.00 43.87           H  
ATOM   2491  HA  SER A 165      37.723  87.872  62.723  1.00 44.12           H  
ATOM   2492  HB2 SER A 165      35.957  90.069  62.896  1.00 50.49           H  
ATOM   2493  HB3 SER A 165      35.906  88.746  63.776  1.00 50.49           H  
ATOM   2494  HG  SER A 165      36.787  90.431  64.886  1.00 59.20           H  
ATOM   2495  N   LYS A 166      35.872  87.100  61.244  1.00 32.31           N  
ATOM   2496  CA  LYS A 166      35.051  86.547  60.170  1.00 31.09           C  
ATOM   2497  C   LYS A 166      33.706  86.122  60.738  1.00 27.31           C  
ATOM   2498  O   LYS A 166      33.649  85.328  61.684  1.00 26.97           O  
ATOM   2499  CB  LYS A 166      35.761  85.373  59.478  1.00 31.48           C  
ATOM   2500  CG  LYS A 166      37.003  85.807  58.691  1.00 33.09           C  
ATOM   2501  CD  LYS A 166      37.420  84.798  57.648  1.00 35.49           C  
ATOM   2502  CE  LYS A 166      38.081  83.583  58.292  1.00 38.71           C  
ATOM   2503  NZ  LYS A 166      39.303  83.935  59.050  1.00 35.88           N1+
ATOM   2504  H   LYS A 166      35.905  86.605  61.946  1.00 38.54           H  
ATOM   2505  HA  LYS A 166      34.885  87.233  59.504  1.00 37.07           H  
ATOM   2506  HB2 LYS A 166      36.041  84.733  60.151  1.00 37.53           H  
ATOM   2507  HB3 LYS A 166      35.145  84.953  58.857  1.00 37.53           H  
ATOM   2508  HG2 LYS A 166      36.814  86.644  58.239  1.00 39.48           H  
ATOM   2509  HG3 LYS A 166      37.743  85.923  59.308  1.00 39.48           H  
ATOM   2510  HD2 LYS A 166      36.638  84.497  57.159  1.00 42.35           H  
ATOM   2511  HD3 LYS A 166      38.056  85.206  57.040  1.00 42.35           H  
ATOM   2512  HE2 LYS A 166      37.455  83.171  58.907  1.00 46.22           H  
ATOM   2513  HE3 LYS A 166      38.329  82.952  57.598  1.00 46.22           H  
ATOM   2514  HZ1 LYS A 166      39.831  83.222  59.123  1.00 42.82           H  
ATOM   2515  HZ2 LYS A 166      39.747  84.581  58.629  1.00 42.82           H  
ATOM   2516  HZ3 LYS A 166      39.084  84.218  59.865  1.00 42.82           H  
ATOM   2517  N   LEU A 167      32.634  86.656  60.165  1.00 25.37           N  
ATOM   2518  CA  LEU A 167      31.272  86.312  60.537  1.00 26.52           C  
ATOM   2519  C   LEU A 167      30.566  85.662  59.355  1.00 28.10           C  
ATOM   2520  O   LEU A 167      30.709  86.107  58.207  1.00 26.23           O  
ATOM   2521  CB  LEU A 167      30.501  87.571  60.915  1.00 29.51           C  
ATOM   2522  CG  LEU A 167      30.470  87.985  62.384  1.00 34.93           C  
ATOM   2523  CD1 LEU A 167      31.851  88.456  62.828  1.00 36.15           C  
ATOM   2524  CD2 LEU A 167      29.414  89.073  62.605  1.00 33.43           C  
ATOM   2525  H   LEU A 167      32.674  87.241  59.535  1.00 30.20           H  
ATOM   2526  HA  LEU A 167      31.285  85.691  61.282  1.00 31.58           H  
ATOM   2527  HB2 LEU A 167      30.892  88.312  60.427  1.00 35.18           H  
ATOM   2528  HB3 LEU A 167      29.579  87.443  60.643  1.00 35.18           H  
ATOM   2529  HG  LEU A 167      30.227  87.223  62.934  1.00 41.68           H  
ATOM   2530 HD11 LEU A 167      31.807  88.732  63.756  1.00 43.14           H  
ATOM   2531 HD12 LEU A 167      32.480  87.724  62.729  1.00 43.14           H  
ATOM   2532 HD13 LEU A 167      32.123  89.203  62.273  1.00 43.14           H  
ATOM   2533 HD21 LEU A 167      29.409  89.323  63.542  1.00 39.88           H  
ATOM   2534 HD22 LEU A 167      29.636  89.843  62.058  1.00 39.88           H  
ATOM   2535 HD23 LEU A 167      28.545  88.726  62.351  1.00 39.88           H  
ATOM   2536  N   GLU A 168      29.786  84.626  59.642  1.00 23.18           N  
ATOM   2537  CA  GLU A 168      29.032  83.918  58.623  1.00 25.75           C  
ATOM   2538  C   GLU A 168      27.549  84.225  58.770  1.00 35.04           C  
ATOM   2539  O   GLU A 168      27.046  84.419  59.881  1.00 37.31           O  
ATOM   2540  CB  GLU A 168      29.218  82.400  58.754  1.00 24.87           C  
ATOM   2541  CG  GLU A 168      30.470  81.835  58.111  1.00 24.25           C  
ATOM   2542  CD  GLU A 168      30.584  80.334  58.312  1.00 28.10           C  
ATOM   2543  OE1 GLU A 168      30.395  79.589  57.320  1.00 33.57           O  
ATOM   2544  OE2 GLU A 168      30.838  79.904  59.464  1.00 22.81           O1-
ATOM   2545  H   GLU A 168      29.677  84.311  60.435  1.00 27.58           H  
ATOM   2546  HA  GLU A 168      29.339  84.204  57.749  1.00 30.67           H  
ATOM   2547  HB2 GLU A 168      29.252  82.178  59.698  1.00 29.60           H  
ATOM   2548  HB3 GLU A 168      28.458  81.964  58.338  1.00 29.60           H  
ATOM   2549  HG2 GLU A 168      30.448  82.012  57.158  1.00 28.86           H  
ATOM   2550  HG3 GLU A 168      31.250  82.253  58.509  1.00 28.86           H  
ATOM   2551  N   PHE A 169      26.855  84.250  57.632  1.00 38.16           N  
ATOM   2552  CA  PHE A 169      25.396  84.165  57.557  1.00 37.22           C  
ATOM   2553  C   PHE A 169      25.107  82.945  56.687  1.00 32.10           C  
ATOM   2554  O   PHE A 169      25.159  83.027  55.455  1.00 29.39           O  
ATOM   2555  CB  PHE A 169      24.817  85.437  56.963  1.00 41.15           C  
ATOM   2556  CG  PHE A 169      24.898  86.620  57.882  1.00 43.29           C  
ATOM   2557  CD1 PHE A 169      25.907  87.552  57.744  1.00 44.78           C  
ATOM   2558  CD2 PHE A 169      23.970  86.796  58.894  1.00 43.05           C  
ATOM   2559  CE1 PHE A 169      25.982  88.649  58.596  1.00 44.17           C  
ATOM   2560  CE2 PHE A 169      24.040  87.890  59.742  1.00 41.61           C  
ATOM   2561  CZ  PHE A 169      25.045  88.815  59.595  1.00 40.38           C  
ATOM   2562  H   PHE A 169      27.223  84.318  56.858  1.00 45.55           H  
ATOM   2563  HA  PHE A 169      25.001  84.046  58.435  1.00 44.43           H  
ATOM   2564  HB2 PHE A 169      25.306  85.655  56.154  1.00 49.14           H  
ATOM   2565  HB3 PHE A 169      23.881  85.286  56.754  1.00 49.14           H  
ATOM   2566  HD1 PHE A 169      26.543  87.446  57.073  1.00 53.50           H  
ATOM   2567  HD2 PHE A 169      23.290  86.171  59.005  1.00 51.43           H  
ATOM   2568  HE1 PHE A 169      26.665  89.272  58.493  1.00 52.77           H  
ATOM   2569  HE2 PHE A 169      23.404  87.999  60.413  1.00 49.70           H  
ATOM   2570  HZ  PHE A 169      25.094  89.548  60.165  1.00 48.22           H  
ATOM   2571  N   SER A 170      24.839  81.809  57.328  1.00 28.60           N  
ATOM   2572  CA  SER A 170      24.684  80.535  56.647  1.00 24.57           C  
ATOM   2573  C   SER A 170      23.213  80.193  56.471  1.00 24.49           C  
ATOM   2574  O   SER A 170      22.412  80.380  57.389  1.00 28.37           O  
ATOM   2575  CB  SER A 170      25.342  79.420  57.460  1.00 28.71           C  
ATOM   2576  OG  SER A 170      26.650  79.788  57.840  1.00 41.07           O  
ATOM   2577  H   SER A 170      24.740  81.755  58.181  1.00 34.08           H  
ATOM   2578  HA  SER A 170      25.096  80.594  55.770  1.00 29.25           H  
ATOM   2579  HB2 SER A 170      24.814  79.257  58.257  1.00 34.22           H  
ATOM   2580  HB3 SER A 170      25.384  78.616  56.919  1.00 34.22           H  
ATOM   2581  HG  SER A 170      27.093  79.104  58.042  1.00 49.04           H  
ATOM   2582  N   ILE A 171      22.869  79.659  55.299  1.00 24.47           N  
ATOM   2583  CA  ILE A 171      21.527  79.151  55.012  1.00 23.10           C  
ATOM   2584  C   ILE A 171      21.534  77.630  55.174  1.00 21.11           C  
ATOM   2585  O   ILE A 171      22.114  76.905  54.361  1.00 22.45           O  
ATOM   2586  CB  ILE A 171      21.069  79.569  53.611  1.00 26.27           C  
ATOM   2587  CG1 ILE A 171      21.122  81.094  53.482  1.00 27.57           C  
ATOM   2588  CG2 ILE A 171      19.674  79.046  53.339  1.00 30.78           C  
ATOM   2589  CD1 ILE A 171      20.299  81.830  54.537  1.00 28.39           C  
ATOM   2590  H   ILE A 171      23.411  79.577  54.636  1.00 29.13           H  
ATOM   2591  HA  ILE A 171      20.906  79.509  55.665  1.00 27.48           H  
ATOM   2592  HB  ILE A 171      21.669  79.185  52.953  1.00 31.28           H  
ATOM   2593 HG12 ILE A 171      22.043  81.383  53.572  1.00 32.85           H  
ATOM   2594 HG13 ILE A 171      20.778  81.346  52.611  1.00 32.85           H  
ATOM   2595 HG21 ILE A 171      19.382  79.363  52.470  1.00 36.70           H  
ATOM   2596 HG22 ILE A 171      19.693  78.076  53.348  1.00 36.70           H  
ATOM   2597 HG23 ILE A 171      19.074  79.372  54.028  1.00 36.70           H  
ATOM   2598 HD11 ILE A 171      20.347  82.783  54.366  1.00 33.84           H  
ATOM   2599 HD12 ILE A 171      19.378  81.530  54.484  1.00 33.84           H  
ATOM   2600 HD13 ILE A 171      20.661  81.632  55.415  1.00 33.84           H  
ATOM   2601  N   TYR A 172      20.899  77.145  56.240  1.00 19.80           N  
ATOM   2602  CA  TYR A 172      20.783  75.737  56.592  1.00 16.47           C  
ATOM   2603  C   TYR A 172      19.734  75.077  55.703  1.00 21.35           C  
ATOM   2604  O   TYR A 172      18.720  75.699  55.373  1.00 20.73           O  
ATOM   2605  CB  TYR A 172      20.372  75.661  58.050  1.00 12.11           C  
ATOM   2606  CG  TYR A 172      20.155  74.302  58.639  1.00  9.22           C  
ATOM   2607  CD1 TYR A 172      18.969  73.620  58.425  1.00  4.57           C  
ATOM   2608  CD2 TYR A 172      21.108  73.723  59.463  1.00  8.58           C  
ATOM   2609  CE1 TYR A 172      18.735  72.385  58.997  1.00  9.30           C  
ATOM   2610  CE2 TYR A 172      20.883  72.469  60.042  1.00 11.96           C  
ATOM   2611  CZ  TYR A 172      19.686  71.815  59.802  1.00 14.40           C  
ATOM   2612  OH  TYR A 172      19.435  70.575  60.345  1.00 23.52           O  
ATOM   2613  H   TYR A 172      20.499  77.647  56.813  1.00 23.52           H  
ATOM   2614  HA  TYR A 172      21.617  75.257  56.465  1.00 19.53           H  
ATOM   2615  HB2 TYR A 172      21.067  76.087  58.577  1.00 14.29           H  
ATOM   2616  HB3 TYR A 172      19.538  76.146  58.148  1.00 14.29           H  
ATOM   2617  HD1 TYR A 172      18.316  74.002  57.884  1.00  5.25           H  
ATOM   2618  HD2 TYR A 172      21.905  74.171  59.632  1.00 10.05           H  
ATOM   2619  HE1 TYR A 172      17.933  71.941  58.837  1.00 10.93           H  
ATOM   2620  HE2 TYR A 172      21.530  72.079  60.583  1.00 14.11           H  
ATOM   2621  HH  TYR A 172      20.060  70.356  60.863  1.00 27.98           H  
ATOM   2622  N   PRO A 173      19.977  73.847  55.256  1.00 23.90           N  
ATOM   2623  CA  PRO A 173      19.150  73.288  54.177  1.00 21.57           C  
ATOM   2624  C   PRO A 173      17.770  72.857  54.655  1.00 21.19           C  
ATOM   2625  O   PRO A 173      17.609  72.286  55.735  1.00 25.43           O  
ATOM   2626  CB  PRO A 173      19.977  72.097  53.680  1.00 23.32           C  
ATOM   2627  CG  PRO A 173      20.808  71.689  54.869  1.00 28.00           C  
ATOM   2628  CD  PRO A 173      21.092  72.956  55.634  1.00 26.92           C  
ATOM   2629  HA  PRO A 173      19.043  73.940  53.467  1.00 25.64           H  
ATOM   2630  HB2 PRO A 173      19.388  71.377  53.402  1.00 27.75           H  
ATOM   2631  HB3 PRO A 173      20.539  72.369  52.938  1.00 27.75           H  
ATOM   2632  HG2 PRO A 173      20.308  71.063  55.417  1.00 33.36           H  
ATOM   2633  HG3 PRO A 173      21.633  71.279  54.566  1.00 33.36           H  
ATOM   2634  HD2 PRO A 173      21.091  72.789  56.589  1.00 32.06           H  
ATOM   2635  HD3 PRO A 173      21.943  73.336  55.365  1.00 32.06           H  
ATOM   2636  N   ALA A 174      16.765  73.125  53.824  1.00 18.11           N  
ATOM   2637  CA  ALA A 174      15.385  72.759  54.129  1.00 22.83           C  
ATOM   2638  C   ALA A 174      14.777  72.086  52.906  1.00 21.52           C  
ATOM   2639  O   ALA A 174      14.782  72.686  51.813  1.00 20.93           O  
ATOM   2640  CB  ALA A 174      14.587  74.011  54.503  1.00 23.53           C  
ATOM   2641  H   ALA A 174      16.859  73.523  53.067  1.00 21.49           H  
ATOM   2642  HA  ALA A 174      15.368  72.127  54.865  1.00 27.16           H  
ATOM   2643  HB1 ALA A 174      13.674  73.754  54.706  1.00 28.00           H  
ATOM   2644  HB2 ALA A 174      14.995  74.425  55.279  1.00 28.00           H  
ATOM   2645  HB3 ALA A 174      14.599  74.627  53.754  1.00 28.00           H  
ATOM   2646  N   PRO A 175      14.211  70.880  53.033  1.00 24.48           N  
ATOM   2647  CA  PRO A 175      13.736  70.164  51.828  1.00 30.26           C  
ATOM   2648  C   PRO A 175      12.670  70.888  51.027  1.00 29.95           C  
ATOM   2649  O   PRO A 175      12.562  70.666  49.815  1.00 31.95           O  
ATOM   2650  CB  PRO A 175      13.203  68.830  52.378  1.00 30.84           C  
ATOM   2651  CG  PRO A 175      13.954  68.629  53.675  1.00 34.82           C  
ATOM   2652  CD  PRO A 175      14.156  70.034  54.240  1.00 33.81           C  
ATOM   2653  HA  PRO A 175      14.502  70.001  51.255  1.00 36.07           H  
ATOM   2654  HB2 PRO A 175      12.248  68.893  52.534  1.00 36.78           H  
ATOM   2655  HB3 PRO A 175      13.391  68.114  51.751  1.00 36.78           H  
ATOM   2656  HG2 PRO A 175      13.427  68.084  54.280  1.00 41.55           H  
ATOM   2657  HG3 PRO A 175      14.807  68.200  53.499  1.00 41.55           H  
ATOM   2658  HD2 PRO A 175      13.411  70.289  54.807  1.00 40.34           H  
ATOM   2659  HD3 PRO A 175      14.986  70.090  54.739  1.00 40.34           H  
ATOM   2660  N   GLN A 176      11.870  71.745  51.649  1.00 29.62           N  
ATOM   2661  CA  GLN A 176      10.768  72.345  50.913  1.00 28.91           C  
ATOM   2662  C   GLN A 176      11.232  73.305  49.826  1.00 26.66           C  
ATOM   2663  O   GLN A 176      10.436  73.641  48.944  1.00 34.42           O  
ATOM   2664  CB  GLN A 176       9.814  73.045  51.880  1.00 38.71           C  
ATOM   2665  CG  GLN A 176       8.733  72.128  52.430  1.00 48.87           C  
ATOM   2666  CD  GLN A 176       7.870  72.793  53.477  1.00 57.02           C  
ATOM   2667  OE1 GLN A 176       6.634  72.756  53.395  1.00 60.23           O  
ATOM   2668  NE2 GLN A 176       8.513  73.402  54.477  1.00 57.68           N  
ATOM   2669  H   GLN A 176      11.942  71.987  52.471  1.00 35.30           H  
ATOM   2670  HA  GLN A 176      10.273  71.639  50.470  1.00 34.46           H  
ATOM   2671  HB2 GLN A 176      10.324  73.389  52.630  1.00 46.22           H  
ATOM   2672  HB3 GLN A 176       9.376  73.775  51.415  1.00 46.22           H  
ATOM   2673  HG2 GLN A 176       8.157  71.847  51.702  1.00 58.41           H  
ATOM   2674  HG3 GLN A 176       9.154  71.354  52.837  1.00 58.41           H  
ATOM   2675 HE21 GLN A 176       9.372  73.401  54.500  1.00 68.99           H  
ATOM   2676 HE22 GLN A 176       8.067  73.796  55.098  1.00 68.99           H  
ATOM   2677  N   VAL A 177      12.476  73.777  49.870  1.00 29.10           N  
ATOM   2678  CA  VAL A 177      13.004  74.609  48.789  1.00 30.53           C  
ATOM   2679  C   VAL A 177      14.394  74.143  48.367  1.00 33.13           C  
ATOM   2680  O   VAL A 177      15.055  74.786  47.544  1.00 36.31           O  
ATOM   2681  CB  VAL A 177      13.012  76.101  49.178  1.00 32.26           C  
ATOM   2682  CG1 VAL A 177      11.602  76.654  49.193  1.00 33.00           C  
ATOM   2683  CG2 VAL A 177      13.676  76.320  50.542  1.00 36.18           C  
ATOM   2684  H   VAL A 177      13.031  73.630  50.510  1.00 34.69           H  
ATOM   2685  HA  VAL A 177      12.422  74.493  48.021  1.00 36.40           H  
ATOM   2686  HB  VAL A 177      13.530  76.581  48.514  1.00 38.48           H  
ATOM   2687 HG11 VAL A 177      11.634  77.594  49.430  1.00 39.36           H  
ATOM   2688 HG12 VAL A 177      11.213  76.550  48.310  1.00 39.36           H  
ATOM   2689 HG13 VAL A 177      11.077  76.166  49.846  1.00 39.36           H  
ATOM   2690 HG21 VAL A 177      13.664  77.267  50.750  1.00 43.18           H  
ATOM   2691 HG22 VAL A 177      13.182  75.826  51.216  1.00 43.18           H  
ATOM   2692 HG23 VAL A 177      14.591  76.001  50.502  1.00 43.18           H  
ATOM   2693  N   SER A 178      14.856  73.034  48.929  1.00 38.36           N  
ATOM   2694  CA  SER A 178      16.200  72.565  48.629  1.00 46.16           C  
ATOM   2695  C   SER A 178      16.300  72.083  47.186  1.00 49.00           C  
ATOM   2696  O   SER A 178      15.322  71.642  46.576  1.00 44.88           O  
ATOM   2697  CB  SER A 178      16.598  71.429  49.570  1.00 49.02           C  
ATOM   2698  OG  SER A 178      16.302  70.176  48.985  1.00 52.85           O  
ATOM   2699  H   SER A 178      14.417  72.542  49.481  1.00 45.80           H  
ATOM   2700  HA  SER A 178      16.822  73.300  48.753  1.00 55.15           H  
ATOM   2701  HB2 SER A 178      17.551  71.480  49.744  1.00 58.58           H  
ATOM   2702  HB3 SER A 178      16.104  71.516  50.400  1.00 58.58           H  
ATOM   2703  HG  SER A 178      16.536  69.555  49.501  1.00 63.19           H  
ATOM   2704  N   THR A 179      17.514  72.157  46.649  1.00 54.55           N  
ATOM   2705  CA  THR A 179      17.785  71.774  45.272  1.00 52.51           C  
ATOM   2706  C   THR A 179      18.338  70.362  45.135  1.00 48.65           C  
ATOM   2707  O   THR A 179      18.157  69.741  44.081  1.00 50.11           O  
ATOM   2708  CB  THR A 179      18.809  72.737  44.657  1.00 52.58           C  
ATOM   2709  OG1 THR A 179      20.025  72.713  45.421  1.00 51.93           O  
ATOM   2710  CG2 THR A 179      18.278  74.148  44.637  1.00 52.84           C  
ATOM   2711  H   THR A 179      18.210  72.432  47.073  1.00 65.22           H  
ATOM   2712  HA  THR A 179      16.957  71.828  44.771  1.00 62.77           H  
ATOM   2713  HB  THR A 179      18.989  72.461  43.744  1.00 62.86           H  
ATOM   2714 HG21 THR A 179      18.947  74.750  44.275  1.00 63.17           H  
ATOM   2715 HG22 THR A 179      17.482  74.195  44.085  1.00 63.17           H  
ATOM   2716 HG23 THR A 179      18.055  74.432  45.537  1.00 63.17           H  
ATOM   2717  HG1 THR A 179      20.595  73.219  45.069  1.00 62.08           H  
ATOM   2718  N   ALA A 180      19.012  69.840  46.162  1.00 39.89           N  
ATOM   2719  CA  ALA A 180      19.819  68.642  46.003  1.00 32.91           C  
ATOM   2720  C   ALA A 180      19.615  67.686  47.166  1.00 27.36           C  
ATOM   2721  O   ALA A 180      19.284  68.087  48.282  1.00 31.10           O  
ATOM   2722  CB  ALA A 180      21.307  68.993  45.892  1.00 35.67           C  
ATOM   2723  H   ALA A 180      19.014  70.166  46.957  1.00 47.63           H  
ATOM   2724  HA  ALA A 180      19.529  68.181  45.199  1.00 39.26           H  
ATOM   2725  HB1 ALA A 180      21.820  68.174  45.806  1.00 42.57           H  
ATOM   2726  HB2 ALA A 180      21.442  69.551  45.110  1.00 42.57           H  
ATOM   2727  HB3 ALA A 180      21.579  69.472  46.690  1.00 42.57           H  
ATOM   2728  N   VAL A 181      19.829  66.404  46.884  1.00 25.78           N  
ATOM   2729  CA  VAL A 181      19.696  65.376  47.905  1.00 26.12           C  
ATOM   2730  C   VAL A 181      20.921  65.297  48.801  1.00 23.43           C  
ATOM   2731  O   VAL A 181      20.822  64.782  49.921  1.00 23.84           O  
ATOM   2732  CB  VAL A 181      19.487  64.017  47.211  1.00 31.76           C  
ATOM   2733  CG1 VAL A 181      19.161  62.931  48.203  1.00 33.58           C  
ATOM   2734  CG2 VAL A 181      18.383  64.115  46.155  1.00 37.58           C  
ATOM   2735  H   VAL A 181      20.052  66.105  46.109  1.00 30.70           H  
ATOM   2736  HA  VAL A 181      18.934  65.585  48.467  1.00 31.11           H  
ATOM   2737  HB  VAL A 181      20.318  63.776  46.774  1.00 37.87           H  
ATOM   2738 HG11 VAL A 181      19.000  62.103  47.724  1.00 40.06           H  
ATOM   2739 HG12 VAL A 181      19.910  62.822  48.810  1.00 40.06           H  
ATOM   2740 HG13 VAL A 181      18.367  63.185  48.700  1.00 40.06           H  
ATOM   2741 HG21 VAL A 181      18.242  63.239  45.762  1.00 44.85           H  
ATOM   2742 HG22 VAL A 181      17.566  64.422  46.578  1.00 44.85           H  
ATOM   2743 HG23 VAL A 181      18.657  64.744  45.469  1.00 44.85           H  
ATOM   2744  N   VAL A 182      22.073  65.780  48.336  1.00 23.36           N  
ATOM   2745  CA  VAL A 182      23.327  65.631  49.066  1.00 23.70           C  
ATOM   2746  C   VAL A 182      23.617  66.837  49.971  1.00 23.02           C  
ATOM   2747  O   VAL A 182      24.731  66.970  50.477  1.00 24.72           O  
ATOM   2748  CB  VAL A 182      24.507  65.325  48.130  1.00 24.47           C  
ATOM   2749  CG1 VAL A 182      24.290  64.007  47.429  1.00 32.20           C  
ATOM   2750  CG2 VAL A 182      24.669  66.420  47.151  1.00 23.02           C  
ATOM   2751  H   VAL A 182      22.153  66.202  47.591  1.00 27.80           H  
ATOM   2752  HA  VAL A 182      23.225  64.867  49.655  1.00 28.21           H  
ATOM   2753  HB  VAL A 182      25.323  65.256  48.649  1.00 29.12           H  
ATOM   2754 HG11 VAL A 182      25.034  63.841  46.830  1.00 38.41           H  
ATOM   2755 HG12 VAL A 182      24.236  63.301  48.092  1.00 38.41           H  
ATOM   2756 HG13 VAL A 182      23.462  64.050  46.924  1.00 38.41           H  
ATOM   2757 HG21 VAL A 182      25.421  66.218  46.572  1.00 27.39           H  
ATOM   2758 HG22 VAL A 182      23.858  66.496  46.624  1.00 27.39           H  
ATOM   2759 HG23 VAL A 182      24.833  67.249  47.628  1.00 27.39           H  
ATOM   2760  N   GLU A 183      22.629  67.706  50.201  1.00 20.61           N  
ATOM   2761  CA  GLU A 183      22.854  68.878  51.047  1.00 23.83           C  
ATOM   2762  C   GLU A 183      23.301  68.515  52.456  1.00 21.27           C  
ATOM   2763  O   GLU A 183      24.168  69.219  53.001  1.00 24.02           O  
ATOM   2764  CB  GLU A 183      21.609  69.770  51.027  1.00 30.93           C  
ATOM   2765  CG  GLU A 183      21.335  70.324  49.638  1.00 36.83           C  
ATOM   2766  CD  GLU A 183      20.351  71.473  49.635  1.00 42.44           C  
ATOM   2767  OE1 GLU A 183      20.126  72.054  50.710  1.00 46.36           O  
ATOM   2768  OE2 GLU A 183      19.807  71.800  48.556  1.00 44.70           O1-
ATOM   2769  H   GLU A 183      21.832  67.640  49.885  1.00 24.50           H  
ATOM   2770  HA  GLU A 183      23.575  69.403  50.667  1.00 28.36           H  
ATOM   2771  HB2 GLU A 183      20.838  69.250  51.304  1.00 36.87           H  
ATOM   2772  HB3 GLU A 183      21.741  70.517  51.632  1.00 36.87           H  
ATOM   2773  HG2 GLU A 183      22.168  70.645  49.258  1.00 43.96           H  
ATOM   2774  HG3 GLU A 183      20.969  69.617  49.084  1.00 43.96           H  
ATOM   2775  N   PRO A 184      22.822  67.442  53.079  1.00 20.08           N  
ATOM   2776  CA  PRO A 184      23.440  67.056  54.361  1.00 21.89           C  
ATOM   2777  C   PRO A 184      24.932  66.803  54.241  1.00 28.15           C  
ATOM   2778  O   PRO A 184      25.688  67.128  55.162  1.00 34.40           O  
ATOM   2779  CB  PRO A 184      22.662  65.808  54.788  1.00 16.44           C  
ATOM   2780  CG  PRO A 184      21.327  65.947  54.078  1.00 18.58           C  
ATOM   2781  CD  PRO A 184      21.628  66.639  52.760  1.00 19.17           C  
ATOM   2782  HA  PRO A 184      23.283  67.748  55.023  1.00 26.03           H  
ATOM   2783  HB2 PRO A 184      23.130  65.008  54.501  1.00 19.50           H  
ATOM   2784  HB3 PRO A 184      22.548  65.799  55.751  1.00 19.50           H  
ATOM   2785  HG2 PRO A 184      20.945  65.068  53.926  1.00 22.06           H  
ATOM   2786  HG3 PRO A 184      20.724  66.482  54.618  1.00 22.06           H  
ATOM   2787  HD2 PRO A 184      21.820  65.992  52.064  1.00 22.77           H  
ATOM   2788  HD3 PRO A 184      20.889  67.208  52.491  1.00 22.77           H  
ATOM   2789  N   TYR A 185      25.385  66.224  53.130  1.00 29.31           N  
ATOM   2790  CA  TYR A 185      26.815  65.994  52.960  1.00 28.97           C  
ATOM   2791  C   TYR A 185      27.562  67.320  52.887  1.00 23.08           C  
ATOM   2792  O   TYR A 185      28.578  67.525  53.564  1.00 21.44           O  
ATOM   2793  CB  TYR A 185      27.053  65.195  51.679  1.00 33.92           C  
ATOM   2794  CG  TYR A 185      26.848  63.698  51.765  1.00 31.42           C  
ATOM   2795  CD1 TYR A 185      26.687  63.058  52.984  1.00 28.62           C  
ATOM   2796  CD2 TYR A 185      26.841  62.916  50.610  1.00 25.25           C  
ATOM   2797  CE1 TYR A 185      26.522  61.689  53.051  1.00 23.09           C  
ATOM   2798  CE2 TYR A 185      26.671  61.544  50.674  1.00 18.88           C  
ATOM   2799  CZ  TYR A 185      26.511  60.943  51.893  1.00 18.08           C  
ATOM   2800  OH  TYR A 185      26.340  59.586  51.962  1.00 17.70           O  
ATOM   2801  H   TYR A 185      24.895  65.960  52.474  1.00 34.94           H  
ATOM   2802  HA  TYR A 185      27.151  65.485  53.715  1.00 34.53           H  
ATOM   2803  HB2 TYR A 185      26.443  65.526  51.001  1.00 40.47           H  
ATOM   2804  HB3 TYR A 185      27.970  65.341  51.400  1.00 40.47           H  
ATOM   2805  HD1 TYR A 185      26.690  63.558  53.768  1.00 34.11           H  
ATOM   2806  HD2 TYR A 185      26.952  63.324  49.781  1.00 30.06           H  
ATOM   2807  HE1 TYR A 185      26.418  61.271  53.876  1.00 27.47           H  
ATOM   2808  HE2 TYR A 185      26.666  61.035  49.896  1.00 22.42           H  
ATOM   2809  HH  TYR A 185      26.264  59.266  51.189  1.00 21.00           H  
ATOM   2810  N   ASN A 186      27.073  68.239  52.059  1.00 24.06           N  
ATOM   2811  CA  ASN A 186      27.794  69.490  51.871  1.00 27.11           C  
ATOM   2812  C   ASN A 186      27.776  70.334  53.134  1.00 31.96           C  
ATOM   2813  O   ASN A 186      28.710  71.109  53.372  1.00 29.60           O  
ATOM   2814  CB  ASN A 186      27.193  70.265  50.704  1.00 25.55           C  
ATOM   2815  CG  ASN A 186      27.332  69.523  49.389  1.00 25.78           C  
ATOM   2816  OD1 ASN A 186      28.094  68.570  49.294  1.00 26.26           O  
ATOM   2817  ND2 ASN A 186      26.595  69.953  48.371  1.00 23.97           N  
ATOM   2818  H   ASN A 186      26.345  68.165  51.607  1.00 28.63           H  
ATOM   2819  HA  ASN A 186      28.719  69.293  51.655  1.00 32.30           H  
ATOM   2820  HB2 ASN A 186      26.249  70.409  50.871  1.00 30.42           H  
ATOM   2821  HB3 ASN A 186      27.649  71.116  50.620  1.00 30.42           H  
ATOM   2822 HD21 ASN A 186      26.644  69.559  47.608  1.00 28.53           H  
ATOM   2823 HD22 ASN A 186      26.068  70.624  48.475  1.00 28.53           H  
ATOM   2824  N   SER A 187      26.721  70.201  53.943  1.00 28.98           N  
ATOM   2825  CA  SER A 187      26.611  70.992  55.158  1.00 22.26           C  
ATOM   2826  C   SER A 187      27.597  70.505  56.207  1.00 20.26           C  
ATOM   2827  O   SER A 187      28.303  71.306  56.830  1.00 22.81           O  
ATOM   2828  CB  SER A 187      25.182  70.932  55.699  1.00 23.96           C  
ATOM   2829  OG  SER A 187      24.225  71.388  54.758  1.00 20.89           O  
ATOM   2830  H   SER A 187      26.063  69.664  53.807  1.00 34.54           H  
ATOM   2831  HA  SER A 187      26.814  71.918  54.951  1.00 26.47           H  
ATOM   2832  HB2 SER A 187      24.976  70.013  55.928  1.00 28.52           H  
ATOM   2833  HB3 SER A 187      25.127  71.491  56.490  1.00 28.52           H  
ATOM   2834  HG  SER A 187      24.226  70.888  54.082  1.00 24.83           H  
ATOM   2835  N   ILE A 188      27.662  69.191  56.417  1.00 22.30           N  
ATOM   2836  CA  ILE A 188      28.588  68.643  57.405  1.00 22.69           C  
ATOM   2837  C   ILE A 188      30.033  68.919  56.997  1.00 28.12           C  
ATOM   2838  O   ILE A 188      30.873  69.269  57.833  1.00 29.41           O  
ATOM   2839  CB  ILE A 188      28.327  67.138  57.597  1.00 20.84           C  
ATOM   2840  CG1 ILE A 188      26.892  66.874  58.072  1.00 25.66           C  
ATOM   2841  CG2 ILE A 188      29.323  66.547  58.554  1.00 20.22           C  
ATOM   2842  CD1 ILE A 188      26.527  67.533  59.343  1.00 31.21           C  
ATOM   2843  H   ILE A 188      27.187  68.603  56.006  1.00 26.52           H  
ATOM   2844  HA  ILE A 188      28.433  69.086  58.253  1.00 26.99           H  
ATOM   2845  HB  ILE A 188      28.433  66.708  56.734  1.00 24.77           H  
ATOM   2846 HG12 ILE A 188      26.280  67.193  57.391  1.00 30.55           H  
ATOM   2847 HG13 ILE A 188      26.781  65.918  58.197  1.00 30.55           H  
ATOM   2848 HG21 ILE A 188      29.077  65.627  58.737  1.00 24.03           H  
ATOM   2849 HG22 ILE A 188      30.205  66.581  58.151  1.00 24.03           H  
ATOM   2850 HG23 ILE A 188      29.314  67.062  59.376  1.00 24.03           H  
ATOM   2851 HD11 ILE A 188      25.611  67.303  59.567  1.00 37.21           H  
ATOM   2852 HD12 ILE A 188      27.125  67.226  60.042  1.00 37.21           H  
ATOM   2853 HD13 ILE A 188      26.609  68.494  59.236  1.00 37.21           H  
ATOM   2854  N   LEU A 189      30.347  68.770  55.710  1.00 33.93           N  
ATOM   2855  CA  LEU A 189      31.734  68.919  55.278  1.00 31.03           C  
ATOM   2856  C   LEU A 189      32.214  70.363  55.406  1.00 29.22           C  
ATOM   2857  O   LEU A 189      33.352  70.605  55.821  1.00 28.30           O  
ATOM   2858  CB  LEU A 189      31.891  68.422  53.843  1.00 28.22           C  
ATOM   2859  CG  LEU A 189      31.775  66.907  53.650  1.00 29.88           C  
ATOM   2860  CD1 LEU A 189      31.371  66.569  52.206  1.00 30.62           C  
ATOM   2861  CD2 LEU A 189      33.075  66.213  54.003  1.00 24.92           C  
ATOM   2862  H   LEU A 189      29.789  68.586  55.082  1.00 40.48           H  
ATOM   2863  HA  LEU A 189      32.296  68.372  55.850  1.00 37.00           H  
ATOM   2864  HB2 LEU A 189      31.202  68.836  53.301  1.00 33.63           H  
ATOM   2865  HB3 LEU A 189      32.768  68.687  53.524  1.00 33.63           H  
ATOM   2866  HG  LEU A 189      31.085  66.577  54.245  1.00 35.61           H  
ATOM   2867 HD11 LEU A 189      31.300  65.606  52.116  1.00 36.51           H  
ATOM   2868 HD12 LEU A 189      30.516  66.984  52.013  1.00 36.51           H  
ATOM   2869 HD13 LEU A 189      32.048  66.910  51.601  1.00 36.51           H  
ATOM   2870 HD21 LEU A 189      32.966  65.257  53.878  1.00 29.67           H  
ATOM   2871 HD22 LEU A 189      33.778  66.544  53.422  1.00 29.67           H  
ATOM   2872 HD23 LEU A 189      33.293  66.403  54.928  1.00 29.67           H  
ATOM   2873  N   THR A 190      31.372  71.337  55.052  1.00 25.53           N  
ATOM   2874  CA  THR A 190      31.797  72.734  55.111  1.00 22.86           C  
ATOM   2875  C   THR A 190      31.822  73.262  56.542  1.00 25.30           C  
ATOM   2876  O   THR A 190      32.647  74.124  56.875  1.00 22.98           O  
ATOM   2877  CB  THR A 190      30.887  73.603  54.241  1.00 22.98           C  
ATOM   2878  OG1 THR A 190      31.463  74.904  54.117  1.00 31.52           O  
ATOM   2879  CG2 THR A 190      29.503  73.739  54.854  1.00 18.83           C  
ATOM   2880  H   THR A 190      30.565  71.217  54.779  1.00 30.40           H  
ATOM   2881  HA  THR A 190      32.696  72.801  54.753  1.00 27.20           H  
ATOM   2882  HB  THR A 190      30.791  73.188  53.370  1.00 27.34           H  
ATOM   2883 HG21 THR A 190      28.921  74.231  54.253  1.00 22.36           H  
ATOM   2884 HG22 THR A 190      29.122  72.861  55.012  1.00 22.36           H  
ATOM   2885 HG23 THR A 190      29.559  74.215  55.697  1.00 22.36           H  
ATOM   2886  HG1 THR A 190      31.775  75.008  53.344  1.00 37.59           H  
ATOM   2887  N   THR A 191      30.924  72.770  57.394  1.00 23.77           N  
ATOM   2888  CA  THR A 191      30.967  73.158  58.795  1.00 26.03           C  
ATOM   2889  C   THR A 191      32.262  72.681  59.438  1.00 28.10           C  
ATOM   2890  O   THR A 191      32.934  73.436  60.147  1.00 32.13           O  
ATOM   2891  CB  THR A 191      29.741  72.608  59.532  1.00 26.54           C  
ATOM   2892  OG1 THR A 191      28.547  73.150  58.948  1.00 26.09           O  
ATOM   2893  CG2 THR A 191      29.797  72.972  61.022  1.00 19.60           C  
ATOM   2894  H   THR A 191      30.295  72.221  57.188  1.00 28.29           H  
ATOM   2895  HA  THR A 191      30.934  74.125  58.864  1.00 31.00           H  
ATOM   2896  HB  THR A 191      29.725  71.641  59.459  1.00 31.61           H  
ATOM   2897 HG21 THR A 191      28.994  72.662  61.470  1.00 23.29           H  
ATOM   2898 HG22 THR A 191      30.569  72.555  61.436  1.00 23.29           H  
ATOM   2899 HG23 THR A 191      29.865  73.934  61.126  1.00 23.29           H  
ATOM   2900  HG1 THR A 191      28.381  72.762  58.222  1.00 31.07           H  
ATOM   2901  N   HIS A 192      32.634  71.426  59.195  1.00 34.76           N  
ATOM   2902  CA  HIS A 192      33.871  70.898  59.762  1.00 39.93           C  
ATOM   2903  C   HIS A 192      35.081  71.713  59.314  1.00 39.01           C  
ATOM   2904  O   HIS A 192      35.947  72.064  60.124  1.00 34.35           O  
ATOM   2905  CB  HIS A 192      34.031  69.445  59.334  1.00 44.57           C  
ATOM   2906  CG  HIS A 192      35.435  68.938  59.433  1.00 49.01           C  
ATOM   2907  ND1 HIS A 192      36.078  68.771  60.640  1.00 50.06           N  
ATOM   2908  CD2 HIS A 192      36.313  68.547  58.479  1.00 48.54           C  
ATOM   2909  CE1 HIS A 192      37.291  68.292  60.426  1.00 49.86           C  
ATOM   2910  NE2 HIS A 192      37.461  68.155  59.123  1.00 48.59           N  
ATOM   2911  H   HIS A 192      32.194  70.867  58.711  1.00 41.48           H  
ATOM   2912  HA  HIS A 192      33.822  70.943  60.729  1.00 47.68           H  
ATOM   2913  HB2 HIS A 192      33.476  68.890  59.903  1.00 53.24           H  
ATOM   2914  HB3 HIS A 192      33.750  69.359  58.410  1.00 53.24           H  
ATOM   2915  HD2 HIS A 192      36.165  68.543  57.561  1.00 58.01           H  
ATOM   2916  HE1 HIS A 192      37.918  68.086  61.081  1.00 59.59           H  
ATOM   2917  N   THR A 193      35.157  72.022  58.019  1.00 38.16           N  
ATOM   2918  CA  THR A 193      36.317  72.727  57.492  1.00 37.37           C  
ATOM   2919  C   THR A 193      36.327  74.190  57.911  1.00 37.97           C  
ATOM   2920  O   THR A 193      37.405  74.786  58.026  1.00 39.32           O  
ATOM   2921  CB  THR A 193      36.332  72.608  55.961  1.00 38.55           C  
ATOM   2922  OG1 THR A 193      36.613  71.256  55.585  1.00 34.39           O  
ATOM   2923  CG2 THR A 193      37.386  73.497  55.345  1.00 43.27           C  
ATOM   2924  H   THR A 193      34.556  71.836  57.432  1.00 45.56           H  
ATOM   2925  HA  THR A 193      37.124  72.317  57.841  1.00 44.61           H  
ATOM   2926  HB  THR A 193      35.464  72.882  55.626  1.00 46.03           H  
ATOM   2927 HG21 THR A 193      37.393  73.385  54.381  1.00 51.69           H  
ATOM   2928 HG22 THR A 193      37.198  74.426  55.552  1.00 51.69           H  
ATOM   2929 HG23 THR A 193      38.260  73.267  55.695  1.00 51.69           H  
ATOM   2930  HG1 THR A 193      36.385  71.126  54.787  1.00 41.03           H  
ATOM   2931  N   THR A 194      35.152  74.791  58.120  1.00 35.76           N  
ATOM   2932  CA  THR A 194      35.069  76.212  58.439  1.00 30.71           C  
ATOM   2933  C   THR A 194      35.057  76.493  59.936  1.00 29.98           C  
ATOM   2934  O   THR A 194      35.361  77.624  60.339  1.00 28.38           O  
ATOM   2935  CB  THR A 194      33.811  76.814  57.809  1.00 29.43           C  
ATOM   2936  OG1 THR A 194      33.842  76.610  56.391  1.00 33.29           O  
ATOM   2937  CG2 THR A 194      33.708  78.288  58.103  1.00 29.69           C  
ATOM   2938  H   THR A 194      34.390  74.394  58.082  1.00 42.67           H  
ATOM   2939  HA  THR A 194      35.844  76.658  58.063  1.00 36.62           H  
ATOM   2940  HB  THR A 194      33.028  76.380  58.183  1.00 35.08           H  
ATOM   2941 HG21 THR A 194      32.968  78.675  57.608  1.00 35.39           H  
ATOM   2942 HG22 THR A 194      33.558  78.428  59.051  1.00 35.39           H  
ATOM   2943 HG23 THR A 194      34.528  78.737  57.844  1.00 35.39           H  
ATOM   2944  HG1 THR A 194      33.579  75.834  56.206  1.00 39.71           H  
ATOM   2945  N   LEU A 195      34.750  75.491  60.764  1.00 28.93           N  
ATOM   2946  CA  LEU A 195      34.479  75.735  62.179  1.00 30.55           C  
ATOM   2947  C   LEU A 195      35.587  76.549  62.833  1.00 33.07           C  
ATOM   2948  O   LEU A 195      35.325  77.563  63.491  1.00 38.35           O  
ATOM   2949  CB  LEU A 195      34.293  74.401  62.903  1.00 32.11           C  
ATOM   2950  CG  LEU A 195      33.394  74.372  64.139  1.00 36.68           C  
ATOM   2951  CD1 LEU A 195      32.020  74.947  63.858  1.00 40.14           C  
ATOM   2952  CD2 LEU A 195      33.274  72.945  64.651  1.00 38.73           C  
ATOM   2953  H   LEU A 195      34.693  74.665  60.532  1.00 34.48           H  
ATOM   2954  HA  LEU A 195      33.657  76.245  62.253  1.00 36.42           H  
ATOM   2955  HB2 LEU A 195      33.914  73.773  62.268  1.00 38.30           H  
ATOM   2956  HB3 LEU A 195      35.169  74.097  63.188  1.00 38.30           H  
ATOM   2957  HG  LEU A 195      33.798  74.928  64.823  1.00 43.78           H  
ATOM   2958 HD11 LEU A 195      31.456  74.809  64.635  1.00 47.93           H  
ATOM   2959 HD12 LEU A 195      32.106  75.895  63.675  1.00 47.93           H  
ATOM   2960 HD13 LEU A 195      31.640  74.494  63.089  1.00 47.93           H  
ATOM   2961 HD21 LEU A 195      32.703  72.938  65.435  1.00 46.23           H  
ATOM   2962 HD22 LEU A 195      32.887  72.391  63.955  1.00 46.23           H  
ATOM   2963 HD23 LEU A 195      34.157  72.617  64.883  1.00 46.23           H  
ATOM   2964  N   GLU A 196      36.835  76.129  62.659  1.00 36.23           N  
ATOM   2965  CA  GLU A 196      37.956  76.780  63.322  1.00 39.15           C  
ATOM   2966  C   GLU A 196      38.394  78.056  62.623  1.00 36.22           C  
ATOM   2967  O   GLU A 196      39.490  78.551  62.901  1.00 38.13           O  
ATOM   2968  CB  GLU A 196      39.139  75.813  63.457  1.00 45.00           C  
ATOM   2969  CG  GLU A 196      39.136  74.968  64.745  1.00 55.86           C  
ATOM   2970  CD  GLU A 196      38.814  75.786  66.008  1.00 65.56           C  
ATOM   2971  OE1 GLU A 196      37.791  75.484  66.670  1.00 66.83           O  
ATOM   2972  OE2 GLU A 196      39.565  76.746  66.321  1.00 66.77           O1-
ATOM   2973  H   GLU A 196      37.057  75.465  62.160  1.00 43.24           H  
ATOM   2974  HA  GLU A 196      37.677  77.019  64.219  1.00 46.75           H  
ATOM   2975  HB2 GLU A 196      39.123  75.200  62.706  1.00 53.76           H  
ATOM   2976  HB3 GLU A 196      39.961  76.328  63.448  1.00 53.76           H  
ATOM   2977  HG2 GLU A 196      38.466  74.272  64.662  1.00 66.80           H  
ATOM   2978  HG3 GLU A 196      40.013  74.572  64.862  1.00 66.80           H  
ATOM   2979  N   HIS A 197      37.577  78.598  61.721  1.00 37.12           N  
ATOM   2980  CA  HIS A 197      37.898  79.846  61.043  1.00 42.30           C  
ATOM   2981  C   HIS A 197      36.780  80.868  61.148  1.00 40.69           C  
ATOM   2982  O   HIS A 197      36.953  82.004  60.693  1.00 38.97           O  
ATOM   2983  CB  HIS A 197      38.242  79.599  59.566  1.00 44.74           C  
ATOM   2984  CG  HIS A 197      39.389  78.659  59.373  1.00 47.03           C  
ATOM   2985  ND1 HIS A 197      40.659  79.085  59.049  1.00 46.91           N  
ATOM   2986  CD2 HIS A 197      39.462  77.312  59.485  1.00 49.52           C  
ATOM   2987  CE1 HIS A 197      41.460  78.039  58.953  1.00 49.19           C  
ATOM   2988  NE2 HIS A 197      40.761  76.952  59.225  1.00 48.48           N  
ATOM   2989  H   HIS A 197      36.824  78.256  61.485  1.00 44.31           H  
ATOM   2990  HA  HIS A 197      38.692  80.228  61.449  1.00 50.53           H  
ATOM   2991  HB2 HIS A 197      37.468  79.219  59.123  1.00 53.46           H  
ATOM   2992  HB3 HIS A 197      38.478  80.445  59.153  1.00 53.46           H  
ATOM   2993  HD2 HIS A 197      38.762  76.738  59.699  1.00 59.18           H  
ATOM   2994  HE1 HIS A 197      42.363  78.064  58.732  1.00 58.80           H  
ATOM   2995  N   SER A 198      35.648  80.499  61.731  1.00 38.84           N  
ATOM   2996  CA  SER A 198      34.516  81.397  61.887  1.00 38.33           C  
ATOM   2997  C   SER A 198      34.449  81.849  63.340  1.00 32.95           C  
ATOM   2998  O   SER A 198      34.499  81.021  64.256  1.00 27.37           O  
ATOM   2999  CB  SER A 198      33.223  80.685  61.483  1.00 38.12           C  
ATOM   3000  OG  SER A 198      32.183  81.622  61.290  1.00 40.32           O  
ATOM   3001  H   SER A 198      35.509  79.714  62.052  1.00 46.37           H  
ATOM   3002  HA  SER A 198      34.619  82.181  61.326  1.00 45.76           H  
ATOM   3003  HB2 SER A 198      33.372  80.202  60.655  1.00 45.51           H  
ATOM   3004  HB3 SER A 198      32.968  80.068  62.186  1.00 45.51           H  
ATOM   3005  HG  SER A 198      31.544  81.262  60.881  1.00 48.15           H  
ATOM   3006  N   ASP A 199      34.352  83.163  63.548  1.00 34.32           N  
ATOM   3007  CA  ASP A 199      34.242  83.687  64.909  1.00 35.46           C  
ATOM   3008  C   ASP A 199      32.804  83.671  65.417  1.00 34.84           C  
ATOM   3009  O   ASP A 199      32.580  83.526  66.624  1.00 37.28           O  
ATOM   3010  CB  ASP A 199      34.782  85.117  64.975  1.00 31.70           C  
ATOM   3011  CG  ASP A 199      36.213  85.215  64.516  1.00 30.95           C  
ATOM   3012  OD1 ASP A 199      37.027  84.371  64.949  1.00 33.25           O  
ATOM   3013  OD2 ASP A 199      36.512  86.115  63.702  1.00 31.83           O1-
ATOM   3014  H   ASP A 199      34.347  83.761  62.930  1.00 40.94           H  
ATOM   3015  HA  ASP A 199      34.780  83.128  65.491  1.00 42.31           H  
ATOM   3016  HB2 ASP A 199      34.244  85.686  64.404  1.00 37.81           H  
ATOM   3017  HB3 ASP A 199      34.739  85.430  65.892  1.00 37.81           H  
ATOM   3018  N   CYS A 200      31.828  83.834  64.522  1.00 29.65           N  
ATOM   3019  CA  CYS A 200      30.419  83.833  64.897  1.00 26.75           C  
ATOM   3020  C   CYS A 200      29.571  83.659  63.642  1.00 26.93           C  
ATOM   3021  O   CYS A 200      29.727  84.408  62.672  1.00 30.85           O  
ATOM   3022  CB  CYS A 200      30.076  85.133  65.623  1.00 28.43           C  
ATOM   3023  SG  CYS A 200      28.325  85.291  66.098  1.00 32.62           S  
ATOM   3024  H   CYS A 200      31.960  83.947  63.680  1.00 35.35           H  
ATOM   3025  HA  CYS A 200      30.222  83.104  65.505  1.00 31.87           H  
ATOM   3026  HB2 CYS A 200      30.605  85.184  66.434  1.00 33.88           H  
ATOM   3027  HB3 CYS A 200      30.290  85.878  65.040  1.00 33.88           H  
ATOM   3028  HG  CYS A 200      27.722  85.809  65.200  1.00 38.91           H  
ATOM   3029  N   ALA A 201      28.690  82.664  63.635  1.00 23.59           N  
ATOM   3030  CA  ALA A 201      27.913  82.320  62.454  1.00 23.54           C  
ATOM   3031  C   ALA A 201      26.444  82.330  62.826  1.00 22.23           C  
ATOM   3032  O   ALA A 201      26.044  81.657  63.780  1.00 25.95           O  
ATOM   3033  CB  ALA A 201      28.273  80.926  61.920  1.00 19.19           C  
ATOM   3034  H   ALA A 201      28.523  82.166  64.316  1.00 28.07           H  
ATOM   3035  HA  ALA A 201      28.089  82.974  61.759  1.00 28.01           H  
ATOM   3036  HB1 ALA A 201      27.726  80.735  61.141  1.00 22.80           H  
ATOM   3037  HB2 ALA A 201      29.211  80.913  61.676  1.00 22.80           H  
ATOM   3038  HB3 ALA A 201      28.102  80.268  62.612  1.00 22.80           H  
ATOM   3039  N   PHE A 202      25.646  83.065  62.059  1.00 20.88           N  
ATOM   3040  CA  PHE A 202      24.200  83.132  62.246  1.00 23.09           C  
ATOM   3041  C   PHE A 202      23.552  82.220  61.213  1.00 24.43           C  
ATOM   3042  O   PHE A 202      23.471  82.568  60.031  1.00 20.89           O  
ATOM   3043  CB  PHE A 202      23.721  84.574  62.090  1.00 30.33           C  
ATOM   3044  CG  PHE A 202      24.348  85.525  63.074  1.00 38.86           C  
ATOM   3045  CD1 PHE A 202      23.943  85.548  64.404  1.00 43.20           C  
ATOM   3046  CD2 PHE A 202      25.359  86.378  62.675  1.00 40.41           C  
ATOM   3047  CE1 PHE A 202      24.547  86.414  65.308  1.00 45.66           C  
ATOM   3048  CE2 PHE A 202      25.953  87.248  63.564  1.00 42.75           C  
ATOM   3049  CZ  PHE A 202      25.546  87.274  64.877  1.00 45.66           C  
ATOM   3050  H   PHE A 202      25.926  83.547  61.404  1.00 24.82           H  
ATOM   3051  HA  PHE A 202      23.965  82.813  63.132  1.00 27.47           H  
ATOM   3052  HB2 PHE A 202      23.942  84.882  61.197  1.00 36.16           H  
ATOM   3053  HB3 PHE A 202      22.761  84.601  62.222  1.00 36.16           H  
ATOM   3054  HD1 PHE A 202      23.264  84.981  64.690  1.00 51.60           H  
ATOM   3055  HD2 PHE A 202      25.644  86.366  61.790  1.00 48.26           H  
ATOM   3056  HE1 PHE A 202      24.283  86.416  66.199  1.00 54.56           H  
ATOM   3057  HE2 PHE A 202      26.629  87.817  63.275  1.00 51.07           H  
ATOM   3058  HZ  PHE A 202      25.939  87.868  65.474  1.00 54.55           H  
ATOM   3059  N   MET A 203      23.086  81.054  61.660  1.00 26.07           N  
ATOM   3060  CA  MET A 203      22.387  80.129  60.779  1.00 29.34           C  
ATOM   3061  C   MET A 203      20.939  80.565  60.577  1.00 31.93           C  
ATOM   3062  O   MET A 203      20.270  81.022  61.507  1.00 33.22           O  
ATOM   3063  CB  MET A 203      22.401  78.732  61.392  1.00 37.51           C  
ATOM   3064  CG  MET A 203      23.499  77.839  60.873  1.00 48.16           C  
ATOM   3065  SD  MET A 203      23.064  76.116  61.039  1.00 56.47           S  
ATOM   3066  CE  MET A 203      23.443  75.797  62.743  1.00 50.24           C  
ATOM   3067  H   MET A 203      23.163  80.778  62.470  1.00 31.05           H  
ATOM   3068  HA  MET A 203      22.837  80.107  59.920  1.00 34.97           H  
ATOM   3069  HB2 MET A 203      22.519  78.816  62.351  1.00 44.78           H  
ATOM   3070  HB3 MET A 203      21.555  78.300  61.199  1.00 44.78           H  
ATOM   3071  HG2 MET A 203      23.650  78.027  59.934  1.00 57.56           H  
ATOM   3072  HG3 MET A 203      24.311  78.000  61.379  1.00 57.56           H  
ATOM   3073  HE1 MET A 203      23.329  74.850  62.920  1.00 60.05           H  
ATOM   3074  HE2 MET A 203      24.362  76.057  62.916  1.00 60.05           H  
ATOM   3075  HE3 MET A 203      22.842  76.313  63.302  1.00 60.05           H  
ATOM   3076  N   VAL A 204      20.451  80.405  59.352  1.00 34.35           N  
ATOM   3077  CA  VAL A 204      19.062  80.672  59.005  1.00 34.58           C  
ATOM   3078  C   VAL A 204      18.546  79.418  58.307  1.00 33.09           C  
ATOM   3079  O   VAL A 204      18.869  79.178  57.140  1.00 32.46           O  
ATOM   3080  CB  VAL A 204      18.928  81.902  58.105  1.00 33.62           C  
ATOM   3081  CG1 VAL A 204      17.512  82.082  57.628  1.00 32.26           C  
ATOM   3082  CG2 VAL A 204      19.393  83.125  58.855  1.00 36.23           C  
ATOM   3083  H   VAL A 204      20.922  80.135  58.685  1.00 40.99           H  
ATOM   3084  HA  VAL A 204      18.537  80.814  59.808  1.00 41.26           H  
ATOM   3085  HB  VAL A 204      19.483  81.779  57.319  1.00 40.11           H  
ATOM   3086 HG11 VAL A 204      17.453  82.905  57.118  1.00 38.48           H  
ATOM   3087 HG12 VAL A 204      17.269  81.327  57.069  1.00 38.48           H  
ATOM   3088 HG13 VAL A 204      16.923  82.127  58.397  1.00 38.48           H  
ATOM   3089 HG21 VAL A 204      19.314  83.899  58.276  1.00 43.23           H  
ATOM   3090 HG22 VAL A 204      18.839  83.242  59.642  1.00 43.23           H  
ATOM   3091 HG23 VAL A 204      20.319  83.001  59.118  1.00 43.23           H  
ATOM   3092  N   ASP A 205      17.750  78.615  59.014  1.00 32.38           N  
ATOM   3093  CA  ASP A 205      17.121  77.444  58.417  1.00 27.72           C  
ATOM   3094  C   ASP A 205      15.983  77.894  57.513  1.00 27.54           C  
ATOM   3095  O   ASP A 205      15.032  78.530  57.976  1.00 29.77           O  
ATOM   3096  CB  ASP A 205      16.585  76.529  59.515  1.00 25.94           C  
ATOM   3097  CG  ASP A 205      16.014  75.222  58.964  1.00 28.07           C  
ATOM   3098  OD1 ASP A 205      15.608  75.214  57.773  1.00 29.62           O  
ATOM   3099  OD2 ASP A 205      15.975  74.211  59.718  1.00 24.51           O1-
ATOM   3100  H   ASP A 205      17.559  78.730  59.845  1.00 38.62           H  
ATOM   3101  HA  ASP A 205      17.771  76.952  57.892  1.00 33.03           H  
ATOM   3102  HB2 ASP A 205      17.308  76.309  60.124  1.00 30.89           H  
ATOM   3103  HB3 ASP A 205      15.877  76.989  59.993  1.00 30.89           H  
ATOM   3104  N   ASN A 206      16.080  77.568  56.220  1.00 22.84           N  
ATOM   3105  CA  ASN A 206      15.053  77.979  55.272  1.00 23.82           C  
ATOM   3106  C   ASN A 206      13.675  77.435  55.640  1.00 25.39           C  
ATOM   3107  O   ASN A 206      12.665  78.009  55.221  1.00 25.48           O  
ATOM   3108  CB  ASN A 206      15.432  77.506  53.868  1.00 22.97           C  
ATOM   3109  CG  ASN A 206      16.205  78.542  53.081  1.00 25.70           C  
ATOM   3110  OD1 ASN A 206      16.200  79.723  53.409  1.00 24.17           O  
ATOM   3111  ND2 ASN A 206      16.874  78.096  52.019  1.00 27.31           N  
ATOM   3112  H   ASN A 206      16.724  77.114  55.875  1.00 27.17           H  
ATOM   3113  HA  ASN A 206      15.001  78.948  55.268  1.00 28.34           H  
ATOM   3114  HB2 ASN A 206      15.985  76.713  53.942  1.00 27.33           H  
ATOM   3115  HB3 ASN A 206      14.621  77.301  53.376  1.00 27.33           H  
ATOM   3116 HD21 ASN A 206      17.330  78.642  51.537  1.00 32.53           H  
ATOM   3117 HD22 ASN A 206      16.849  77.260  51.816  1.00 32.53           H  
ATOM   3118  N   GLU A 207      13.607  76.330  56.389  1.00 21.00           N  
ATOM   3119  CA  GLU A 207      12.318  75.844  56.870  1.00 19.21           C  
ATOM   3120  C   GLU A 207      11.607  76.918  57.689  1.00 27.49           C  
ATOM   3121  O   GLU A 207      10.448  77.254  57.419  1.00 27.70           O  
ATOM   3122  CB  GLU A 207      12.528  74.585  57.713  1.00 15.51           C  
ATOM   3123  CG  GLU A 207      11.274  74.065  58.387  1.00 20.14           C  
ATOM   3124  CD  GLU A 207      11.531  72.809  59.226  1.00 27.23           C  
ATOM   3125  OE1 GLU A 207      10.991  71.751  58.858  1.00 32.63           O  
ATOM   3126  OE2 GLU A 207      12.263  72.857  60.243  1.00 25.15           O1-
ATOM   3127  H   GLU A 207      14.282  75.853  56.626  1.00 24.96           H  
ATOM   3128  HA  GLU A 207      11.758  75.618  56.111  1.00 22.82           H  
ATOM   3129  HB2 GLU A 207      12.865  73.881  57.138  1.00 18.38           H  
ATOM   3130  HB3 GLU A 207      13.174  74.783  58.409  1.00 18.38           H  
ATOM   3131  HG2 GLU A 207      10.923  74.752  58.976  1.00 23.93           H  
ATOM   3132  HG3 GLU A 207      10.618  73.844  57.708  1.00 23.93           H  
ATOM   3133  N   ALA A 208      12.296  77.470  58.696  1.00 24.87           N  
ATOM   3134  CA  ALA A 208      11.694  78.489  59.553  1.00 26.72           C  
ATOM   3135  C   ALA A 208      11.261  79.707  58.743  1.00 23.64           C  
ATOM   3136  O   ALA A 208      10.112  80.153  58.827  1.00 27.35           O  
ATOM   3137  CB  ALA A 208      12.688  78.895  60.647  1.00 28.66           C  
ATOM   3138  H   ALA A 208      13.107  77.272  58.900  1.00 29.61           H  
ATOM   3139  HA  ALA A 208      10.905  78.118  59.978  1.00 31.83           H  
ATOM   3140  HB1 ALA A 208      12.280  79.573  61.209  1.00 34.16           H  
ATOM   3141  HB2 ALA A 208      12.908  78.115  61.179  1.00 34.16           H  
ATOM   3142  HB3 ALA A 208      13.489  79.249  60.231  1.00 34.16           H  
ATOM   3143  N   ILE A 209      12.171  80.263  57.952  1.00 23.61           N  
ATOM   3144  CA  ILE A 209      11.812  81.412  57.125  1.00 26.04           C  
ATOM   3145  C   ILE A 209      10.603  81.082  56.259  1.00 28.53           C  
ATOM   3146  O   ILE A 209       9.708  81.913  56.058  1.00 25.99           O  
ATOM   3147  CB  ILE A 209      13.026  81.832  56.278  1.00 28.62           C  
ATOM   3148  CG1 ILE A 209      14.203  82.197  57.180  1.00 33.83           C  
ATOM   3149  CG2 ILE A 209      12.690  83.000  55.380  1.00 37.44           C  
ATOM   3150  CD1 ILE A 209      13.882  83.269  58.211  1.00 37.50           C  
ATOM   3151  H   ILE A 209      12.987  80.002  57.875  1.00 28.10           H  
ATOM   3152  HA  ILE A 209      11.568  82.157  57.698  1.00 31.01           H  
ATOM   3153  HB  ILE A 209      13.269  81.076  55.722  1.00 34.11           H  
ATOM   3154 HG12 ILE A 209      14.486  81.402  57.658  1.00 40.36           H  
ATOM   3155 HG13 ILE A 209      14.928  82.526  56.626  1.00 40.36           H  
ATOM   3156 HG21 ILE A 209      13.458  83.201  54.822  1.00 44.69           H  
ATOM   3157 HG22 ILE A 209      11.931  82.763  54.824  1.00 44.69           H  
ATOM   3158 HG23 ILE A 209      12.470  83.769  55.930  1.00 44.69           H  
ATOM   3159 HD11 ILE A 209      14.710  83.582  58.609  1.00 44.77           H  
ATOM   3160 HD12 ILE A 209      13.429  84.005  57.770  1.00 44.77           H  
ATOM   3161 HD13 ILE A 209      13.309  82.889  58.894  1.00 44.77           H  
ATOM   3162  N   TYR A 210      10.572  79.864  55.720  1.00 33.05           N  
ATOM   3163  CA  TYR A 210       9.481  79.453  54.846  1.00 32.69           C  
ATOM   3164  C   TYR A 210       8.156  79.449  55.594  1.00 27.39           C  
ATOM   3165  O   TYR A 210       7.142  79.932  55.079  1.00 28.92           O  
ATOM   3166  CB  TYR A 210       9.799  78.057  54.306  1.00 39.62           C  
ATOM   3167  CG  TYR A 210       8.910  77.571  53.189  1.00 39.68           C  
ATOM   3168  CD1 TYR A 210       9.147  77.934  51.870  1.00 38.76           C  
ATOM   3169  CD2 TYR A 210       7.851  76.723  53.450  1.00 41.31           C  
ATOM   3170  CE1 TYR A 210       8.327  77.471  50.843  1.00 37.25           C  
ATOM   3171  CE2 TYR A 210       7.025  76.267  52.437  1.00 38.93           C  
ATOM   3172  CZ  TYR A 210       7.270  76.636  51.140  1.00 37.52           C  
ATOM   3173  OH  TYR A 210       6.455  76.173  50.136  1.00 37.51           O  
ATOM   3174  H   TYR A 210      11.169  79.258  55.845  1.00 39.42           H  
ATOM   3175  HA  TYR A 210       9.396  80.071  54.103  1.00 38.99           H  
ATOM   3176  HB2 TYR A 210      10.708  78.061  53.969  1.00 47.30           H  
ATOM   3177  HB3 TYR A 210       9.718  77.422  55.035  1.00 47.30           H  
ATOM   3178  HD1 TYR A 210       9.862  78.493  51.670  1.00 46.28           H  
ATOM   3179  HD2 TYR A 210       7.689  76.452  54.325  1.00 49.33           H  
ATOM   3180  HE1 TYR A 210       8.491  77.723  49.963  1.00 44.47           H  
ATOM   3181  HE2 TYR A 210       6.306  75.711  52.636  1.00 46.48           H  
ATOM   3182  HH  TYR A 210       5.835  75.708  50.460  1.00 44.78           H  
ATOM   3183  N   ASP A 211       8.145  78.912  56.813  1.00 24.58           N  
ATOM   3184  CA  ASP A 211       6.901  78.815  57.564  1.00 31.23           C  
ATOM   3185  C   ASP A 211       6.447  80.166  58.106  1.00 31.05           C  
ATOM   3186  O   ASP A 211       5.239  80.410  58.204  1.00 30.39           O  
ATOM   3187  CB  ASP A 211       7.047  77.800  58.694  1.00 38.48           C  
ATOM   3188  CG  ASP A 211       7.046  76.361  58.188  1.00 48.21           C  
ATOM   3189  OD1 ASP A 211       6.570  76.119  57.054  1.00 48.91           O  
ATOM   3190  OD2 ASP A 211       7.526  75.470  58.924  1.00 51.08           O1-
ATOM   3191  H   ASP A 211       8.836  78.601  57.221  1.00 29.26           H  
ATOM   3192  HA  ASP A 211       6.203  78.494  56.971  1.00 37.24           H  
ATOM   3193  HB2 ASP A 211       7.886  77.956  59.155  1.00 45.94           H  
ATOM   3194  HB3 ASP A 211       6.305  77.902  59.310  1.00 45.94           H  
ATOM   3195  N   ILE A 212       7.379  81.052  58.457  1.00 24.22           N  
ATOM   3196  CA  ILE A 212       6.990  82.408  58.831  1.00 24.84           C  
ATOM   3197  C   ILE A 212       6.282  83.093  57.666  1.00 33.16           C  
ATOM   3198  O   ILE A 212       5.192  83.655  57.822  1.00 40.59           O  
ATOM   3199  CB  ILE A 212       8.215  83.208  59.305  1.00 17.21           C  
ATOM   3200  CG1 ILE A 212       8.624  82.773  60.705  1.00  7.22           C  
ATOM   3201  CG2 ILE A 212       7.916  84.691  59.275  1.00 15.23           C  
ATOM   3202  CD1 ILE A 212      10.049  83.094  61.002  1.00 14.65           C  
ATOM   3203  H   ILE A 212       8.224  80.896  58.487  1.00 28.83           H  
ATOM   3204  HA  ILE A 212       6.366  82.360  59.571  1.00 29.58           H  
ATOM   3205  HB  ILE A 212       8.952  83.027  58.701  1.00 20.41           H  
ATOM   3206 HG12 ILE A 212       8.069  83.231  61.355  1.00  8.43           H  
ATOM   3207 HG13 ILE A 212       8.507  81.813  60.786  1.00  8.43           H  
ATOM   3208 HG21 ILE A 212       8.655  85.170  59.682  1.00 18.04           H  
ATOM   3209 HG22 ILE A 212       7.806  84.973  58.353  1.00 18.04           H  
ATOM   3210 HG23 ILE A 212       7.100  84.859  59.772  1.00 18.04           H  
ATOM   3211 HD11 ILE A 212      10.253  82.814  61.908  1.00 17.34           H  
ATOM   3212 HD12 ILE A 212      10.617  82.621  60.374  1.00 17.34           H  
ATOM   3213 HD13 ILE A 212      10.182  84.050  60.914  1.00 17.34           H  
ATOM   3214  N   CYS A 213       6.896  83.066  56.483  1.00 38.94           N  
ATOM   3215  CA  CYS A 213       6.255  83.656  55.310  1.00 45.10           C  
ATOM   3216  C   CYS A 213       4.873  83.063  55.056  1.00 48.25           C  
ATOM   3217  O   CYS A 213       3.989  83.756  54.543  1.00 50.09           O  
ATOM   3218  CB  CYS A 213       7.135  83.467  54.070  1.00 41.92           C  
ATOM   3219  SG  CYS A 213       8.631  84.486  54.062  1.00 41.24           S  
ATOM   3220  H   CYS A 213       7.669  82.719  56.335  1.00 46.49           H  
ATOM   3221  HA  CYS A 213       6.153  84.607  55.469  1.00 53.89           H  
ATOM   3222  HB2 CYS A 213       7.411  82.538  54.025  1.00 50.07           H  
ATOM   3223  HB3 CYS A 213       6.616  83.698  53.284  1.00 50.07           H  
ATOM   3224  HG  CYS A 213       9.385  84.080  54.902  1.00 49.25           H  
ATOM   3225  N   ARG A 214       4.668  81.786  55.386  1.00 49.05           N  
ATOM   3226  CA  ARG A 214       3.353  81.180  55.203  1.00 49.31           C  
ATOM   3227  C   ARG A 214       2.388  81.613  56.301  1.00 44.73           C  
ATOM   3228  O   ARG A 214       1.255  82.007  56.015  1.00 48.42           O  
ATOM   3229  CB  ARG A 214       3.472  79.656  55.169  1.00 53.17           C  
ATOM   3230  CG  ARG A 214       3.681  79.090  53.781  1.00 57.64           C  
ATOM   3231  CD  ARG A 214       3.140  77.668  53.668  1.00 61.71           C  
ATOM   3232  NE  ARG A 214       3.911  76.713  54.468  1.00 68.33           N  
ATOM   3233  CZ  ARG A 214       3.722  75.393  54.457  1.00 72.24           C  
ATOM   3234  NH1 ARG A 214       2.786  74.859  53.684  1.00 72.51           N  
ATOM   3235  NH2 ARG A 214       4.471  74.602  55.220  1.00 73.53           N1+
ATOM   3236  H   ARG A 214       5.264  81.259  55.712  1.00 58.63           H  
ATOM   3237  HA  ARG A 214       2.993  81.471  54.350  1.00 58.93           H  
ATOM   3238  HB2 ARG A 214       4.229  79.391  55.714  1.00 63.57           H  
ATOM   3239  HB3 ARG A 214       2.655  79.272  55.525  1.00 63.57           H  
ATOM   3240  HG2 ARG A 214       3.218  79.645  53.135  1.00 68.93           H  
ATOM   3241  HG3 ARG A 214       4.631  79.071  53.582  1.00 68.93           H  
ATOM   3242  HD2 ARG A 214       2.222  77.651  53.980  1.00 73.82           H  
ATOM   3243  HD3 ARG A 214       3.181  77.386  52.741  1.00 73.82           H  
ATOM   3244  HE  ARG A 214       4.527  77.025  54.980  1.00 81.76           H  
ATOM   3245 HH11 ARG A 214       2.299  75.364  53.187  1.00 86.78           H  
ATOM   3246 HH12 ARG A 214       2.667  74.007  53.679  1.00 86.78           H  
ATOM   3247 HH21 ARG A 214       5.080  74.942  55.723  1.00 88.00           H  
ATOM   3248 HH22 ARG A 214       4.346  73.752  55.210  1.00 88.00           H  
ATOM   3249  N   ARG A 215       2.828  81.563  57.560  1.00 38.98           N  
ATOM   3250  CA  ARG A 215       1.943  81.878  58.678  1.00 40.73           C  
ATOM   3251  C   ARG A 215       1.607  83.366  58.726  1.00 43.43           C  
ATOM   3252  O   ARG A 215       0.432  83.749  58.707  1.00 43.49           O  
ATOM   3253  CB  ARG A 215       2.598  81.454  59.992  1.00 41.20           C  
ATOM   3254  CG  ARG A 215       2.169  80.095  60.519  1.00 46.96           C  
ATOM   3255  CD  ARG A 215       2.663  79.889  61.960  1.00 51.97           C  
ATOM   3256  NE  ARG A 215       4.116  79.717  62.034  1.00 56.31           N  
ATOM   3257  CZ  ARG A 215       4.992  80.706  62.207  1.00 55.94           C  
ATOM   3258  NH1 ARG A 215       4.579  81.960  62.335  1.00 56.39           N  
ATOM   3259  NH2 ARG A 215       6.290  80.437  62.252  1.00 56.32           N1+
ATOM   3260  H   ARG A 215       3.629  81.351  57.791  1.00 46.54           H  
ATOM   3261  HA  ARG A 215       1.118  81.382  58.559  1.00 48.64           H  
ATOM   3262  HB2 ARG A 215       3.559  81.424  59.859  1.00 49.20           H  
ATOM   3263  HB3 ARG A 215       2.377  82.112  60.670  1.00 49.20           H  
ATOM   3264  HG2 ARG A 215       1.201  80.036  60.514  1.00 56.11           H  
ATOM   3265  HG3 ARG A 215       2.547  79.397  59.961  1.00 56.11           H  
ATOM   3266  HD2 ARG A 215       2.423  80.664  62.492  1.00 62.13           H  
ATOM   3267  HD3 ARG A 215       2.247  79.093  62.328  1.00 62.13           H  
ATOM   3268  HE  ARG A 215       4.427  78.919  61.959  1.00 67.34           H  
ATOM   3269 HH11 ARG A 215       3.739  82.141  62.307  1.00 67.43           H  
ATOM   3270 HH12 ARG A 215       5.152  82.592  62.446  1.00 67.43           H  
ATOM   3271 HH21 ARG A 215       6.565  79.626  62.170  1.00 67.35           H  
ATOM   3272 HH22 ARG A 215       6.857  81.074  62.364  1.00 67.35           H  
ATOM   3273  N   ASN A 216       2.631  84.222  58.792  1.00 46.04           N  
ATOM   3274  CA  ASN A 216       2.456  85.626  59.144  1.00 45.16           C  
ATOM   3275  C   ASN A 216       2.349  86.552  57.941  1.00 41.99           C  
ATOM   3276  O   ASN A 216       1.955  87.712  58.109  1.00 46.52           O  
ATOM   3277  CB  ASN A 216       3.607  86.095  60.050  1.00 50.03           C  
ATOM   3278  CG  ASN A 216       3.863  85.145  61.211  1.00 53.73           C  
ATOM   3279  OD1 ASN A 216       3.176  84.145  61.366  1.00 56.76           O  
ATOM   3280  ND2 ASN A 216       4.852  85.457  62.028  1.00 56.78           N  
ATOM   3281  H   ASN A 216       3.448  84.005  58.635  1.00 55.01           H  
ATOM   3282  HA  ASN A 216       1.629  85.710  59.644  1.00 53.95           H  
ATOM   3283  HB2 ASN A 216       4.420  86.153  59.524  1.00 59.80           H  
ATOM   3284  HB3 ASN A 216       3.387  86.966  60.417  1.00 59.80           H  
ATOM   3285 HD21 ASN A 216       5.315  86.168  61.891  1.00 67.90           H  
ATOM   3286 HD22 ASN A 216       5.033  84.948  62.698  1.00 67.90           H  
ATOM   3287  N   LEU A 217       2.678  86.083  56.743  1.00 37.31           N  
ATOM   3288  CA  LEU A 217       2.522  86.883  55.535  1.00 31.94           C  
ATOM   3289  C   LEU A 217       1.484  86.312  54.580  1.00 29.99           C  
ATOM   3290  O   LEU A 217       1.197  86.934  53.552  1.00 31.38           O  
ATOM   3291  CB  LEU A 217       3.871  87.039  54.824  1.00 34.26           C  
ATOM   3292  CG  LEU A 217       5.028  87.563  55.687  1.00 32.51           C  
ATOM   3293  CD1 LEU A 217       6.315  87.698  54.869  1.00 27.53           C  
ATOM   3294  CD2 LEU A 217       4.689  88.893  56.328  1.00 33.24           C  
ATOM   3295  H   LEU A 217       2.997  85.297  56.603  1.00 44.54           H  
ATOM   3296  HA  LEU A 217       2.225  87.771  55.786  1.00 38.09           H  
ATOM   3297  HB2 LEU A 217       4.136  86.171  54.484  1.00 40.88           H  
ATOM   3298  HB3 LEU A 217       3.755  87.662  54.089  1.00 40.88           H  
ATOM   3299  HG  LEU A 217       5.178  86.916  56.394  1.00 38.78           H  
ATOM   3300 HD11 LEU A 217       7.028  88.007  55.450  1.00 32.80           H  
ATOM   3301 HD12 LEU A 217       6.545  86.832  54.497  1.00 32.80           H  
ATOM   3302 HD13 LEU A 217       6.170  88.337  54.154  1.00 32.80           H  
ATOM   3303 HD21 LEU A 217       5.468  89.222  56.804  1.00 39.65           H  
ATOM   3304 HD22 LEU A 217       4.434  89.522  55.635  1.00 39.65           H  
ATOM   3305 HD23 LEU A 217       3.952  88.767  56.947  1.00 39.65           H  
ATOM   3306  N   ASP A 218       0.903  85.160  54.894  1.00 35.42           N  
ATOM   3307  CA  ASP A 218      -0.142  84.565  54.060  1.00 48.66           C  
ATOM   3308  C   ASP A 218       0.336  84.386  52.622  1.00 51.15           C  
ATOM   3309  O   ASP A 218      -0.368  84.684  51.656  1.00 52.78           O  
ATOM   3310  CB  ASP A 218      -1.448  85.361  54.149  1.00 57.30           C  
ATOM   3311  CG  ASP A 218      -2.130  85.199  55.503  1.00 66.53           C  
ATOM   3312  OD1 ASP A 218      -2.312  84.032  55.932  1.00 68.73           O  
ATOM   3313  OD2 ASP A 218      -2.451  86.231  56.144  1.00 69.99           O1-
ATOM   3314  H   ASP A 218       1.096  84.697  55.592  1.00 42.27           H  
ATOM   3315  HA  ASP A 218      -0.338  83.677  54.396  1.00 58.15           H  
ATOM   3316  HB2 ASP A 218      -1.256  86.302  54.017  1.00 68.53           H  
ATOM   3317  HB3 ASP A 218      -2.059  85.047  53.464  1.00 68.53           H  
ATOM   3318  N   ILE A 219       1.548  83.880  52.479  1.00 51.35           N  
ATOM   3319  CA  ILE A 219       2.117  83.525  51.187  1.00 52.09           C  
ATOM   3320  C   ILE A 219       1.988  82.018  51.073  1.00 46.03           C  
ATOM   3321  O   ILE A 219       2.647  81.277  51.813  1.00 41.74           O  
ATOM   3322  CB  ILE A 219       3.587  83.960  51.110  1.00 58.19           C  
ATOM   3323  CG1 ILE A 219       3.718  85.441  51.498  1.00 62.25           C  
ATOM   3324  CG2 ILE A 219       4.187  83.687  49.748  1.00 59.92           C  
ATOM   3325  CD1 ILE A 219       5.064  86.071  51.157  1.00 68.06           C  
ATOM   3326  H   ILE A 219       2.080  83.727  53.137  1.00 61.39           H  
ATOM   3327  HA  ILE A 219       1.629  83.946  50.463  1.00 62.28           H  
ATOM   3328  HB  ILE A 219       4.090  83.428  51.747  1.00 69.59           H  
ATOM   3329 HG12 ILE A 219       3.033  85.944  51.031  1.00 74.46           H  
ATOM   3330 HG13 ILE A 219       3.593  85.521  52.457  1.00 74.46           H  
ATOM   3331 HG21 ILE A 219       5.132  83.903  49.770  1.00 71.67           H  
ATOM   3332 HG22 ILE A 219       4.067  82.749  49.533  1.00 71.67           H  
ATOM   3333 HG23 ILE A 219       3.737  84.238  49.089  1.00 71.67           H  
ATOM   3334 HD11 ILE A 219       5.082  86.981  51.494  1.00 81.44           H  
ATOM   3335 HD12 ILE A 219       5.770  85.551  51.572  1.00 81.44           H  
ATOM   3336 HD13 ILE A 219       5.176  86.073  50.194  1.00 81.44           H  
ATOM   3337  N   GLU A 220       1.169  81.549  50.133  1.00 50.70           N  
ATOM   3338  CA  GLU A 220       0.882  80.118  50.078  1.00 56.65           C  
ATOM   3339  C   GLU A 220       2.099  79.304  49.647  1.00 56.21           C  
ATOM   3340  O   GLU A 220       2.267  78.162  50.097  1.00 50.38           O  
ATOM   3341  CB  GLU A 220      -0.321  79.833  49.176  1.00 63.53           C  
ATOM   3342  CG  GLU A 220      -1.625  79.630  49.944  1.00 71.17           C  
ATOM   3343  CD  GLU A 220      -2.820  79.441  49.028  1.00 75.24           C  
ATOM   3344  OE1 GLU A 220      -2.664  79.657  47.804  1.00 76.14           O  
ATOM   3345  OE2 GLU A 220      -3.909  79.079  49.533  1.00 75.08           O1-
ATOM   3346  H   GLU A 220       0.777  82.024  49.532  1.00 60.61           H  
ATOM   3347  HA  GLU A 220       0.640  79.827  50.971  1.00 67.75           H  
ATOM   3348  HB2 GLU A 220      -0.445  80.583  48.573  1.00 76.00           H  
ATOM   3349  HB3 GLU A 220      -0.147  79.025  48.668  1.00 76.00           H  
ATOM   3350  HG2 GLU A 220      -1.545  78.840  50.500  1.00 85.17           H  
ATOM   3351  HG3 GLU A 220      -1.791  80.410  50.497  1.00 85.17           H  
ATOM   3352  N   ARG A 221       2.948  79.866  48.781  1.00 57.73           N  
ATOM   3353  CA  ARG A 221       4.153  79.189  48.296  1.00 59.90           C  
ATOM   3354  C   ARG A 221       5.293  80.197  48.229  1.00 49.10           C  
ATOM   3355  O   ARG A 221       5.563  80.797  47.178  1.00 44.13           O  
ATOM   3356  CB  ARG A 221       3.899  78.535  46.933  1.00 70.90           C  
ATOM   3357  CG  ARG A 221       5.069  77.729  46.392  1.00 77.55           C  
ATOM   3358  CD  ARG A 221       5.559  76.712  47.407  1.00 80.66           C  
ATOM   3359  NE  ARG A 221       6.561  75.805  46.852  1.00 83.33           N  
ATOM   3360  CZ  ARG A 221       7.858  76.089  46.736  1.00 84.00           C  
ATOM   3361  NH1 ARG A 221       8.326  77.267  47.131  1.00 84.65           N  
ATOM   3362  NH2 ARG A 221       8.692  75.190  46.225  1.00 81.85           N1+
ATOM   3363  H   ARG A 221       2.844  80.654  48.454  1.00 69.05           H  
ATOM   3364  HA  ARG A 221       4.408  78.495  48.924  1.00 71.65           H  
ATOM   3365  HB2 ARG A 221       3.142  77.934  47.015  1.00 84.84           H  
ATOM   3366  HB3 ARG A 221       3.700  79.232  46.289  1.00 84.84           H  
ATOM   3367  HG2 ARG A 221       4.791  77.254  45.594  1.00 92.82           H  
ATOM   3368  HG3 ARG A 221       5.803  78.329  46.183  1.00 92.82           H  
ATOM   3369  HD2 ARG A 221       5.959  77.179  48.157  1.00 96.55           H  
ATOM   3370  HD3 ARG A 221       4.807  76.180  47.711  1.00 96.55           H  
ATOM   3371  HE  ARG A 221       6.296  75.033  46.580  1.00 99.76           H  
ATOM   3372 HH11 ARG A 221       7.792  77.853  47.464  1.00101.34           H  
ATOM   3373 HH12 ARG A 221       9.164  77.445  47.054  1.00101.34           H  
ATOM   3374 HH21 ARG A 221       8.395  74.425  45.968  1.00 97.98           H  
ATOM   3375 HH22 ARG A 221       9.529  75.373  46.151  1.00 97.98           H  
ATOM   3376  N   PRO A 222       5.997  80.406  49.340  1.00 41.14           N  
ATOM   3377  CA  PRO A 222       7.052  81.428  49.354  1.00 38.95           C  
ATOM   3378  C   PRO A 222       8.141  81.139  48.333  1.00 36.32           C  
ATOM   3379  O   PRO A 222       8.588  80.002  48.181  1.00 32.72           O  
ATOM   3380  CB  PRO A 222       7.597  81.364  50.785  1.00 34.70           C  
ATOM   3381  CG  PRO A 222       6.470  80.787  51.595  1.00 34.41           C  
ATOM   3382  CD  PRO A 222       5.736  79.850  50.680  1.00 37.15           C  
ATOM   3383  HA  PRO A 222       6.670  82.303  49.181  1.00 46.50           H  
ATOM   3384  HB2 PRO A 222       8.379  80.789  50.816  1.00 41.41           H  
ATOM   3385  HB3 PRO A 222       7.828  82.254  51.092  1.00 41.41           H  
ATOM   3386  HG2 PRO A 222       6.829  80.309  52.359  1.00 41.05           H  
ATOM   3387  HG3 PRO A 222       5.886  81.501  51.895  1.00 41.05           H  
ATOM   3388  HD2 PRO A 222       6.089  78.949  50.754  1.00 44.35           H  
ATOM   3389  HD3 PRO A 222       4.786  79.851  50.876  1.00 44.35           H  
ATOM   3390  N   THR A 223       8.574  82.194  47.646  1.00 39.62           N  
ATOM   3391  CA  THR A 223       9.678  82.137  46.703  1.00 45.91           C  
ATOM   3392  C   THR A 223      10.970  82.588  47.384  1.00 46.43           C  
ATOM   3393  O   THR A 223      10.982  83.011  48.540  1.00 46.03           O  
ATOM   3394  CB  THR A 223       9.393  83.046  45.506  1.00 49.74           C  
ATOM   3395  OG1 THR A 223       8.802  84.272  45.963  1.00 48.71           O  
ATOM   3396  CG2 THR A 223       8.459  82.358  44.530  1.00 52.92           C  
ATOM   3397  H   THR A 223       8.230  82.980  47.715  1.00 47.31           H  
ATOM   3398  HA  THR A 223       9.776  81.221  46.401  1.00 54.86           H  
ATOM   3399  HB  THR A 223      10.221  83.246  45.043  1.00 59.45           H  
ATOM   3400 HG21 THR A 223       8.277  82.941  43.777  1.00 63.27           H  
ATOM   3401 HG22 THR A 223       8.864  81.539  44.204  1.00 63.27           H  
ATOM   3402 HG23 THR A 223       7.621  82.141  44.969  1.00 63.27           H  
ATOM   3403  HG1 THR A 223       8.657  84.781  45.311  1.00 58.21           H  
ATOM   3404  N   TYR A 224      12.080  82.515  46.643  1.00 46.32           N  
ATOM   3405  CA  TYR A 224      13.345  83.001  47.186  1.00 42.74           C  
ATOM   3406  C   TYR A 224      13.307  84.506  47.449  1.00 39.54           C  
ATOM   3407  O   TYR A 224      13.917  84.977  48.414  1.00 36.60           O  
ATOM   3408  CB  TYR A 224      14.499  82.653  46.244  1.00 39.67           C  
ATOM   3409  CG  TYR A 224      14.982  81.220  46.349  1.00 38.88           C  
ATOM   3410  CD1 TYR A 224      15.014  80.553  47.571  1.00 37.68           C  
ATOM   3411  CD2 TYR A 224      15.407  80.532  45.220  1.00 36.77           C  
ATOM   3412  CE1 TYR A 224      15.457  79.246  47.659  1.00 35.05           C  
ATOM   3413  CE2 TYR A 224      15.848  79.226  45.300  1.00 32.06           C  
ATOM   3414  CZ  TYR A 224      15.875  78.592  46.518  1.00 33.76           C  
ATOM   3415  OH  TYR A 224      16.318  77.294  46.582  1.00 34.39           O  
ATOM   3416  H   TYR A 224      12.124  82.196  45.846  1.00 55.35           H  
ATOM   3417  HA  TYR A 224      13.509  82.554  48.031  1.00 51.05           H  
ATOM   3418  HB2 TYR A 224      14.207  82.798  45.330  1.00 47.36           H  
ATOM   3419  HB3 TYR A 224      15.250  83.232  46.448  1.00 47.36           H  
ATOM   3420  HD1 TYR A 224      14.734  80.994  48.340  1.00 44.98           H  
ATOM   3421  HD2 TYR A 224      15.395  80.960  44.394  1.00 43.88           H  
ATOM   3422  HE1 TYR A 224      15.473  78.812  48.481  1.00 41.82           H  
ATOM   3423  HE2 TYR A 224      16.125  78.778  44.533  1.00 38.24           H  
ATOM   3424  HH  TYR A 224      15.744  76.814  46.964  1.00 41.03           H  
ATOM   3425  N   THR A 225      12.604  85.273  46.608  1.00 42.09           N  
ATOM   3426  CA  THR A 225      12.477  86.709  46.844  1.00 45.23           C  
ATOM   3427  C   THR A 225      11.766  86.986  48.164  1.00 43.33           C  
ATOM   3428  O   THR A 225      12.174  87.870  48.930  1.00 38.56           O  
ATOM   3429  CB  THR A 225      11.718  87.364  45.689  1.00 50.40           C  
ATOM   3430  OG1 THR A 225      12.362  87.052  44.447  1.00 50.34           O  
ATOM   3431  CG2 THR A 225      11.678  88.875  45.875  1.00 56.20           C  
ATOM   3432  H   THR A 225      12.198  84.989  45.906  1.00 50.28           H  
ATOM   3433  HA  THR A 225      13.364  87.099  46.886  1.00 54.04           H  
ATOM   3434  HB  THR A 225      10.807  87.030  45.668  1.00 60.24           H  
ATOM   3435 HG21 THR A 225      11.217  89.289  45.128  1.00 67.21           H  
ATOM   3436 HG22 THR A 225      11.209  89.096  46.695  1.00 67.21           H  
ATOM   3437 HG23 THR A 225      12.580  89.228  45.923  1.00 67.21           H  
ATOM   3438  HG1 THR A 225      11.944  87.405  43.810  1.00 60.18           H  
ATOM   3439  N   ASN A 226      10.702  86.235  48.450  1.00 44.14           N  
ATOM   3440  CA  ASN A 226      10.020  86.383  49.728  1.00 42.90           C  
ATOM   3441  C   ASN A 226      10.961  86.059  50.874  1.00 39.89           C  
ATOM   3442  O   ASN A 226      11.063  86.818  51.846  1.00 36.06           O  
ATOM   3443  CB  ASN A 226       8.795  85.472  49.775  1.00 47.12           C  
ATOM   3444  CG  ASN A 226       7.778  85.812  48.715  1.00 50.47           C  
ATOM   3445  OD1 ASN A 226       7.163  84.925  48.133  1.00 49.58           O  
ATOM   3446  ND2 ASN A 226       7.597  87.103  48.453  1.00 54.84           N  
ATOM   3447  H   ASN A 226      10.361  85.643  47.927  1.00 52.73           H  
ATOM   3448  HA  ASN A 226       9.719  87.301  49.821  1.00 51.25           H  
ATOM   3449  HB2 ASN A 226       9.078  84.555  49.638  1.00 56.31           H  
ATOM   3450  HB3 ASN A 226       8.368  85.562  50.641  1.00 56.31           H  
ATOM   3451 HD21 ASN A 226       7.027  87.344  47.856  1.00 65.58           H  
ATOM   3452 HD22 ASN A 226       8.049  87.696  48.881  1.00 65.58           H  
ATOM   3453  N   LEU A 227      11.667  84.931  50.774  1.00 42.50           N  
ATOM   3454  CA  LEU A 227      12.550  84.522  51.860  1.00 41.44           C  
ATOM   3455  C   LEU A 227      13.673  85.530  52.058  1.00 38.99           C  
ATOM   3456  O   LEU A 227      13.988  85.910  53.192  1.00 35.82           O  
ATOM   3457  CB  LEU A 227      13.123  83.134  51.578  1.00 35.80           C  
ATOM   3458  CG  LEU A 227      12.151  81.995  51.300  1.00 32.63           C  
ATOM   3459  CD1 LEU A 227      12.907  80.669  51.422  1.00 32.65           C  
ATOM   3460  CD2 LEU A 227      10.995  82.037  52.248  1.00 35.60           C  
ATOM   3461  H   LEU A 227      11.651  84.397  50.100  1.00 50.77           H  
ATOM   3462  HA  LEU A 227      12.033  84.474  52.680  1.00 49.49           H  
ATOM   3463  HB2 LEU A 227      13.696  83.206  50.799  1.00 42.72           H  
ATOM   3464  HB3 LEU A 227      13.645  82.870  52.351  1.00 42.72           H  
ATOM   3465  HG  LEU A 227      11.788  82.077  50.405  1.00 38.92           H  
ATOM   3466 HD11 LEU A 227      12.290  79.938  51.264  1.00 38.95           H  
ATOM   3467 HD12 LEU A 227      13.619  80.649  50.763  1.00 38.95           H  
ATOM   3468 HD13 LEU A 227      13.281  80.599  52.315  1.00 38.95           H  
ATOM   3469 HD21 LEU A 227      10.345  81.367  51.982  1.00 42.49           H  
ATOM   3470 HD22 LEU A 227      11.314  81.850  53.145  1.00 42.49           H  
ATOM   3471 HD23 LEU A 227      10.593  82.919  52.217  1.00 42.49           H  
ATOM   3472  N   ASN A 228      14.292  85.974  50.960  1.00 38.32           N  
ATOM   3473  CA  ASN A 228      15.463  86.838  51.069  1.00 35.79           C  
ATOM   3474  C   ASN A 228      15.091  88.185  51.659  1.00 33.75           C  
ATOM   3475  O   ASN A 228      15.862  88.770  52.427  1.00 32.71           O  
ATOM   3476  CB  ASN A 228      16.121  87.008  49.701  1.00 34.04           C  
ATOM   3477  CG  ASN A 228      16.718  85.711  49.181  1.00 29.50           C  
ATOM   3478  OD1 ASN A 228      16.912  84.754  49.932  1.00 26.95           O  
ATOM   3479  ND2 ASN A 228      17.020  85.678  47.896  1.00 29.31           N  
ATOM   3480  H   ASN A 228      14.056  85.791  50.153  1.00 45.75           H  
ATOM   3481  HA  ASN A 228      16.110  86.421  51.659  1.00 42.71           H  
ATOM   3482  HB2 ASN A 228      15.456  87.310  49.064  1.00 40.61           H  
ATOM   3483  HB3 ASN A 228      16.835  87.661  49.771  1.00 40.61           H  
ATOM   3484 HD21 ASN A 228      17.361  84.967  47.552  1.00 34.93           H  
ATOM   3485 HD22 ASN A 228      16.877  86.367  47.403  1.00 34.93           H  
ATOM   3486  N   ARG A 229      13.902  88.692  51.332  0.50 33.31           N  
ATOM   3487  CA  ARG A 229      13.488  89.977  51.885  0.50 32.13           C  
ATOM   3488  C   ARG A 229      13.299  89.891  53.395  0.50 29.42           C  
ATOM   3489  O   ARG A 229      13.674  90.815  54.127  0.50 30.65           O  
ATOM   3490  CB  ARG A 229      12.226  90.472  51.180  0.50 32.06           C  
ATOM   3491  CG  ARG A 229      12.519  91.144  49.846  0.50 35.46           C  
ATOM   3492  CD  ARG A 229      11.394  92.067  49.406  0.50 38.39           C  
ATOM   3493  NE  ARG A 229      10.217  91.314  48.985  0.50 40.87           N  
ATOM   3494  CZ  ARG A 229       9.728  91.320  47.750  0.50 42.27           C  
ATOM   3495  NH1 ARG A 229      10.311  92.053  46.807  0.50 43.38           N  
ATOM   3496  NH2 ARG A 229       8.652  90.600  47.458  0.50 42.43           N1+
ATOM   3497  H   ARG A 229      13.332  88.320  50.806  0.50 39.74           H  
ATOM   3498  HA  ARG A 229      14.181  90.635  51.719  0.50 38.33           H  
ATOM   3499  HB2 ARG A 229      11.641  89.717  51.014  0.50 38.24           H  
ATOM   3500  HB3 ARG A 229      11.780  91.118  51.750  0.50 38.24           H  
ATOM   3501  HG2 ARG A 229      13.329  91.672  49.926  0.50 42.31           H  
ATOM   3502  HG3 ARG A 229      12.634  90.462  49.165  0.50 42.31           H  
ATOM   3503  HD2 ARG A 229      11.141  92.640  50.147  0.50 45.83           H  
ATOM   3504  HD3 ARG A 229      11.695  92.606  48.658  0.50 45.83           H  
ATOM   3505  HE  ARG A 229       9.815  90.834  49.575  0.50 48.81           H  
ATOM   3506 HH11 ARG A 229      11.006  92.523  46.996  0.50 51.83           H  
ATOM   3507 HH12 ARG A 229       9.994  92.057  46.007  0.50 51.83           H  
ATOM   3508 HH21 ARG A 229       8.272  90.129  48.069  0.50 50.68           H  
ATOM   3509 HH22 ARG A 229       8.336  90.604  46.659  0.50 50.68           H  
ATOM   3510  N   LEU A 230      12.733  88.788  53.885  1.00 24.76           N  
ATOM   3511  CA  LEU A 230      12.646  88.607  55.324  1.00 23.77           C  
ATOM   3512  C   LEU A 230      14.033  88.438  55.907  1.00 24.76           C  
ATOM   3513  O   LEU A 230      14.357  89.032  56.939  1.00 32.38           O  
ATOM   3514  CB  LEU A 230      11.777  87.401  55.666  1.00 28.06           C  
ATOM   3515  CG  LEU A 230      11.599  87.121  57.162  1.00 32.15           C  
ATOM   3516  CD1 LEU A 230      11.113  88.360  57.921  1.00 36.98           C  
ATOM   3517  CD2 LEU A 230      10.638  85.965  57.400  1.00 31.59           C  
ATOM   3518  H   LEU A 230      12.403  88.149  53.412  1.00 29.48           H  
ATOM   3519  HA  LEU A 230      12.224  89.387  55.718  1.00 28.29           H  
ATOM   3520  HB2 LEU A 230      10.894  87.546  55.292  1.00 33.44           H  
ATOM   3521  HB3 LEU A 230      12.181  86.613  55.270  1.00 33.44           H  
ATOM   3522  HG  LEU A 230      12.470  86.875  57.513  1.00 38.34           H  
ATOM   3523 HD11 LEU A 230      10.999  88.133  58.857  1.00 44.14           H  
ATOM   3524 HD12 LEU A 230      11.772  89.066  57.829  1.00 44.14           H  
ATOM   3525 HD13 LEU A 230      10.266  88.647  57.546  1.00 44.14           H  
ATOM   3526 HD21 LEU A 230      10.553  85.815  58.355  1.00 37.68           H  
ATOM   3527 HD22 LEU A 230       9.773  86.191  57.023  1.00 37.68           H  
ATOM   3528 HD23 LEU A 230      10.988  85.169  56.971  1.00 37.68           H  
ATOM   3529  N   ILE A 231      14.880  87.655  55.234  1.00 26.76           N  
ATOM   3530  CA  ILE A 231      16.226  87.402  55.741  1.00 29.38           C  
ATOM   3531  C   ILE A 231      17.005  88.704  55.843  1.00 24.77           C  
ATOM   3532  O   ILE A 231      17.667  88.969  56.850  1.00 26.89           O  
ATOM   3533  CB  ILE A 231      16.952  86.365  54.863  1.00 32.86           C  
ATOM   3534  CG1 ILE A 231      16.301  84.994  55.017  1.00 38.90           C  
ATOM   3535  CG2 ILE A 231      18.412  86.263  55.252  1.00 32.62           C  
ATOM   3536  CD1 ILE A 231      16.932  83.905  54.176  1.00 41.67           C  
ATOM   3537  H   ILE A 231      14.700  87.263  54.490  1.00 31.88           H  
ATOM   3538  HA  ILE A 231      16.153  87.029  56.633  1.00 35.01           H  
ATOM   3539  HB  ILE A 231      16.884  86.659  53.941  1.00 39.20           H  
ATOM   3540 HG12 ILE A 231      16.367  84.722  55.946  1.00 46.45           H  
ATOM   3541 HG13 ILE A 231      15.369  85.062  54.756  1.00 46.45           H  
ATOM   3542 HG21 ILE A 231      18.847  85.613  54.678  1.00 38.90           H  
ATOM   3543 HG22 ILE A 231      18.830  87.132  55.145  1.00 38.90           H  
ATOM   3544 HG23 ILE A 231      18.473  85.979  56.178  1.00 38.90           H  
ATOM   3545 HD11 ILE A 231      16.389  83.104  54.238  1.00 49.76           H  
ATOM   3546 HD12 ILE A 231      16.977  84.204  53.254  1.00 49.76           H  
ATOM   3547 HD13 ILE A 231      17.825  83.727  54.509  1.00 49.76           H  
ATOM   3548  N   SER A 232      16.929  89.542  54.809  1.00 29.33           N  
ATOM   3549  CA  SER A 232      17.698  90.782  54.823  1.00 38.10           C  
ATOM   3550  C   SER A 232      17.292  91.691  55.977  1.00 37.72           C  
ATOM   3551  O   SER A 232      18.119  92.468  56.472  1.00 35.62           O  
ATOM   3552  CB  SER A 232      17.550  91.517  53.493  1.00 54.20           C  
ATOM   3553  OG  SER A 232      16.229  91.414  52.992  1.00 64.80           O  
ATOM   3554  H   SER A 232      16.452  89.419  54.105  1.00 34.96           H  
ATOM   3555  HA  SER A 232      18.635  90.557  54.937  1.00 45.49           H  
ATOM   3556  HB2 SER A 232      17.763  92.453  53.626  1.00 64.81           H  
ATOM   3557  HB3 SER A 232      18.161  91.126  52.849  1.00 64.81           H  
ATOM   3558  HG  SER A 232      16.110  90.657  52.649  1.00 77.52           H  
ATOM   3559  N   GLN A 233      16.029  91.626  56.408  1.00 37.07           N  
ATOM   3560  CA  GLN A 233      15.607  92.380  57.583  1.00 39.11           C  
ATOM   3561  C   GLN A 233      16.381  91.924  58.811  1.00 35.18           C  
ATOM   3562  O   GLN A 233      17.016  92.729  59.500  1.00 38.93           O  
ATOM   3563  CB  GLN A 233      14.105  92.209  57.816  1.00 49.48           C  
ATOM   3564  CG  GLN A 233      13.222  92.891  56.797  1.00 56.22           C  
ATOM   3565  CD  GLN A 233      13.295  94.395  56.889  1.00 57.11           C  
ATOM   3566  OE1 GLN A 233      13.902  94.932  57.806  1.00 57.43           O  
ATOM   3567  NE2 GLN A 233      12.682  95.084  55.934  1.00 57.93           N  
ATOM   3568  H   GLN A 233      15.408  91.159  56.041  1.00 44.25           H  
ATOM   3569  HA  GLN A 233      15.782  93.322  57.428  1.00 46.70           H  
ATOM   3570  HB2 GLN A 233      13.896  91.262  57.794  1.00 59.14           H  
ATOM   3571  HB3 GLN A 233      13.884  92.577  58.686  1.00 59.14           H  
ATOM   3572  HG2 GLN A 233      13.503  92.629  55.907  1.00 67.23           H  
ATOM   3573  HG3 GLN A 233      12.301  92.624  56.946  1.00 67.23           H  
ATOM   3574 HE21 GLN A 233      12.269  94.671  55.302  1.00 69.28           H  
ATOM   3575 HE22 GLN A 233      12.698  95.944  55.946  1.00 69.28           H  
ATOM   3576  N   ILE A 234      16.335  90.621  59.102  1.00 34.06           N  
ATOM   3577  CA  ILE A 234      17.052  90.095  60.259  1.00 29.92           C  
ATOM   3578  C   ILE A 234      18.535  90.397  60.141  1.00 32.58           C  
ATOM   3579  O   ILE A 234      19.191  90.758  61.127  1.00 33.42           O  
ATOM   3580  CB  ILE A 234      16.783  88.589  60.416  1.00 29.50           C  
ATOM   3581  CG1 ILE A 234      15.303  88.340  60.704  1.00 29.35           C  
ATOM   3582  CG2 ILE A 234      17.639  88.022  61.526  1.00 32.74           C  
ATOM   3583  CD1 ILE A 234      14.606  87.513  59.644  1.00 34.85           C  
ATOM   3584  H   ILE A 234      15.902  90.032  58.650  1.00 40.64           H  
ATOM   3585  HA  ILE A 234      16.720  90.537  61.056  1.00 35.67           H  
ATOM   3586  HB  ILE A 234      17.014  88.145  59.585  1.00 35.16           H  
ATOM   3587 HG12 ILE A 234      15.224  87.867  61.547  1.00 34.99           H  
ATOM   3588 HG13 ILE A 234      14.848  89.195  60.760  1.00 34.99           H  
ATOM   3589 HG21 ILE A 234      17.415  87.087  61.652  1.00 39.05           H  
ATOM   3590 HG22 ILE A 234      18.573  88.108  61.280  1.00 39.05           H  
ATOM   3591 HG23 ILE A 234      17.466  88.517  62.343  1.00 39.05           H  
ATOM   3592 HD11 ILE A 234      13.683  87.376  59.908  1.00 41.58           H  
ATOM   3593 HD12 ILE A 234      14.641  87.989  58.799  1.00 41.58           H  
ATOM   3594 HD13 ILE A 234      15.058  86.659  59.562  1.00 41.58           H  
ATOM   3595  N   VAL A 235      19.087  90.263  58.933  1.00 39.05           N  
ATOM   3596  CA  VAL A 235      20.496  90.587  58.721  1.00 39.68           C  
ATOM   3597  C   VAL A 235      20.748  92.063  59.005  1.00 29.35           C  
ATOM   3598  O   VAL A 235      21.700  92.429  59.704  1.00 25.62           O  
ATOM   3599  CB  VAL A 235      20.929  90.197  57.297  1.00 43.65           C  
ATOM   3600  CG1 VAL A 235      22.282  90.835  56.963  1.00 43.02           C  
ATOM   3601  CG2 VAL A 235      20.983  88.681  57.157  1.00 47.10           C  
ATOM   3602  H   VAL A 235      18.673  89.991  58.230  1.00 46.63           H  
ATOM   3603  HA  VAL A 235      21.030  90.070  59.344  1.00 47.37           H  
ATOM   3604  HB  VAL A 235      20.278  90.529  56.659  1.00 52.14           H  
ATOM   3605 HG11 VAL A 235      22.592  90.489  56.111  1.00 51.39           H  
ATOM   3606 HG12 VAL A 235      22.172  91.797  56.909  1.00 51.39           H  
ATOM   3607 HG13 VAL A 235      22.917  90.612  57.662  1.00 51.39           H  
ATOM   3608 HG21 VAL A 235      21.259  88.457  56.254  1.00 56.29           H  
ATOM   3609 HG22 VAL A 235      21.621  88.327  57.796  1.00 56.29           H  
ATOM   3610 HG23 VAL A 235      20.102  88.316  57.333  1.00 56.29           H  
ATOM   3611  N   SER A 236      19.893  92.932  58.469  1.00 24.62           N  
ATOM   3612  CA  SER A 236      20.119  94.362  58.616  1.00 24.12           C  
ATOM   3613  C   SER A 236      20.065  94.775  60.079  1.00 31.38           C  
ATOM   3614  O   SER A 236      20.892  95.569  60.541  1.00 31.92           O  
ATOM   3615  CB  SER A 236      19.085  95.135  57.813  1.00 20.49           C  
ATOM   3616  OG  SER A 236      19.088  96.486  58.221  1.00 27.26           O  
ATOM   3617  H   SER A 236      19.188  92.721  58.023  1.00 29.31           H  
ATOM   3618  HA  SER A 236      20.999  94.579  58.270  1.00 28.71           H  
ATOM   3619  HB2 SER A 236      19.306  95.083  56.870  1.00 24.35           H  
ATOM   3620  HB3 SER A 236      18.206  94.754  57.969  1.00 24.35           H  
ATOM   3621  HG  SER A 236      18.413  96.881  57.914  1.00 32.47           H  
ATOM   3622  N   SER A 237      19.108  94.228  60.828  1.00 39.74           N  
ATOM   3623  CA  SER A 237      19.010  94.542  62.245  1.00 49.49           C  
ATOM   3624  C   SER A 237      20.218  94.035  63.026  1.00 48.39           C  
ATOM   3625  O   SER A 237      20.502  94.550  64.113  1.00 46.48           O  
ATOM   3626  CB  SER A 237      17.712  93.955  62.805  1.00 55.53           C  
ATOM   3627  OG  SER A 237      17.804  92.550  62.943  1.00 56.91           O  
ATOM   3628  H   SER A 237      18.512  93.679  60.541  1.00 47.45           H  
ATOM   3629  HA  SER A 237      18.976  95.504  62.365  1.00 59.16           H  
ATOM   3630  HB2 SER A 237      17.540  94.345  63.677  1.00 66.40           H  
ATOM   3631  HB3 SER A 237      16.984  94.164  62.199  1.00 66.40           H  
ATOM   3632  HG  SER A 237      18.162  92.217  62.260  1.00 68.06           H  
ATOM   3633  N   ILE A 238      20.935  93.042  62.502  1.00 47.47           N  
ATOM   3634  CA  ILE A 238      22.128  92.549  63.184  1.00 42.43           C  
ATOM   3635  C   ILE A 238      23.346  93.418  62.872  1.00 42.08           C  
ATOM   3636  O   ILE A 238      24.219  93.615  63.728  1.00 38.07           O  
ATOM   3637  CB  ILE A 238      22.365  91.078  62.813  1.00 39.31           C  
ATOM   3638  CG1 ILE A 238      21.247  90.204  63.383  1.00 42.76           C  
ATOM   3639  CG2 ILE A 238      23.701  90.625  63.325  1.00 38.58           C  
ATOM   3640  CD1 ILE A 238      21.309  88.739  62.920  1.00 45.32           C  
ATOM   3641  H   ILE A 238      20.755  92.643  61.762  1.00 56.72           H  
ATOM   3642  HA  ILE A 238      21.979  92.602  64.141  1.00 50.68           H  
ATOM   3643  HB  ILE A 238      22.358  90.994  61.846  1.00 46.94           H  
ATOM   3644 HG12 ILE A 238      21.309  90.212  64.351  1.00 51.08           H  
ATOM   3645 HG13 ILE A 238      20.393  90.568  63.102  1.00 51.08           H  
ATOM   3646 HG21 ILE A 238      23.810  89.681  63.130  1.00 46.06           H  
ATOM   3647 HG22 ILE A 238      24.398  91.136  62.884  1.00 46.06           H  
ATOM   3648 HG23 ILE A 238      23.739  90.772  64.283  1.00 46.06           H  
ATOM   3649 HD11 ILE A 238      20.542  88.264  63.275  1.00 54.15           H  
ATOM   3650 HD12 ILE A 238      21.294  88.714  61.951  1.00 54.15           H  
ATOM   3651 HD13 ILE A 238      22.128  88.338  63.250  1.00 54.15           H  
ATOM   3652  N   THR A 239      23.438  93.936  61.648  1.00 40.78           N  
ATOM   3653  CA  THR A 239      24.563  94.772  61.256  1.00 40.87           C  
ATOM   3654  C   THR A 239      24.297  96.256  61.469  1.00 40.14           C  
ATOM   3655  O   THR A 239      25.167  97.072  61.154  1.00 43.14           O  
ATOM   3656  CB  THR A 239      24.941  94.531  59.782  1.00 37.77           C  
ATOM   3657  OG1 THR A 239      23.844  94.878  58.929  1.00 36.86           O  
ATOM   3658  CG2 THR A 239      25.295  93.088  59.557  1.00 38.99           C  
ATOM   3659  H   THR A 239      22.857  93.814  61.026  1.00 48.70           H  
ATOM   3660  HA  THR A 239      25.326  94.517  61.797  1.00 48.80           H  
ATOM   3661  HB  THR A 239      25.709  95.081  59.560  1.00 45.09           H  
ATOM   3662 HG21 THR A 239      25.552  92.950  58.633  1.00 46.55           H  
ATOM   3663 HG22 THR A 239      26.034  92.835  60.131  1.00 46.55           H  
ATOM   3664 HG23 THR A 239      24.532  92.525  59.760  1.00 46.55           H  
ATOM   3665  HG1 THR A 239      23.220  94.324  59.024  1.00 44.00           H  
ATOM   3666  N   ALA A 240      23.124  96.631  61.983  1.00 37.89           N  
ATOM   3667  CA  ALA A 240      22.825  98.049  62.168  1.00 31.58           C  
ATOM   3668  C   ALA A 240      23.838  98.714  63.094  1.00 29.17           C  
ATOM   3669  O   ALA A 240      24.237  99.865  62.871  1.00 31.35           O  
ATOM   3670  CB  ALA A 240      21.406  98.223  62.713  1.00 30.11           C  
ATOM   3671  H   ALA A 240      22.497  96.095  62.228  1.00 45.24           H  
ATOM   3672  HA  ALA A 240      22.871  98.491  61.306  1.00 37.66           H  
ATOM   3673  HB1 ALA A 240      21.230  99.169  62.840  1.00 35.90           H  
ATOM   3674  HB2 ALA A 240      20.775  97.853  62.075  1.00 35.90           H  
ATOM   3675  HB3 ALA A 240      21.333  97.756  63.560  1.00 35.90           H  
ATOM   3676  N   SER A 241      24.269  98.003  64.138  1.00 22.35           N  
ATOM   3677  CA  SER A 241      25.200  98.585  65.094  1.00 24.75           C  
ATOM   3678  C   SER A 241      26.545  98.911  64.460  1.00 30.28           C  
ATOM   3679  O   SER A 241      27.305  99.711  65.013  1.00 36.20           O  
ATOM   3680  CB  SER A 241      25.379  97.644  66.293  1.00 25.25           C  
ATOM   3681  OG  SER A 241      25.709  96.326  65.886  1.00 26.18           O  
ATOM   3682  H   SER A 241      24.037  97.193  64.311  1.00 26.58           H  
ATOM   3683  HA  SER A 241      24.830  99.416  65.430  1.00 29.46           H  
ATOM   3684  HB2 SER A 241      26.094  97.986  66.853  1.00 30.07           H  
ATOM   3685  HB3 SER A 241      24.549  97.617  66.795  1.00 30.07           H  
ATOM   3686  HG  SER A 241      26.537  96.263  65.761  1.00 31.18           H  
ATOM   3687  N   LEU A 242      26.871  98.300  63.329  1.00 31.95           N  
ATOM   3688  CA  LEU A 242      28.112  98.615  62.640  1.00 31.13           C  
ATOM   3689  C   LEU A 242      27.959  99.792  61.692  1.00 35.57           C  
ATOM   3690  O   LEU A 242      28.969 100.368  61.269  1.00 33.34           O  
ATOM   3691  CB  LEU A 242      28.583  97.397  61.845  1.00 30.04           C  
ATOM   3692  CG  LEU A 242      28.895  96.133  62.647  1.00 32.67           C  
ATOM   3693  CD1 LEU A 242      28.609  94.868  61.809  1.00 35.22           C  
ATOM   3694  CD2 LEU A 242      30.336  96.154  63.124  1.00 30.66           C  
ATOM   3695  H   LEU A 242      26.391  97.701  62.941  1.00 38.11           H  
ATOM   3696  HA  LEU A 242      28.795  98.834  63.292  1.00 37.11           H  
ATOM   3697  HB2 LEU A 242      27.888  97.166  61.210  1.00 35.81           H  
ATOM   3698  HB3 LEU A 242      29.395  97.642  61.375  1.00 35.81           H  
ATOM   3699  HG  LEU A 242      28.320  96.103  63.428  1.00 38.97           H  
ATOM   3700 HD11 LEU A 242      28.821  94.083  62.339  1.00 42.02           H  
ATOM   3701 HD12 LEU A 242      27.671  94.857  61.563  1.00 42.02           H  
ATOM   3702 HD13 LEU A 242      29.160  94.886  61.011  1.00 42.02           H  
ATOM   3703 HD21 LEU A 242      30.514  95.344  63.627  1.00 36.56           H  
ATOM   3704 HD22 LEU A 242      30.923  96.200  62.353  1.00 36.56           H  
ATOM   3705 HD23 LEU A 242      30.471  96.931  63.689  1.00 36.56           H  
ATOM   3706  N   ARG A 243      26.724 100.160  61.354  1.00 43.41           N  
ATOM   3707  CA  ARG A 243      26.448 101.198  60.371  1.00 51.62           C  
ATOM   3708  C   ARG A 243      25.803 102.435  60.982  1.00 53.96           C  
ATOM   3709  O   ARG A 243      25.504 103.389  60.251  1.00 50.66           O  
ATOM   3710  CB  ARG A 243      25.535 100.639  59.271  1.00 53.68           C  
ATOM   3711  CG  ARG A 243      25.935  99.263  58.742  1.00 50.72           C  
ATOM   3712  CD  ARG A 243      24.966  98.786  57.652  1.00 46.39           C  
ATOM   3713  NE  ARG A 243      23.819  98.062  58.202  1.00 41.59           N  
ATOM   3714  CZ  ARG A 243      22.555  98.465  58.093  1.00 34.49           C  
ATOM   3715  NH1 ARG A 243      22.272  99.585  57.448  1.00 28.17           N  
ATOM   3716  NH2 ARG A 243      21.570  97.748  58.624  1.00 32.92           N1+
ATOM   3717  H   ARG A 243      26.013  99.811  61.690  1.00 51.85           H  
ATOM   3718  HA  ARG A 243      27.285 101.471  59.964  1.00 61.71           H  
ATOM   3719  HB2 ARG A 243      24.635 100.564  59.627  1.00 64.18           H  
ATOM   3720  HB3 ARG A 243      25.545 101.254  58.521  1.00 64.18           H  
ATOM   3721  HG2 ARG A 243      26.826  99.310  58.361  1.00 60.63           H  
ATOM   3722  HG3 ARG A 243      25.920  98.620  59.469  1.00 60.63           H  
ATOM   3723  HD2 ARG A 243      24.631  99.556  57.166  1.00 55.43           H  
ATOM   3724  HD3 ARG A 243      25.436  98.190  57.048  1.00 55.43           H  
ATOM   3725  HE  ARG A 243      23.971  97.328  58.624  1.00 49.67           H  
ATOM   3726 HH11 ARG A 243      22.904 100.052  57.101  1.00 33.57           H  
ATOM   3727 HH12 ARG A 243      21.456  99.846  57.377  1.00 33.57           H  
ATOM   3728 HH21 ARG A 243      21.748  97.018  59.042  1.00 39.27           H  
ATOM   3729 HH22 ARG A 243      20.756  98.014  58.549  1.00 39.27           H  
ATOM   3730  N   PHE A 244      25.562 102.438  62.292  1.00 54.87           N  
ATOM   3731  CA  PHE A 244      24.927 103.561  62.961  1.00 49.36           C  
ATOM   3732  C   PHE A 244      25.590 103.806  64.312  1.00 40.62           C  
ATOM   3733  O   PHE A 244      26.160 102.904  64.931  1.00 38.60           O  
ATOM   3734  CB  PHE A 244      23.429 103.317  63.171  1.00 52.00           C  
ATOM   3735  CG  PHE A 244      22.639 103.238  61.900  1.00 53.18           C  
ATOM   3736  CD1 PHE A 244      22.427 104.366  61.129  1.00 51.98           C  
ATOM   3737  CD2 PHE A 244      22.089 102.035  61.486  1.00 54.89           C  
ATOM   3738  CE1 PHE A 244      21.684 104.300  59.961  1.00 53.45           C  
ATOM   3739  CE2 PHE A 244      21.340 101.957  60.315  1.00 53.43           C  
ATOM   3740  CZ  PHE A 244      21.141 103.089  59.550  1.00 52.77           C  
ATOM   3741  H   PHE A 244      25.761 101.789  62.820  1.00 65.61           H  
ATOM   3742  HA  PHE A 244      25.048 104.354  62.415  1.00 59.00           H  
ATOM   3743  HB2 PHE A 244      23.314 102.477  63.642  1.00 62.17           H  
ATOM   3744  HB3 PHE A 244      23.067 104.046  63.699  1.00 62.17           H  
ATOM   3745  HD1 PHE A 244      22.787 105.180  61.398  1.00 62.14           H  
ATOM   3746  HD2 PHE A 244      22.223 101.270  61.997  1.00 65.64           H  
ATOM   3747  HE1 PHE A 244      21.549 105.066  59.452  1.00 63.90           H  
ATOM   3748  HE2 PHE A 244      20.975 101.144  60.049  1.00 63.88           H  
ATOM   3749  HZ  PHE A 244      20.646 103.042  58.764  1.00 63.09           H  
ATOM   3750  N   ASP A 245      25.494 105.048  64.771  1.00 35.77           N  
ATOM   3751  CA  ASP A 245      26.114 105.424  66.033  1.00 30.58           C  
ATOM   3752  C   ASP A 245      25.516 104.620  67.183  1.00 24.73           C  
ATOM   3753  O   ASP A 245      24.301 104.447  67.282  1.00 22.84           O  
ATOM   3754  CB  ASP A 245      25.897 106.920  66.269  1.00 35.96           C  
ATOM   3755  CG  ASP A 245      26.832 107.495  67.313  1.00 42.54           C  
ATOM   3756  OD1 ASP A 245      27.636 106.722  67.868  1.00 47.35           O  
ATOM   3757  OD2 ASP A 245      26.757 108.716  67.582  1.00 43.48           O1-
ATOM   3758  H   ASP A 245      25.078 105.688  64.374  1.00 42.68           H  
ATOM   3759  HA  ASP A 245      27.066 105.243  66.004  1.00 36.46           H  
ATOM   3760  HB2 ASP A 245      26.048 107.397  65.438  1.00 42.91           H  
ATOM   3761  HB3 ASP A 245      24.986 107.063  66.573  1.00 42.91           H  
ATOM   3762  N   GLY A 246      26.376 104.140  68.067  1.00 24.60           N  
ATOM   3763  CA  GLY A 246      25.915 103.365  69.202  1.00 22.31           C  
ATOM   3764  C   GLY A 246      27.112 102.879  69.978  1.00 27.16           C  
ATOM   3765  O   GLY A 246      28.263 103.120  69.597  1.00 27.98           O  
ATOM   3766  H   GLY A 246      27.228 104.249  68.031  1.00 29.28           H  
ATOM   3767  HA2 GLY A 246      25.361 103.913  69.780  1.00 26.54           H  
ATOM   3768  HA3 GLY A 246      25.399 102.602  68.900  1.00 26.54           H  
ATOM   3769  N   ALA A 247      26.829 102.182  71.080  1.00 34.22           N  
ATOM   3770  CA  ALA A 247      27.881 101.641  71.938  1.00 40.55           C  
ATOM   3771  C   ALA A 247      27.776 100.134  72.136  1.00 40.64           C  
ATOM   3772  O   ALA A 247      28.486  99.580  72.991  1.00 43.02           O  
ATOM   3773  CB  ALA A 247      27.892 102.345  73.298  1.00 43.03           C  
ATOM   3774  H   ALA A 247      26.031 102.009  71.351  1.00 40.83           H  
ATOM   3775  HA  ALA A 247      28.731 101.820  71.507  1.00 48.43           H  
ATOM   3776  HB1 ALA A 247      28.596 101.963  73.845  1.00 51.40           H  
ATOM   3777  HB2 ALA A 247      28.054 103.291  73.163  1.00 51.40           H  
ATOM   3778  HB3 ALA A 247      27.032 102.214  73.727  1.00 51.40           H  
ATOM   3779  N   LEU A 248      26.918  99.461  71.370  1.00 38.80           N  
ATOM   3780  CA  LEU A 248      26.743  98.015  71.442  1.00 40.24           C  
ATOM   3781  C   LEU A 248      26.983  97.404  70.065  1.00 39.26           C  
ATOM   3782  O   LEU A 248      26.414  97.859  69.066  1.00 36.52           O  
ATOM   3783  CB  LEU A 248      25.333  97.678  71.939  1.00 30.95           C  
ATOM   3784  CG  LEU A 248      24.956  96.201  72.010  1.00 26.65           C  
ATOM   3785  CD1 LEU A 248      25.797  95.471  73.027  1.00 23.59           C  
ATOM   3786  CD2 LEU A 248      23.471  96.055  72.335  1.00 30.91           C  
ATOM   3787  H   LEU A 248      26.412  99.833  70.784  1.00 46.33           H  
ATOM   3788  HA  LEU A 248      27.391  97.631  72.053  1.00 48.05           H  
ATOM   3789  HB2 LEU A 248      25.239  98.037  72.836  1.00 36.90           H  
ATOM   3790  HB3 LEU A 248      24.697  98.104  71.343  1.00 36.90           H  
ATOM   3791  HG  LEU A 248      25.126  95.792  71.147  1.00 31.75           H  
ATOM   3792 HD11 LEU A 248      25.527  94.539  73.049  1.00 28.07           H  
ATOM   3793 HD12 LEU A 248      26.731  95.539  72.772  1.00 28.07           H  
ATOM   3794 HD13 LEU A 248      25.662  95.875  73.898  1.00 28.07           H  
ATOM   3795 HD21 LEU A 248      23.248  95.111  72.373  1.00 36.85           H  
ATOM   3796 HD22 LEU A 248      23.293  96.472  73.193  1.00 36.85           H  
ATOM   3797 HD23 LEU A 248      22.952  96.490  71.641  1.00 36.85           H  
ATOM   3798  N   ASN A 249      27.825  96.373  70.020  1.00 38.03           N  
ATOM   3799  CA  ASN A 249      28.158  95.676  68.776  1.00 39.40           C  
ATOM   3800  C   ASN A 249      28.593  96.658  67.687  1.00 35.70           C  
ATOM   3801  O   ASN A 249      28.108  96.624  66.554  1.00 34.75           O  
ATOM   3802  CB  ASN A 249      26.994  94.803  68.288  1.00 34.83           C  
ATOM   3803  CG  ASN A 249      26.646  93.680  69.257  1.00 29.18           C  
ATOM   3804  OD1 ASN A 249      27.418  93.351  70.161  1.00 24.14           O  
ATOM   3805  ND2 ASN A 249      25.474  93.080  69.061  1.00 27.87           N  
ATOM   3806  H   ASN A 249      28.225  96.051  70.710  1.00 45.40           H  
ATOM   3807  HA  ASN A 249      28.909  95.091  68.962  1.00 47.04           H  
ATOM   3808  HB2 ASN A 249      26.207  95.359  68.179  1.00 41.56           H  
ATOM   3809  HB3 ASN A 249      27.236  94.401  67.439  1.00 41.56           H  
ATOM   3810 HD21 ASN A 249      25.226  92.440  69.579  1.00 33.21           H  
ATOM   3811 HD22 ASN A 249      24.964  93.333  68.416  1.00 33.21           H  
ATOM   3812  N   VAL A 250      29.510  97.558  68.039  1.00 35.12           N  
ATOM   3813  CA  VAL A 250      30.010  98.525  67.062  1.00 37.65           C  
ATOM   3814  C   VAL A 250      31.251  97.974  66.368  1.00 36.87           C  
ATOM   3815  O   VAL A 250      31.883  98.664  65.560  1.00 35.57           O  
ATOM   3816  CB  VAL A 250      30.305  99.896  67.704  1.00 37.72           C  
ATOM   3817  CG1 VAL A 250      29.014 100.674  67.930  1.00 41.01           C  
ATOM   3818  CG2 VAL A 250      31.073  99.718  69.002  1.00 38.96           C  
ATOM   3819  H   VAL A 250      29.852  97.628  68.825  1.00 41.90           H  
ATOM   3820  HA  VAL A 250      29.320  98.649  66.392  1.00 44.94           H  
ATOM   3821  HB  VAL A 250      30.857 100.415  67.099  1.00 45.02           H  
ATOM   3822 HG11 VAL A 250      29.231 101.553  68.279  1.00 48.98           H  
ATOM   3823 HG12 VAL A 250      28.544 100.760  67.086  1.00 48.98           H  
ATOM   3824 HG13 VAL A 250      28.462 100.193  68.567  1.00 48.98           H  
ATOM   3825 HG21 VAL A 250      31.321 100.592  69.344  1.00 46.52           H  
ATOM   3826 HG22 VAL A 250      30.508  99.260  69.643  1.00 46.52           H  
ATOM   3827 HG23 VAL A 250      31.870  99.193  68.828  1.00 46.52           H  
ATOM   3828  N   ASP A 251      31.600  96.727  66.674  1.00 39.93           N  
ATOM   3829  CA  ASP A 251      32.868  96.146  66.258  1.00 44.05           C  
ATOM   3830  C   ASP A 251      32.667  94.644  66.108  1.00 38.94           C  
ATOM   3831  O   ASP A 251      32.119  93.993  67.004  1.00 33.11           O  
ATOM   3832  CB  ASP A 251      33.940  96.454  67.312  1.00 53.85           C  
ATOM   3833  CG  ASP A 251      35.259  95.769  67.031  1.00 66.23           C  
ATOM   3834  OD1 ASP A 251      36.136  95.811  67.922  1.00 71.82           O  
ATOM   3835  OD2 ASP A 251      35.427  95.199  65.929  1.00 69.91           O1-
ATOM   3836  H   ASP A 251      31.110  96.189  67.131  1.00 47.68           H  
ATOM   3837  HA  ASP A 251      33.158  96.498  65.402  1.00 52.62           H  
ATOM   3838  HB2 ASP A 251      34.098  97.410  67.330  1.00 64.39           H  
ATOM   3839  HB3 ASP A 251      33.626  96.153  68.178  1.00 64.39           H  
ATOM   3840  N   LEU A 252      33.105  94.097  64.971  1.00 34.48           N  
ATOM   3841  CA  LEU A 252      32.956  92.663  64.745  1.00 32.25           C  
ATOM   3842  C   LEU A 252      33.519  91.845  65.899  1.00 34.89           C  
ATOM   3843  O   LEU A 252      33.085  90.708  66.121  1.00 31.40           O  
ATOM   3844  CB  LEU A 252      33.649  92.258  63.446  1.00 33.18           C  
ATOM   3845  CG  LEU A 252      32.988  92.706  62.143  1.00 37.99           C  
ATOM   3846  CD1 LEU A 252      33.711  92.042  60.968  1.00 42.56           C  
ATOM   3847  CD2 LEU A 252      31.514  92.389  62.106  1.00 37.68           C  
ATOM   3848  H   LEU A 252      33.484  94.527  64.329  1.00 41.14           H  
ATOM   3849  HA  LEU A 252      32.010  92.465  64.662  1.00 38.46           H  
ATOM   3850  HB2 LEU A 252      34.543  92.633  63.454  1.00 39.58           H  
ATOM   3851  HB3 LEU A 252      33.696  91.289  63.422  1.00 39.58           H  
ATOM   3852  HG  LEU A 252      33.058  93.671  62.072  1.00 45.36           H  
ATOM   3853 HD11 LEU A 252      33.292  92.323  60.139  1.00 50.83           H  
ATOM   3854 HD12 LEU A 252      34.642  92.313  60.976  1.00 50.83           H  
ATOM   3855 HD13 LEU A 252      33.647  91.079  61.061  1.00 50.83           H  
ATOM   3856 HD21 LEU A 252      31.160  92.633  61.236  1.00 44.98           H  
ATOM   3857 HD22 LEU A 252      31.391  91.439  62.259  1.00 44.98           H  
ATOM   3858 HD23 LEU A 252      31.064  92.897  62.800  1.00 44.98           H  
ATOM   3859  N   THR A 253      34.487  92.402  66.639  1.00 40.18           N  
ATOM   3860  CA  THR A 253      35.017  91.714  67.809  1.00 44.71           C  
ATOM   3861  C   THR A 253      33.984  91.624  68.921  1.00 46.71           C  
ATOM   3862  O   THR A 253      33.957  90.629  69.653  1.00 41.05           O  
ATOM   3863  CB  THR A 253      36.276  92.419  68.304  1.00 48.30           C  
ATOM   3864  OG1 THR A 253      37.197  92.543  67.212  1.00 47.60           O  
ATOM   3865  CG2 THR A 253      36.909  91.633  69.435  1.00 51.55           C  
ATOM   3866  H   THR A 253      34.846  93.167  66.482  1.00 47.98           H  
ATOM   3867  HA  THR A 253      35.262  90.809  67.558  1.00 53.41           H  
ATOM   3868  HB  THR A 253      36.059  93.301  68.643  1.00 57.72           H  
ATOM   3869 HG21 THR A 253      37.712  92.082  69.742  1.00 61.63           H  
ATOM   3870 HG22 THR A 253      36.287  91.559  70.176  1.00 61.63           H  
ATOM   3871 HG23 THR A 253      37.143  90.743  69.131  1.00 61.63           H  
ATOM   3872  HG1 THR A 253      37.893  92.939  67.466  1.00 56.89           H  
ATOM   3873  N   GLU A 254      33.126  92.640  69.054  1.00 52.25           N  
ATOM   3874  CA  GLU A 254      32.124  92.635  70.114  1.00 52.28           C  
ATOM   3875  C   GLU A 254      31.117  91.505  69.923  1.00 46.47           C  
ATOM   3876  O   GLU A 254      30.654  90.909  70.904  1.00 41.51           O  
ATOM   3877  CB  GLU A 254      31.412  93.987  70.151  1.00 60.48           C  
ATOM   3878  CG  GLU A 254      32.066  95.017  71.046  1.00 67.79           C  
ATOM   3879  CD  GLU A 254      31.145  96.193  71.342  1.00 74.20           C  
ATOM   3880  OE1 GLU A 254      30.113  95.990  72.032  1.00 75.08           O  
ATOM   3881  OE2 GLU A 254      31.456  97.318  70.879  1.00 76.77           O1-
ATOM   3882  H   GLU A 254      33.106  93.335  68.548  1.00 62.46           H  
ATOM   3883  HA  GLU A 254      32.566  92.498  70.966  1.00 62.50           H  
ATOM   3884  HB2 GLU A 254      31.392  94.350  69.252  1.00 72.34           H  
ATOM   3885  HB3 GLU A 254      30.508  93.850  70.474  1.00 72.34           H  
ATOM   3886  HG2 GLU A 254      32.305  94.600  71.889  1.00 81.11           H  
ATOM   3887  HG3 GLU A 254      32.862  95.359  70.608  1.00 81.11           H  
ATOM   3888  N   PHE A 255      30.767  91.192  68.669  1.00 43.47           N  
ATOM   3889  CA  PHE A 255      29.833  90.098  68.413  1.00 41.92           C  
ATOM   3890  C   PHE A 255      30.290  88.816  69.098  1.00 36.39           C  
ATOM   3891  O   PHE A 255      29.473  88.057  69.633  1.00 38.23           O  
ATOM   3892  CB  PHE A 255      29.695  89.864  66.909  1.00 40.69           C  
ATOM   3893  CG  PHE A 255      28.708  90.773  66.234  1.00 39.10           C  
ATOM   3894  CD1 PHE A 255      27.370  90.465  66.214  1.00 42.36           C  
ATOM   3895  CD2 PHE A 255      29.121  91.933  65.611  1.00 37.84           C  
ATOM   3896  CE1 PHE A 255      26.457  91.301  65.581  1.00 42.07           C  
ATOM   3897  CE2 PHE A 255      28.207  92.771  64.971  1.00 35.43           C  
ATOM   3898  CZ  PHE A 255      26.881  92.450  64.957  1.00 38.05           C  
ATOM   3899  H   PHE A 255      31.053  91.592  67.964  1.00 51.93           H  
ATOM   3900  HA  PHE A 255      28.963  90.344  68.764  1.00 50.07           H  
ATOM   3901  HB2 PHE A 255      30.559  90.007  66.492  1.00 48.59           H  
ATOM   3902  HB3 PHE A 255      29.403  88.951  66.762  1.00 48.59           H  
ATOM   3903  HD1 PHE A 255      27.071  89.688  66.628  1.00 50.60           H  
ATOM   3904  HD2 PHE A 255      30.023  92.160  65.619  1.00 45.17           H  
ATOM   3905  HE1 PHE A 255      25.554  91.082  65.580  1.00 50.25           H  
ATOM   3906  HE2 PHE A 255      28.502  93.548  64.554  1.00 42.29           H  
ATOM   3907  HZ  PHE A 255      26.269  93.003  64.528  1.00 45.42           H  
ATOM   3908  N   GLN A 256      31.596  88.568  69.110  1.00 29.88           N  
ATOM   3909  CA  GLN A 256      32.113  87.341  69.698  1.00 30.73           C  
ATOM   3910  C   GLN A 256      32.187  87.448  71.213  1.00 30.50           C  
ATOM   3911  O   GLN A 256      31.787  86.520  71.923  1.00 28.23           O  
ATOM   3912  CB  GLN A 256      33.495  87.033  69.114  1.00 38.32           C  
ATOM   3913  CG  GLN A 256      34.115  85.735  69.596  1.00 49.43           C  
ATOM   3914  CD  GLN A 256      34.923  85.905  70.869  1.00 56.06           C  
ATOM   3915  OE1 GLN A 256      35.600  86.926  71.061  1.00 55.62           O  
ATOM   3916  NE2 GLN A 256      34.850  84.907  71.758  1.00 58.45           N  
ATOM   3917  H   GLN A 256      32.197  89.091  68.786  1.00 35.63           H  
ATOM   3918  HA  GLN A 256      31.518  86.607  69.476  1.00 36.65           H  
ATOM   3919  HB2 GLN A 256      33.416  86.978  68.149  1.00 45.75           H  
ATOM   3920  HB3 GLN A 256      34.099  87.752  69.357  1.00 45.75           H  
ATOM   3921  HG2 GLN A 256      33.409  85.094  69.773  1.00 59.08           H  
ATOM   3922  HG3 GLN A 256      34.708  85.394  68.908  1.00 59.08           H  
ATOM   3923 HE21 GLN A 256      34.363  84.218  71.592  1.00 69.90           H  
ATOM   3924 HE22 GLN A 256      35.289  84.955  72.496  1.00 69.90           H  
ATOM   3925  N   THR A 257      32.709  88.571  71.725  1.00 32.08           N  
ATOM   3926  CA  THR A 257      32.843  88.729  73.171  1.00 35.15           C  
ATOM   3927  C   THR A 257      31.484  88.800  73.852  1.00 34.39           C  
ATOM   3928  O   THR A 257      31.340  88.355  74.995  1.00 33.95           O  
ATOM   3929  CB  THR A 257      33.662  89.979  73.505  1.00 42.90           C  
ATOM   3930  OG1 THR A 257      33.275  91.048  72.639  1.00 50.76           O  
ATOM   3931  CG2 THR A 257      35.154  89.715  73.339  1.00 39.72           C  
ATOM   3932  H   THR A 257      32.987  89.241  71.263  1.00 38.26           H  
ATOM   3933  HA  THR A 257      33.322  87.960  73.518  1.00 41.94           H  
ATOM   3934  HB  THR A 257      33.501  90.228  74.429  1.00 51.25           H  
ATOM   3935 HG21 THR A 257      35.658  90.518  73.545  1.00 47.43           H  
ATOM   3936 HG22 THR A 257      35.434  89.006  73.939  1.00 47.43           H  
ATOM   3937 HG23 THR A 257      35.344  89.450  72.426  1.00 47.43           H  
ATOM   3938  HG1 THR A 257      33.755  91.723  72.783  1.00 60.67           H  
ATOM   3939  N   ASN A 258      30.475  89.331  73.165  1.00 37.59           N  
ATOM   3940  CA  ASN A 258      29.155  89.444  73.765  1.00 44.07           C  
ATOM   3941  C   ASN A 258      28.346  88.161  73.631  1.00 46.51           C  
ATOM   3942  O   ASN A 258      27.514  87.867  74.497  1.00 47.60           O  
ATOM   3943  CB  ASN A 258      28.386  90.606  73.123  1.00 45.69           C  
ATOM   3944  CG  ASN A 258      28.838  91.968  73.644  1.00 40.73           C  
ATOM   3945  OD1 ASN A 258      29.510  92.056  74.668  1.00 37.32           O  
ATOM   3946  ND2 ASN A 258      28.460  93.030  72.944  1.00 38.45           N  
ATOM   3947  H   ASN A 258      30.530  89.628  72.360  1.00 44.87           H  
ATOM   3948  HA  ASN A 258      29.263  89.632  74.710  1.00 52.65           H  
ATOM   3949  HB2 ASN A 258      28.529  90.589  72.164  1.00 54.59           H  
ATOM   3950  HB3 ASN A 258      27.441  90.508  73.319  1.00 54.59           H  
ATOM   3951 HD21 ASN A 258      28.691  93.818  73.200  1.00 45.90           H  
ATOM   3952 HD22 ASN A 258      27.984  92.931  72.234  1.00 45.90           H  
ATOM   3953  N   LEU A 259      28.557  87.392  72.563  1.00 46.06           N  
ATOM   3954  CA  LEU A 259      27.682  86.267  72.270  1.00 38.58           C  
ATOM   3955  C   LEU A 259      28.354  84.907  72.313  1.00 34.38           C  
ATOM   3956  O   LEU A 259      27.642  83.903  72.419  1.00 29.96           O  
ATOM   3957  CB  LEU A 259      27.021  86.431  70.894  1.00 31.51           C  
ATOM   3958  CG  LEU A 259      26.139  87.664  70.739  1.00 34.55           C  
ATOM   3959  CD1 LEU A 259      26.004  88.052  69.280  1.00 35.94           C  
ATOM   3960  CD2 LEU A 259      24.772  87.415  71.350  1.00 41.14           C  
ATOM   3961  H   LEU A 259      29.197  87.503  72.000  1.00 55.03           H  
ATOM   3962  HA  LEU A 259      26.982  86.263  72.941  1.00 46.06           H  
ATOM   3963  HB2 LEU A 259      27.720  86.488  70.224  1.00 37.58           H  
ATOM   3964  HB3 LEU A 259      26.465  85.654  70.727  1.00 37.58           H  
ATOM   3965  HG  LEU A 259      26.553  88.406  71.207  1.00 41.22           H  
ATOM   3966 HD11 LEU A 259      25.449  88.844  69.214  1.00 42.89           H  
ATOM   3967 HD12 LEU A 259      26.886  88.234  68.919  1.00 42.89           H  
ATOM   3968 HD13 LEU A 259      25.593  87.319  68.795  1.00 42.89           H  
ATOM   3969 HD21 LEU A 259      24.233  88.215  71.254  1.00 49.14           H  
ATOM   3970 HD22 LEU A 259      24.351  86.674  70.887  1.00 49.14           H  
ATOM   3971 HD23 LEU A 259      24.881  87.199  72.289  1.00 49.14           H  
ATOM   3972  N   VAL A 260      29.680  84.838  72.256  1.00 39.82           N  
ATOM   3973  CA  VAL A 260      30.366  83.553  72.132  1.00 46.24           C  
ATOM   3974  C   VAL A 260      31.457  83.407  73.187  1.00 48.71           C  
ATOM   3975  O   VAL A 260      32.633  83.695  72.915  1.00 47.22           O  
ATOM   3976  CB  VAL A 260      30.937  83.366  70.714  1.00 45.44           C  
ATOM   3977  CG1 VAL A 260      31.546  81.986  70.563  1.00 47.69           C  
ATOM   3978  CG2 VAL A 260      29.866  83.599  69.654  1.00 44.99           C  
ATOM   3979  H   VAL A 260      30.205  85.519  72.288  1.00 47.54           H  
ATOM   3980  HA  VAL A 260      29.714  82.857  72.308  1.00 55.25           H  
ATOM   3981  HB  VAL A 260      31.636  84.025  70.577  1.00 54.29           H  
ATOM   3982 HG11 VAL A 260      31.888  81.888  69.660  1.00 57.00           H  
ATOM   3983 HG12 VAL A 260      32.269  81.888  71.203  1.00 57.00           H  
ATOM   3984 HG13 VAL A 260      30.862  81.319  70.732  1.00 57.00           H  
ATOM   3985 HG21 VAL A 260      30.247  83.428  68.778  1.00 53.75           H  
ATOM   3986 HG22 VAL A 260      29.125  82.995  69.816  1.00 53.75           H  
ATOM   3987 HG23 VAL A 260      29.562  84.518  69.708  1.00 53.75           H  
ATOM   3988  N   PRO A 261      31.127  82.949  74.394  1.00 51.74           N  
ATOM   3989  CA  PRO A 261      32.188  82.628  75.362  1.00 52.55           C  
ATOM   3990  C   PRO A 261      32.979  81.382  74.999  1.00 56.09           C  
ATOM   3991  O   PRO A 261      34.127  81.253  75.440  1.00 50.81           O  
ATOM   3992  CB  PRO A 261      31.426  82.445  76.682  1.00 52.80           C  
ATOM   3993  CG  PRO A 261      30.028  82.028  76.256  1.00 54.70           C  
ATOM   3994  CD  PRO A 261      29.772  82.752  74.943  1.00 54.34           C  
ATOM   3995  HA  PRO A 261      32.796  83.378  75.452  1.00 62.82           H  
ATOM   3996  HB2 PRO A 261      31.848  81.755  77.218  1.00 63.13           H  
ATOM   3997  HB3 PRO A 261      31.406  83.281  77.174  1.00 63.13           H  
ATOM   3998  HG2 PRO A 261      29.996  81.066  76.131  1.00 65.41           H  
ATOM   3999  HG3 PRO A 261      29.384  82.297  76.930  1.00 65.41           H  
ATOM   4000  HD2 PRO A 261      29.234  82.207  74.348  1.00 64.97           H  
ATOM   4001  HD3 PRO A 261      29.335  83.604  75.099  1.00 64.97           H  
ATOM   4002  N   TYR A 262      32.398  80.468  74.215  1.00 65.08           N  
ATOM   4003  CA  TYR A 262      33.029  79.222  73.791  1.00 70.26           C  
ATOM   4004  C   TYR A 262      33.292  79.294  72.293  1.00 67.86           C  
ATOM   4005  O   TYR A 262      32.338  79.439  71.515  1.00 69.41           O  
ATOM   4006  CB  TYR A 262      32.074  78.068  74.091  1.00 77.00           C  
ATOM   4007  CG  TYR A 262      32.460  77.192  75.261  1.00 87.25           C  
ATOM   4008  CD1 TYR A 262      32.588  77.720  76.546  1.00 90.00           C  
ATOM   4009  CD2 TYR A 262      32.680  75.826  75.082  1.00 93.97           C  
ATOM   4010  CE1 TYR A 262      32.936  76.911  77.622  1.00 93.15           C  
ATOM   4011  CE2 TYR A 262      33.030  75.007  76.148  1.00 96.69           C  
ATOM   4012  CZ  TYR A 262      33.155  75.554  77.416  1.00 97.11           C  
ATOM   4013  OH  TYR A 262      33.503  74.740  78.475  1.00 96.35           O  
ATOM   4014  H   TYR A 262      31.601  80.554  73.903  1.00 77.86           H  
ATOM   4015  HA  TYR A 262      33.871  79.085  74.252  1.00 84.08           H  
ATOM   4016  HB2 TYR A 262      31.199  78.438  74.285  1.00 92.17           H  
ATOM   4017  HB3 TYR A 262      32.027  77.498  73.308  1.00 92.17           H  
ATOM   4018  HD1 TYR A 262      32.437  78.627  76.685  1.00107.76           H  
ATOM   4019  HD2 TYR A 262      32.591  75.457  74.233  1.00112.53           H  
ATOM   4020  HE1 TYR A 262      33.021  77.275  78.474  1.00111.54           H  
ATOM   4021  HE2 TYR A 262      33.178  74.099  76.012  1.00115.79           H  
ATOM   4022  HH  TYR A 262      33.601  73.949  78.209  1.00115.39           H  
ATOM   4023  N   PRO A 263      34.538  79.188  71.827  1.00 62.59           N  
ATOM   4024  CA  PRO A 263      34.770  79.363  70.376  1.00 59.50           C  
ATOM   4025  C   PRO A 263      33.966  78.418  69.490  1.00 54.83           C  
ATOM   4026  O   PRO A 263      33.335  78.861  68.518  1.00 54.39           O  
ATOM   4027  CB  PRO A 263      36.287  79.164  70.233  1.00 58.42           C  
ATOM   4028  CG  PRO A 263      36.844  79.512  71.596  1.00 58.87           C  
ATOM   4029  CD  PRO A 263      35.797  79.035  72.582  1.00 60.02           C  
ATOM   4030  HA  PRO A 263      34.544  80.274  70.132  1.00 71.17           H  
ATOM   4031  HB2 PRO A 263      36.481  78.242  70.002  1.00 69.86           H  
ATOM   4032  HB3 PRO A 263      36.637  79.758  69.551  1.00 69.86           H  
ATOM   4033  HG2 PRO A 263      37.687  79.052  71.735  1.00 70.41           H  
ATOM   4034  HG3 PRO A 263      36.974  80.471  71.665  1.00 70.41           H  
ATOM   4035  HD2 PRO A 263      35.945  78.108  72.824  1.00 71.78           H  
ATOM   4036  HD3 PRO A 263      35.793  79.590  73.378  1.00 71.78           H  
ATOM   4037  N   ARG A 264      33.977  77.118  69.786  1.00 52.50           N  
ATOM   4038  CA  ARG A 264      33.284  76.171  68.916  1.00 52.05           C  
ATOM   4039  C   ARG A 264      31.779  76.425  68.901  1.00 53.29           C  
ATOM   4040  O   ARG A 264      31.129  76.289  67.854  1.00 51.15           O  
ATOM   4041  CB  ARG A 264      33.601  74.736  69.339  1.00 45.24           C  
ATOM   4042  CG  ARG A 264      34.838  74.168  68.667  1.00 38.25           C  
ATOM   4043  CD  ARG A 264      35.302  72.902  69.340  1.00 42.01           C  
ATOM   4044  NE  ARG A 264      34.306  71.833  69.290  1.00 50.49           N  
ATOM   4045  CZ  ARG A 264      34.169  70.986  68.272  1.00 53.38           C  
ATOM   4046  NH1 ARG A 264      34.957  71.090  67.211  1.00 49.88           N  
ATOM   4047  NH2 ARG A 264      33.240  70.036  68.314  1.00 56.38           N1+
ATOM   4048  H   ARG A 264      34.368  76.767  70.468  1.00 62.76           H  
ATOM   4049  HA  ARG A 264      33.608  76.285  68.008  1.00 62.22           H  
ATOM   4050  HB2 ARG A 264      33.747  74.717  70.298  1.00 54.05           H  
ATOM   4051  HB3 ARG A 264      32.849  74.168  69.107  1.00 54.05           H  
ATOM   4052  HG2 ARG A 264      34.636  73.963  67.741  1.00 45.66           H  
ATOM   4053  HG3 ARG A 264      35.556  74.818  68.713  1.00 45.66           H  
ATOM   4054  HD2 ARG A 264      36.105  72.585  68.897  1.00 50.18           H  
ATOM   4055  HD3 ARG A 264      35.491  73.092  70.273  1.00 50.18           H  
ATOM   4056  HE  ARG A 264      33.775  71.745  69.961  1.00 60.35           H  
ATOM   4057 HH11 ARG A 264      35.557  71.706  67.179  1.00 59.61           H  
ATOM   4058 HH12 ARG A 264      34.868  70.543  66.553  1.00 59.61           H  
ATOM   4059 HH21 ARG A 264      32.726  69.968  69.000  1.00 67.42           H  
ATOM   4060 HH22 ARG A 264      33.154  69.490  67.655  1.00 67.42           H  
ATOM   4061  N   ILE A 265      31.211  76.813  70.039  1.00 51.78           N  
ATOM   4062  CA  ILE A 265      29.773  77.103  70.116  1.00 50.34           C  
ATOM   4063  C   ILE A 265      29.623  78.583  69.758  1.00 41.85           C  
ATOM   4064  O   ILE A 265      29.413  79.447  70.608  1.00 47.53           O  
ATOM   4065  CB  ILE A 265      29.195  76.770  71.492  1.00 59.03           C  
ATOM   4066  CG1 ILE A 265      29.248  75.264  71.741  1.00 63.42           C  
ATOM   4067  CG2 ILE A 265      27.769  77.289  71.608  1.00 64.14           C  
ATOM   4068  CD1 ILE A 265      30.619  74.749  72.119  1.00 66.94           C  
ATOM   4069  H   ILE A 265      31.632  76.918  70.781  1.00 61.90           H  
ATOM   4070  HA  ILE A 265      29.306  76.574  69.450  1.00 60.18           H  
ATOM   4071  HB  ILE A 265      29.736  77.209  72.168  1.00 70.60           H  
ATOM   4072 HG12 ILE A 265      28.642  75.048  72.466  1.00 75.87           H  
ATOM   4073 HG13 ILE A 265      28.974  74.806  70.931  1.00 75.87           H  
ATOM   4074 HG21 ILE A 265      27.374  76.948  72.425  1.00 76.73           H  
ATOM   4075 HG22 ILE A 265      27.787  78.259  71.629  1.00 76.73           H  
ATOM   4076 HG23 ILE A 265      27.259  76.985  70.842  1.00 76.73           H  
ATOM   4077 HD11 ILE A 265      30.544  73.821  72.390  1.00 80.09           H  
ATOM   4078 HD12 ILE A 265      31.207  74.824  71.352  1.00 80.09           H  
ATOM   4079 HD13 ILE A 265      30.964  75.281  72.853  1.00 80.09           H  
ATOM   4080  N   HIS A 266      29.679  78.860  68.459  1.00 31.55           N  
ATOM   4081  CA  HIS A 266      29.615  80.226  67.947  1.00 28.55           C  
ATOM   4082  C   HIS A 266      28.449  80.396  66.991  1.00 23.36           C  
ATOM   4083  O   HIS A 266      28.542  81.110  65.995  1.00 25.67           O  
ATOM   4084  CB  HIS A 266      30.932  80.675  67.311  1.00 39.86           C  
ATOM   4085  CG  HIS A 266      31.354  79.879  66.112  1.00 47.09           C  
ATOM   4086  ND1 HIS A 266      32.465  79.064  66.123  1.00 47.45           N  
ATOM   4087  CD2 HIS A 266      30.847  79.805  64.856  1.00 47.54           C  
ATOM   4088  CE1 HIS A 266      32.612  78.506  64.935  1.00 46.96           C  
ATOM   4089  NE2 HIS A 266      31.643  78.938  64.148  1.00 45.95           N  
ATOM   4090  H   HIS A 266      29.755  78.263  67.844  1.00 37.62           H  
ATOM   4091  HA  HIS A 266      29.464  80.814  68.703  1.00 34.02           H  
ATOM   4092  HB2 HIS A 266      30.840  81.598  67.030  1.00 47.60           H  
ATOM   4093  HB3 HIS A 266      31.636  80.598  67.974  1.00 47.60           H  
ATOM   4094  HD2 HIS A 266      30.100  80.256  64.535  1.00 56.81           H  
ATOM   4095  HE1 HIS A 266      33.284  77.911  64.693  1.00 56.12           H  
ATOM   4096  N   PHE A 267      27.323  79.755  67.307  1.00 28.07           N  
ATOM   4097  CA  PHE A 267      26.131  79.741  66.460  1.00 34.56           C  
ATOM   4098  C   PHE A 267      24.967  80.319  67.258  1.00 34.20           C  
ATOM   4099  O   PHE A 267      24.221  79.577  67.922  1.00 31.12           O  
ATOM   4100  CB  PHE A 267      25.837  78.318  65.981  1.00 42.32           C  
ATOM   4101  CG  PHE A 267      26.893  77.764  65.064  1.00 48.79           C  
ATOM   4102  CD1 PHE A 267      27.897  76.954  65.552  1.00 48.87           C  
ATOM   4103  CD2 PHE A 267      26.889  78.068  63.712  1.00 52.05           C  
ATOM   4104  CE1 PHE A 267      28.879  76.458  64.709  1.00 48.98           C  
ATOM   4105  CE2 PHE A 267      27.867  77.575  62.875  1.00 50.26           C  
ATOM   4106  CZ  PHE A 267      28.862  76.769  63.377  1.00 48.88           C  
ATOM   4107  H   PHE A 267      27.223  79.306  68.033  1.00 33.45           H  
ATOM   4108  HA  PHE A 267      26.267  80.306  65.684  1.00 41.24           H  
ATOM   4109  HB2 PHE A 267      25.778  77.734  66.753  1.00 50.55           H  
ATOM   4110  HB3 PHE A 267      24.995  78.318  65.500  1.00 50.55           H  
ATOM   4111  HD1 PHE A 267      27.915  76.738  66.457  1.00 58.40           H  
ATOM   4112  HD2 PHE A 267      26.219  78.611  63.365  1.00 62.23           H  
ATOM   4113  HE1 PHE A 267      29.550  75.912  65.050  1.00 58.54           H  
ATOM   4114  HE2 PHE A 267      27.854  77.787  61.970  1.00 60.07           H  
ATOM   4115  HZ  PHE A 267      29.522  76.436  62.813  1.00 58.42           H  
ATOM   4116  N   PRO A 268      24.775  81.637  67.229  1.00 34.14           N  
ATOM   4117  CA  PRO A 268      23.677  82.236  67.993  1.00 33.37           C  
ATOM   4118  C   PRO A 268      22.348  82.134  67.265  1.00 31.45           C  
ATOM   4119  O   PRO A 268      22.263  82.313  66.047  1.00 28.50           O  
ATOM   4120  CB  PRO A 268      24.100  83.707  68.145  1.00 33.83           C  
ATOM   4121  CG  PRO A 268      25.548  83.782  67.669  1.00 35.79           C  
ATOM   4122  CD  PRO A 268      25.682  82.658  66.681  1.00 37.14           C  
ATOM   4123  HA  PRO A 268      23.607  81.816  68.865  1.00 39.81           H  
ATOM   4124  HB2 PRO A 268      23.529  84.268  67.597  1.00 40.37           H  
ATOM   4125  HB3 PRO A 268      24.031  83.971  69.075  1.00 40.37           H  
ATOM   4126  HG2 PRO A 268      25.714  84.639  67.245  1.00 42.71           H  
ATOM   4127  HG3 PRO A 268      26.151  83.661  68.419  1.00 42.71           H  
ATOM   4128  HD2 PRO A 268      25.398  82.937  65.796  1.00 44.34           H  
ATOM   4129  HD3 PRO A 268      26.595  82.331  66.648  1.00 44.34           H  
ATOM   4130  N   LEU A 269      21.300  81.862  68.039  1.00 32.53           N  
ATOM   4131  CA  LEU A 269      19.950  81.804  67.502  1.00 36.17           C  
ATOM   4132  C   LEU A 269      19.395  83.213  67.356  1.00 33.50           C  
ATOM   4133  O   LEU A 269      19.452  84.012  68.294  1.00 35.12           O  
ATOM   4134  CB  LEU A 269      19.056  81.005  68.444  1.00 37.39           C  
ATOM   4135  CG  LEU A 269      17.612  80.763  67.998  1.00 35.35           C  
ATOM   4136  CD1 LEU A 269      17.536  79.875  66.767  1.00 35.36           C  
ATOM   4137  CD2 LEU A 269      16.852  80.133  69.166  1.00 34.58           C  
ATOM   4138  H   LEU A 269      21.348  81.707  68.883  1.00 38.80           H  
ATOM   4139  HA  LEU A 269      19.962  81.377  66.631  1.00 43.17           H  
ATOM   4140  HB2 LEU A 269      19.462  80.133  68.571  1.00 44.63           H  
ATOM   4141  HB3 LEU A 269      19.015  81.479  69.289  1.00 44.63           H  
ATOM   4142  HG  LEU A 269      17.203  81.607  67.748  1.00 42.19           H  
ATOM   4143 HD11 LEU A 269      16.605  79.721  66.546  1.00 42.20           H  
ATOM   4144 HD12 LEU A 269      17.982  80.319  66.029  1.00 42.20           H  
ATOM   4145 HD13 LEU A 269      17.975  79.031  66.959  1.00 42.20           H  
ATOM   4146 HD21 LEU A 269      15.939  79.958  68.891  1.00 41.26           H  
ATOM   4147 HD22 LEU A 269      17.288  79.303  69.416  1.00 41.26           H  
ATOM   4148 HD23 LEU A 269      16.859  80.749  69.916  1.00 41.26           H  
ATOM   4149  N   ALA A 270      18.858  83.517  66.182  1.00 31.87           N  
ATOM   4150  CA  ALA A 270      18.213  84.795  65.927  1.00 32.31           C  
ATOM   4151  C   ALA A 270      16.704  84.610  65.957  1.00 28.61           C  
ATOM   4152  O   ALA A 270      16.179  83.679  65.337  1.00 27.21           O  
ATOM   4153  CB  ALA A 270      18.625  85.341  64.561  1.00 37.95           C  
ATOM   4154  H   ALA A 270      18.854  82.987  65.505  1.00 38.01           H  
ATOM   4155  HA  ALA A 270      18.471  85.429  66.614  1.00 38.53           H  
ATOM   4156  HB1 ALA A 270      18.155  86.174  64.400  1.00 45.31           H  
ATOM   4157  HB2 ALA A 270      19.582  85.495  64.558  1.00 45.31           H  
ATOM   4158  HB3 ALA A 270      18.392  84.692  63.879  1.00 45.31           H  
ATOM   4159  N   THR A 271      16.013  85.492  66.682  1.00 30.26           N  
ATOM   4160  CA  THR A 271      14.555  85.545  66.702  1.00 28.44           C  
ATOM   4161  C   THR A 271      14.130  86.968  66.381  1.00 23.49           C  
ATOM   4162  O   THR A 271      14.742  87.923  66.865  1.00 30.21           O  
ATOM   4163  CB  THR A 271      13.990  85.117  68.060  1.00 30.32           C  
ATOM   4164  OG1 THR A 271      14.699  83.962  68.531  1.00 25.31           O  
ATOM   4165  CG2 THR A 271      12.493  84.787  67.941  1.00 31.83           C  
ATOM   4166  H   THR A 271      16.379  86.086  67.184  1.00 36.08           H  
ATOM   4167  HA  THR A 271      14.187  84.944  66.035  1.00 33.89           H  
ATOM   4168  HB  THR A 271      14.092  85.840  68.698  1.00 36.15           H  
ATOM   4169 HG21 THR A 271      12.131  84.564  68.814  1.00 37.96           H  
ATOM   4170 HG22 THR A 271      12.012  85.551  67.587  1.00 37.96           H  
ATOM   4171 HG23 THR A 271      12.366  84.031  67.346  1.00 37.96           H  
ATOM   4172  HG1 THR A 271      14.351  83.682  69.243  1.00 30.14           H  
ATOM   4173  N   TYR A 272      13.105  87.111  65.546  1.00 19.05           N  
ATOM   4174  CA  TYR A 272      12.690  88.413  65.045  1.00 23.89           C  
ATOM   4175  C   TYR A 272      11.181  88.563  65.178  1.00 34.58           C  
ATOM   4176  O   TYR A 272      10.432  87.604  64.961  1.00 33.21           O  
ATOM   4177  CB  TYR A 272      13.094  88.584  63.577  1.00 17.79           C  
ATOM   4178  CG  TYR A 272      12.817  89.959  63.015  1.00 24.73           C  
ATOM   4179  CD1 TYR A 272      13.611  91.049  63.348  1.00 27.54           C  
ATOM   4180  CD2 TYR A 272      11.769  90.170  62.146  1.00 28.44           C  
ATOM   4181  CE1 TYR A 272      13.362  92.311  62.828  1.00 24.54           C  
ATOM   4182  CE2 TYR A 272      11.510  91.433  61.632  1.00 26.19           C  
ATOM   4183  CZ  TYR A 272      12.310  92.496  61.980  1.00 24.94           C  
ATOM   4184  OH  TYR A 272      12.059  93.743  61.454  1.00 31.89           O  
ATOM   4185  H   TYR A 272      12.629  86.457  65.252  1.00 22.63           H  
ATOM   4186  HA  TYR A 272      13.109  89.111  65.573  1.00 28.43           H  
ATOM   4187  HB2 TYR A 272      14.047  88.420  63.497  1.00 21.11           H  
ATOM   4188  HB3 TYR A 272      12.601  87.942  63.043  1.00 21.11           H  
ATOM   4189  HD1 TYR A 272      14.325  90.930  63.932  1.00 32.81           H  
ATOM   4190  HD2 TYR A 272      11.226  89.455  61.900  1.00 33.89           H  
ATOM   4191  HE1 TYR A 272      13.909  93.027  63.057  1.00 29.21           H  
ATOM   4192  HE2 TYR A 272      10.795  91.561  61.051  1.00 31.19           H  
ATOM   4193  HH  TYR A 272      11.399  93.708  60.934  1.00 38.03           H  
ATOM   4194  N   ALA A 273      10.745  89.774  65.542  1.00 37.88           N  
ATOM   4195  CA  ALA A 273       9.333  90.115  65.658  1.00 41.76           C  
ATOM   4196  C   ALA A 273       9.210  91.628  65.684  1.00 40.72           C  
ATOM   4197  O   ALA A 273      10.099  92.305  66.213  1.00 47.11           O  
ATOM   4198  CB  ALA A 273       8.723  89.529  66.939  1.00 44.08           C  
ATOM   4199  H   ALA A 273      11.267  90.431  65.731  1.00 45.22           H  
ATOM   4200  HA  ALA A 273       8.851  89.767  64.892  1.00 49.88           H  
ATOM   4201  HB1 ALA A 273       7.790  89.789  66.992  1.00 52.66           H  
ATOM   4202  HB2 ALA A 273       8.796  88.563  66.910  1.00 52.66           H  
ATOM   4203  HB3 ALA A 273       9.207  89.875  67.706  1.00 52.66           H  
ATOM   4204  N   PRO A 274       8.121  92.192  65.151  1.00 34.14           N  
ATOM   4205  CA  PRO A 274       6.988  91.477  64.563  1.00 39.39           C  
ATOM   4206  C   PRO A 274       7.049  91.390  63.042  1.00 40.24           C  
ATOM   4207  O   PRO A 274       7.462  92.333  62.366  1.00 38.16           O  
ATOM   4208  CB  PRO A 274       5.796  92.349  64.969  1.00 42.11           C  
ATOM   4209  CG  PRO A 274       6.370  93.772  64.900  1.00 41.74           C  
ATOM   4210  CD  PRO A 274       7.880  93.646  65.194  1.00 38.52           C  
ATOM   4211  HA  PRO A 274       6.921  90.586  64.940  1.00 47.03           H  
ATOM   4212  HB2 PRO A 274       5.063  92.232  64.344  1.00 50.29           H  
ATOM   4213  HB3 PRO A 274       5.505  92.128  65.867  1.00 50.29           H  
ATOM   4214  HG2 PRO A 274       6.224  94.139  64.014  1.00 49.85           H  
ATOM   4215  HG3 PRO A 274       5.938  94.330  65.565  1.00 49.85           H  
ATOM   4216  HD2 PRO A 274       8.403  94.101  64.516  1.00 45.99           H  
ATOM   4217  HD3 PRO A 274       8.091  94.003  66.071  1.00 45.99           H  
ATOM   4218  N   VAL A 275       6.614  90.257  62.509  1.00 40.86           N  
ATOM   4219  CA  VAL A 275       6.483  90.057  61.072  1.00 39.12           C  
ATOM   4220  C   VAL A 275       4.990  90.087  60.776  1.00 39.45           C  
ATOM   4221  O   VAL A 275       4.267  89.137  61.101  1.00 36.25           O  
ATOM   4222  CB  VAL A 275       7.118  88.735  60.616  1.00 37.95           C  
ATOM   4223  CG1 VAL A 275       7.082  88.630  59.092  1.00 35.32           C  
ATOM   4224  CG2 VAL A 275       8.548  88.605  61.138  1.00 36.48           C  
ATOM   4225  H   VAL A 275       6.381  89.571  62.971  1.00 48.79           H  
ATOM   4226  HA  VAL A 275       6.921  90.777  60.592  1.00 46.70           H  
ATOM   4227  HB  VAL A 275       6.605  87.999  60.984  1.00 45.30           H  
ATOM   4228 HG11 VAL A 275       7.503  87.799  58.823  1.00 42.15           H  
ATOM   4229 HG12 VAL A 275       6.158  88.644  58.796  1.00 42.15           H  
ATOM   4230 HG13 VAL A 275       7.562  89.382  58.712  1.00 42.15           H  
ATOM   4231 HG21 VAL A 275       8.935  87.783  60.798  1.00 43.54           H  
ATOM   4232 HG22 VAL A 275       9.067  89.365  60.832  1.00 43.54           H  
ATOM   4233 HG23 VAL A 275       8.529  88.586  62.108  1.00 43.54           H  
ATOM   4234  N   ILE A 276       4.522  91.184  60.185  1.00 42.84           N  
ATOM   4235  CA  ILE A 276       3.100  91.410  59.962  1.00 45.21           C  
ATOM   4236  C   ILE A 276       2.879  91.645  58.476  1.00 50.27           C  
ATOM   4237  O   ILE A 276       3.665  92.341  57.823  1.00 46.82           O  
ATOM   4238  CB  ILE A 276       2.540  92.585  60.797  1.00 43.85           C  
ATOM   4239  CG1 ILE A 276       3.096  92.538  62.223  1.00 47.99           C  
ATOM   4240  CG2 ILE A 276       1.013  92.534  60.804  1.00 43.32           C  
ATOM   4241  CD1 ILE A 276       2.303  91.659  63.185  1.00 51.65           C  
ATOM   4242  H   ILE A 276       5.021  91.823  59.898  1.00 51.17           H  
ATOM   4243  HA  ILE A 276       2.614  90.614  60.227  1.00 54.02           H  
ATOM   4244  HB  ILE A 276       2.822  93.421  60.394  1.00 52.38           H  
ATOM   4245 HG12 ILE A 276       4.002  92.192  62.190  1.00 57.36           H  
ATOM   4246 HG13 ILE A 276       3.098  93.439  62.583  1.00 57.36           H  
ATOM   4247 HG21 ILE A 276       0.677  93.229  61.390  1.00 51.74           H  
ATOM   4248 HG22 ILE A 276       0.689  92.677  59.901  1.00 51.74           H  
ATOM   4249 HG23 ILE A 276       0.727  91.664  61.124  1.00 51.74           H  
ATOM   4250 HD11 ILE A 276       2.785  91.595  64.024  1.00 61.74           H  
ATOM   4251 HD12 ILE A 276       1.432  92.060  63.334  1.00 61.74           H  
ATOM   4252 HD13 ILE A 276       2.199  90.778  62.794  1.00 61.74           H  
ATOM   4253  N   SER A 277       1.808  91.068  57.945  1.00 58.93           N  
ATOM   4254  CA  SER A 277       1.528  91.182  56.522  1.00 64.85           C  
ATOM   4255  C   SER A 277       1.151  92.611  56.155  1.00 63.13           C  
ATOM   4256  O   SER A 277       0.354  93.255  56.843  1.00 61.10           O  
ATOM   4257  CB  SER A 277       0.384  90.240  56.169  1.00 71.14           C  
ATOM   4258  OG  SER A 277       0.018  90.354  54.808  1.00 73.91           O  
ATOM   4259  H   SER A 277       1.231  90.607  58.386  1.00 70.48           H  
ATOM   4260  HA  SER A 277       2.319  90.943  56.013  1.00 77.58           H  
ATOM   4261  HB2 SER A 277       0.664  89.328  56.343  1.00 85.13           H  
ATOM   4262  HB3 SER A 277      -0.385  90.462  56.718  1.00 85.13           H  
ATOM   4263  HG  SER A 277      -0.609  89.824  54.634  1.00 88.45           H  
ATOM   4264  N   ALA A 278       1.721  93.102  55.054  1.00 65.73           N  
ATOM   4265  CA  ALA A 278       1.367  94.421  54.552  1.00 69.82           C  
ATOM   4266  C   ALA A 278       0.005  94.442  53.876  1.00 83.46           C  
ATOM   4267  O   ALA A 278      -0.518  95.531  53.623  1.00 85.19           O  
ATOM   4268  CB  ALA A 278       2.432  94.910  53.571  1.00 60.53           C  
ATOM   4269  H   ALA A 278       2.312  92.690  54.584  1.00 78.64           H  
ATOM   4270  HA  ALA A 278       1.341  95.040  55.299  1.00 83.55           H  
ATOM   4271  HB1 ALA A 278       2.166  95.775  53.221  1.00 72.40           H  
ATOM   4272  HB2 ALA A 278       3.279  94.989  54.037  1.00 72.40           H  
ATOM   4273  HB3 ALA A 278       2.512  94.270  52.846  1.00 72.40           H  
ATOM   4274  N   GLU A 279      -0.579  93.279  53.567  1.00 92.16           N  
ATOM   4275  CA  GLU A 279      -1.921  93.259  52.995  1.00 97.33           C  
ATOM   4276  C   GLU A 279      -2.993  93.612  54.021  1.00 96.91           C  
ATOM   4277  O   GLU A 279      -4.128  93.908  53.638  1.00 97.76           O  
ATOM   4278  CB  GLU A 279      -2.221  91.889  52.384  1.00100.73           C  
ATOM   4279  CG  GLU A 279      -3.586  91.791  51.691  1.00100.35           C  
ATOM   4280  CD  GLU A 279      -4.523  90.810  52.381  1.00 95.86           C  
ATOM   4281  OE1 GLU A 279      -5.598  91.237  52.862  1.00 94.98           O  
ATOM   4282  OE2 GLU A 279      -4.185  89.607  52.433  1.00 94.66           O1-
ATOM   4283  H   GLU A 279      -0.223  92.504  53.678  1.00110.36           H  
ATOM   4284  HA  GLU A 279      -1.959  93.915  52.281  1.00116.56           H  
ATOM   4285  HB2 GLU A 279      -1.540  91.689  51.723  1.00120.65           H  
ATOM   4286  HB3 GLU A 279      -2.202  91.225  53.091  1.00120.65           H  
ATOM   4287  HG2 GLU A 279      -4.008  92.664  51.696  1.00120.19           H  
ATOM   4288  HG3 GLU A 279      -3.456  91.490  50.777  1.00120.19           H  
ATOM   4289  N   LYS A 280      -2.669  93.582  55.311  1.00 95.20           N  
ATOM   4290  CA  LYS A 280      -3.559  94.120  56.334  1.00 96.13           C  
ATOM   4291  C   LYS A 280      -3.471  95.643  56.289  1.00105.64           C  
ATOM   4292  O   LYS A 280      -2.447  96.217  56.678  1.00109.26           O  
ATOM   4293  CB  LYS A 280      -3.145  93.593  57.704  1.00 89.95           C  
ATOM   4294  CG  LYS A 280      -3.432  92.119  57.912  1.00 88.53           C  
ATOM   4295  CD  LYS A 280      -3.039  91.670  59.311  1.00 91.85           C  
ATOM   4296  CE  LYS A 280      -3.500  90.241  59.585  1.00 97.78           C  
ATOM   4297  NZ  LYS A 280      -3.051  89.290  58.517  1.00101.97           N1+
ATOM   4298  H   LYS A 280      -1.936  93.254  55.620  1.00114.01           H  
ATOM   4299  HA  LYS A 280      -4.475  93.852  56.160  1.00115.12           H  
ATOM   4300  HB2 LYS A 280      -2.190  93.725  57.811  1.00107.70           H  
ATOM   4301  HB3 LYS A 280      -3.627  94.087  58.385  1.00107.70           H  
ATOM   4302  HG2 LYS A 280      -4.381  91.957  57.795  1.00106.00           H  
ATOM   4303  HG3 LYS A 280      -2.924  91.599  57.270  1.00106.00           H  
ATOM   4304  HD2 LYS A 280      -2.074  91.701  59.400  1.00109.98           H  
ATOM   4305  HD3 LYS A 280      -3.452  92.255  59.965  1.00109.98           H  
ATOM   4306  HE2 LYS A 280      -3.129  89.944  60.431  1.00117.10           H  
ATOM   4307  HE3 LYS A 280      -4.469  90.220  59.622  1.00117.10           H  
ATOM   4308  HZ1 LYS A 280      -3.184  88.450  58.781  1.00122.13           H  
ATOM   4309  HZ2 LYS A 280      -3.511  89.433  57.768  1.00122.13           H  
ATOM   4310  HZ3 LYS A 280      -2.184  89.406  58.350  1.00122.13           H  
ATOM   4311  N   ALA A 281      -4.533  96.299  55.793  1.00110.88           N  
ATOM   4312  CA  ALA A 281      -4.528  97.757  55.663  1.00116.69           C  
ATOM   4313  C   ALA A 281      -4.003  98.414  56.932  1.00123.71           C  
ATOM   4314  O   ALA A 281      -3.276  99.416  56.872  1.00126.80           O  
ATOM   4315  CB  ALA A 281      -5.933  98.262  55.324  1.00114.75           C  
ATOM   4316  H   ALA A 281      -5.260  95.924  55.528  1.00132.82           H  
ATOM   4317  HA  ALA A 281      -3.944  98.010  54.932  1.00139.79           H  
ATOM   4318  HB1 ALA A 281      -5.915  99.230  55.266  1.00137.46           H  
ATOM   4319  HB2 ALA A 281      -6.207  97.885  54.474  1.00137.46           H  
ATOM   4320  HB3 ALA A 281      -6.546  97.984  56.023  1.00137.46           H  
ATOM   4321  N   TYR A 282      -4.348  97.852  58.091  1.00124.76           N  
ATOM   4322  CA  TYR A 282      -3.629  98.194  59.308  1.00124.15           C  
ATOM   4323  C   TYR A 282      -3.760  97.107  60.385  1.00120.78           C  
ATOM   4324  O   TYR A 282      -4.730  96.342  60.414  1.00115.38           O  
ATOM   4325  CB  TYR A 282      -3.961  99.600  59.848  1.00127.09           C  
ATOM   4326  CG  TYR A 282      -2.937  99.887  60.900  1.00129.48           C  
ATOM   4327  CD1 TYR A 282      -3.169  99.529  62.220  1.00129.05           C  
ATOM   4328  CD2 TYR A 282      -1.664 100.338  60.565  1.00129.65           C  
ATOM   4329  CE1 TYR A 282      -2.218  99.667  63.163  1.00128.04           C  
ATOM   4330  CE2 TYR A 282      -0.702 100.491  61.534  1.00128.78           C  
ATOM   4331  CZ  TYR A 282      -1.007 100.171  62.833  1.00127.89           C  
ATOM   4332  OH  TYR A 282      -0.089 100.293  63.821  1.00126.92           O  
ATOM   4333  H   TYR A 282      -4.984  97.282  58.193  1.00149.48           H  
ATOM   4334  HA  TYR A 282      -2.687  98.204  59.074  1.00148.74           H  
ATOM   4335  HB2 TYR A 282      -3.899 100.261  59.141  1.00152.28           H  
ATOM   4336  HB3 TYR A 282      -4.848  99.614  60.240  1.00152.28           H  
ATOM   4337  HD1 TYR A 282      -3.999  99.186  62.459  1.00154.63           H  
ATOM   4338  HD2 TYR A 282      -1.464 100.538  59.679  1.00155.35           H  
ATOM   4339  HE1 TYR A 282      -2.394  99.416  64.041  1.00153.41           H  
ATOM   4340  HE2 TYR A 282       0.144 100.808  61.312  1.00154.30           H  
ATOM   4341  HH  TYR A 282       0.266 101.054  63.791  1.00152.07           H  
ATOM   4342  N   HIS A 283      -2.756  97.081  61.283  1.00122.12           N  
ATOM   4343  CA  HIS A 283      -2.496  96.043  62.281  1.00124.30           C  
ATOM   4344  C   HIS A 283      -2.365  96.678  63.667  1.00124.26           C  
ATOM   4345  O   HIS A 283      -1.293  97.206  63.999  1.00128.73           O  
ATOM   4346  CB  HIS A 283      -1.150  95.406  61.929  1.00125.39           C  
ATOM   4347  CG  HIS A 283      -0.110  96.420  61.530  1.00125.75           C  
ATOM   4348  ND1 HIS A 283      -0.015  96.922  60.249  1.00125.44           N  
ATOM   4349  CD2 HIS A 283       0.831  97.073  62.256  1.00125.38           C  
ATOM   4350  CE1 HIS A 283       0.956  97.817  60.196  1.00125.16           C  
ATOM   4351  NE2 HIS A 283       1.485  97.928  61.401  1.00125.26           N  
ATOM   4352  H   HIS A 283      -2.169  97.708  61.331  1.00146.31           H  
ATOM   4353  HA  HIS A 283      -3.231  95.410  62.301  1.00148.93           H  
ATOM   4354  HB2 HIS A 283      -0.817  94.924  62.702  1.00150.23           H  
ATOM   4355  HB3 HIS A 283      -1.274  94.796  61.186  1.00150.23           H  
ATOM   4356  HD2 HIS A 283       1.003  96.963  63.164  1.00150.22           H  
ATOM   4357  HE1 HIS A 283       1.222  98.288  59.440  1.00149.95           H  
ATOM   4358  N   GLU A 284      -3.408  96.592  64.509  1.00118.16           N  
ATOM   4359  CA  GLU A 284      -3.338  97.374  65.755  1.00110.58           C  
ATOM   4360  C   GLU A 284      -2.000  97.133  66.462  1.00102.87           C  
ATOM   4361  O   GLU A 284      -1.734  96.028  66.945  1.00 99.21           O  
ATOM   4362  CB  GLU A 284      -4.468  97.157  66.781  1.00109.00           C  
ATOM   4363  CG  GLU A 284      -4.491  98.295  67.853  1.00108.05           C  
ATOM   4364  CD  GLU A 284      -4.720  97.832  69.307  1.00107.49           C  
ATOM   4365  OE1 GLU A 284      -4.683  96.610  69.600  1.00107.08           O  
ATOM   4366  OE2 GLU A 284      -4.908  98.713  70.182  1.00106.87           O1-
ATOM   4367  H   GLU A 284      -4.118  96.122  64.389  1.00141.56           H  
ATOM   4368  HA  GLU A 284      -3.442  98.291  65.459  1.00132.46           H  
ATOM   4369  HB2 GLU A 284      -5.323  97.151  66.322  1.00130.57           H  
ATOM   4370  HB3 GLU A 284      -4.331  96.311  67.236  1.00130.57           H  
ATOM   4371  HG2 GLU A 284      -3.638  98.756  67.828  1.00129.42           H  
ATOM   4372  HG3 GLU A 284      -5.207  98.910  67.630  1.00129.42           H  
ATOM   4373  N   GLN A 285      -1.185  98.180  66.584  1.00 98.35           N  
ATOM   4374  CA  GLN A 285       0.241  98.032  66.850  1.00 91.76           C  
ATOM   4375  C   GLN A 285       0.502  97.275  68.148  1.00 83.40           C  
ATOM   4376  O   GLN A 285      -0.374  97.130  69.002  1.00 81.92           O  
ATOM   4377  CB  GLN A 285       0.900  99.410  66.925  1.00 92.68           C  
ATOM   4378  CG  GLN A 285       2.361  99.455  66.493  1.00 93.36           C  
ATOM   4379  CD  GLN A 285       2.584  98.943  65.072  1.00 90.94           C  
ATOM   4380  OE1 GLN A 285       2.639  97.730  64.831  1.00 86.20           O  
ATOM   4381  NE2 GLN A 285       2.714  99.871  64.124  1.00 91.72           N  
ATOM   4382  H   GLN A 285      -1.438  98.999  66.515  1.00117.78           H  
ATOM   4383  HA  GLN A 285       0.641  97.521  66.130  1.00109.88           H  
ATOM   4384  HB2 GLN A 285       0.409 100.016  66.348  1.00110.98           H  
ATOM   4385  HB3 GLN A 285       0.860  99.720  67.843  1.00110.98           H  
ATOM   4386  HG2 GLN A 285       2.672 100.372  66.532  1.00111.79           H  
ATOM   4387  HG3 GLN A 285       2.884  98.901  67.095  1.00111.79           H  
ATOM   4388 HE21 GLN A 285       2.671 100.705  64.330  1.00109.83           H  
ATOM   4389 HE22 GLN A 285       2.841  99.636  63.307  1.00109.83           H  
ATOM   4390  N   LEU A 286       1.742  96.805  68.289  1.00 76.98           N  
ATOM   4391  CA  LEU A 286       2.143  95.914  69.365  1.00 68.98           C  
ATOM   4392  C   LEU A 286       3.051  96.629  70.360  1.00 63.74           C  
ATOM   4393  O   LEU A 286       3.730  97.614  70.045  1.00 60.70           O  
ATOM   4394  CB  LEU A 286       2.841  94.663  68.806  1.00 64.32           C  
ATOM   4395  CG  LEU A 286       1.896  93.637  68.161  1.00 58.26           C  
ATOM   4396  CD1 LEU A 286       2.649  92.673  67.281  1.00 56.32           C  
ATOM   4397  CD2 LEU A 286       1.098  92.886  69.246  1.00 56.44           C  
ATOM   4398  H   LEU A 286       2.387  96.997  67.753  1.00 92.14           H  
ATOM   4399  HA  LEU A 286       1.353  95.630  69.851  1.00 82.54           H  
ATOM   4400  HB2 LEU A 286       3.476  94.942  68.129  1.00 76.95           H  
ATOM   4401  HB3 LEU A 286       3.304  94.219  69.533  1.00 76.95           H  
ATOM   4402  HG  LEU A 286       1.267  94.110  67.594  1.00 69.68           H  
ATOM   4403 HD11 LEU A 286       2.024  92.030  66.910  1.00 67.35           H  
ATOM   4404 HD12 LEU A 286       3.079  93.167  66.566  1.00 67.35           H  
ATOM   4405 HD13 LEU A 286       3.317  92.214  67.814  1.00 67.35           H  
ATOM   4406 HD21 LEU A 286       0.515  92.239  68.818  1.00 67.49           H  
ATOM   4407 HD22 LEU A 286       1.718  92.431  69.837  1.00 67.49           H  
ATOM   4408 HD23 LEU A 286       0.570  93.525  69.749  1.00 67.49           H  
ATOM   4409  N   SER A 287       3.062  96.091  71.572  1.00 61.89           N  
ATOM   4410  CA  SER A 287       3.785  96.686  72.675  1.00 59.14           C  
ATOM   4411  C   SER A 287       5.275  96.394  72.546  1.00 55.16           C  
ATOM   4412  O   SER A 287       5.716  95.619  71.700  1.00 58.27           O  
ATOM   4413  CB  SER A 287       3.288  96.087  73.991  1.00 61.55           C  
ATOM   4414  OG  SER A 287       3.903  94.826  74.215  1.00 66.06           O  
ATOM   4415  H   SER A 287       2.650  95.367  71.783  1.00 74.03           H  
ATOM   4416  HA  SER A 287       3.644  97.646  72.673  1.00 70.74           H  
ATOM   4417  HB2 SER A 287       3.514  96.686  74.720  1.00 73.62           H  
ATOM   4418  HB3 SER A 287       2.327  95.969  73.945  1.00 73.62           H  
ATOM   4419  HG  SER A 287       3.561  94.455  74.886  1.00 79.03           H  
ATOM   4420  N   VAL A 288       6.063  97.032  73.405  1.00 48.15           N  
ATOM   4421  CA  VAL A 288       7.422  96.559  73.611  1.00 41.26           C  
ATOM   4422  C   VAL A 288       7.396  95.211  74.313  1.00 45.40           C  
ATOM   4423  O   VAL A 288       8.174  94.310  73.986  1.00 46.80           O  
ATOM   4424  CB  VAL A 288       8.239  97.596  74.400  1.00 36.05           C  
ATOM   4425  CG1 VAL A 288       9.424  96.926  75.102  1.00 32.22           C  
ATOM   4426  CG2 VAL A 288       8.703  98.710  73.483  1.00 33.35           C  
ATOM   4427  H   VAL A 288       5.841  97.722  73.867  1.00 57.54           H  
ATOM   4428  HA  VAL A 288       7.850  96.446  72.748  1.00 49.28           H  
ATOM   4429  HB  VAL A 288       7.676  97.989  75.085  1.00 43.02           H  
ATOM   4430 HG11 VAL A 288       9.990  97.612  75.489  1.00 38.43           H  
ATOM   4431 HG12 VAL A 288       9.088  96.342  75.799  1.00 38.43           H  
ATOM   4432 HG13 VAL A 288       9.926  96.411  74.451  1.00 38.43           H  
ATOM   4433 HG21 VAL A 288       9.209  99.356  74.002  1.00 39.79           H  
ATOM   4434 HG22 VAL A 288       9.263  98.334  72.787  1.00 39.79           H  
ATOM   4435 HG23 VAL A 288       7.927  99.138  73.089  1.00 39.79           H  
ATOM   4436  N   ALA A 289       6.499  95.051  75.289  1.00 51.25           N  
ATOM   4437  CA  ALA A 289       6.444  93.803  76.043  1.00 49.65           C  
ATOM   4438  C   ALA A 289       5.939  92.648  75.192  1.00 43.22           C  
ATOM   4439  O   ALA A 289       6.252  91.490  75.478  1.00 41.83           O  
ATOM   4440  CB  ALA A 289       5.529  93.966  77.254  1.00 51.24           C  
ATOM   4441  H   ALA A 289       5.922  95.641  75.529  1.00 61.26           H  
ATOM   4442  HA  ALA A 289       7.340  93.594  76.348  1.00 59.34           H  
ATOM   4443  HB1 ALA A 289       5.507  93.132  77.748  1.00 61.25           H  
ATOM   4444  HB2 ALA A 289       5.876  94.675  77.818  1.00 61.25           H  
ATOM   4445  HB3 ALA A 289       4.637  94.194  76.948  1.00 61.25           H  
ATOM   4446  N   GLU A 290       5.152  92.934  74.158  1.00 43.36           N  
ATOM   4447  CA  GLU A 290       4.613  91.887  73.298  1.00 48.59           C  
ATOM   4448  C   GLU A 290       5.614  91.425  72.234  1.00 49.29           C  
ATOM   4449  O   GLU A 290       5.861  90.221  72.112  1.00 45.81           O  
ATOM   4450  CB  GLU A 290       3.307  92.368  72.659  1.00 49.38           C  
ATOM   4451  CG  GLU A 290       2.133  92.417  73.635  1.00 53.58           C  
ATOM   4452  CD  GLU A 290       0.931  93.163  73.068  1.00 59.09           C  
ATOM   4453  OE1 GLU A 290       1.136  94.095  72.256  1.00 59.73           O  
ATOM   4454  OE2 GLU A 290      -0.217  92.808  73.429  1.00 62.48           O1-
ATOM   4455  H   GLU A 290       4.915  93.730  73.935  1.00 51.80           H  
ATOM   4456  HA  GLU A 290       4.409  91.110  73.841  1.00 58.07           H  
ATOM   4457  HB2 GLU A 290       3.441  93.264  72.310  1.00 59.01           H  
ATOM   4458  HB3 GLU A 290       3.070  91.764  71.939  1.00 59.01           H  
ATOM   4459  HG2 GLU A 290       1.855  91.511  73.840  1.00 64.06           H  
ATOM   4460  HG3 GLU A 290       2.413  92.870  74.445  1.00 64.06           H  
ATOM   4461  N   ILE A 291       6.198  92.355  71.463  1.00 49.54           N  
ATOM   4462  CA  ILE A 291       7.255  91.981  70.523  1.00 42.02           C  
ATOM   4463  C   ILE A 291       8.422  91.344  71.265  1.00 41.51           C  
ATOM   4464  O   ILE A 291       9.009  90.360  70.800  1.00 41.45           O  
ATOM   4465  CB  ILE A 291       7.697  93.184  69.669  1.00 38.27           C  
ATOM   4466  CG1 ILE A 291       8.597  94.109  70.477  1.00 40.63           C  
ATOM   4467  CG2 ILE A 291       6.489  93.937  69.153  1.00 40.88           C  
ATOM   4468  CD1 ILE A 291       9.059  95.333  69.691  1.00 40.94           C  
ATOM   4469  H   ILE A 291       6.002  93.193  71.467  1.00 59.21           H  
ATOM   4470  HA  ILE A 291       6.894  91.321  69.911  1.00 50.18           H  
ATOM   4471  HB  ILE A 291       8.201  92.851  68.911  1.00 45.69           H  
ATOM   4472 HG12 ILE A 291       8.109  94.421  71.256  1.00 48.52           H  
ATOM   4473 HG13 ILE A 291       9.385  93.617  70.755  1.00 48.52           H  
ATOM   4474 HG21 ILE A 291       6.784  94.613  68.523  1.00 48.81           H  
ATOM   4475 HG22 ILE A 291       5.892  93.312  68.711  1.00 48.81           H  
ATOM   4476 HG23 ILE A 291       6.035  94.356  69.900  1.00 48.81           H  
ATOM   4477 HD11 ILE A 291       9.705  95.824  70.222  1.00 48.90           H  
ATOM   4478 HD12 ILE A 291       9.466  95.040  68.862  1.00 48.90           H  
ATOM   4479 HD13 ILE A 291       8.291  95.895  69.502  1.00 48.90           H  
ATOM   4480  N   THR A 292       8.761  91.876  72.445  1.00 41.21           N  
ATOM   4481  CA  THR A 292       9.842  91.288  73.233  1.00 37.92           C  
ATOM   4482  C   THR A 292       9.483  89.876  73.667  1.00 39.18           C  
ATOM   4483  O   THR A 292      10.326  88.974  73.629  1.00 41.53           O  
ATOM   4484  CB  THR A 292      10.148  92.163  74.457  1.00 35.09           C  
ATOM   4485  OG1 THR A 292      10.446  93.504  74.039  1.00 37.01           O  
ATOM   4486  CG2 THR A 292      11.339  91.609  75.257  1.00 28.94           C  
ATOM   4487  H   THR A 292       8.387  92.562  72.803  1.00 49.21           H  
ATOM   4488  HA  THR A 292      10.644  91.251  72.688  1.00 45.27           H  
ATOM   4489  HB  THR A 292       9.371  92.166  75.036  1.00 41.87           H  
ATOM   4490 HG21 THR A 292      11.533  92.190  76.009  1.00 34.49           H  
ATOM   4491 HG22 THR A 292      11.131  90.722  75.590  1.00 34.49           H  
ATOM   4492 HG23 THR A 292      12.124  91.556  74.690  1.00 34.49           H  
ATOM   4493  HG1 THR A 292       9.778  93.841  73.657  1.00 44.18           H  
ATOM   4494  N   ASN A 293       8.234  89.669  74.096  1.00 43.22           N  
ATOM   4495  CA  ASN A 293       7.808  88.333  74.501  1.00 44.63           C  
ATOM   4496  C   ASN A 293       7.813  87.383  73.318  1.00 41.49           C  
ATOM   4497  O   ASN A 293       8.100  86.192  73.479  1.00 37.60           O  
ATOM   4498  CB  ASN A 293       6.410  88.385  75.119  1.00 46.12           C  
ATOM   4499  CG  ASN A 293       6.027  87.085  75.797  1.00 44.52           C  
ATOM   4500  OD1 ASN A 293       6.666  86.648  76.767  1.00 40.45           O  
ATOM   4501  ND2 ASN A 293       4.970  86.459  75.295  1.00 47.88           N  
ATOM   4502  H   ASN A 293       7.627  90.275  74.160  1.00 51.63           H  
ATOM   4503  HA  ASN A 293       8.421  88.000  75.175  1.00 53.32           H  
ATOM   4504  HB2 ASN A 293       6.383  89.090  75.784  1.00 55.10           H  
ATOM   4505  HB3 ASN A 293       5.761  88.562  74.420  1.00 55.10           H  
ATOM   4506 HD21 ASN A 293       4.706  85.717  75.640  1.00 57.21           H  
ATOM   4507 HD22 ASN A 293       4.549  86.796  74.626  1.00 57.21           H  
ATOM   4508  N   ALA A 294       7.505  87.897  72.123  1.00 37.75           N  
ATOM   4509  CA  ALA A 294       7.496  87.071  70.928  1.00 34.98           C  
ATOM   4510  C   ALA A 294       8.885  86.555  70.585  1.00 35.23           C  
ATOM   4511  O   ALA A 294       9.000  85.619  69.788  1.00 31.27           O  
ATOM   4512  CB  ALA A 294       6.912  87.860  69.752  1.00 34.26           C  
ATOM   4513  H   ALA A 294       7.299  88.720  71.984  1.00 45.06           H  
ATOM   4514  HA  ALA A 294       6.924  86.302  71.075  1.00 41.74           H  
ATOM   4515  HB1 ALA A 294       6.905  87.294  68.964  1.00 40.88           H  
ATOM   4516  HB2 ALA A 294       6.007  88.131  69.972  1.00 40.88           H  
ATOM   4517  HB3 ALA A 294       7.462  88.642  69.593  1.00 40.88           H  
ATOM   4518  N   CYS A 295       9.936  87.134  71.174  1.00 35.71           N  
ATOM   4519  CA  CYS A 295      11.293  86.684  70.904  1.00 40.10           C  
ATOM   4520  C   CYS A 295      11.578  85.318  71.503  1.00 46.14           C  
ATOM   4521  O   CYS A 295      12.610  84.720  71.177  1.00 51.83           O  
ATOM   4522  CB  CYS A 295      12.316  87.685  71.456  1.00 43.01           C  
ATOM   4523  SG  CYS A 295      12.550  89.176  70.463  1.00 46.06           S  
ATOM   4524  H   CYS A 295       9.884  87.787  71.732  1.00 42.62           H  
ATOM   4525  HA  CYS A 295      11.408  86.637  69.942  1.00 47.88           H  
ATOM   4526  HB2 CYS A 295      12.023  87.967  72.337  1.00 51.38           H  
ATOM   4527  HB3 CYS A 295      13.176  87.241  71.518  1.00 51.38           H  
ATOM   4528  HG  CYS A 295      13.377  89.869  70.988  1.00 55.04           H  
ATOM   4529  N   PHE A 296      10.711  84.824  72.385  1.00 43.64           N  
ATOM   4530  CA  PHE A 296      10.919  83.547  73.055  1.00 37.61           C  
ATOM   4531  C   PHE A 296       9.978  82.461  72.553  1.00 38.80           C  
ATOM   4532  O   PHE A 296       9.969  81.358  73.112  1.00 32.95           O  
ATOM   4533  CB  PHE A 296      10.778  83.704  74.570  1.00 33.41           C  
ATOM   4534  CG  PHE A 296      11.824  84.589  75.186  1.00 32.43           C  
ATOM   4535  CD1 PHE A 296      11.650  85.967  75.216  1.00 32.75           C  
ATOM   4536  CD2 PHE A 296      12.982  84.046  75.728  1.00 28.68           C  
ATOM   4537  CE1 PHE A 296      12.606  86.792  75.771  1.00 31.00           C  
ATOM   4538  CE2 PHE A 296      13.955  84.869  76.291  1.00 31.21           C  
ATOM   4539  CZ  PHE A 296      13.766  86.245  76.314  1.00 30.85           C  
ATOM   4540  H   PHE A 296       9.982  85.218  72.613  1.00 52.13           H  
ATOM   4541  HA  PHE A 296      11.827  83.258  72.873  1.00 44.90           H  
ATOM   4542  HB2 PHE A 296       9.910  84.092  74.764  1.00 39.86           H  
ATOM   4543  HB3 PHE A 296      10.850  82.829  74.982  1.00 39.86           H  
ATOM   4544  HD1 PHE A 296      10.877  86.339  74.857  1.00 39.06           H  
ATOM   4545  HD2 PHE A 296      13.109  83.125  75.714  1.00 34.18           H  
ATOM   4546  HE1 PHE A 296      12.476  87.713  75.782  1.00 36.96           H  
ATOM   4547  HE2 PHE A 296      14.729  84.499  76.651  1.00 37.22           H  
ATOM   4548  HZ  PHE A 296      14.411  86.798  76.691  1.00 36.78           H  
ATOM   4549  N   GLU A 297       9.174  82.749  71.508  1.00 42.33           N  
ATOM   4550  CA  GLU A 297       8.333  81.725  70.895  1.00 47.75           C  
ATOM   4551  C   GLU A 297       9.078  81.088  69.726  1.00 46.92           C  
ATOM   4552  O   GLU A 297       9.557  81.811  68.840  1.00 40.72           O  
ATOM   4553  CB  GLU A 297       7.025  82.332  70.394  1.00 57.28           C  
ATOM   4554  CG  GLU A 297       5.983  82.594  71.491  1.00 65.78           C  
ATOM   4555  CD  GLU A 297       5.661  81.356  72.318  1.00 71.27           C  
ATOM   4556  OE1 GLU A 297       5.556  80.256  71.737  1.00 73.05           O  
ATOM   4557  OE2 GLU A 297       5.525  81.480  73.553  1.00 74.21           O1-
ATOM   4558  H   GLU A 297       9.105  83.526  71.146  1.00 50.56           H  
ATOM   4559  HA  GLU A 297       8.121  81.038  71.546  1.00 57.07           H  
ATOM   4560  HB2 GLU A 297       7.221  83.180  69.967  1.00 68.50           H  
ATOM   4561  HB3 GLU A 297       6.628  81.722  69.752  1.00 68.50           H  
ATOM   4562  HG2 GLU A 297       6.323  83.274  72.093  1.00 78.70           H  
ATOM   4563  HG3 GLU A 297       5.160  82.899  71.078  1.00 78.70           H  
ATOM   4564  N   PRO A 298       9.203  79.754  69.687  1.00 49.46           N  
ATOM   4565  CA  PRO A 298       9.972  79.122  68.594  1.00 47.85           C  
ATOM   4566  C   PRO A 298       9.479  79.471  67.196  1.00 36.98           C  
ATOM   4567  O   PRO A 298      10.263  79.407  66.237  1.00 41.06           O  
ATOM   4568  CB  PRO A 298       9.848  77.618  68.889  1.00 51.72           C  
ATOM   4569  CG  PRO A 298       9.636  77.553  70.374  1.00 52.14           C  
ATOM   4570  CD  PRO A 298       8.792  78.772  70.710  1.00 51.68           C  
ATOM   4571  HA  PRO A 298      10.905  79.380  68.664  1.00 57.19           H  
ATOM   4572  HB2 PRO A 298       9.092  77.245  68.410  1.00 61.83           H  
ATOM   4573  HB3 PRO A 298      10.663  77.159  68.632  1.00 61.83           H  
ATOM   4574  HG2 PRO A 298       9.168  76.735  70.604  1.00 62.33           H  
ATOM   4575  HG3 PRO A 298      10.490  77.586  70.831  1.00 62.33           H  
ATOM   4576  HD2 PRO A 298       7.847  78.570  70.635  1.00 61.77           H  
ATOM   4577  HD3 PRO A 298       8.993  79.096  71.601  1.00 61.77           H  
ATOM   4578  N   ALA A 299       8.217  79.853  67.047  1.00 27.48           N  
ATOM   4579  CA  ALA A 299       7.697  80.131  65.719  1.00 23.91           C  
ATOM   4580  C   ALA A 299       8.253  81.412  65.119  1.00 25.40           C  
ATOM   4581  O   ALA A 299       7.912  81.730  63.971  1.00 23.88           O  
ATOM   4582  CB  ALA A 299       6.170  80.188  65.748  1.00 27.24           C  
ATOM   4583  H   ALA A 299       7.654  79.957  67.688  1.00 32.74           H  
ATOM   4584  HA  ALA A 299       7.950  79.399  65.134  1.00 28.46           H  
ATOM   4585  HB1 ALA A 299       5.845  80.388  64.856  1.00 32.45           H  
ATOM   4586  HB2 ALA A 299       5.828  79.328  66.040  1.00 32.45           H  
ATOM   4587  HB3 ALA A 299       5.892  80.882  66.365  1.00 32.45           H  
ATOM   4588  N   ASN A 300       9.087  82.147  65.854  1.00 26.45           N  
ATOM   4589  CA  ASN A 300       9.703  83.369  65.358  1.00 31.23           C  
ATOM   4590  C   ASN A 300      11.205  83.235  65.165  1.00 27.63           C  
ATOM   4591  O   ASN A 300      11.842  84.164  64.658  1.00 26.13           O  
ATOM   4592  CB  ASN A 300       9.418  84.529  66.316  1.00 36.69           C  
ATOM   4593  CG  ASN A 300       7.968  84.971  66.280  1.00 38.04           C  
ATOM   4594  OD1 ASN A 300       7.309  84.917  65.238  1.00 37.33           O  
ATOM   4595  ND2 ASN A 300       7.465  85.421  67.426  1.00 37.98           N  
ATOM   4596  H   ASN A 300       9.314  81.952  66.660  1.00 31.50           H  
ATOM   4597  HA  ASN A 300       9.308  83.586  64.498  1.00 37.24           H  
ATOM   4598  HB2 ASN A 300       9.624  84.249  67.222  1.00 43.80           H  
ATOM   4599  HB3 ASN A 300       9.970  85.287  66.069  1.00 43.80           H  
ATOM   4600 HD21 ASN A 300       6.648  85.685  67.463  1.00 45.34           H  
ATOM   4601 HD22 ASN A 300       7.958  85.448  68.131  1.00 45.34           H  
ATOM   4602  N   GLN A 301      11.784  82.105  65.541  1.00 30.14           N  
ATOM   4603  CA  GLN A 301      13.215  81.905  65.409  1.00 34.59           C  
ATOM   4604  C   GLN A 301      13.612  81.582  63.969  1.00 29.45           C  
ATOM   4605  O   GLN A 301      12.812  81.084  63.168  1.00 21.10           O  
ATOM   4606  CB  GLN A 301      13.642  80.762  66.329  1.00 38.98           C  
ATOM   4607  CG  GLN A 301      13.237  80.962  67.783  1.00 43.71           C  
ATOM   4608  CD  GLN A 301      13.379  79.704  68.617  1.00 49.16           C  
ATOM   4609  OE1 GLN A 301      13.600  78.613  68.092  1.00 54.30           O  
ATOM   4610  NE2 GLN A 301      13.254  79.852  69.931  1.00 50.48           N  
ATOM   4611  H   GLN A 301      11.365  81.433  65.877  1.00 35.93           H  
ATOM   4612  HA  GLN A 301      13.683  82.718  65.658  1.00 41.27           H  
ATOM   4613  HB2 GLN A 301      13.231  79.941  66.018  1.00 46.54           H  
ATOM   4614  HB3 GLN A 301      14.608  80.682  66.299  1.00 46.54           H  
ATOM   4615  HG2 GLN A 301      13.802  81.646  68.175  1.00 52.21           H  
ATOM   4616  HG3 GLN A 301      12.308  81.239  67.816  1.00 52.21           H  
ATOM   4617 HE21 GLN A 301      13.101  80.630  70.263  1.00 60.34           H  
ATOM   4618 HE22 GLN A 301      13.326  79.170  70.449  1.00 60.34           H  
ATOM   4619  N   MET A 302      14.871  81.888  63.644  1.00 28.53           N  
ATOM   4620  CA  MET A 302      15.436  81.529  62.350  1.00 28.74           C  
ATOM   4621  C   MET A 302      15.758  80.044  62.249  1.00 24.24           C  
ATOM   4622  O   MET A 302      15.982  79.554  61.137  1.00 23.55           O  
ATOM   4623  CB  MET A 302      16.717  82.315  62.118  1.00 38.13           C  
ATOM   4624  CG  MET A 302      16.557  83.809  62.185  1.00 46.50           C  
ATOM   4625  SD  MET A 302      15.567  84.430  60.832  1.00 51.23           S  
ATOM   4626  CE  MET A 302      13.922  84.333  61.544  1.00 49.36           C  
ATOM   4627  H   MET A 302      15.418  82.306  64.160  1.00 34.00           H  
ATOM   4628  HA  MET A 302      14.795  81.764  61.662  1.00 34.25           H  
ATOM   4629  HB2 MET A 302      17.362  82.060  62.795  1.00 45.52           H  
ATOM   4630  HB3 MET A 302      17.057  82.097  61.236  1.00 45.52           H  
ATOM   4631  HG2 MET A 302      16.119  84.047  63.017  1.00 55.56           H  
ATOM   4632  HG3 MET A 302      17.431  84.226  62.139  1.00 55.56           H  
ATOM   4633  HE1 MET A 302      13.279  84.668  60.899  1.00 58.99           H  
ATOM   4634  HE2 MET A 302      13.725  83.407  61.758  1.00 58.99           H  
ATOM   4635  HE3 MET A 302      13.894  84.872  62.350  1.00 58.99           H  
ATOM   4636  N   VAL A 303      15.781  79.329  63.373  1.00 20.07           N  
ATOM   4637  CA  VAL A 303      15.948  77.882  63.409  1.00 15.40           C  
ATOM   4638  C   VAL A 303      14.957  77.347  64.427  1.00 26.04           C  
ATOM   4639  O   VAL A 303      14.940  77.804  65.575  1.00 35.34           O  
ATOM   4640  CB  VAL A 303      17.381  77.482  63.804  1.00 18.18           C  
ATOM   4641  CG1 VAL A 303      17.517  75.982  63.795  1.00 20.68           C  
ATOM   4642  CG2 VAL A 303      18.386  78.127  62.860  1.00 21.82           C  
ATOM   4643  H   VAL A 303      15.698  79.675  64.156  1.00 23.85           H  
ATOM   4644  HA  VAL A 303      15.758  77.501  62.537  1.00 18.24           H  
ATOM   4645  HB  VAL A 303      17.571  77.798  64.702  1.00 21.58           H  
ATOM   4646 HG11 VAL A 303      18.432  75.746  64.016  1.00 24.58           H  
ATOM   4647 HG12 VAL A 303      16.911  75.606  64.453  1.00 24.58           H  
ATOM   4648 HG13 VAL A 303      17.294  75.650  62.912  1.00 24.58           H  
ATOM   4649 HG21 VAL A 303      19.281  77.854  63.118  1.00 25.94           H  
ATOM   4650 HG22 VAL A 303      18.200  77.836  61.954  1.00 25.94           H  
ATOM   4651 HG23 VAL A 303      18.304  79.091  62.922  1.00 25.94           H  
ATOM   4652  N   LYS A 304      14.125  76.395  64.014  1.00 26.65           N  
ATOM   4653  CA  LYS A 304      13.123  75.828  64.908  1.00 26.61           C  
ATOM   4654  C   LYS A 304      13.817  74.950  65.938  1.00 27.63           C  
ATOM   4655  O   LYS A 304      14.353  73.888  65.598  1.00 32.51           O  
ATOM   4656  CB  LYS A 304      12.121  75.013  64.102  1.00 28.89           C  
ATOM   4657  CG  LYS A 304      10.788  75.691  63.887  1.00 32.60           C  
ATOM   4658  CD  LYS A 304      10.104  75.193  62.607  1.00 43.50           C  
ATOM   4659  CE  LYS A 304       9.639  73.732  62.722  1.00 51.83           C  
ATOM   4660  NZ  LYS A 304       8.623  73.358  61.680  1.00 53.83           N1+
ATOM   4661  H   LYS A 304      14.122  76.061  63.222  1.00 31.75           H  
ATOM   4662  HA  LYS A 304      12.650  76.540  65.367  1.00 31.70           H  
ATOM   4663  HB2 LYS A 304      12.502  74.833  63.229  1.00 34.44           H  
ATOM   4664  HB3 LYS A 304      11.953  74.180  64.570  1.00 34.44           H  
ATOM   4665  HG2 LYS A 304      10.205  75.500  64.638  1.00 38.88           H  
ATOM   4666  HG3 LYS A 304      10.923  76.648  63.808  1.00 38.88           H  
ATOM   4667  HD2 LYS A 304       9.326  75.744  62.428  1.00 51.97           H  
ATOM   4668  HD3 LYS A 304      10.730  75.253  61.869  1.00 51.97           H  
ATOM   4669  HE2 LYS A 304      10.405  73.147  62.617  1.00 61.96           H  
ATOM   4670  HE3 LYS A 304       9.236  73.596  63.594  1.00 61.96           H  
ATOM   4671  HZ1 LYS A 304       8.387  72.505  61.777  1.00 64.36           H  
ATOM   4672  HZ2 LYS A 304       7.899  73.869  61.762  1.00 64.36           H  
ATOM   4673  HZ3 LYS A 304       8.966  73.472  60.866  1.00 64.36           H  
ATOM   4674  N   CYS A 305      13.820  75.399  67.192  1.00 25.21           N  
ATOM   4675  CA  CYS A 305      14.366  74.641  68.309  1.00 24.50           C  
ATOM   4676  C   CYS A 305      13.602  75.044  69.568  1.00 26.98           C  
ATOM   4677  O   CYS A 305      12.765  75.954  69.547  1.00 27.42           O  
ATOM   4678  CB  CYS A 305      15.881  74.843  68.456  1.00 24.94           C  
ATOM   4679  SG  CYS A 305      16.414  76.558  68.436  1.00 34.36           S  
ATOM   4680  H   CYS A 305      13.502  76.163  67.426  1.00 30.01           H  
ATOM   4681  HA  CYS A 305      14.222  73.695  68.152  1.00 29.17           H  
ATOM   4682  HB2 CYS A 305      16.164  74.459  69.300  1.00 29.69           H  
ATOM   4683  HB3 CYS A 305      16.325  74.391  67.721  1.00 29.69           H  
ATOM   4684  HG  CYS A 305      16.082  77.058  67.397  1.00 41.00           H  
ATOM   4685  N   ASP A 306      13.899  74.359  70.673  1.00 25.01           N  
ATOM   4686  CA  ASP A 306      13.230  74.580  71.954  1.00 33.06           C  
ATOM   4687  C   ASP A 306      14.244  75.081  72.973  1.00 30.79           C  
ATOM   4688  O   ASP A 306      14.862  74.285  73.698  1.00 24.56           O  
ATOM   4689  CB  ASP A 306      12.558  73.297  72.440  1.00 42.88           C  
ATOM   4690  CG  ASP A 306      11.473  73.559  73.468  1.00 43.22           C  
ATOM   4691  OD1 ASP A 306      11.244  74.750  73.782  1.00 39.30           O  
ATOM   4692  OD2 ASP A 306      10.859  72.573  73.954  1.00 44.43           O1-
ATOM   4693  H   ASP A 306      14.500  73.745  70.704  1.00 29.78           H  
ATOM   4694  HA  ASP A 306      12.557  75.270  71.842  1.00 39.43           H  
ATOM   4695  HB2 ASP A 306      12.151  72.847  71.683  1.00 51.22           H  
ATOM   4696  HB3 ASP A 306      13.226  72.724  72.847  1.00 51.22           H  
ATOM   4697  N   PRO A 307      14.440  76.396  73.072  1.00 31.06           N  
ATOM   4698  CA  PRO A 307      15.385  76.919  74.074  1.00 31.87           C  
ATOM   4699  C   PRO A 307      15.069  76.503  75.498  1.00 33.54           C  
ATOM   4700  O   PRO A 307      15.965  76.557  76.347  1.00 31.13           O  
ATOM   4701  CB  PRO A 307      15.296  78.441  73.897  1.00 31.74           C  
ATOM   4702  CG  PRO A 307      14.853  78.628  72.465  1.00 34.63           C  
ATOM   4703  CD  PRO A 307      13.924  77.450  72.180  1.00 32.56           C  
ATOM   4704  HA  PRO A 307      16.284  76.628  73.854  1.00 38.01           H  
ATOM   4705  HB2 PRO A 307      14.646  78.810  74.515  1.00 37.85           H  
ATOM   4706  HB3 PRO A 307      16.165  78.845  74.049  1.00 37.85           H  
ATOM   4707  HG2 PRO A 307      14.381  79.471  72.373  1.00 41.33           H  
ATOM   4708  HG3 PRO A 307      15.623  78.612  71.876  1.00 41.33           H  
ATOM   4709  HD2 PRO A 307      13.006  77.671  72.401  1.00 38.83           H  
ATOM   4710  HD3 PRO A 307      13.986  77.178  71.251  1.00 38.83           H  
ATOM   4711  N   ARG A 308      13.836  76.075  75.788  1.00 40.55           N  
ATOM   4712  CA  ARG A 308      13.499  75.677  77.151  1.00 46.51           C  
ATOM   4713  C   ARG A 308      14.324  74.483  77.613  1.00 49.22           C  
ATOM   4714  O   ARG A 308      14.528  74.302  78.819  1.00 47.28           O  
ATOM   4715  CB  ARG A 308      12.011  75.331  77.247  1.00 48.75           C  
ATOM   4716  CG  ARG A 308      11.067  76.491  76.969  1.00 47.03           C  
ATOM   4717  CD  ARG A 308       9.610  76.026  76.974  1.00 46.37           C  
ATOM   4718  NE  ARG A 308       9.392  74.901  76.069  1.00 43.48           N  
ATOM   4719  CZ  ARG A 308       8.225  74.297  75.890  1.00 41.62           C  
ATOM   4720  NH1 ARG A 308       7.159  74.710  76.558  1.00 44.21           N  
ATOM   4721  NH2 ARG A 308       8.127  73.277  75.048  1.00 40.82           N1+
ATOM   4722  H   ARG A 308      13.191  76.008  75.223  1.00 48.43           H  
ATOM   4723  HA  ARG A 308      13.684  76.426  77.739  1.00 55.58           H  
ATOM   4724  HB2 ARG A 308      11.815  74.634  76.602  1.00 58.26           H  
ATOM   4725  HB3 ARG A 308      11.827  75.013  78.145  1.00 58.26           H  
ATOM   4726  HG2 ARG A 308      11.175  77.168  77.656  1.00 56.20           H  
ATOM   4727  HG3 ARG A 308      11.266  76.868  76.098  1.00 56.20           H  
ATOM   4728  HD2 ARG A 308       9.368  75.745  77.870  1.00 55.41           H  
ATOM   4729  HD3 ARG A 308       9.041  76.758  76.690  1.00 55.41           H  
ATOM   4730  HE  ARG A 308      10.066  74.611  75.621  1.00 51.95           H  
ATOM   4731 HH11 ARG A 308       7.223  75.369  77.106  1.00 52.81           H  
ATOM   4732 HH12 ARG A 308       6.401  74.318  76.443  1.00 52.81           H  
ATOM   4733 HH21 ARG A 308       8.821  73.007  74.617  1.00 48.75           H  
ATOM   4734 HH22 ARG A 308       7.370  72.886  74.932  1.00 48.75           H  
ATOM   4735  N   HIS A 309      14.796  73.659  76.679  1.00 53.27           N  
ATOM   4736  CA  HIS A 309      15.548  72.445  76.978  1.00 51.41           C  
ATOM   4737  C   HIS A 309      17.019  72.632  76.635  1.00 46.38           C  
ATOM   4738  O   HIS A 309      17.685  71.742  76.107  1.00 46.18           O  
ATOM   4739  CB  HIS A 309      14.933  71.244  76.277  1.00 53.74           C  
ATOM   4740  CG  HIS A 309      13.580  70.895  76.801  1.00 51.39           C  
ATOM   4741  ND1 HIS A 309      12.422  71.425  76.274  1.00 49.92           N  
ATOM   4742  CD2 HIS A 309      13.202  70.109  77.836  1.00 49.73           C  
ATOM   4743  CE1 HIS A 309      11.385  70.953  76.942  1.00 50.82           C  
ATOM   4744  NE2 HIS A 309      11.831  70.160  77.901  1.00 50.16           N  
ATOM   4745  H   HIS A 309      14.689  73.788  75.835  1.00 63.69           H  
ATOM   4746  HA  HIS A 309      15.501  72.255  77.928  1.00 61.46           H  
ATOM   4747  HB2 HIS A 309      14.847  71.441  75.331  1.00 64.25           H  
ATOM   4748  HB3 HIS A 309      15.511  70.475  76.404  1.00 64.25           H  
ATOM   4749  HD2 HIS A 309      13.764  69.626  78.398  1.00 59.44           H  
ATOM   4750  HE1 HIS A 309      10.492  71.146  76.768  1.00 60.75           H  
ATOM   4751  N   GLY A 310      17.520  73.822  76.927  1.00 45.61           N  
ATOM   4752  CA  GLY A 310      18.933  74.118  76.845  1.00 41.57           C  
ATOM   4753  C   GLY A 310      19.258  75.248  77.796  1.00 38.30           C  
ATOM   4754  O   GLY A 310      18.411  75.628  78.606  1.00 40.26           O  
ATOM   4755  H   GLY A 310      17.046  74.493  77.182  1.00 54.49           H  
ATOM   4756  HA2 GLY A 310      19.452  73.335  77.088  1.00 49.65           H  
ATOM   4757  HA3 GLY A 310      19.167  74.383  75.941  1.00 49.65           H  
ATOM   4758  N   LYS A 311      20.453  75.806  77.712  1.00 36.49           N  
ATOM   4759  CA  LYS A 311      20.853  76.899  78.579  1.00 41.82           C  
ATOM   4760  C   LYS A 311      21.469  77.999  77.737  1.00 41.02           C  
ATOM   4761  O   LYS A 311      22.172  77.726  76.759  1.00 39.15           O  
ATOM   4762  CB  LYS A 311      21.841  76.403  79.633  1.00 51.94           C
[truncated: 2,413,159 more chars]
