# Supplementary material for: Microtubule-Stabilizing 1,2,4-Triazolo[1,5-a]pyrimidines as Candidate Therapeutics for Neurodegenerative Disease: Matched Molecular Pair Analyses and Computational Studies Reveal New Structure–Activity Insights
Source: J Med Chem. 2022 Dec 19;66(1):435–59. doi: 10.1021/acs.jmedchem.2c01411 (PMC9841533; doi:10.1021/acs.jmedchem.2c01411)
Supplement: Supplementary file 8 — jm2c01411_si_008.pdb [file jm2c01411_si_008.pdb]

TITLE     5NJH.B - hbond-opt - Frame 1001
REMARK   4      COMPLIES WITH FORMAT V. 3.0, 1-DEC-2006
REMARK 888
REMARK 888 WRITTEN BY MAESTRO (A PRODUCT OF SCHRODINGER, LLC)
CRYST1  122.026   86.627   82.061  90.00  90.00  90.00 P 1           1
ATOM      1  N   ARG A   2     -35.977   5.480  12.014  1.00  0.00           N1+
ATOM      2  CA  ARG A   2     -34.795   4.939  12.798  1.00  0.00           C  
ATOM      3  C   ARG A   2     -33.462   5.572  12.181  1.00  0.00           C  
ATOM      4  O   ARG A   2     -33.286   5.990  11.022  1.00  0.00           O  
ATOM      5  CB  ARG A   2     -34.800   3.380  12.746  1.00  0.00           C  
ATOM      6  CG  ARG A   2     -36.093   2.761  13.481  1.00  0.00           C  
ATOM      7  CD  ARG A   2     -36.190   1.177  13.592  1.00  0.00           C  
ATOM      8  NE  ARG A   2     -34.987   0.469  14.081  1.00  0.00           N  
ATOM      9  CZ  ARG A   2     -34.673  -0.878  13.937  1.00  0.00           C  
ATOM     10  NH1 ARG A   2     -33.516  -1.316  14.317  1.00  0.00           N  
ATOM     11  NH2 ARG A   2     -35.594  -1.757  13.438  1.00  0.00           N1+
ATOM     12  H1  ARG A   2     -35.860   5.246  11.039  1.00  0.00           H  
ATOM     13  H2  ARG A   2     -36.854   5.071  12.305  1.00  0.00           H  
ATOM     14  H3  ARG A   2     -35.992   6.490  12.048  1.00  0.00           H  
ATOM     15  HA  ARG A   2     -34.961   5.289  13.817  1.00  0.00           H  
ATOM     16  HB3 ARG A   2     -33.955   3.025  13.335  1.00  0.00           H  
ATOM     17  HB2 ARG A   2     -34.530   3.059  11.740  1.00  0.00           H  
ATOM     18  HG3 ARG A   2     -36.956   3.045  12.878  1.00  0.00           H  
ATOM     19  HG2 ARG A   2     -36.079   3.159  14.496  1.00  0.00           H  
ATOM     20  HD3 ARG A   2     -36.528   0.867  12.604  1.00  0.00           H  
ATOM     21  HD2 ARG A   2     -36.980   1.106  14.339  1.00  0.00           H  
ATOM     22  HE  ARG A   2     -34.278   1.070  14.476  1.00  0.00           H  
ATOM     23 HH12 ARG A   2     -33.285  -2.296  14.240  1.00  0.00           H  
ATOM     24 HH11 ARG A   2     -32.820  -0.718  14.739  1.00  0.00           H  
ATOM     25 HH22 ARG A   2     -35.371  -2.742  13.469  1.00  0.00           H  
ATOM     26 HH21 ARG A   2     -36.480  -1.443  13.069  1.00  0.00           H  
ATOM     27  N   GLU A   3     -32.563   5.860  13.111  1.00  0.00           N  
ATOM     28  CA  GLU A   3     -31.319   6.601  12.979  1.00  0.00           C  
ATOM     29  C   GLU A   3     -30.253   5.835  12.114  1.00  0.00           C  
ATOM     30  O   GLU A   3     -30.298   4.604  12.122  1.00  0.00           O  
ATOM     31  CB  GLU A   3     -30.771   6.820  14.352  1.00  0.00           C  
ATOM     32  CG  GLU A   3     -31.444   7.759  15.384  1.00  0.00           C  
ATOM     33  CD  GLU A   3     -32.242   7.041  16.482  1.00  0.00           C  
ATOM     34  OE1 GLU A   3     -32.472   7.695  17.451  1.00  0.00           O  
ATOM     35  OE2 GLU A   3     -32.755   5.914  16.256  1.00  0.00           O1-
ATOM     36  H   GLU A   3     -32.693   5.494  14.043  1.00  0.00           H  
ATOM     37  HA  GLU A   3     -31.515   7.510  12.410  1.00  0.00           H  
ATOM     38  HB3 GLU A   3     -29.827   7.360  14.273  1.00  0.00           H  
ATOM     39  HB2 GLU A   3     -30.637   5.870  14.870  1.00  0.00           H  
ATOM     40  HG3 GLU A   3     -32.049   8.486  14.841  1.00  0.00           H  
ATOM     41  HG2 GLU A   3     -30.769   8.351  16.001  1.00  0.00           H  
ATOM     42  N   ILE A   4     -29.425   6.634  11.436  1.00  0.00           N  
ATOM     43  CA  ILE A   4     -28.414   6.078  10.582  1.00  0.00           C  
ATOM     44  C   ILE A   4     -27.066   6.317  11.328  1.00  0.00           C  
ATOM     45  O   ILE A   4     -26.948   7.332  11.987  1.00  0.00           O  
ATOM     46  CB  ILE A   4     -28.348   6.675   9.134  1.00  0.00           C  
ATOM     47  CG1 ILE A   4     -29.547   6.208   8.206  1.00  0.00           C  
ATOM     48  CG2 ILE A   4     -26.966   6.309   8.414  1.00  0.00           C  
ATOM     49  CD1 ILE A   4     -29.593   4.750   7.769  1.00  0.00           C  
ATOM     50  H   ILE A   4     -29.297   7.561  11.814  1.00  0.00           H  
ATOM     51  HA  ILE A   4     -28.487   4.991  10.547  1.00  0.00           H  
ATOM     52  HB  ILE A   4     -28.386   7.764   9.160  1.00  0.00           H  
ATOM     53 HG13 ILE A   4     -29.592   6.796   7.289  1.00  0.00           H  
ATOM     54 HG12 ILE A   4     -30.443   6.567   8.713  1.00  0.00           H  
ATOM     55 HG21 ILE A   4     -26.781   5.235   8.405  1.00  0.00           H  
ATOM     56 HG22 ILE A   4     -27.109   6.632   7.382  1.00  0.00           H  
ATOM     57 HG23 ILE A   4     -26.072   6.896   8.625  1.00  0.00           H  
ATOM     58 HD11 ILE A   4     -29.328   4.133   8.628  1.00  0.00           H  
ATOM     59 HD12 ILE A   4     -30.603   4.429   7.515  1.00  0.00           H  
ATOM     60 HD13 ILE A   4     -28.910   4.539   6.946  1.00  0.00           H  
ATOM     61  N   VAL A   5     -26.079   5.433  11.200  1.00  0.00           N  
ATOM     62  CA  VAL A   5     -24.698   5.734  11.535  1.00  0.00           C  
ATOM     63  C   VAL A   5     -23.728   5.518  10.356  1.00  0.00           C  
ATOM     64  O   VAL A   5     -24.068   4.753   9.440  1.00  0.00           O  
ATOM     65  CB  VAL A   5     -24.317   4.753  12.724  1.00  0.00           C  
ATOM     66  CG1 VAL A   5     -24.365   3.213  12.398  1.00  0.00           C  
ATOM     67  CG2 VAL A   5     -22.964   4.983  13.375  1.00  0.00           C  
ATOM     68  H   VAL A   5     -26.230   4.556  10.723  1.00  0.00           H  
ATOM     69  HA  VAL A   5     -24.637   6.788  11.805  1.00  0.00           H  
ATOM     70  HB  VAL A   5     -25.095   4.787  13.487  1.00  0.00           H  
ATOM     71 HG11 VAL A   5     -25.334   3.011  11.942  1.00  0.00           H  
ATOM     72 HG12 VAL A   5     -23.651   2.840  11.663  1.00  0.00           H  
ATOM     73 HG13 VAL A   5     -24.263   2.572  13.273  1.00  0.00           H  
ATOM     74 HG21 VAL A   5     -22.901   4.719  14.431  1.00  0.00           H  
ATOM     75 HG22 VAL A   5     -22.195   4.422  12.844  1.00  0.00           H  
ATOM     76 HG23 VAL A   5     -22.651   6.027  13.349  1.00  0.00           H  
ATOM     77  N   HIS A   6     -22.502   6.123  10.333  1.00  0.00           N  
ATOM     78  CA  HIS A   6     -21.513   5.919   9.260  1.00  0.00           C  
ATOM     79  C   HIS A   6     -20.240   5.404   9.963  1.00  0.00           C  
ATOM     80  O   HIS A   6     -19.753   5.973  10.986  1.00  0.00           O  
ATOM     81  CB  HIS A   6     -21.264   7.283   8.500  1.00  0.00           C  
ATOM     82  CG  HIS A   6     -20.473   7.186   7.247  1.00  0.00           C  
ATOM     83  ND1 HIS A   6     -21.106   7.275   5.970  1.00  0.00           N  
ATOM     84  CD2 HIS A   6     -19.105   7.153   7.098  1.00  0.00           C  
ATOM     85  CE1 HIS A   6     -20.047   7.232   5.150  1.00  0.00           C  
ATOM     86  NE2 HIS A   6     -18.870   6.997   5.774  1.00  0.00           N  
ATOM     87  H   HIS A   6     -22.210   6.785  11.038  1.00  0.00           H  
ATOM     88  HA  HIS A   6     -21.816   5.185   8.513  1.00  0.00           H  
ATOM     89  HB3 HIS A   6     -20.554   7.845   9.107  1.00  0.00           H  
ATOM     90  HB2 HIS A   6     -22.132   7.928   8.366  1.00  0.00           H  
ATOM     91  HD2 HIS A   6     -18.325   7.058   7.838  1.00  0.00           H  
ATOM     92  HE1 HIS A   6     -20.077   7.094   4.080  1.00  0.00           H  
ATOM     93  HE2 HIS A   6     -18.004   6.766   5.308  1.00  0.00           H  
ATOM     94  N   ILE A   7     -19.628   4.454   9.290  1.00  0.00           N  
ATOM     95  CA  ILE A   7     -18.288   4.023   9.644  1.00  0.00           C  
ATOM     96  C   ILE A   7     -17.424   4.211   8.363  1.00  0.00           C  
ATOM     97  O   ILE A   7     -17.875   4.022   7.252  1.00  0.00           O  
ATOM     98  CB  ILE A   7     -18.294   2.494   9.981  1.00  0.00           C  
ATOM     99  CG1 ILE A   7     -19.534   2.062  10.799  1.00  0.00           C  
ATOM    100  CG2 ILE A   7     -17.000   1.935  10.605  1.00  0.00           C  
ATOM    101  CD1 ILE A   7     -19.463   2.546  12.231  1.00  0.00           C  
ATOM    102  H   ILE A   7     -20.028   3.941   8.517  1.00  0.00           H  
ATOM    103  HA  ILE A   7     -17.872   4.608  10.464  1.00  0.00           H  
ATOM    104  HB  ILE A   7     -18.394   1.998   9.016  1.00  0.00           H  
ATOM    105 HG13 ILE A   7     -19.476   0.974  10.831  1.00  0.00           H  
ATOM    106 HG12 ILE A   7     -20.453   2.411  10.327  1.00  0.00           H  
ATOM    107 HG21 ILE A   7     -16.081   2.107  10.044  1.00  0.00           H  
ATOM    108 HG22 ILE A   7     -16.823   2.369  11.589  1.00  0.00           H  
ATOM    109 HG23 ILE A   7     -17.135   0.859  10.708  1.00  0.00           H  
ATOM    110 HD11 ILE A   7     -18.819   1.834  12.749  1.00  0.00           H  
ATOM    111 HD12 ILE A   7     -18.880   3.460  12.343  1.00  0.00           H  
ATOM    112 HD13 ILE A   7     -20.456   2.584  12.678  1.00  0.00           H  
ATOM    113  N   GLN A   8     -16.144   4.604   8.531  1.00  0.00           N  
ATOM    114  CA  GLN A   8     -15.174   4.666   7.457  1.00  0.00           C  
ATOM    115  C   GLN A   8     -13.846   4.062   7.869  1.00  0.00           C  
ATOM    116  O   GLN A   8     -13.262   4.449   8.886  1.00  0.00           O  
ATOM    117  CB  GLN A   8     -15.144   6.193   7.050  1.00  0.00           C  
ATOM    118  CG  GLN A   8     -14.785   7.249   8.140  1.00  0.00           C  
ATOM    119  CD  GLN A   8     -15.355   8.615   7.873  1.00  0.00           C  
ATOM    120  OE1 GLN A   8     -16.586   8.847   7.856  1.00  0.00           O  
ATOM    121  NE2 GLN A   8     -14.512   9.592   7.658  1.00  0.00           N  
ATOM    122  H   GLN A   8     -15.755   4.895   9.417  1.00  0.00           H  
ATOM    123  HA  GLN A   8     -15.590   4.214   6.557  1.00  0.00           H  
ATOM    124  HB3 GLN A   8     -16.093   6.464   6.588  1.00  0.00           H  
ATOM    125  HB2 GLN A   8     -14.434   6.191   6.223  1.00  0.00           H  
ATOM    126  HG3 GLN A   8     -13.791   7.219   8.586  1.00  0.00           H  
ATOM    127  HG2 GLN A   8     -15.348   6.930   9.017  1.00  0.00           H  
ATOM    128 HE22 GLN A   8     -14.770  10.540   7.422  1.00  0.00           H  
ATOM    129 HE21 GLN A   8     -13.562   9.294   7.823  1.00  0.00           H  
ATOM    130  N   ALA A   9     -13.297   3.123   7.060  1.00  0.00           N  
ATOM    131  CA  ALA A   9     -12.051   2.427   7.313  1.00  0.00           C  
ATOM    132  C   ALA A   9     -11.103   2.678   6.108  1.00  0.00           C  
ATOM    133  O   ALA A   9     -11.467   2.381   4.970  1.00  0.00           O  
ATOM    134  CB  ALA A   9     -12.390   0.925   7.387  1.00  0.00           C  
ATOM    135  H   ALA A   9     -13.682   2.808   6.181  1.00  0.00           H  
ATOM    136  HA  ALA A   9     -11.554   2.731   8.235  1.00  0.00           H  
ATOM    137  HB1 ALA A   9     -11.492   0.337   7.580  1.00  0.00           H  
ATOM    138  HB2 ALA A   9     -13.055   0.822   8.245  1.00  0.00           H  
ATOM    139  HB3 ALA A   9     -12.896   0.565   6.491  1.00  0.00           H  
ATOM    140  N   GLY A  10      -9.934   3.185   6.480  1.00  0.00           N  
ATOM    141  CA  GLY A  10      -8.847   3.384   5.508  1.00  0.00           C  
ATOM    142  C   GLY A  10      -8.998   4.754   4.818  1.00  0.00           C  
ATOM    143  O   GLY A  10     -10.024   5.382   4.762  1.00  0.00           O  
ATOM    144  H   GLY A  10      -9.771   3.557   7.405  1.00  0.00           H  
ATOM    145  HA3 GLY A  10      -8.860   2.560   4.795  1.00  0.00           H  
ATOM    146  HA2 GLY A  10      -7.865   3.264   5.967  1.00  0.00           H  
ATOM    147  N   GLN A  11      -7.886   5.321   4.286  1.00  0.00           N  
ATOM    148  CA  GLN A  11      -7.877   6.611   3.520  1.00  0.00           C  
ATOM    149  C   GLN A  11      -8.980   6.708   2.460  1.00  0.00           C  
ATOM    150  O   GLN A  11      -9.728   7.686   2.478  1.00  0.00           O  
ATOM    151  CB  GLN A  11      -6.581   6.928   2.834  1.00  0.00           C  
ATOM    152  CG  GLN A  11      -5.417   7.275   3.794  1.00  0.00           C  
ATOM    153  CD  GLN A  11      -4.028   7.049   3.220  1.00  0.00           C  
ATOM    154  OE1 GLN A  11      -3.495   7.961   2.522  1.00  0.00           O  
ATOM    155  NE2 GLN A  11      -3.434   5.882   3.283  1.00  0.00           N  
ATOM    156  H   GLN A  11      -7.002   4.889   4.514  1.00  0.00           H  
ATOM    157  HA  GLN A  11      -7.959   7.370   4.298  1.00  0.00           H  
ATOM    158  HB3 GLN A  11      -6.671   7.739   2.111  1.00  0.00           H  
ATOM    159  HB2 GLN A  11      -6.289   6.045   2.266  1.00  0.00           H  
ATOM    160  HG3 GLN A  11      -5.458   6.729   4.736  1.00  0.00           H  
ATOM    161  HG2 GLN A  11      -5.422   8.338   4.034  1.00  0.00           H  
ATOM    162 HE22 GLN A  11      -2.606   5.657   2.751  1.00  0.00           H  
ATOM    163 HE21 GLN A  11      -3.762   5.090   3.817  1.00  0.00           H  
ATOM    164  N   CYS A  12      -9.153   5.701   1.563  1.00  0.00           N  
ATOM    165  CA  CYS A  12     -10.203   5.549   0.579  1.00  0.00           C  
ATOM    166  C   CYS A  12     -11.603   5.731   1.180  1.00  0.00           C  
ATOM    167  O   CYS A  12     -12.397   6.534   0.711  1.00  0.00           O  
ATOM    168  CB  CYS A  12     -10.015   4.352  -0.317  1.00  0.00           C  
ATOM    169  SG  CYS A  12     -11.433   4.148  -1.527  1.00  0.00           S  
ATOM    170  H   CYS A  12      -8.529   4.908   1.613  1.00  0.00           H  
ATOM    171  HA  CYS A  12     -10.118   6.430  -0.057  1.00  0.00           H  
ATOM    172  HB3 CYS A  12      -9.860   3.377   0.145  1.00  0.00           H  
ATOM    173  HB2 CYS A  12      -9.069   4.469  -0.845  1.00  0.00           H  
ATOM    174  HG  CYS A  12     -10.755   4.635  -2.570  1.00  0.00           H  
ATOM    175  N   GLY A  13     -11.816   5.042   2.313  1.00  0.00           N  
ATOM    176  CA  GLY A  13     -13.100   4.977   2.951  1.00  0.00           C  
ATOM    177  C   GLY A  13     -13.330   6.261   3.721  1.00  0.00           C  
ATOM    178  O   GLY A  13     -14.473   6.726   3.645  1.00  0.00           O  
ATOM    179  H   GLY A  13     -11.055   4.497   2.693  1.00  0.00           H  
ATOM    180  HA3 GLY A  13     -13.102   4.167   3.681  1.00  0.00           H  
ATOM    181  HA2 GLY A  13     -13.919   4.919   2.233  1.00  0.00           H  
ATOM    182  N   ASN A  14     -12.338   6.752   4.461  1.00  0.00           N  
ATOM    183  CA  ASN A  14     -12.335   8.046   5.161  1.00  0.00           C  
ATOM    184  C   ASN A  14     -12.542   9.291   4.247  1.00  0.00           C  
ATOM    185  O   ASN A  14     -13.313  10.250   4.626  1.00  0.00           O  
ATOM    186  CB  ASN A  14     -11.011   8.331   5.951  1.00  0.00           C  
ATOM    187  CG  ASN A  14     -11.184   7.774   7.374  1.00  0.00           C  
ATOM    188  OD1 ASN A  14     -11.464   8.443   8.362  1.00  0.00           O  
ATOM    189  ND2 ASN A  14     -10.725   6.495   7.456  1.00  0.00           N  
ATOM    190  H   ASN A  14     -11.457   6.261   4.396  1.00  0.00           H  
ATOM    191  HA  ASN A  14     -13.233   8.123   5.773  1.00  0.00           H  
ATOM    192  HB3 ASN A  14     -10.972   9.387   6.217  1.00  0.00           H  
ATOM    193  HB2 ASN A  14     -10.140   8.088   5.341  1.00  0.00           H  
ATOM    194 HD22 ASN A  14     -10.640   5.966   8.313  1.00  0.00           H  
ATOM    195 HD21 ASN A  14     -10.353   5.962   6.683  1.00  0.00           H  
ATOM    196  N   GLN A  15     -11.825   9.423   3.149  1.00  0.00           N  
ATOM    197  CA  GLN A  15     -11.874  10.610   2.221  1.00  0.00           C  
ATOM    198  C   GLN A  15     -13.195  10.668   1.519  1.00  0.00           C  
ATOM    199  O   GLN A  15     -13.779  11.752   1.419  1.00  0.00           O  
ATOM    200  CB  GLN A  15     -10.635  10.719   1.316  1.00  0.00           C  
ATOM    201  CG  GLN A  15      -9.409  11.147   2.167  1.00  0.00           C  
ATOM    202  CD  GLN A  15      -9.368  12.601   2.569  1.00  0.00           C  
ATOM    203  OE1 GLN A  15     -10.095  13.458   2.048  1.00  0.00           O  
ATOM    204  NE2 GLN A  15      -8.538  12.928   3.569  1.00  0.00           N  
ATOM    205  H   GLN A  15     -11.123   8.709   3.019  1.00  0.00           H  
ATOM    206  HA  GLN A  15     -11.907  11.514   2.828  1.00  0.00           H  
ATOM    207  HB3 GLN A  15     -10.710  11.410   0.477  1.00  0.00           H  
ATOM    208  HB2 GLN A  15     -10.442   9.805   0.754  1.00  0.00           H  
ATOM    209  HG3 GLN A  15      -8.563  11.016   1.492  1.00  0.00           H  
ATOM    210  HG2 GLN A  15      -9.267  10.399   2.947  1.00  0.00           H  
ATOM    211 HE22 GLN A  15      -8.325  13.910   3.674  1.00  0.00           H  
ATOM    212 HE21 GLN A  15      -7.928  12.253   4.007  1.00  0.00           H  
ATOM    213  N   ILE A  16     -13.650   9.511   0.931  1.00  0.00           N  
ATOM    214  CA  ILE A  16     -15.002   9.300   0.546  1.00  0.00           C  
ATOM    215  C   ILE A  16     -16.066   9.568   1.664  1.00  0.00           C  
ATOM    216  O   ILE A  16     -17.095  10.179   1.393  1.00  0.00           O  
ATOM    217  CB  ILE A  16     -15.298   8.039  -0.358  1.00  0.00           C  
ATOM    218  CG1 ILE A  16     -14.327   7.948  -1.556  1.00  0.00           C  
ATOM    219  CG2 ILE A  16     -16.755   7.946  -0.796  1.00  0.00           C  
ATOM    220  CD1 ILE A  16     -14.362   6.709  -2.361  1.00  0.00           C  
ATOM    221  H   ILE A  16     -13.069   8.686   0.885  1.00  0.00           H  
ATOM    222  HA  ILE A  16     -15.249  10.187  -0.037  1.00  0.00           H  
ATOM    223  HB  ILE A  16     -15.053   7.122   0.178  1.00  0.00           H  
ATOM    224 HG13 ILE A  16     -13.288   8.115  -1.270  1.00  0.00           H  
ATOM    225 HG12 ILE A  16     -14.667   8.715  -2.251  1.00  0.00           H  
ATOM    226 HG21 ILE A  16     -17.519   7.917  -0.019  1.00  0.00           H  
ATOM    227 HG22 ILE A  16     -17.072   8.855  -1.308  1.00  0.00           H  
ATOM    228 HG23 ILE A  16     -16.941   7.199  -1.568  1.00  0.00           H  
ATOM    229 HD11 ILE A  16     -15.336   6.450  -2.775  1.00  0.00           H  
ATOM    230 HD12 ILE A  16     -13.509   6.487  -3.003  1.00  0.00           H  
ATOM    231 HD13 ILE A  16     -14.254   5.869  -1.674  1.00  0.00           H  
ATOM    232  N   GLY A  17     -15.772   9.116   2.882  1.00  0.00           N  
ATOM    233  CA  GLY A  17     -16.642   9.367   3.987  1.00  0.00           C  
ATOM    234  C   GLY A  17     -16.752  10.857   4.307  1.00  0.00           C  
ATOM    235  O   GLY A  17     -17.846  11.399   4.221  1.00  0.00           O  
ATOM    236  H   GLY A  17     -15.069   8.412   3.051  1.00  0.00           H  
ATOM    237  HA3 GLY A  17     -16.295   8.865   4.890  1.00  0.00           H  
ATOM    238  HA2 GLY A  17     -17.660   9.081   3.721  1.00  0.00           H  
ATOM    239  N   ALA A  18     -15.616  11.504   4.597  1.00  0.00           N  
ATOM    240  CA  ALA A  18     -15.532  12.927   4.799  1.00  0.00           C  
ATOM    241  C   ALA A  18     -16.095  13.763   3.603  1.00  0.00           C  
ATOM    242  O   ALA A  18     -16.758  14.777   3.816  1.00  0.00           O  
ATOM    243  CB  ALA A  18     -14.031  13.268   5.133  1.00  0.00           C  
ATOM    244  H   ALA A  18     -14.753  11.004   4.436  1.00  0.00           H  
ATOM    245  HA  ALA A  18     -16.046  13.267   5.699  1.00  0.00           H  
ATOM    246  HB1 ALA A  18     -13.663  12.470   5.779  1.00  0.00           H  
ATOM    247  HB2 ALA A  18     -13.648  13.159   4.118  1.00  0.00           H  
ATOM    248  HB3 ALA A  18     -14.003  14.322   5.408  1.00  0.00           H  
ATOM    249  N   LYS A  19     -15.945  13.346   2.337  1.00  0.00           N  
ATOM    250  CA  LYS A  19     -16.553  14.009   1.205  1.00  0.00           C  
ATOM    251  C   LYS A  19     -18.153  13.781   1.051  1.00  0.00           C  
ATOM    252  O   LYS A  19     -18.798  14.664   0.555  1.00  0.00           O  
ATOM    253  CB  LYS A  19     -15.855  13.530  -0.055  1.00  0.00           C  
ATOM    254  CG  LYS A  19     -16.192  14.001  -1.495  1.00  0.00           C  
ATOM    255  CD  LYS A  19     -16.125  15.576  -1.545  1.00  0.00           C  
ATOM    256  CE  LYS A  19     -14.776  16.209  -1.635  1.00  0.00           C  
ATOM    257  NZ  LYS A  19     -14.654  17.624  -1.935  1.00  0.00           N1+
ATOM    258  H   LYS A  19     -15.266  12.614   2.187  1.00  0.00           H  
ATOM    259  HA  LYS A  19     -16.458  15.091   1.297  1.00  0.00           H  
ATOM    260  HB3 LYS A  19     -15.969  12.448  -0.125  1.00  0.00           H  
ATOM    261  HB2 LYS A  19     -14.773  13.623   0.042  1.00  0.00           H  
ATOM    262  HG3 LYS A  19     -17.149  13.560  -1.775  1.00  0.00           H  
ATOM    263  HG2 LYS A  19     -15.448  13.610  -2.190  1.00  0.00           H  
ATOM    264  HD3 LYS A  19     -16.686  15.904  -0.670  1.00  0.00           H  
ATOM    265  HD2 LYS A  19     -16.782  15.913  -2.347  1.00  0.00           H  
ATOM    266  HE3 LYS A  19     -14.281  15.675  -2.446  1.00  0.00           H  
ATOM    267  HE2 LYS A  19     -14.338  16.101  -0.643  1.00  0.00           H  
ATOM    268  HZ1 LYS A  19     -15.311  17.964  -2.623  1.00  0.00           H  
ATOM    269  HZ2 LYS A  19     -14.858  18.125  -1.082  1.00  0.00           H  
ATOM    270  HZ3 LYS A  19     -13.737  17.893  -2.263  1.00  0.00           H  
ATOM    271  N   PHE A  20     -18.748  12.690   1.507  1.00  0.00           N  
ATOM    272  CA  PHE A  20     -20.198  12.498   1.574  1.00  0.00           C  
ATOM    273  C   PHE A  20     -20.746  13.440   2.647  1.00  0.00           C  
ATOM    274  O   PHE A  20     -21.609  14.260   2.281  1.00  0.00           O  
ATOM    275  CB  PHE A  20     -20.617  10.971   1.622  1.00  0.00           C  
ATOM    276  CG  PHE A  20     -21.954  10.737   2.247  1.00  0.00           C  
ATOM    277  CD1 PHE A  20     -23.136  11.044   1.504  1.00  0.00           C  
ATOM    278  CD2 PHE A  20     -22.095  10.389   3.573  1.00  0.00           C  
ATOM    279  CE1 PHE A  20     -24.364  10.896   2.055  1.00  0.00           C  
ATOM    280  CE2 PHE A  20     -23.377  10.127   4.114  1.00  0.00           C  
ATOM    281  CZ  PHE A  20     -24.524  10.445   3.388  1.00  0.00           C  
ATOM    282  H   PHE A  20     -18.154  11.962   1.879  1.00  0.00           H  
ATOM    283  HA  PHE A  20     -20.614  12.951   0.674  1.00  0.00           H  
ATOM    284  HB3 PHE A  20     -19.846  10.343   2.069  1.00  0.00           H  
ATOM    285  HB2 PHE A  20     -20.840  10.562   0.637  1.00  0.00           H  
ATOM    286  HD1 PHE A  20     -23.145  11.283   0.451  1.00  0.00           H  
ATOM    287  HD2 PHE A  20     -21.229  10.132   4.164  1.00  0.00           H  
ATOM    288  HE1 PHE A  20     -25.231  11.212   1.494  1.00  0.00           H  
ATOM    289  HE2 PHE A  20     -23.501   9.819   5.142  1.00  0.00           H  
ATOM    290  HZ  PHE A  20     -25.462  10.428   3.923  1.00  0.00           H  
ATOM    291  N   TRP A  21     -20.138  13.587   3.828  1.00  0.00           N  
ATOM    292  CA  TRP A  21     -20.341  14.592   4.903  1.00  0.00           C  
ATOM    293  C   TRP A  21     -20.316  16.077   4.366  1.00  0.00           C  
ATOM    294  O   TRP A  21     -21.168  16.832   4.802  1.00  0.00           O  
ATOM    295  CB  TRP A  21     -19.527  14.151   6.177  1.00  0.00           C  
ATOM    296  CG  TRP A  21     -20.057  12.916   6.810  1.00  0.00           C  
ATOM    297  CD1 TRP A  21     -19.458  11.712   7.010  1.00  0.00           C  
ATOM    298  CD2 TRP A  21     -21.419  12.749   7.427  1.00  0.00           C  
ATOM    299  NE1 TRP A  21     -20.284  10.834   7.573  1.00  0.00           N  
ATOM    300  CE2 TRP A  21     -21.516  11.425   7.948  1.00  0.00           C  
ATOM    301  CE3 TRP A  21     -22.481  13.633   7.615  1.00  0.00           C  
ATOM    302  CZ2 TRP A  21     -22.609  10.943   8.644  1.00  0.00           C  
ATOM    303  CZ3 TRP A  21     -23.690  13.116   8.268  1.00  0.00           C  
ATOM    304  CH2 TRP A  21     -23.734  11.782   8.767  1.00  0.00           C  
ATOM    305  H   TRP A  21     -19.383  12.966   4.081  1.00  0.00           H  
ATOM    306  HA  TRP A  21     -21.385  14.436   5.172  1.00  0.00           H  
ATOM    307  HB3 TRP A  21     -19.392  14.869   6.986  1.00  0.00           H  
ATOM    308  HB2 TRP A  21     -18.508  13.962   5.838  1.00  0.00           H  
ATOM    309  HD1 TRP A  21     -18.425  11.527   6.756  1.00  0.00           H  
ATOM    310  HE1 TRP A  21     -19.932   9.901   7.734  1.00  0.00           H  
ATOM    311  HE3 TRP A  21     -22.360  14.609   7.169  1.00  0.00           H  
ATOM    312  HZ2 TRP A  21     -22.527  10.005   9.173  1.00  0.00           H  
ATOM    313  HZ3 TRP A  21     -24.574  13.735   8.266  1.00  0.00           H  
ATOM    314  HH2 TRP A  21     -24.558  11.302   9.274  1.00  0.00           H  
ATOM    315  N   GLU A  22     -19.321  16.386   3.598  1.00  0.00           N  
ATOM    316  CA  GLU A  22     -19.197  17.726   2.954  1.00  0.00           C  
ATOM    317  C   GLU A  22     -20.350  18.038   1.958  1.00  0.00           C  
ATOM    318  O   GLU A  22     -20.937  19.117   2.071  1.00  0.00           O  
ATOM    319  CB  GLU A  22     -17.790  17.823   2.376  1.00  0.00           C  
ATOM    320  CG  GLU A  22     -17.467  19.114   1.570  1.00  0.00           C  
ATOM    321  CD  GLU A  22     -16.059  19.228   0.887  1.00  0.00           C  
ATOM    322  OE1 GLU A  22     -15.812  20.135   0.085  1.00  0.00           O  
ATOM    323  OE2 GLU A  22     -15.212  18.333   1.021  1.00  0.00           O1-
ATOM    324  H   GLU A  22     -18.672  15.672   3.301  1.00  0.00           H  
ATOM    325  HA  GLU A  22     -19.114  18.483   3.733  1.00  0.00           H  
ATOM    326  HB3 GLU A  22     -17.532  17.033   1.672  1.00  0.00           H  
ATOM    327  HB2 GLU A  22     -17.127  17.755   3.239  1.00  0.00           H  
ATOM    328  HG3 GLU A  22     -17.560  19.990   2.213  1.00  0.00           H  
ATOM    329  HG2 GLU A  22     -18.173  19.244   0.750  1.00  0.00           H  
ATOM    330  N   VAL A  23     -20.708  17.042   1.083  1.00  0.00           N  
ATOM    331  CA  VAL A  23     -21.723  17.212   0.068  1.00  0.00           C  
ATOM    332  C   VAL A  23     -23.127  17.299   0.762  1.00  0.00           C  
ATOM    333  O   VAL A  23     -23.865  18.250   0.524  1.00  0.00           O  
ATOM    334  CB  VAL A  23     -21.726  15.960  -0.929  1.00  0.00           C  
ATOM    335  CG1 VAL A  23     -22.969  15.769  -1.748  1.00  0.00           C  
ATOM    336  CG2 VAL A  23     -20.604  16.098  -2.036  1.00  0.00           C  
ATOM    337  H   VAL A  23     -20.190  16.181   1.187  1.00  0.00           H  
ATOM    338  HA  VAL A  23     -21.493  18.127  -0.477  1.00  0.00           H  
ATOM    339  HB  VAL A  23     -21.557  15.035  -0.377  1.00  0.00           H  
ATOM    340 HG11 VAL A  23     -23.657  15.143  -1.178  1.00  0.00           H  
ATOM    341 HG12 VAL A  23     -23.378  16.731  -2.056  1.00  0.00           H  
ATOM    342 HG13 VAL A  23     -22.812  15.131  -2.618  1.00  0.00           H  
ATOM    343 HG21 VAL A  23     -19.644  16.334  -1.576  1.00  0.00           H  
ATOM    344 HG22 VAL A  23     -20.390  15.230  -2.659  1.00  0.00           H  
ATOM    345 HG23 VAL A  23     -20.844  16.929  -2.698  1.00  0.00           H  
ATOM    346  N   ILE A  24     -23.418  16.331   1.688  1.00  0.00           N  
ATOM    347  CA  ILE A  24     -24.720  16.454   2.388  1.00  0.00           C  
ATOM    348  C   ILE A  24     -24.754  17.614   3.408  1.00  0.00           C  
ATOM    349  O   ILE A  24     -25.851  18.094   3.636  1.00  0.00           O  
ATOM    350  CB  ILE A  24     -25.224  15.125   3.068  1.00  0.00           C  
ATOM    351  CG1 ILE A  24     -24.740  14.671   4.422  1.00  0.00           C  
ATOM    352  CG2 ILE A  24     -25.327  14.056   1.914  1.00  0.00           C  
ATOM    353  CD1 ILE A  24     -25.803  13.797   5.159  1.00  0.00           C  
ATOM    354  H   ILE A  24     -22.728  15.622   1.889  1.00  0.00           H  
ATOM    355  HA  ILE A  24     -25.431  16.697   1.599  1.00  0.00           H  
ATOM    356  HB  ILE A  24     -26.225  15.412   3.387  1.00  0.00           H  
ATOM    357 HG13 ILE A  24     -24.442  15.531   5.023  1.00  0.00           H  
ATOM    358 HG12 ILE A  24     -23.906  13.975   4.331  1.00  0.00           H  
ATOM    359 HG21 ILE A  24     -25.773  14.406   0.983  1.00  0.00           H  
ATOM    360 HG22 ILE A  24     -24.399  13.513   1.736  1.00  0.00           H  
ATOM    361 HG23 ILE A  24     -26.013  13.265   2.216  1.00  0.00           H  
ATOM    362 HD11 ILE A  24     -26.573  13.521   4.439  1.00  0.00           H  
ATOM    363 HD12 ILE A  24     -25.267  12.911   5.501  1.00  0.00           H  
ATOM    364 HD13 ILE A  24     -26.172  14.176   6.112  1.00  0.00           H  
ATOM    365  N   SER A  25     -23.659  18.164   3.913  1.00  0.00           N  
ATOM    366  CA  SER A  25     -23.802  19.307   4.818  1.00  0.00           C  
ATOM    367  C   SER A  25     -24.204  20.691   4.195  1.00  0.00           C  
ATOM    368  O   SER A  25     -24.920  21.413   4.814  1.00  0.00           O  
ATOM    369  CB  SER A  25     -22.538  19.475   5.662  1.00  0.00           C  
ATOM    370  OG  SER A  25     -22.437  18.336   6.568  1.00  0.00           O  
ATOM    371  H   SER A  25     -22.725  17.781   3.874  1.00  0.00           H  
ATOM    372  HA  SER A  25     -24.648  19.090   5.469  1.00  0.00           H  
ATOM    373  HB3 SER A  25     -22.682  20.394   6.230  1.00  0.00           H  
ATOM    374  HB2 SER A  25     -21.610  19.514   5.092  1.00  0.00           H  
ATOM    375  HG  SER A  25     -21.761  17.799   6.147  1.00  0.00           H  
ATOM    376  N   ASP A  26     -23.786  21.000   2.995  1.00  0.00           N  
ATOM    377  CA  ASP A  26     -24.291  22.226   2.323  1.00  0.00           C  
ATOM    378  C   ASP A  26     -25.753  22.173   1.982  1.00  0.00           C  
ATOM    379  O   ASP A  26     -26.347  23.205   1.743  1.00  0.00           O  
ATOM    380  CB  ASP A  26     -23.584  22.598   1.050  1.00  0.00           C  
ATOM    381  CG  ASP A  26     -22.132  23.081   1.126  1.00  0.00           C  
ATOM    382  OD1 ASP A  26     -21.703  23.468   2.216  1.00  0.00           O  
ATOM    383  OD2 ASP A  26     -21.481  23.155   0.063  1.00  0.00           O1-
ATOM    384  H   ASP A  26     -23.202  20.389   2.442  1.00  0.00           H  
ATOM    385  HA  ASP A  26     -24.168  23.040   3.038  1.00  0.00           H  
ATOM    386  HB3 ASP A  26     -24.037  23.494   0.626  1.00  0.00           H  
ATOM    387  HB2 ASP A  26     -23.579  21.727   0.394  1.00  0.00           H  
ATOM    388  N   GLU A  27     -26.319  20.934   1.912  1.00  0.00           N  
ATOM    389  CA  GLU A  27     -27.777  20.775   1.661  1.00  0.00           C  
ATOM    390  C   GLU A  27     -28.591  21.175   2.807  1.00  0.00           C  
ATOM    391  O   GLU A  27     -29.475  22.034   2.692  1.00  0.00           O  
ATOM    392  CB  GLU A  27     -28.189  19.456   0.966  1.00  0.00           C  
ATOM    393  CG  GLU A  27     -27.435  19.153  -0.308  1.00  0.00           C  
ATOM    394  CD  GLU A  27     -27.420  17.795  -0.883  1.00  0.00           C  
ATOM    395  OE1 GLU A  27     -26.879  17.578  -1.951  1.00  0.00           O  
ATOM    396  OE2 GLU A  27     -28.038  16.884  -0.258  1.00  0.00           O1-
ATOM    397  H   GLU A  27     -25.755  20.107   2.044  1.00  0.00           H  
ATOM    398  HA  GLU A  27     -27.973  21.495   0.866  1.00  0.00           H  
ATOM    399  HB3 GLU A  27     -29.274  19.486   0.861  1.00  0.00           H  
ATOM    400  HB2 GLU A  27     -27.916  18.670   1.670  1.00  0.00           H  
ATOM    401  HG3 GLU A  27     -26.369  19.330  -0.166  1.00  0.00           H  
ATOM    402  HG2 GLU A  27     -27.767  19.883  -1.046  1.00  0.00           H  
ATOM    403  N   HIS A  28     -28.297  20.592   3.962  1.00  0.00           N  
ATOM    404  CA  HIS A  28     -28.637  20.976   5.325  1.00  0.00           C  
ATOM    405  C   HIS A  28     -28.353  22.368   5.866  1.00  0.00           C  
ATOM    406  O   HIS A  28     -28.989  22.849   6.827  1.00  0.00           O  
ATOM    407  CB  HIS A  28     -28.233  19.854   6.352  1.00  0.00           C  
ATOM    408  CG  HIS A  28     -28.877  18.559   6.014  1.00  0.00           C  
ATOM    409  ND1 HIS A  28     -30.179  18.285   6.141  1.00  0.00           N  
ATOM    410  CD2 HIS A  28     -28.256  17.403   5.603  1.00  0.00           C  
ATOM    411  CE1 HIS A  28     -30.363  17.034   5.730  1.00  0.00           C  
ATOM    412  NE2 HIS A  28     -29.220  16.428   5.383  1.00  0.00           N  
ATOM    413  H   HIS A  28     -27.577  19.884   3.972  1.00  0.00           H  
ATOM    414  HA  HIS A  28     -29.726  20.921   5.337  1.00  0.00           H  
ATOM    415  HB3 HIS A  28     -28.612  20.232   7.302  1.00  0.00           H  
ATOM    416  HB2 HIS A  28     -27.162  19.685   6.462  1.00  0.00           H  
ATOM    417  HD2 HIS A  28     -27.187  17.303   5.481  1.00  0.00           H  
ATOM    418  HE1 HIS A  28     -31.256  16.452   5.903  1.00  0.00           H  
ATOM    419  HD1 HIS A  28     -30.896  18.890   6.514  1.00  0.00           H  
ATOM    420  N   GLY A  29     -27.410  23.111   5.196  1.00  0.00           N  
ATOM    421  CA  GLY A  29     -27.134  24.478   5.393  1.00  0.00           C  
ATOM    422  C   GLY A  29     -26.197  24.560   6.590  1.00  0.00           C  
ATOM    423  O   GLY A  29     -26.392  25.341   7.539  1.00  0.00           O  
ATOM    424  H   GLY A  29     -27.074  22.769   4.307  1.00  0.00           H  
ATOM    425  HA3 GLY A  29     -28.013  25.081   5.623  1.00  0.00           H  
ATOM    426  HA2 GLY A  29     -26.673  25.004   4.557  1.00  0.00           H  
ATOM    427  N   ILE A  30     -25.235  23.585   6.768  1.00  0.00           N  
ATOM    428  CA  ILE A  30     -24.404  23.361   7.988  1.00  0.00           C  
ATOM    429  C   ILE A  30     -23.011  23.841   7.573  1.00  0.00           C  
ATOM    430  O   ILE A  30     -22.527  23.431   6.537  1.00  0.00           O  
ATOM    431  CB  ILE A  30     -24.320  21.885   8.412  1.00  0.00           C  
ATOM    432  CG1 ILE A  30     -25.701  21.245   8.652  1.00  0.00           C  
ATOM    433  CG2 ILE A  30     -23.304  21.544   9.498  1.00  0.00           C  
ATOM    434  CD1 ILE A  30     -26.412  21.868   9.830  1.00  0.00           C  
ATOM    435  H   ILE A  30     -25.115  22.884   6.051  1.00  0.00           H  
ATOM    436  HA  ILE A  30     -24.801  24.005   8.772  1.00  0.00           H  
ATOM    437  HB  ILE A  30     -23.917  21.353   7.550  1.00  0.00           H  
ATOM    438 HG13 ILE A  30     -25.679  20.167   8.813  1.00  0.00           H  
ATOM    439 HG12 ILE A  30     -26.209  21.415   7.704  1.00  0.00           H  
ATOM    440 HG21 ILE A  30     -23.120  20.470   9.457  1.00  0.00           H  
ATOM    441 HG22 ILE A  30     -22.362  22.091   9.460  1.00  0.00           H  
ATOM    442 HG23 ILE A  30     -23.700  21.756  10.491  1.00  0.00           H  
ATOM    443 HD11 ILE A  30     -25.847  22.497  10.517  1.00  0.00           H  
ATOM    444 HD12 ILE A  30     -27.357  22.282   9.478  1.00  0.00           H  
ATOM    445 HD13 ILE A  30     -26.719  21.069  10.506  1.00  0.00           H  
ATOM    446  N   ASP A  31     -22.435  24.693   8.387  1.00  0.00           N  
ATOM    447  CA  ASP A  31     -21.072  25.246   8.313  1.00  0.00           C  
ATOM    448  C   ASP A  31     -20.170  24.239   8.919  1.00  0.00           C  
ATOM    449  O   ASP A  31     -20.509  23.851  10.074  1.00  0.00           O  
ATOM    450  CB  ASP A  31     -21.059  26.670   8.837  1.00  0.00           C  
ATOM    451  CG  ASP A  31     -19.683  27.347   8.823  1.00  0.00           C  
ATOM    452  OD1 ASP A  31     -18.738  26.931   9.477  1.00  0.00           O  
ATOM    453  OD2 ASP A  31     -19.668  28.292   8.025  1.00  0.00           O1-
ATOM    454  H   ASP A  31     -22.989  24.942   9.195  1.00  0.00           H  
ATOM    455  HA  ASP A  31     -20.778  25.245   7.263  1.00  0.00           H  
ATOM    456  HB3 ASP A  31     -21.338  26.572   9.886  1.00  0.00           H  
ATOM    457  HB2 ASP A  31     -21.789  27.280   8.305  1.00  0.00           H  
ATOM    458  N   PRO A  32     -19.036  23.842   8.334  1.00  0.00           N  
ATOM    459  CA  PRO A  32     -18.122  22.922   9.059  1.00  0.00           C  
ATOM    460  C   PRO A  32     -17.672  23.198  10.541  1.00  0.00           C  
ATOM    461  O   PRO A  32     -17.132  22.337  11.271  1.00  0.00           O  
ATOM    462  CB  PRO A  32     -17.042  22.713   7.943  1.00  0.00           C  
ATOM    463  CG  PRO A  32     -16.968  23.979   7.203  1.00  0.00           C  
ATOM    464  CD  PRO A  32     -18.494  24.316   7.069  1.00  0.00           C  
ATOM    465  HA  PRO A  32     -18.604  21.948   9.137  1.00  0.00           H  
ATOM    466  HB3 PRO A  32     -17.187  21.805   7.359  1.00  0.00           H  
ATOM    467  HB2 PRO A  32     -16.089  22.683   8.471  1.00  0.00           H  
ATOM    468  HG3 PRO A  32     -16.425  23.875   6.264  1.00  0.00           H  
ATOM    469  HG2 PRO A  32     -16.576  24.763   7.850  1.00  0.00           H  
ATOM    470  HD2 PRO A  32     -18.548  25.390   6.890  1.00  0.00           H  
ATOM    471  HD3 PRO A  32     -18.960  23.740   6.270  1.00  0.00           H  
ATOM    472  N   THR A  33     -17.913  24.353  11.200  1.00  0.00           N  
ATOM    473  CA  THR A  33     -18.070  24.615  12.658  1.00  0.00           C  
ATOM    474  C   THR A  33     -19.111  23.796  13.472  1.00  0.00           C  
ATOM    475  O   THR A  33     -19.060  23.851  14.711  1.00  0.00           O  
ATOM    476  CB  THR A  33     -18.272  26.138  12.917  1.00  0.00           C  
ATOM    477  OG1 THR A  33     -19.324  26.768  12.181  1.00  0.00           O  
ATOM    478  CG2 THR A  33     -16.954  26.897  12.484  1.00  0.00           C  
ATOM    479  H   THR A  33     -18.234  25.076  10.572  1.00  0.00           H  
ATOM    480  HA  THR A  33     -17.109  24.272  13.042  1.00  0.00           H  
ATOM    481  HB  THR A  33     -18.443  26.361  13.970  1.00  0.00           H  
ATOM    482  HG1 THR A  33     -19.114  26.524  11.276  1.00  0.00           H  
ATOM    483 HG21 THR A  33     -16.687  26.653  11.456  1.00  0.00           H  
ATOM    484 HG22 THR A  33     -16.968  27.984  12.573  1.00  0.00           H  
ATOM    485 HG23 THR A  33     -16.159  26.597  13.166  1.00  0.00           H  
ATOM    486  N   GLY A  34     -20.044  23.149  12.728  1.00  0.00           N  
ATOM    487  CA  GLY A  34     -21.191  22.374  13.201  1.00  0.00           C  
ATOM    488  C   GLY A  34     -22.428  23.228  12.879  1.00  0.00           C  
ATOM    489  O   GLY A  34     -23.490  22.673  13.098  1.00  0.00           O  
ATOM    490  H   GLY A  34     -19.892  23.322  11.744  1.00  0.00           H  
ATOM    491  HA3 GLY A  34     -21.253  22.176  14.271  1.00  0.00           H  
ATOM    492  HA2 GLY A  34     -21.285  21.485  12.578  1.00  0.00           H  
ATOM    493  N   SER A  35     -22.317  24.461  12.420  1.00  0.00           N  
ATOM    494  CA  SER A  35     -23.361  25.493  12.644  1.00  0.00           C  
ATOM    495  C   SER A  35     -24.449  25.468  11.558  1.00  0.00           C  
ATOM    496  O   SER A  35     -24.114  25.707  10.390  1.00  0.00           O  
ATOM    497  CB  SER A  35     -22.685  26.906  12.601  1.00  0.00           C  
ATOM    498  OG  SER A  35     -21.650  27.068  13.481  1.00  0.00           O  
ATOM    499  H   SER A  35     -21.460  24.895  12.109  1.00  0.00           H  
ATOM    500  HA  SER A  35     -23.811  25.292  13.617  1.00  0.00           H  
ATOM    501  HB3 SER A  35     -23.445  27.646  12.856  1.00  0.00           H  
ATOM    502  HB2 SER A  35     -22.362  27.215  11.607  1.00  0.00           H  
ATOM    503  HG  SER A  35     -20.852  27.247  12.979  1.00  0.00           H  
ATOM    504  N   TYR A  36     -25.720  25.185  11.899  1.00  0.00           N  
ATOM    505  CA  TYR A  36     -26.874  25.342  10.992  1.00  0.00           C  
ATOM    506  C   TYR A  36     -26.919  26.863  10.646  1.00  0.00           C  
ATOM    507  O   TYR A  36     -27.070  27.603  11.596  1.00  0.00           O  
ATOM    508  CB  TYR A  36     -28.226  24.930  11.652  1.00  0.00           C  
ATOM    509  CG  TYR A  36     -29.474  25.300  10.858  1.00  0.00           C  
ATOM    510  CD1 TYR A  36     -29.770  24.709   9.605  1.00  0.00           C  
ATOM    511  CD2 TYR A  36     -30.422  26.115  11.507  1.00  0.00           C  
ATOM    512  CE1 TYR A  36     -31.097  24.812   9.116  1.00  0.00           C  
ATOM    513  CE2 TYR A  36     -31.638  26.360  10.896  1.00  0.00           C  
ATOM    514  CZ  TYR A  36     -32.024  25.642   9.730  1.00  0.00           C  
ATOM    515  OH  TYR A  36     -33.259  25.770   9.205  1.00  0.00           O  
ATOM    516  H   TYR A  36     -25.996  24.882  12.822  1.00  0.00           H  
ATOM    517  HA  TYR A  36     -26.816  24.713  10.104  1.00  0.00           H  
ATOM    518  HB3 TYR A  36     -28.321  25.497  12.578  1.00  0.00           H  
ATOM    519  HB2 TYR A  36     -28.432  23.899  11.936  1.00  0.00           H  
ATOM    520  HD1 TYR A  36     -29.143  23.986   9.105  1.00  0.00           H  
ATOM    521  HD2 TYR A  36     -30.200  26.604  12.444  1.00  0.00           H  
ATOM    522  HE1 TYR A  36     -31.441  24.246   8.263  1.00  0.00           H  
ATOM    523  HE2 TYR A  36     -32.359  27.020  11.355  1.00  0.00           H  
ATOM    524  HH  TYR A  36     -33.419  25.186   8.461  1.00  0.00           H  
ATOM    525  N   HIS A  37     -26.987  27.266   9.407  1.00  0.00           N  
ATOM    526  CA  HIS A  37     -27.303  28.590   8.836  1.00  0.00           C  
ATOM    527  C   HIS A  37     -28.205  28.233   7.633  1.00  0.00           C  
ATOM    528  O   HIS A  37     -27.948  28.834   6.539  1.00  0.00           O  
ATOM    529  CB  HIS A  37     -26.104  29.501   8.610  1.00  0.00           C  
ATOM    530  CG  HIS A  37     -25.113  29.058   7.512  1.00  0.00           C  
ATOM    531  ND1 HIS A  37     -24.842  27.706   7.266  1.00  0.00           N  
ATOM    532  CD2 HIS A  37     -24.265  29.829   6.776  1.00  0.00           C  
ATOM    533  CE1 HIS A  37     -23.845  27.722   6.390  1.00  0.00           C  
ATOM    534  NE2 HIS A  37     -23.422  28.942   6.088  1.00  0.00           N  
ATOM    535  H   HIS A  37     -26.953  26.518   8.729  1.00  0.00           H  
ATOM    536  HA  HIS A  37     -27.940  29.163   9.509  1.00  0.00           H  
ATOM    537  HB3 HIS A  37     -25.628  29.752   9.558  1.00  0.00           H  
ATOM    538  HB2 HIS A  37     -26.450  30.432   8.162  1.00  0.00           H  
ATOM    539  HD2 HIS A  37     -24.109  30.891   6.893  1.00  0.00           H  
ATOM    540  HE1 HIS A  37     -23.302  26.919   5.913  1.00  0.00           H  
ATOM    541  HD1 HIS A  37     -25.235  26.838   7.602  1.00  0.00           H  
ATOM    542  N   GLY A  38     -29.120  27.291   7.761  1.00  0.00           N  
ATOM    543  CA  GLY A  38     -30.116  27.101   6.761  1.00  0.00           C  
ATOM    544  C   GLY A  38     -31.222  28.122   6.912  1.00  0.00           C  
ATOM    545  O   GLY A  38     -31.445  28.840   7.903  1.00  0.00           O  
ATOM    546  H   GLY A  38     -29.235  26.915   8.692  1.00  0.00           H  
ATOM    547  HA3 GLY A  38     -30.576  26.122   6.897  1.00  0.00           H  
ATOM    548  HA2 GLY A  38     -29.713  27.170   5.751  1.00  0.00           H  
ATOM    549  N   ASP A  39     -31.910  28.193   5.823  1.00  0.00           N  
ATOM    550  CA  ASP A  39     -32.978  29.178   5.589  1.00  0.00           C  
ATOM    551  C   ASP A  39     -34.376  28.486   5.746  1.00  0.00           C  
ATOM    552  O   ASP A  39     -35.376  29.214   5.850  1.00  0.00           O  
ATOM    553  CB  ASP A  39     -32.828  29.826   4.196  1.00  0.00           C  
ATOM    554  CG  ASP A  39     -33.316  29.025   2.900  1.00  0.00           C  
ATOM    555  OD1 ASP A  39     -33.734  29.754   2.002  1.00  0.00           O  
ATOM    556  OD2 ASP A  39     -33.223  27.817   2.832  1.00  0.00           O1-
ATOM    557  H   ASP A  39     -31.707  27.472   5.146  1.00  0.00           H  
ATOM    558  HA  ASP A  39     -32.919  29.913   6.391  1.00  0.00           H  
ATOM    559  HB3 ASP A  39     -31.821  30.027   3.831  1.00  0.00           H  
ATOM    560  HB2 ASP A  39     -33.372  30.764   4.082  1.00  0.00           H  
ATOM    561  N   SER A  40     -34.333  27.174   5.909  1.00  0.00           N  
ATOM    562  CA  SER A  40     -35.601  26.391   5.747  1.00  0.00           C  
ATOM    563  C   SER A  40     -35.497  25.369   6.839  1.00  0.00           C  
ATOM    564  O   SER A  40     -34.486  24.721   6.991  1.00  0.00           O  
ATOM    565  CB  SER A  40     -35.526  25.726   4.326  1.00  0.00           C  
ATOM    566  OG  SER A  40     -36.582  24.885   3.944  1.00  0.00           O  
ATOM    567  H   SER A  40     -33.491  26.629   5.792  1.00  0.00           H  
ATOM    568  HA  SER A  40     -36.487  27.022   5.816  1.00  0.00           H  
ATOM    569  HB3 SER A  40     -34.661  25.070   4.430  1.00  0.00           H  
ATOM    570  HB2 SER A  40     -35.384  26.546   3.622  1.00  0.00           H  
ATOM    571  HG  SER A  40     -36.295  24.495   3.115  1.00  0.00           H  
ATOM    572  N   ASP A  41     -36.677  25.169   7.481  1.00  0.00           N  
ATOM    573  CA  ASP A  41     -36.947  24.023   8.358  1.00  0.00           C  
ATOM    574  C   ASP A  41     -36.836  22.627   7.710  1.00  0.00           C  
ATOM    575  O   ASP A  41     -36.627  21.650   8.427  1.00  0.00           O  
ATOM    576  CB  ASP A  41     -38.327  23.996   9.087  1.00  0.00           C  
ATOM    577  CG  ASP A  41     -38.827  25.260   9.714  1.00  0.00           C  
ATOM    578  OD1 ASP A  41     -40.051  25.481   9.769  1.00  0.00           O  
ATOM    579  OD2 ASP A  41     -37.958  25.925  10.361  1.00  0.00           O1-
ATOM    580  H   ASP A  41     -37.474  25.562   7.001  1.00  0.00           H  
ATOM    581  HA  ASP A  41     -36.201  24.054   9.152  1.00  0.00           H  
ATOM    582  HB3 ASP A  41     -38.382  23.307   9.929  1.00  0.00           H  
ATOM    583  HB2 ASP A  41     -39.031  23.601   8.354  1.00  0.00           H  
ATOM    584  N   LEU A  42     -37.107  22.440   6.460  1.00  0.00           N  
ATOM    585  CA  LEU A  42     -36.909  21.193   5.695  1.00  0.00           C  
ATOM    586  C   LEU A  42     -35.508  20.633   5.648  1.00  0.00           C  
ATOM    587  O   LEU A  42     -35.298  19.443   5.515  1.00  0.00           O  
ATOM    588  CB  LEU A  42     -37.390  21.425   4.257  1.00  0.00           C  
ATOM    589  CG  LEU A  42     -38.892  21.700   4.164  1.00  0.00           C  
ATOM    590  CD1 LEU A  42     -39.273  22.626   2.996  1.00  0.00           C  
ATOM    591  CD2 LEU A  42     -39.722  20.422   4.217  1.00  0.00           C  
ATOM    592  H   LEU A  42     -37.688  23.097   5.958  1.00  0.00           H  
ATOM    593  HA  LEU A  42     -37.541  20.402   6.098  1.00  0.00           H  
ATOM    594  HB3 LEU A  42     -37.143  20.561   3.639  1.00  0.00           H  
ATOM    595  HB2 LEU A  42     -36.799  22.233   3.825  1.00  0.00           H  
ATOM    596  HG  LEU A  42     -39.191  22.307   5.018  1.00  0.00           H  
ATOM    597 HD11 LEU A  42     -40.144  22.203   2.494  1.00  0.00           H  
ATOM    598 HD12 LEU A  42     -39.333  23.669   3.305  1.00  0.00           H  
ATOM    599 HD13 LEU A  42     -38.568  22.574   2.167  1.00  0.00           H  
ATOM    600 HD21 LEU A  42     -40.605  20.413   3.578  1.00  0.00           H  
ATOM    601 HD22 LEU A  42     -39.125  19.526   4.043  1.00  0.00           H  
ATOM    602 HD23 LEU A  42     -40.111  20.161   5.201  1.00  0.00           H  
ATOM    603  N   GLN A  45     -34.520  21.586   5.844  1.00  0.00           N  
ATOM    604  CA  GLN A  45     -33.132  21.301   5.969  1.00  0.00           C  
ATOM    605  C   GLN A  45     -32.902  20.619   7.332  1.00  0.00           C  
ATOM    606  O   GLN A  45     -31.806  20.093   7.516  1.00  0.00           O  
ATOM    607  CB  GLN A  45     -32.286  22.534   5.716  1.00  0.00           C  
ATOM    608  CG  GLN A  45     -32.456  23.064   4.314  1.00  0.00           C  
ATOM    609  CD  GLN A  45     -31.721  24.450   4.221  1.00  0.00           C  
ATOM    610  OE1 GLN A  45     -32.062  25.402   4.881  1.00  0.00           O  
ATOM    611  NE2 GLN A  45     -30.689  24.526   3.377  1.00  0.00           N  
ATOM    612  H   GLN A  45     -34.885  22.527   5.885  1.00  0.00           H  
ATOM    613  HA  GLN A  45     -32.746  20.551   5.279  1.00  0.00           H  
ATOM    614  HB3 GLN A  45     -31.249  22.301   5.958  1.00  0.00           H  
ATOM    615  HB2 GLN A  45     -32.413  23.286   6.495  1.00  0.00           H  
ATOM    616  HG3 GLN A  45     -33.470  23.434   4.159  1.00  0.00           H  
ATOM    617  HG2 GLN A  45     -32.278  22.320   3.538  1.00  0.00           H  
ATOM    618 HE22 GLN A  45     -30.186  25.400   3.321  1.00  0.00           H  
ATOM    619 HE21 GLN A  45     -30.347  23.672   2.959  1.00  0.00           H  
ATOM    620  N   LEU A  46     -33.857  20.723   8.338  1.00  0.00           N  
ATOM    621  CA  LEU A  46     -33.784  20.094   9.655  1.00  0.00           C  
ATOM    622  C   LEU A  46     -34.855  19.029   9.837  1.00  0.00           C  
ATOM    623  O   LEU A  46     -34.924  18.519  10.960  1.00  0.00           O  
ATOM    624  CB  LEU A  46     -34.002  21.162  10.792  1.00  0.00           C  
ATOM    625  CG  LEU A  46     -33.122  22.417  10.782  1.00  0.00           C  
ATOM    626  CD1 LEU A  46     -33.698  23.392  11.863  1.00  0.00           C  
ATOM    627  CD2 LEU A  46     -31.655  22.121  11.203  1.00  0.00           C  
ATOM    628  H   LEU A  46     -34.676  21.249   8.067  1.00  0.00           H  
ATOM    629  HA  LEU A  46     -32.842  19.578   9.839  1.00  0.00           H  
ATOM    630  HB3 LEU A  46     -33.995  20.747  11.800  1.00  0.00           H  
ATOM    631  HB2 LEU A  46     -35.037  21.501  10.748  1.00  0.00           H  
ATOM    632  HG  LEU A  46     -33.127  22.958   9.836  1.00  0.00           H  
ATOM    633 HD11 LEU A  46     -34.483  23.990  11.400  1.00  0.00           H  
ATOM    634 HD12 LEU A  46     -34.146  22.860  12.702  1.00  0.00           H  
ATOM    635 HD13 LEU A  46     -33.045  24.161  12.276  1.00  0.00           H  
ATOM    636 HD21 LEU A  46     -31.438  22.263  12.262  1.00  0.00           H  
ATOM    637 HD22 LEU A  46     -31.290  21.119  10.977  1.00  0.00           H  
ATOM    638 HD23 LEU A  46     -31.030  22.812  10.636  1.00  0.00           H  
ATOM    639  N   GLU A  47     -35.676  18.711   8.840  1.00  0.00           N  
ATOM    640  CA  GLU A  47     -36.813  17.717   8.893  1.00  0.00           C  
ATOM    641  C   GLU A  47     -36.293  16.299   9.206  1.00  0.00           C  
ATOM    642  O   GLU A  47     -36.867  15.700  10.086  1.00  0.00           O  
ATOM    643  CB  GLU A  47     -37.730  17.939   7.664  1.00  0.00           C  
ATOM    644  CG  GLU A  47     -39.004  17.036   7.610  1.00  0.00           C  
ATOM    645  CD  GLU A  47     -39.895  17.243   8.807  1.00  0.00           C  
ATOM    646  OE1 GLU A  47     -40.054  18.373   9.295  1.00  0.00           O  
ATOM    647  OE2 GLU A  47     -40.485  16.300   9.296  1.00  0.00           O1-
ATOM    648  H   GLU A  47     -35.733  19.428   8.131  1.00  0.00           H  
ATOM    649  HA  GLU A  47     -37.301  18.158   9.763  1.00  0.00           H  
ATOM    650  HB3 GLU A  47     -37.162  17.896   6.735  1.00  0.00           H  
ATOM    651  HB2 GLU A  47     -38.048  18.981   7.655  1.00  0.00           H  
ATOM    652  HG3 GLU A  47     -38.709  15.987   7.650  1.00  0.00           H  
ATOM    653  HG2 GLU A  47     -39.525  17.371   6.713  1.00  0.00           H  
ATOM    654  N   ARG A  48     -35.214  15.812   8.527  1.00  0.00           N  
ATOM    655  CA  ARG A  48     -34.532  14.576   8.915  1.00  0.00           C  
ATOM    656  C   ARG A  48     -32.967  14.652   9.047  1.00  0.00           C  
ATOM    657  O   ARG A  48     -32.321  13.625   8.882  1.00  0.00           O  
ATOM    658  CB  ARG A  48     -35.036  13.402   7.869  1.00  0.00           C  
ATOM    659  CG  ARG A  48     -36.482  12.964   8.232  1.00  0.00           C  
ATOM    660  CD  ARG A  48     -37.185  11.829   7.455  1.00  0.00           C  
ATOM    661  NE  ARG A  48     -37.300  12.053   6.015  1.00  0.00           N  
ATOM    662  CZ  ARG A  48     -38.267  12.723   5.410  1.00  0.00           C  
ATOM    663  NH1 ARG A  48     -39.266  13.331   6.060  1.00  0.00           N  
ATOM    664  NH2 ARG A  48     -38.293  12.809   4.056  1.00  0.00           N1+
ATOM    665  H   ARG A  48     -34.719  16.449   7.920  1.00  0.00           H  
ATOM    666  HA  ARG A  48     -34.811  14.105   9.858  1.00  0.00           H  
ATOM    667  HB3 ARG A  48     -34.330  12.582   8.003  1.00  0.00           H  
ATOM    668  HB2 ARG A  48     -34.948  13.677   6.818  1.00  0.00           H  
ATOM    669  HG3 ARG A  48     -37.200  13.783   8.275  1.00  0.00           H  
ATOM    670  HG2 ARG A  48     -36.476  12.630   9.270  1.00  0.00           H  
ATOM    671  HD3 ARG A  48     -38.192  11.598   7.800  1.00  0.00           H  
ATOM    672  HD2 ARG A  48     -36.759  10.859   7.713  1.00  0.00           H  
ATOM    673  HE  ARG A  48     -36.509  11.802   5.439  1.00  0.00           H  
ATOM    674 HH12 ARG A  48     -39.237  13.344   7.069  1.00  0.00           H  
ATOM    675 HH11 ARG A  48     -40.137  13.756   5.775  1.00  0.00           H  
ATOM    676 HH22 ARG A  48     -39.004  13.404   3.656  1.00  0.00           H  
ATOM    677 HH21 ARG A  48     -37.655  12.331   3.436  1.00  0.00           H  
ATOM    678  N   ILE A  49     -32.392  15.794   9.330  1.00  0.00           N  
ATOM    679  CA  ILE A  49     -30.963  15.963   9.709  1.00  0.00           C  
ATOM    680  C   ILE A  49     -30.623  15.184  11.048  1.00  0.00           C  
ATOM    681  O   ILE A  49     -29.519  14.678  11.129  1.00  0.00           O  
ATOM    682  CB  ILE A  49     -30.746  17.479   9.985  1.00  0.00           C  
ATOM    683  CG1 ILE A  49     -29.209  17.883   9.827  1.00  0.00           C  
ATOM    684  CG2 ILE A  49     -31.298  17.994  11.332  1.00  0.00           C  
ATOM    685  CD1 ILE A  49     -29.096  19.431   9.739  1.00  0.00           C  
ATOM    686  H   ILE A  49     -33.126  16.485   9.401  1.00  0.00           H  
ATOM    687  HA  ILE A  49     -30.359  15.581   8.887  1.00  0.00           H  
ATOM    688  HB  ILE A  49     -31.309  18.098   9.286  1.00  0.00           H  
ATOM    689 HG13 ILE A  49     -28.828  17.493   8.883  1.00  0.00           H  
ATOM    690 HG12 ILE A  49     -28.651  17.527  10.693  1.00  0.00           H  
ATOM    691 HG21 ILE A  49     -31.273  19.084  11.362  1.00  0.00           H  
ATOM    692 HG22 ILE A  49     -32.359  17.756  11.403  1.00  0.00           H  
ATOM    693 HG23 ILE A  49     -30.796  17.621  12.225  1.00  0.00           H  
ATOM    694 HD11 ILE A  49     -29.287  19.897  10.706  1.00  0.00           H  
ATOM    695 HD12 ILE A  49     -28.124  19.832   9.450  1.00  0.00           H  
ATOM    696 HD13 ILE A  49     -29.938  19.860   9.197  1.00  0.00           H  
ATOM    697  N   ASN A  50     -31.577  15.044  12.000  1.00  0.00           N  
ATOM    698  CA  ASN A  50     -31.379  14.225  13.240  1.00  0.00           C  
ATOM    699  C   ASN A  50     -31.237  12.716  13.023  1.00  0.00           C  
ATOM    700  O   ASN A  50     -30.782  11.963  13.923  1.00  0.00           O  
ATOM    701  CB  ASN A  50     -32.455  14.628  14.287  1.00  0.00           C  
ATOM    702  CG  ASN A  50     -32.254  15.974  14.866  1.00  0.00           C  
ATOM    703  OD1 ASN A  50     -33.066  16.917  14.646  1.00  0.00           O  
ATOM    704  ND2 ASN A  50     -31.231  16.175  15.702  1.00  0.00           N  
ATOM    705  H   ASN A  50     -32.512  15.382  11.821  1.00  0.00           H  
ATOM    706  HA  ASN A  50     -30.411  14.585  13.588  1.00  0.00           H  
ATOM    707  HB3 ASN A  50     -32.405  13.851  15.050  1.00  0.00           H  
ATOM    708  HB2 ASN A  50     -33.442  14.392  13.891  1.00  0.00           H  
ATOM    709 HD22 ASN A  50     -31.158  17.132  16.016  1.00  0.00           H  
ATOM    710 HD21 ASN A  50     -30.569  15.445  15.922  1.00  0.00           H  
ATOM    711  N   VAL A  51     -31.653  12.269  11.836  1.00  0.00           N  
ATOM    712  CA  VAL A  51     -31.497  10.914  11.421  1.00  0.00           C  
ATOM    713  C   VAL A  51     -30.019  10.573  11.179  1.00  0.00           C  
ATOM    714  O   VAL A  51     -29.547   9.486  11.516  1.00  0.00           O  
ATOM    715  CB  VAL A  51     -32.342  10.571  10.138  1.00  0.00           C  
ATOM    716  CG1 VAL A  51     -32.064   9.156   9.557  1.00  0.00           C  
ATOM    717  CG2 VAL A  51     -33.877  10.734  10.313  1.00  0.00           C  
ATOM    718  H   VAL A  51     -31.987  12.941  11.160  1.00  0.00           H  
ATOM    719  HA  VAL A  51     -31.819  10.311  12.271  1.00  0.00           H  
ATOM    720  HB  VAL A  51     -32.067  11.300   9.375  1.00  0.00           H  
ATOM    721 HG11 VAL A  51     -32.649   8.443  10.138  1.00  0.00           H  
ATOM    722 HG12 VAL A  51     -32.476   9.084   8.550  1.00  0.00           H  
ATOM    723 HG13 VAL A  51     -31.025   8.837   9.474  1.00  0.00           H  
ATOM    724 HG21 VAL A  51     -34.165   9.969  11.034  1.00  0.00           H  
ATOM    725 HG22 VAL A  51     -34.274  11.684  10.670  1.00  0.00           H  
ATOM    726 HG23 VAL A  51     -34.351  10.570   9.345  1.00  0.00           H  
ATOM    727  N   TYR A  52     -29.301  11.536  10.632  1.00  0.00           N  
ATOM    728  CA  TYR A  52     -27.895  11.440  10.277  1.00  0.00           C  
ATOM    729  C   TYR A  52     -26.877  12.186  11.159  1.00  0.00           C  
ATOM    730  O   TYR A  52     -25.719  11.754  11.162  1.00  0.00           O  
ATOM    731  CB  TYR A  52     -27.929  12.032   8.836  1.00  0.00           C  
ATOM    732  CG  TYR A  52     -28.404  11.140   7.720  1.00  0.00           C  
ATOM    733  CD1 TYR A  52     -27.525  10.236   7.023  1.00  0.00           C  
ATOM    734  CD2 TYR A  52     -29.774  10.983   7.508  1.00  0.00           C  
ATOM    735  CE1 TYR A  52     -27.983   9.196   6.220  1.00  0.00           C  
ATOM    736  CE2 TYR A  52     -30.249   9.944   6.615  1.00  0.00           C  
ATOM    737  CZ  TYR A  52     -29.357   9.056   5.946  1.00  0.00           C  
ATOM    738  OH  TYR A  52     -29.751   8.031   5.083  1.00  0.00           O  
ATOM    739  H   TYR A  52     -29.796  12.392  10.425  1.00  0.00           H  
ATOM    740  HA  TYR A  52     -27.625  10.396  10.120  1.00  0.00           H  
ATOM    741  HB3 TYR A  52     -26.905  12.317   8.595  1.00  0.00           H  
ATOM    742  HB2 TYR A  52     -28.384  13.021   8.772  1.00  0.00           H  
ATOM    743  HD1 TYR A  52     -26.465  10.416   7.120  1.00  0.00           H  
ATOM    744  HD2 TYR A  52     -30.477  11.666   7.962  1.00  0.00           H  
ATOM    745  HE1 TYR A  52     -27.225   8.605   5.728  1.00  0.00           H  
ATOM    746  HE2 TYR A  52     -31.273   9.831   6.291  1.00  0.00           H  
ATOM    747  HH  TYR A  52     -29.121   7.324   4.923  1.00  0.00           H  
ATOM    748  N   TYR A  53     -27.220  13.383  11.724  1.00  0.00           N  
ATOM    749  CA  TYR A  53     -26.400  14.127  12.604  1.00  0.00           C  
ATOM    750  C   TYR A  53     -26.764  13.803  14.101  1.00  0.00           C  
ATOM    751  O   TYR A  53     -27.961  13.523  14.285  1.00  0.00           O  
ATOM    752  CB  TYR A  53     -26.509  15.643  12.156  1.00  0.00           C  
ATOM    753  CG  TYR A  53     -25.912  15.955  10.775  1.00  0.00           C  
ATOM    754  CD1 TYR A  53     -26.700  15.703   9.578  1.00  0.00           C  
ATOM    755  CD2 TYR A  53     -24.645  16.559  10.510  1.00  0.00           C  
ATOM    756  CE1 TYR A  53     -26.341  16.063   8.300  1.00  0.00           C  
ATOM    757  CE2 TYR A  53     -24.322  17.039   9.240  1.00  0.00           C  
ATOM    758  CZ  TYR A  53     -25.110  16.731   8.136  1.00  0.00           C  
ATOM    759  OH  TYR A  53     -24.706  17.216   6.949  1.00  0.00           O  
ATOM    760  H   TYR A  53     -28.187  13.670  11.672  1.00  0.00           H  
ATOM    761  HA  TYR A  53     -25.381  13.794  12.405  1.00  0.00           H  
ATOM    762  HB3 TYR A  53     -25.917  16.278  12.815  1.00  0.00           H  
ATOM    763  HB2 TYR A  53     -27.559  15.921  12.238  1.00  0.00           H  
ATOM    764  HD1 TYR A  53     -27.620  15.145   9.670  1.00  0.00           H  
ATOM    765  HD2 TYR A  53     -23.967  16.839  11.303  1.00  0.00           H  
ATOM    766  HE1 TYR A  53     -26.948  15.871   7.428  1.00  0.00           H  
ATOM    767  HE2 TYR A  53     -23.415  17.619   9.152  1.00  0.00           H  
ATOM    768  HH  TYR A  53     -23.813  17.569   6.947  1.00  0.00           H  
ATOM    769  N   ASN A  54     -25.763  13.943  14.971  1.00  0.00           N  
ATOM    770  CA  ASN A  54     -25.825  14.219  16.335  1.00  0.00           C  
ATOM    771  C   ASN A  54     -26.114  15.633  16.579  1.00  0.00           C  
ATOM    772  O   ASN A  54     -25.730  16.572  15.853  1.00  0.00           O  
ATOM    773  CB  ASN A  54     -24.460  14.006  16.998  1.00  0.00           C  
ATOM    774  CG  ASN A  54     -24.205  12.521  17.128  1.00  0.00           C  
ATOM    775  OD1 ASN A  54     -23.460  11.951  16.314  1.00  0.00           O  
ATOM    776  ND2 ASN A  54     -24.682  11.864  18.130  1.00  0.00           N  
ATOM    777  H   ASN A  54     -24.909  14.314  14.580  1.00  0.00           H  
ATOM    778  HA  ASN A  54     -26.608  13.595  16.767  1.00  0.00           H  
ATOM    779  HB3 ASN A  54     -24.492  14.411  18.010  1.00  0.00           H  
ATOM    780  HB2 ASN A  54     -23.688  14.478  16.390  1.00  0.00           H  
ATOM    781 HD22 ASN A  54     -24.333  10.946  18.366  1.00  0.00           H  
ATOM    782 HD21 ASN A  54     -25.365  12.260  18.760  1.00  0.00           H  
ATOM    783  N   GLU A  55     -26.862  15.821  17.682  1.00  0.00           N  
ATOM    784  CA  GLU A  55     -27.032  17.045  18.400  1.00  0.00           C  
ATOM    785  C   GLU A  55     -25.820  17.262  19.229  1.00  0.00           C  
ATOM    786  O   GLU A  55     -25.364  16.230  19.733  1.00  0.00           O  
ATOM    787  CB  GLU A  55     -28.227  16.847  19.347  1.00  0.00           C  
ATOM    788  CG  GLU A  55     -29.618  16.726  18.775  1.00  0.00           C  
ATOM    789  CD  GLU A  55     -30.681  16.351  19.737  1.00  0.00           C  
ATOM    790  OE1 GLU A  55     -30.433  15.526  20.656  1.00  0.00           O  
ATOM    791  OE2 GLU A  55     -31.842  16.895  19.648  1.00  0.00           O1-
ATOM    792  H   GLU A  55     -27.269  14.986  18.079  1.00  0.00           H  
ATOM    793  HA  GLU A  55     -27.209  17.828  17.663  1.00  0.00           H  
ATOM    794  HB3 GLU A  55     -28.338  17.609  20.119  1.00  0.00           H  
ATOM    795  HB2 GLU A  55     -28.058  15.944  19.934  1.00  0.00           H  
ATOM    796  HG3 GLU A  55     -29.606  16.153  17.848  1.00  0.00           H  
ATOM    797  HG2 GLU A  55     -29.837  17.714  18.369  1.00  0.00           H  
ATOM    798  N   ALA A  56     -25.448  18.508  19.435  1.00  0.00           N  
ATOM    799  CA  ALA A  56     -24.252  18.945  20.109  1.00  0.00           C  
ATOM    800  C   ALA A  56     -23.043  18.440  19.299  1.00  0.00           C  
ATOM    801  O   ALA A  56     -21.912  18.403  19.631  1.00  0.00           O  
ATOM    802  CB  ALA A  56     -24.247  18.485  21.552  1.00  0.00           C  
ATOM    803  H   ALA A  56     -26.021  19.273  19.108  1.00  0.00           H  
ATOM    804  HA  ALA A  56     -24.142  20.023  19.991  1.00  0.00           H  
ATOM    805  HXT ALA A  56     -23.239  18.210  18.252  1.00  0.00           H  
ATOM    806  HB1 ALA A  56     -25.179  18.820  22.006  1.00  0.00           H  
ATOM    807  HB2 ALA A  56     -24.113  17.411  21.687  1.00  0.00           H  
ATOM    808  HB3 ALA A  56     -23.405  18.873  22.126  1.00  0.00           H  
ATOM    809  N   GLY A  58     -24.344  27.465  20.000  1.00  0.00           N1+
ATOM    810  CA  GLY A  58     -25.524  26.687  20.372  1.00  0.00           C  
ATOM    811  C   GLY A  58     -26.161  26.128  19.014  1.00  0.00           C  
ATOM    812  O   GLY A  58     -26.074  26.658  17.927  1.00  0.00           O  
ATOM    813  H1  GLY A  58     -23.587  26.995  19.525  1.00  0.00           H  
ATOM    814  H2  GLY A  58     -24.543  28.218  19.357  1.00  0.00           H  
ATOM    815  H3  GLY A  58     -23.849  27.946  20.738  1.00  0.00           H  
ATOM    816  HA3 GLY A  58     -26.215  27.431  20.769  1.00  0.00           H  
ATOM    817  HA2 GLY A  58     -25.184  25.956  21.105  1.00  0.00           H  
ATOM    818  N   ASN A  59     -26.784  24.912  19.184  1.00  0.00           N  
ATOM    819  CA  ASN A  59     -27.503  24.121  18.192  1.00  0.00           C  
ATOM    820  C   ASN A  59     -26.527  23.679  17.069  1.00  0.00           C  
ATOM    821  O   ASN A  59     -26.609  24.088  15.924  1.00  0.00           O  
ATOM    822  CB  ASN A  59     -28.738  24.773  17.574  1.00  0.00           C  
ATOM    823  CG  ASN A  59     -30.033  24.732  18.372  1.00  0.00           C  
ATOM    824  OD1 ASN A  59     -30.143  25.154  19.540  1.00  0.00           O  
ATOM    825  ND2 ASN A  59     -31.086  24.242  17.722  1.00  0.00           N  
ATOM    826  H   ASN A  59     -26.826  24.490  20.100  1.00  0.00           H  
ATOM    827  HA  ASN A  59     -27.825  23.212  18.698  1.00  0.00           H  
ATOM    828  HB3 ASN A  59     -29.080  24.492  16.578  1.00  0.00           H  
ATOM    829  HB2 ASN A  59     -28.552  25.817  17.321  1.00  0.00           H  
ATOM    830 HD22 ASN A  59     -31.892  24.160  18.324  1.00  0.00           H  
ATOM    831 HD21 ASN A  59     -31.206  24.229  16.719  1.00  0.00           H  
ATOM    832  N   LYS A  60     -25.480  22.984  17.554  1.00  0.00           N  
ATOM    833  CA  LYS A  60     -24.381  22.366  16.686  1.00  0.00           C  
ATOM    834  C   LYS A  60     -24.912  21.012  16.169  1.00  0.00           C  
ATOM    835  O   LYS A  60     -25.262  20.137  16.995  1.00  0.00           O  
ATOM    836  CB  LYS A  60     -23.091  22.209  17.436  1.00  0.00           C  
ATOM    837  CG  LYS A  60     -22.470  23.607  17.754  1.00  0.00           C  
ATOM    838  CD  LYS A  60     -21.936  24.331  16.490  1.00  0.00           C  
ATOM    839  CE  LYS A  60     -21.013  25.446  16.920  1.00  0.00           C  
ATOM    840  NZ  LYS A  60     -19.699  25.046  17.360  1.00  0.00           N1+
ATOM    841  H   LYS A  60     -25.346  22.719  18.519  1.00  0.00           H  
ATOM    842  HA  LYS A  60     -24.315  22.986  15.793  1.00  0.00           H  
ATOM    843  HB3 LYS A  60     -22.306  21.605  16.982  1.00  0.00           H  
ATOM    844  HB2 LYS A  60     -23.384  21.693  18.350  1.00  0.00           H  
ATOM    845  HG3 LYS A  60     -21.763  23.467  18.572  1.00  0.00           H  
ATOM    846  HG2 LYS A  60     -23.193  24.297  18.191  1.00  0.00           H  
ATOM    847  HD3 LYS A  60     -22.766  24.748  15.919  1.00  0.00           H  
ATOM    848  HD2 LYS A  60     -21.439  23.600  15.852  1.00  0.00           H  
ATOM    849  HE3 LYS A  60     -21.340  26.129  17.704  1.00  0.00           H  
ATOM    850  HE2 LYS A  60     -20.860  26.167  16.117  1.00  0.00           H  
ATOM    851  HZ1 LYS A  60     -19.702  24.588  18.261  1.00  0.00           H  
ATOM    852  HZ2 LYS A  60     -19.159  24.513  16.693  1.00  0.00           H  
ATOM    853  HZ3 LYS A  60     -19.241  25.935  17.502  1.00  0.00           H  
ATOM    854  N   TYR A  61     -24.801  20.785  14.857  1.00  0.00           N  
ATOM    855  CA  TYR A  61     -25.117  19.555  14.132  1.00  0.00           C  
ATOM    856  C   TYR A  61     -23.831  18.883  13.763  1.00  0.00           C  
ATOM    857  O   TYR A  61     -23.232  19.344  12.795  1.00  0.00           O  
ATOM    858  CB  TYR A  61     -25.978  19.882  12.907  1.00  0.00           C  
ATOM    859  CG  TYR A  61     -27.394  20.451  13.275  1.00  0.00           C  
ATOM    860  CD1 TYR A  61     -28.446  19.498  13.455  1.00  0.00           C  
ATOM    861  CD2 TYR A  61     -27.660  21.766  13.491  1.00  0.00           C  
ATOM    862  CE1 TYR A  61     -29.639  19.880  14.113  1.00  0.00           C  
ATOM    863  CE2 TYR A  61     -28.853  22.192  14.036  1.00  0.00           C  
ATOM    864  CZ  TYR A  61     -29.860  21.280  14.346  1.00  0.00           C  
ATOM    865  OH  TYR A  61     -31.019  21.686  14.947  1.00  0.00           O  
ATOM    866  H   TYR A  61     -24.448  21.526  14.268  1.00  0.00           H  
ATOM    867  HA  TYR A  61     -25.646  18.841  14.763  1.00  0.00           H  
ATOM    868  HB3 TYR A  61     -26.078  18.950  12.350  1.00  0.00           H  
ATOM    869  HB2 TYR A  61     -25.501  20.607  12.248  1.00  0.00           H  
ATOM    870  HD1 TYR A  61     -28.258  18.474  13.169  1.00  0.00           H  
ATOM    871  HD2 TYR A  61     -26.879  22.512  13.510  1.00  0.00           H  
ATOM    872  HE1 TYR A  61     -30.324  19.100  14.412  1.00  0.00           H  
ATOM    873  HE2 TYR A  61     -28.956  23.240  14.275  1.00  0.00           H  
ATOM    874  HH  TYR A  61     -31.485  20.846  14.975  1.00  0.00           H  
ATOM    875  N   VAL A  62     -23.418  17.755  14.390  1.00  0.00           N  
ATOM    876  CA  VAL A  62     -22.124  17.206  14.123  1.00  0.00           C  
ATOM    877  C   VAL A  62     -22.377  15.726  13.621  1.00  0.00           C  
ATOM    878  O   VAL A  62     -23.403  15.161  14.015  1.00  0.00           O  
ATOM    879  CB  VAL A  62     -21.316  17.315  15.443  1.00  0.00           C  
ATOM    880  CG1 VAL A  62     -21.038  18.763  15.741  1.00  0.00           C  
ATOM    881  CG2 VAL A  62     -21.844  16.504  16.623  1.00  0.00           C  
ATOM    882  H   VAL A  62     -23.939  17.194  15.049  1.00  0.00           H  
ATOM    883  HA  VAL A  62     -21.637  17.798  13.348  1.00  0.00           H  
ATOM    884  HB  VAL A  62     -20.366  16.869  15.148  1.00  0.00           H  
ATOM    885 HG11 VAL A  62     -20.550  18.884  16.708  1.00  0.00           H  
ATOM    886 HG12 VAL A  62     -20.324  19.171  15.025  1.00  0.00           H  
ATOM    887 HG13 VAL A  62     -21.949  19.356  15.821  1.00  0.00           H  
ATOM    888 HG21 VAL A  62     -22.882  16.825  16.712  1.00  0.00           H  
ATOM    889 HG22 VAL A  62     -21.846  15.455  16.329  1.00  0.00           H  
ATOM    890 HG23 VAL A  62     -21.257  16.700  17.521  1.00  0.00           H  
ATOM    891  N   PRO A  63     -21.755  15.299  12.539  1.00  0.00           N  
ATOM    892  CA  PRO A  63     -22.161  14.053  11.875  1.00  0.00           C  
ATOM    893  C   PRO A  63     -21.869  12.790  12.659  1.00  0.00           C  
ATOM    894  O   PRO A  63     -20.806  12.667  13.263  1.00  0.00           O  
ATOM    895  CB  PRO A  63     -21.376  14.125  10.549  1.00  0.00           C  
ATOM    896  CG  PRO A  63     -20.109  14.844  10.878  1.00  0.00           C  
ATOM    897  CD  PRO A  63     -20.553  15.873  11.925  1.00  0.00           C  
ATOM    898  HA  PRO A  63     -23.223  13.924  11.666  1.00  0.00           H  
ATOM    899  HB3 PRO A  63     -22.022  14.657   9.851  1.00  0.00           H  
ATOM    900  HB2 PRO A  63     -21.038  13.182  10.121  1.00  0.00           H  
ATOM    901  HG3 PRO A  63     -19.714  15.286   9.963  1.00  0.00           H  
ATOM    902  HG2 PRO A  63     -19.371  14.196  11.352  1.00  0.00           H  
ATOM    903  HD2 PRO A  63     -19.699  16.178  12.530  1.00  0.00           H  
ATOM    904  HD3 PRO A  63     -20.919  16.746  11.385  1.00  0.00           H  
ATOM    905  N   ARG A  64     -22.789  11.877  12.678  1.00  0.00           N  
ATOM    906  CA  ARG A  64     -22.868  10.651  13.453  1.00  0.00           C  
ATOM    907  C   ARG A  64     -22.051   9.600  12.590  1.00  0.00           C  
ATOM    908  O   ARG A  64     -22.603   8.606  12.121  1.00  0.00           O  
ATOM    909  CB  ARG A  64     -24.400  10.238  13.710  1.00  0.00           C  
ATOM    910  CG  ARG A  64     -24.563   8.954  14.550  1.00  0.00           C  
ATOM    911  CD  ARG A  64     -25.996   8.523  14.682  1.00  0.00           C  
ATOM    912  NE  ARG A  64     -26.831   9.250  15.639  1.00  0.00           N  
ATOM    913  CZ  ARG A  64     -27.822  10.143  15.402  1.00  0.00           C  
ATOM    914  NH1 ARG A  64     -28.155  10.260  14.117  1.00  0.00           N  
ATOM    915  NH2 ARG A  64     -28.456  10.900  16.299  1.00  0.00           N1+
ATOM    916  H   ARG A  64     -23.660  12.058  12.200  1.00  0.00           H  
ATOM    917  HA  ARG A  64     -22.325  10.744  14.394  1.00  0.00           H  
ATOM    918  HB3 ARG A  64     -25.003  10.082  12.815  1.00  0.00           H  
ATOM    919  HB2 ARG A  64     -24.865  11.041  14.283  1.00  0.00           H  
ATOM    920  HG3 ARG A  64     -24.128   9.122  15.535  1.00  0.00           H  
ATOM    921  HG2 ARG A  64     -23.912   8.158  14.187  1.00  0.00           H  
ATOM    922  HD3 ARG A  64     -25.923   7.442  14.798  1.00  0.00           H  
ATOM    923  HD2 ARG A  64     -26.379   8.729  13.682  1.00  0.00           H  
ATOM    924  HE  ARG A  64     -26.652   9.029  16.609  1.00  0.00           H  
ATOM    925 HH12 ARG A  64     -28.900  10.890  13.855  1.00  0.00           H  
ATOM    926 HH11 ARG A  64     -27.755   9.716  13.365  1.00  0.00           H  
ATOM    927 HH22 ARG A  64     -29.024  11.637  15.905  1.00  0.00           H  
ATOM    928 HH21 ARG A  64     -28.226  10.807  17.278  1.00  0.00           H  
ATOM    929  N   ALA A  65     -20.758   9.899  12.450  1.00  0.00           N  
ATOM    930  CA  ALA A  65     -19.747   9.100  11.870  1.00  0.00           C  
ATOM    931  C   ALA A  65     -18.733   8.651  12.861  1.00  0.00           C  
ATOM    932  O   ALA A  65     -18.496   9.523  13.695  1.00  0.00           O  
ATOM    933  CB  ALA A  65     -19.080   9.884  10.713  1.00  0.00           C  
ATOM    934  H   ALA A  65     -20.427  10.720  12.936  1.00  0.00           H  
ATOM    935  HA  ALA A  65     -20.266   8.268  11.393  1.00  0.00           H  
ATOM    936  HB1 ALA A  65     -18.492   9.246  10.053  1.00  0.00           H  
ATOM    937  HB2 ALA A  65     -19.844  10.355  10.095  1.00  0.00           H  
ATOM    938  HB3 ALA A  65     -18.369  10.685  10.919  1.00  0.00           H  
ATOM    939  N   ILE A  66     -18.164   7.466  12.859  1.00  0.00           N  
ATOM    940  CA  ILE A  66     -17.035   7.029  13.698  1.00  0.00           C  
ATOM    941  C   ILE A  66     -15.857   6.809  12.671  1.00  0.00           C  
ATOM    942  O   ILE A  66     -16.056   6.147  11.639  1.00  0.00           O  
ATOM    943  CB  ILE A  66     -17.423   5.734  14.488  1.00  0.00           C  
ATOM    944  CG1 ILE A  66     -18.633   5.994  15.452  1.00  0.00           C  
ATOM    945  CG2 ILE A  66     -16.206   5.142  15.233  1.00  0.00           C  
ATOM    946  CD1 ILE A  66     -20.008   5.985  14.839  1.00  0.00           C  
ATOM    947  H   ILE A  66     -18.516   6.848  12.142  1.00  0.00           H  
ATOM    948  HA  ILE A  66     -16.839   7.610  14.600  1.00  0.00           H  
ATOM    949  HB  ILE A  66     -17.801   5.002  13.774  1.00  0.00           H  
ATOM    950 HG13 ILE A  66     -18.283   6.870  15.999  1.00  0.00           H  
ATOM    951 HG12 ILE A  66     -18.736   5.179  16.169  1.00  0.00           H  
ATOM    952 HG21 ILE A  66     -15.718   5.840  15.914  1.00  0.00           H  
ATOM    953 HG22 ILE A  66     -16.412   4.252  15.828  1.00  0.00           H  
ATOM    954 HG23 ILE A  66     -15.431   4.815  14.539  1.00  0.00           H  
ATOM    955 HD11 ILE A  66     -20.286   7.004  14.570  1.00  0.00           H  
ATOM    956 HD12 ILE A  66     -20.135   5.384  13.939  1.00  0.00           H  
ATOM    957 HD13 ILE A  66     -20.748   5.767  15.609  1.00  0.00           H  
ATOM    958  N   LEU A  67     -14.658   7.371  13.022  1.00  0.00           N  
ATOM    959  CA  LEU A  67     -13.462   7.379  12.142  1.00  0.00           C  
ATOM    960  C   LEU A  67     -12.382   6.476  12.769  1.00  0.00           C  
ATOM    961  O   LEU A  67     -11.986   6.758  13.882  1.00  0.00           O  
ATOM    962  CB  LEU A  67     -12.880   8.828  11.959  1.00  0.00           C  
ATOM    963  CG  LEU A  67     -13.924   9.928  11.432  1.00  0.00           C  
ATOM    964  CD1 LEU A  67     -14.697  10.569  12.525  1.00  0.00           C  
ATOM    965  CD2 LEU A  67     -13.252  11.062  10.488  1.00  0.00           C  
ATOM    966  H   LEU A  67     -14.548   7.631  13.991  1.00  0.00           H  
ATOM    967  HA  LEU A  67     -13.607   7.011  11.126  1.00  0.00           H  
ATOM    968  HB3 LEU A  67     -12.089   8.879  11.210  1.00  0.00           H  
ATOM    969  HB2 LEU A  67     -12.459   9.236  12.878  1.00  0.00           H  
ATOM    970  HG  LEU A  67     -14.616   9.377  10.795  1.00  0.00           H  
ATOM    971 HD11 LEU A  67     -14.570  11.651  12.480  1.00  0.00           H  
ATOM    972 HD12 LEU A  67     -15.786  10.584  12.481  1.00  0.00           H  
ATOM    973 HD13 LEU A  67     -14.381  10.194  13.498  1.00  0.00           H  
ATOM    974 HD21 LEU A  67     -12.440  11.607  10.969  1.00  0.00           H  
ATOM    975 HD22 LEU A  67     -12.709  10.822   9.574  1.00  0.00           H  
ATOM    976 HD23 LEU A  67     -14.012  11.790  10.206  1.00  0.00           H  
ATOM    977  N   VAL A  68     -11.933   5.498  11.979  1.00  0.00           N  
ATOM    978  CA  VAL A  68     -10.818   4.626  12.297  1.00  0.00           C  
ATOM    979  C   VAL A  68      -9.832   4.611  11.101  1.00  0.00           C  
ATOM    980  O   VAL A  68     -10.272   5.031  10.002  1.00  0.00           O  
ATOM    981  CB  VAL A  68     -11.407   3.197  12.700  1.00  0.00           C  
ATOM    982  CG1 VAL A  68     -12.347   2.540  11.636  1.00  0.00           C  
ATOM    983  CG2 VAL A  68     -10.295   2.162  12.983  1.00  0.00           C  
ATOM    984  H   VAL A  68     -12.259   5.493  11.023  1.00  0.00           H  
ATOM    985  HA  VAL A  68     -10.169   5.063  13.055  1.00  0.00           H  
ATOM    986  HB  VAL A  68     -11.920   3.391  13.641  1.00  0.00           H  
ATOM    987 HG11 VAL A  68     -11.864   2.378  10.672  1.00  0.00           H  
ATOM    988 HG12 VAL A  68     -12.877   1.651  11.981  1.00  0.00           H  
ATOM    989 HG13 VAL A  68     -13.095   3.242  11.267  1.00  0.00           H  
ATOM    990 HG21 VAL A  68      -9.909   1.774  12.041  1.00  0.00           H  
ATOM    991 HG22 VAL A  68      -9.499   2.684  13.515  1.00  0.00           H  
ATOM    992 HG23 VAL A  68     -10.591   1.281  13.553  1.00  0.00           H  
ATOM    993  N   ASP A  69      -8.591   4.196  11.352  1.00  0.00           N  
ATOM    994  CA  ASP A  69      -7.539   3.705  10.469  1.00  0.00           C  
ATOM    995  C   ASP A  69      -6.432   3.017  11.388  1.00  0.00           C  
ATOM    996  O   ASP A  69      -6.495   3.227  12.568  1.00  0.00           O  
ATOM    997  CB  ASP A  69      -6.935   4.764   9.584  1.00  0.00           C  
ATOM    998  CG  ASP A  69      -6.161   4.233   8.351  1.00  0.00           C  
ATOM    999  OD1 ASP A  69      -6.155   3.079   7.878  1.00  0.00           O  
ATOM   1000  OD2 ASP A  69      -5.601   5.015   7.572  1.00  0.00           O1-
ATOM   1001  H   ASP A  69      -8.289   4.163  12.315  1.00  0.00           H  
ATOM   1002  HA  ASP A  69      -8.033   2.955   9.852  1.00  0.00           H  
ATOM   1003  HB3 ASP A  69      -6.162   5.182  10.230  1.00  0.00           H  
ATOM   1004  HB2 ASP A  69      -7.697   5.475   9.264  1.00  0.00           H  
ATOM   1005  N   LEU A  70      -5.386   2.502  10.768  1.00  0.00           N  
ATOM   1006  CA  LEU A  70      -4.305   1.908  11.562  1.00  0.00           C  
ATOM   1007  C   LEU A  70      -3.190   2.960  11.763  1.00  0.00           C  
ATOM   1008  O   LEU A  70      -2.785   3.089  12.904  1.00  0.00           O  
ATOM   1009  CB  LEU A  70      -3.724   0.656  10.794  1.00  0.00           C  
ATOM   1010  CG  LEU A  70      -4.604  -0.525  10.573  1.00  0.00           C  
ATOM   1011  CD1 LEU A  70      -4.286  -1.401   9.355  1.00  0.00           C  
ATOM   1012  CD2 LEU A  70      -4.705  -1.494  11.769  1.00  0.00           C  
ATOM   1013  H   LEU A  70      -5.304   2.367   9.770  1.00  0.00           H  
ATOM   1014  HA  LEU A  70      -4.678   1.523  12.511  1.00  0.00           H  
ATOM   1015  HB3 LEU A  70      -2.796   0.333  11.266  1.00  0.00           H  
ATOM   1016  HB2 LEU A  70      -3.491   0.888   9.755  1.00  0.00           H  
ATOM   1017  HG  LEU A  70      -5.608  -0.128  10.423  1.00  0.00           H  
ATOM   1018 HD11 LEU A  70      -5.022  -1.460   8.553  1.00  0.00           H  
ATOM   1019 HD12 LEU A  70      -3.316  -1.157   8.920  1.00  0.00           H  
ATOM   1020 HD13 LEU A  70      -4.014  -2.375   9.762  1.00  0.00           H  
ATOM   1021 HD21 LEU A  70      -4.943  -0.829  12.599  1.00  0.00           H  
ATOM   1022 HD22 LEU A  70      -5.579  -2.138  11.680  1.00  0.00           H  
ATOM   1023 HD23 LEU A  70      -3.779  -2.038  11.956  1.00  0.00           H  
ATOM   1024  N   GLU A  71      -2.909   3.790  10.742  1.00  0.00           N  
ATOM   1025  CA  GLU A  71      -2.061   4.966  10.821  1.00  0.00           C  
ATOM   1026  C   GLU A  71      -2.898   6.153  11.526  1.00  0.00           C  
ATOM   1027  O   GLU A  71      -3.897   6.529  10.895  1.00  0.00           O  
ATOM   1028  CB  GLU A  71      -1.682   5.408   9.399  1.00  0.00           C  
ATOM   1029  CG  GLU A  71      -1.202   4.320   8.365  1.00  0.00           C  
ATOM   1030  CD  GLU A  71      -2.340   3.831   7.560  1.00  0.00           C  
ATOM   1031  OE1 GLU A  71      -2.767   4.286   6.496  1.00  0.00           O  
ATOM   1032  OE2 GLU A  71      -3.192   3.073   8.066  1.00  0.00           O1-
ATOM   1033  H   GLU A  71      -3.331   3.661   9.833  1.00  0.00           H  
ATOM   1034  HA  GLU A  71      -1.209   4.618  11.406  1.00  0.00           H  
ATOM   1035  HB3 GLU A  71      -0.963   6.224   9.477  1.00  0.00           H  
ATOM   1036  HB2 GLU A  71      -2.546   5.955   9.022  1.00  0.00           H  
ATOM   1037  HG3 GLU A  71      -0.709   3.528   8.929  1.00  0.00           H  
ATOM   1038  HG2 GLU A  71      -0.517   4.734   7.625  1.00  0.00           H  
ATOM   1039  N   PRO A  72      -2.417   6.725  12.649  1.00  0.00           N  
ATOM   1040  CA  PRO A  72      -3.143   7.878  13.301  1.00  0.00           C  
ATOM   1041  C   PRO A  72      -2.949   9.270  12.621  1.00  0.00           C  
ATOM   1042  O   PRO A  72      -3.780  10.140  12.813  1.00  0.00           O  
ATOM   1043  CB  PRO A  72      -2.377   7.931  14.644  1.00  0.00           C  
ATOM   1044  CG  PRO A  72      -0.997   7.399  14.392  1.00  0.00           C  
ATOM   1045  CD  PRO A  72      -1.208   6.308  13.391  1.00  0.00           C  
ATOM   1046  HA  PRO A  72      -4.214   7.704  13.400  1.00  0.00           H  
ATOM   1047  HB3 PRO A  72      -2.928   7.403  15.422  1.00  0.00           H  
ATOM   1048  HB2 PRO A  72      -2.420   8.892  15.156  1.00  0.00           H  
ATOM   1049  HG3 PRO A  72      -0.489   7.198  15.335  1.00  0.00           H  
ATOM   1050  HG2 PRO A  72      -0.331   8.147  13.961  1.00  0.00           H  
ATOM   1051  HD2 PRO A  72      -0.351   6.096  12.752  1.00  0.00           H  
ATOM   1052  HD3 PRO A  72      -1.508   5.406  13.925  1.00  0.00           H  
ATOM   1053  N   GLY A  73      -2.079   9.396  11.617  1.00  0.00           N  
ATOM   1054  CA  GLY A  73      -1.845  10.616  10.832  1.00  0.00           C  
ATOM   1055  C   GLY A  73      -3.118  10.837   9.971  1.00  0.00           C  
ATOM   1056  O   GLY A  73      -3.505  11.959   9.760  1.00  0.00           O  
ATOM   1057  H   GLY A  73      -1.419   8.671  11.376  1.00  0.00           H  
ATOM   1058  HA3 GLY A  73      -0.989  10.388  10.196  1.00  0.00           H  
ATOM   1059  HA2 GLY A  73      -1.573  11.519  11.379  1.00  0.00           H  
ATOM   1060  N   THR A  74      -3.833   9.778   9.627  1.00  0.00           N  
ATOM   1061  CA  THR A  74      -5.113   9.820   9.044  1.00  0.00           C  
ATOM   1062  C   THR A  74      -6.225  10.428   9.941  1.00  0.00           C  
ATOM   1063  O   THR A  74      -7.043  11.219   9.528  1.00  0.00           O  
ATOM   1064  CB  THR A  74      -5.651   8.368   8.643  1.00  0.00           C  
ATOM   1065  OG1 THR A  74      -4.599   7.598   8.039  1.00  0.00           O  
ATOM   1066  CG2 THR A  74      -6.798   8.289   7.596  1.00  0.00           C  
ATOM   1067  H   THR A  74      -3.507   8.844   9.833  1.00  0.00           H  
ATOM   1068  HA  THR A  74      -5.029  10.350   8.095  1.00  0.00           H  
ATOM   1069  HB  THR A  74      -6.007   7.836   9.525  1.00  0.00           H  
ATOM   1070  HG1 THR A  74      -4.943   6.715   7.884  1.00  0.00           H  
ATOM   1071 HG21 THR A  74      -7.756   8.788   7.743  1.00  0.00           H  
ATOM   1072 HG22 THR A  74      -6.372   8.496   6.615  1.00  0.00           H  
ATOM   1073 HG23 THR A  74      -7.106   7.244   7.624  1.00  0.00           H  
ATOM   1074  N   MET A  75      -6.191  10.190  11.267  1.00  0.00           N  
ATOM   1075  CA  MET A  75      -6.945  10.842  12.382  1.00  0.00           C  
ATOM   1076  C   MET A  75      -6.666  12.334  12.519  1.00  0.00           C  
ATOM   1077  O   MET A  75      -7.523  13.088  12.997  1.00  0.00           O  
ATOM   1078  CB  MET A  75      -6.853  10.106  13.660  1.00  0.00           C  
ATOM   1079  CG  MET A  75      -7.249   8.583  13.454  1.00  0.00           C  
ATOM   1080  SD  MET A  75      -9.005   8.165  13.271  1.00  0.00           S  
ATOM   1081  CE  MET A  75      -8.960   7.937  11.496  1.00  0.00           C  
ATOM   1082  H   MET A  75      -5.330   9.757  11.568  1.00  0.00           H  
ATOM   1083  HA  MET A  75      -7.990  10.789  12.078  1.00  0.00           H  
ATOM   1084  HB3 MET A  75      -7.374  10.704  14.407  1.00  0.00           H  
ATOM   1085  HB2 MET A  75      -5.828  10.151  14.029  1.00  0.00           H  
ATOM   1086  HG3 MET A  75      -6.870   8.122  14.366  1.00  0.00           H  
ATOM   1087  HG2 MET A  75      -6.677   8.054  12.691  1.00  0.00           H  
ATOM   1088  HE1 MET A  75      -8.792   8.916  11.048  1.00  0.00           H  
ATOM   1089  HE2 MET A  75      -8.218   7.263  11.068  1.00  0.00           H  
ATOM   1090  HE3 MET A  75      -9.904   7.540  11.121  1.00  0.00           H  
ATOM   1091  N   ASP A  76      -5.450  12.779  12.215  1.00  0.00           N  
ATOM   1092  CA  ASP A  76      -5.002  14.147  12.294  1.00  0.00           C  
ATOM   1093  C   ASP A  76      -5.482  14.880  11.018  1.00  0.00           C  
ATOM   1094  O   ASP A  76      -6.113  15.944  11.143  1.00  0.00           O  
ATOM   1095  CB  ASP A  76      -3.429  14.344  12.503  1.00  0.00           C  
ATOM   1096  CG  ASP A  76      -2.891  13.654  13.715  1.00  0.00           C  
ATOM   1097  OD1 ASP A  76      -3.594  13.709  14.722  1.00  0.00           O  
ATOM   1098  OD2 ASP A  76      -1.756  13.239  13.764  1.00  0.00           O1-
ATOM   1099  H   ASP A  76      -4.807  12.021  12.034  1.00  0.00           H  
ATOM   1100  HA  ASP A  76      -5.580  14.533  13.133  1.00  0.00           H  
ATOM   1101  HB3 ASP A  76      -3.137  15.389  12.396  1.00  0.00           H  
ATOM   1102  HB2 ASP A  76      -2.998  13.812  11.655  1.00  0.00           H  
ATOM   1103  N   SER A  77      -5.146  14.303   9.843  1.00  0.00           N  
ATOM   1104  CA  SER A  77      -5.422  14.999   8.569  1.00  0.00           C  
ATOM   1105  C   SER A  77      -6.868  15.280   8.220  1.00  0.00           C  
ATOM   1106  O   SER A  77      -7.102  16.216   7.462  1.00  0.00           O  
ATOM   1107  CB  SER A  77      -4.610  14.387   7.434  1.00  0.00           C  
ATOM   1108  OG  SER A  77      -5.093  13.113   7.145  1.00  0.00           O  
ATOM   1109  H   SER A  77      -4.719  13.390   9.790  1.00  0.00           H  
ATOM   1110  HA  SER A  77      -4.975  15.990   8.645  1.00  0.00           H  
ATOM   1111  HB3 SER A  77      -3.530  14.384   7.586  1.00  0.00           H  
ATOM   1112  HB2 SER A  77      -4.777  15.075   6.606  1.00  0.00           H  
ATOM   1113  HG  SER A  77      -4.398  12.617   6.705  1.00  0.00           H  
ATOM   1114  N   VAL A  78      -7.861  14.592   8.775  1.00  0.00           N  
ATOM   1115  CA  VAL A  78      -9.317  14.952   8.619  1.00  0.00           C  
ATOM   1116  C   VAL A  78      -9.529  16.239   9.441  1.00  0.00           C  
ATOM   1117  O   VAL A  78     -10.140  17.207   8.958  1.00  0.00           O  
ATOM   1118  CB  VAL A  78     -10.198  13.830   9.221  1.00  0.00           C  
ATOM   1119  CG1 VAL A  78     -11.658  14.283   9.465  1.00  0.00           C  
ATOM   1120  CG2 VAL A  78     -10.225  12.730   8.196  1.00  0.00           C  
ATOM   1121  H   VAL A  78      -7.588  13.717   9.198  1.00  0.00           H  
ATOM   1122  HA  VAL A  78      -9.647  15.213   7.614  1.00  0.00           H  
ATOM   1123  HB  VAL A  78      -9.790  13.580  10.200  1.00  0.00           H  
ATOM   1124 HG11 VAL A  78     -11.701  14.997  10.287  1.00  0.00           H  
ATOM   1125 HG12 VAL A  78     -12.144  14.729   8.597  1.00  0.00           H  
ATOM   1126 HG13 VAL A  78     -12.216  13.371   9.679  1.00  0.00           H  
ATOM   1127 HG21 VAL A  78     -10.845  11.935   8.609  1.00  0.00           H  
ATOM   1128 HG22 VAL A  78     -10.567  13.147   7.249  1.00  0.00           H  
ATOM   1129 HG23 VAL A  78      -9.252  12.249   8.101  1.00  0.00           H  
ATOM   1130  N   ARG A  79      -9.036  16.295  10.696  1.00  0.00           N  
ATOM   1131  CA  ARG A  79      -9.154  17.456  11.608  1.00  0.00           C  
ATOM   1132  C   ARG A  79      -8.358  18.707  11.264  1.00  0.00           C  
ATOM   1133  O   ARG A  79      -8.221  19.594  12.106  1.00  0.00           O  
ATOM   1134  CB  ARG A  79      -8.842  17.000  13.095  1.00  0.00           C  
ATOM   1135  CG  ARG A  79      -9.400  15.594  13.370  1.00  0.00           C  
ATOM   1136  CD  ARG A  79      -9.096  15.135  14.847  1.00  0.00           C  
ATOM   1137  NE  ARG A  79      -7.655  15.048  15.122  1.00  0.00           N  
ATOM   1138  CZ  ARG A  79      -6.892  15.840  15.882  1.00  0.00           C  
ATOM   1139  NH1 ARG A  79      -7.339  16.954  16.418  1.00  0.00           N  
ATOM   1140  NH2 ARG A  79      -5.667  15.397  16.135  1.00  0.00           N1+
ATOM   1141  H   ARG A  79      -8.571  15.495  11.101  1.00  0.00           H  
ATOM   1142  HA  ARG A  79     -10.168  17.856  11.583  1.00  0.00           H  
ATOM   1143  HB3 ARG A  79      -9.252  17.759  13.761  1.00  0.00           H  
ATOM   1144  HB2 ARG A  79      -7.771  16.934  13.288  1.00  0.00           H  
ATOM   1145  HG3 ARG A  79      -9.281  14.790  12.644  1.00  0.00           H  
ATOM   1146  HG2 ARG A  79     -10.482  15.724  13.417  1.00  0.00           H  
ATOM   1147  HD3 ARG A  79      -9.316  14.067  14.864  1.00  0.00           H  
ATOM   1148  HD2 ARG A  79      -9.677  15.564  15.663  1.00  0.00           H  
ATOM   1149  HE  ARG A  79      -7.214  14.313  14.587  1.00  0.00           H  
ATOM   1150 HH12 ARG A  79      -6.797  17.409  17.139  1.00  0.00           H  
ATOM   1151 HH11 ARG A  79      -8.210  17.389  16.148  1.00  0.00           H  
ATOM   1152 HH22 ARG A  79      -5.098  16.163  16.466  1.00  0.00           H  
ATOM   1153 HH21 ARG A  79      -5.197  14.627  15.681  1.00  0.00           H  
ATOM   1154  N   SER A  80      -7.683  18.681  10.145  1.00  0.00           N  
ATOM   1155  CA  SER A  80      -6.601  19.670   9.834  1.00  0.00           C  
ATOM   1156  C   SER A  80      -7.244  21.035   9.543  1.00  0.00           C  
ATOM   1157  O   SER A  80      -6.738  22.145   9.765  1.00  0.00           O  
ATOM   1158  CB  SER A  80      -5.709  19.224   8.608  1.00  0.00           C  
ATOM   1159  OG  SER A  80      -4.470  19.881   8.416  1.00  0.00           O  
ATOM   1160  H   SER A  80      -8.006  18.027   9.447  1.00  0.00           H  
ATOM   1161  HA  SER A  80      -6.011  19.706  10.750  1.00  0.00           H  
ATOM   1162  HB3 SER A  80      -6.207  19.255   7.639  1.00  0.00           H  
ATOM   1163  HB2 SER A  80      -5.439  18.190   8.821  1.00  0.00           H  
ATOM   1164  HG  SER A  80      -3.788  19.405   8.894  1.00  0.00           H  
ATOM   1165  N   GLY A  81      -8.447  21.059   8.914  1.00  0.00           N  
ATOM   1166  CA  GLY A  81      -9.213  22.304   8.699  1.00  0.00           C  
ATOM   1167  C   GLY A  81     -10.563  21.984   8.199  1.00  0.00           C  
ATOM   1168  O   GLY A  81     -10.988  20.865   8.337  1.00  0.00           O  
ATOM   1169  H   GLY A  81      -8.928  20.211   8.650  1.00  0.00           H  
ATOM   1170  HA3 GLY A  81      -8.659  22.873   7.953  1.00  0.00           H  
ATOM   1171  HA2 GLY A  81      -9.240  22.882   9.623  1.00  0.00           H  
ATOM   1172  N   PRO A  82     -11.320  22.939   7.546  1.00  0.00           N  
ATOM   1173  CA  PRO A  82     -12.539  22.658   6.743  1.00  0.00           C  
ATOM   1174  C   PRO A  82     -12.292  21.675   5.599  1.00  0.00           C  
ATOM   1175  O   PRO A  82     -11.358  21.894   4.848  1.00  0.00           O  
ATOM   1176  CB  PRO A  82     -12.963  24.001   6.165  1.00  0.00           C  
ATOM   1177  CG  PRO A  82     -12.389  25.026   7.110  1.00  0.00           C  
ATOM   1178  CD  PRO A  82     -11.101  24.409   7.639  1.00  0.00           C  
ATOM   1179  HA  PRO A  82     -13.331  22.258   7.376  1.00  0.00           H  
ATOM   1180  HB3 PRO A  82     -14.042  23.937   6.019  1.00  0.00           H  
ATOM   1181  HB2 PRO A  82     -12.590  24.261   5.175  1.00  0.00           H  
ATOM   1182  HG3 PRO A  82     -13.170  24.878   7.856  1.00  0.00           H  
ATOM   1183  HG2 PRO A  82     -12.375  26.034   6.696  1.00  0.00           H  
ATOM   1184  HD2 PRO A  82     -10.213  24.643   7.050  1.00  0.00           H  
ATOM   1185  HD3 PRO A  82     -11.090  24.738   8.678  1.00  0.00           H  
ATOM   1186  N   PHE A  83     -13.060  20.605   5.457  1.00  0.00           N  
ATOM   1187  CA  PHE A  83     -14.406  20.479   6.031  1.00  0.00           C  
ATOM   1188  C   PHE A  83     -14.399  19.696   7.368  1.00  0.00           C  
ATOM   1189  O   PHE A  83     -15.140  20.106   8.236  1.00  0.00           O  
ATOM   1190  CB  PHE A  83     -15.207  19.911   4.867  1.00  0.00           C  
ATOM   1191  CG  PHE A  83     -16.591  19.754   5.224  1.00  0.00           C  
ATOM   1192  CD1 PHE A  83     -17.505  20.744   5.048  1.00  0.00           C  
ATOM   1193  CD2 PHE A  83     -16.929  18.557   5.977  1.00  0.00           C  
ATOM   1194  CE1 PHE A  83     -18.792  20.543   5.514  1.00  0.00           C  
ATOM   1195  CE2 PHE A  83     -18.178  18.393   6.513  1.00  0.00           C  
ATOM   1196  CZ  PHE A  83     -19.105  19.434   6.282  1.00  0.00           C  
ATOM   1197  H   PHE A  83     -12.815  19.817   4.875  1.00  0.00           H  
ATOM   1198  HA  PHE A  83     -14.894  21.444   6.172  1.00  0.00           H  
ATOM   1199  HB3 PHE A  83     -14.897  18.892   4.639  1.00  0.00           H  
ATOM   1200  HB2 PHE A  83     -15.226  20.514   3.959  1.00  0.00           H  
ATOM   1201  HD1 PHE A  83     -17.216  21.699   4.634  1.00  0.00           H  
ATOM   1202  HD2 PHE A  83     -16.166  17.842   6.247  1.00  0.00           H  
ATOM   1203  HE1 PHE A  83     -19.500  21.343   5.354  1.00  0.00           H  
ATOM   1204  HE2 PHE A  83     -18.394  17.629   7.246  1.00  0.00           H  
ATOM   1205  HZ  PHE A  83     -20.010  19.396   6.871  1.00  0.00           H  
ATOM   1206  N   GLY A  84     -13.466  18.776   7.519  1.00  0.00           N  
ATOM   1207  CA  GLY A  84     -13.538  17.789   8.610  1.00  0.00           C  
ATOM   1208  C   GLY A  84     -13.071  18.200   9.975  1.00  0.00           C  
ATOM   1209  O   GLY A  84     -12.985  17.339  10.833  1.00  0.00           O  
ATOM   1210  H   GLY A  84     -12.869  18.451   6.772  1.00  0.00           H  
ATOM   1211  HA3 GLY A  84     -13.252  16.762   8.383  1.00  0.00           H  
ATOM   1212  HA2 GLY A  84     -14.616  17.641   8.687  1.00  0.00           H  
ATOM   1213  N   GLN A  85     -12.731  19.447  10.249  1.00  0.00           N  
ATOM   1214  CA  GLN A  85     -12.805  19.997  11.579  1.00  0.00           C  
ATOM   1215  C   GLN A  85     -14.117  19.672  12.371  1.00  0.00           C  
ATOM   1216  O   GLN A  85     -14.051  19.612  13.571  1.00  0.00           O  
ATOM   1217  CB  GLN A  85     -12.444  21.536  11.572  1.00  0.00           C  
ATOM   1218  CG  GLN A  85     -13.369  22.431  10.760  1.00  0.00           C  
ATOM   1219  CD  GLN A  85     -13.118  23.943  11.082  1.00  0.00           C  
ATOM   1220  OE1 GLN A  85     -12.019  24.277  11.491  1.00  0.00           O  
ATOM   1221  NE2 GLN A  85     -14.089  24.813  10.787  1.00  0.00           N  
ATOM   1222  H   GLN A  85     -12.655  20.018   9.419  1.00  0.00           H  
ATOM   1223  HA  GLN A  85     -12.116  19.455  12.227  1.00  0.00           H  
ATOM   1224  HB3 GLN A  85     -11.414  21.648  11.232  1.00  0.00           H  
ATOM   1225  HB2 GLN A  85     -12.320  21.936  12.578  1.00  0.00           H  
ATOM   1226  HG3 GLN A  85     -14.431  22.431  11.006  1.00  0.00           H  
ATOM   1227  HG2 GLN A  85     -13.320  22.184   9.699  1.00  0.00           H  
ATOM   1228 HE22 GLN A  85     -14.118  25.816  10.897  1.00  0.00           H  
ATOM   1229 HE21 GLN A  85     -14.932  24.371  10.449  1.00  0.00           H  
ATOM   1230  N   ILE A  86     -15.253  19.375  11.684  1.00  0.00           N  
ATOM   1231  CA  ILE A  86     -16.594  19.221  12.191  1.00  0.00           C  
ATOM   1232  C   ILE A  86     -16.846  17.991  13.060  1.00  0.00           C  
ATOM   1233  O   ILE A  86     -17.796  18.019  13.886  1.00  0.00           O  
ATOM   1234  CB  ILE A  86     -17.713  19.217  11.039  1.00  0.00           C  
ATOM   1235  CG1 ILE A  86     -19.165  19.579  11.538  1.00  0.00           C  
ATOM   1236  CG2 ILE A  86     -17.739  17.933  10.177  1.00  0.00           C  
ATOM   1237  CD1 ILE A  86     -20.261  19.795  10.465  1.00  0.00           C  
ATOM   1238  H   ILE A  86     -15.195  19.495  10.683  1.00  0.00           H  
ATOM   1239  HA  ILE A  86     -16.705  19.983  12.962  1.00  0.00           H  
ATOM   1240  HB  ILE A  86     -17.380  20.039  10.405  1.00  0.00           H  
ATOM   1241 HG13 ILE A  86     -19.163  20.486  12.143  1.00  0.00           H  
ATOM   1242 HG12 ILE A  86     -19.530  18.898  12.307  1.00  0.00           H  
ATOM   1243 HG21 ILE A  86     -18.478  17.209  10.520  1.00  0.00           H  
ATOM   1244 HG22 ILE A  86     -18.027  18.295   9.190  1.00  0.00           H  
ATOM   1245 HG23 ILE A  86     -16.746  17.496  10.074  1.00  0.00           H  
ATOM   1246 HD11 ILE A  86     -19.914  19.649   9.442  1.00  0.00           H  
ATOM   1247 HD12 ILE A  86     -21.066  19.063  10.522  1.00  0.00           H  
ATOM   1248 HD13 ILE A  86     -20.729  20.766  10.627  1.00  0.00           H  
ATOM   1249  N   PHE A  87     -16.126  16.887  12.771  1.00  0.00           N  
ATOM   1250  CA  PHE A  87     -16.369  15.596  13.444  1.00  0.00           C  
ATOM   1251  C   PHE A  87     -15.932  15.595  14.928  1.00  0.00           C  
ATOM   1252  O   PHE A  87     -14.935  16.174  15.272  1.00  0.00           O  
ATOM   1253  CB  PHE A  87     -15.791  14.380  12.608  1.00  0.00           C  
ATOM   1254  CG  PHE A  87     -16.167  14.175  11.154  1.00  0.00           C  
ATOM   1255  CD1 PHE A  87     -15.586  15.000  10.121  1.00  0.00           C  
ATOM   1256  CD2 PHE A  87     -17.052  13.106  10.837  1.00  0.00           C  
ATOM   1257  CE1 PHE A  87     -15.993  14.758   8.823  1.00  0.00           C  
ATOM   1258  CE2 PHE A  87     -17.326  12.855   9.455  1.00  0.00           C  
ATOM   1259  CZ  PHE A  87     -16.855  13.730   8.550  1.00  0.00           C  
ATOM   1260  H   PHE A  87     -15.350  16.963  12.129  1.00  0.00           H  
ATOM   1261  HA  PHE A  87     -17.437  15.395  13.368  1.00  0.00           H  
ATOM   1262  HB3 PHE A  87     -15.907  13.479  13.212  1.00  0.00           H  
ATOM   1263  HB2 PHE A  87     -14.704  14.456  12.612  1.00  0.00           H  
ATOM   1264  HD1 PHE A  87     -14.944  15.812  10.428  1.00  0.00           H  
ATOM   1265  HD2 PHE A  87     -17.485  12.449  11.577  1.00  0.00           H  
ATOM   1266  HE1 PHE A  87     -15.537  15.368   8.056  1.00  0.00           H  
ATOM   1267  HE2 PHE A  87     -17.830  11.947   9.158  1.00  0.00           H  
ATOM   1268  HZ  PHE A  87     -17.079  13.319   7.576  1.00  0.00           H  
ATOM   1269  N   ARG A  88     -16.750  15.005  15.821  1.00  0.00           N  
ATOM   1270  CA  ARG A  88     -16.668  14.882  17.255  1.00  0.00           C  
ATOM   1271  C   ARG A  88     -15.286  14.202  17.599  1.00  0.00           C  
ATOM   1272  O   ARG A  88     -15.172  13.003  17.303  1.00  0.00           O  
ATOM   1273  CB  ARG A  88     -17.768  13.898  17.792  1.00  0.00           C  
ATOM   1274  CG  ARG A  88     -19.219  14.252  17.398  1.00  0.00           C  
ATOM   1275  CD  ARG A  88     -20.181  13.216  18.048  1.00  0.00           C  
ATOM   1276  NE  ARG A  88     -20.324  13.255  19.486  1.00  0.00           N  
ATOM   1277  CZ  ARG A  88     -21.105  12.512  20.275  1.00  0.00           C  
ATOM   1278  NH1 ARG A  88     -21.826  11.518  19.689  1.00  0.00           N  
ATOM   1279  NH2 ARG A  88     -21.056  12.714  21.600  1.00  0.00           N1+
ATOM   1280  H   ARG A  88     -17.563  14.507  15.489  1.00  0.00           H  
ATOM   1281  HA  ARG A  88     -16.733  15.884  17.680  1.00  0.00           H  
ATOM   1282  HB3 ARG A  88     -17.656  13.735  18.864  1.00  0.00           H  
ATOM   1283  HB2 ARG A  88     -17.518  12.907  17.412  1.00  0.00           H  
ATOM   1284  HG3 ARG A  88     -19.385  14.438  16.337  1.00  0.00           H  
ATOM   1285  HG2 ARG A  88     -19.518  15.227  17.784  1.00  0.00           H  
ATOM   1286  HD3 ARG A  88     -19.822  12.212  17.819  1.00  0.00           H  
ATOM   1287  HD2 ARG A  88     -21.094  13.401  17.482  1.00  0.00           H  
ATOM   1288  HE  ARG A  88     -20.032  14.150  19.852  1.00  0.00           H  
ATOM   1289 HH12 ARG A  88     -22.491  10.957  20.201  1.00  0.00           H  
ATOM   1290 HH11 ARG A  88     -21.601  11.298  18.729  1.00  0.00           H  
ATOM   1291 HH22 ARG A  88     -21.619  12.159  22.227  1.00  0.00           H  
ATOM   1292 HH21 ARG A  88     -20.588  13.548  21.926  1.00  0.00           H  
ATOM   1293  N   PRO A  89     -14.355  14.828  18.326  1.00  0.00           N  
ATOM   1294  CA  PRO A  89     -13.030  14.350  18.675  1.00  0.00           C  
ATOM   1295  C   PRO A  89     -12.987  12.969  19.379  1.00  0.00           C  
ATOM   1296  O   PRO A  89     -12.041  12.165  19.261  1.00  0.00           O  
ATOM   1297  CB  PRO A  89     -12.310  15.455  19.429  1.00  0.00           C  
ATOM   1298  CG  PRO A  89     -12.974  16.709  18.952  1.00  0.00           C  
ATOM   1299  CD  PRO A  89     -14.428  16.278  18.585  1.00  0.00           C  
ATOM   1300  HA  PRO A  89     -12.631  14.230  17.668  1.00  0.00           H  
ATOM   1301  HB3 PRO A  89     -11.236  15.341  19.279  1.00  0.00           H  
ATOM   1302  HB2 PRO A  89     -12.469  15.329  20.500  1.00  0.00           H  
ATOM   1303  HG3 PRO A  89     -12.510  17.104  18.048  1.00  0.00           H  
ATOM   1304  HG2 PRO A  89     -12.911  17.558  19.633  1.00  0.00           H  
ATOM   1305  HD2 PRO A  89     -15.186  16.640  19.278  1.00  0.00           H  
ATOM   1306  HD3 PRO A  89     -14.625  16.811  17.655  1.00  0.00           H  
ATOM   1307  N   ASP A  90     -14.073  12.663  20.143  1.00  0.00           N  
ATOM   1308  CA  ASP A  90     -14.368  11.345  20.790  1.00  0.00           C  
ATOM   1309  C   ASP A  90     -14.478  10.135  19.799  1.00  0.00           C  
ATOM   1310  O   ASP A  90     -14.345   9.003  20.190  1.00  0.00           O  
ATOM   1311  CB  ASP A  90     -15.575  11.369  21.707  1.00  0.00           C  
ATOM   1312  CG  ASP A  90     -15.982  12.510  22.615  1.00  0.00           C  
ATOM   1313  OD1 ASP A  90     -15.304  13.565  22.694  1.00  0.00           O  
ATOM   1314  OD2 ASP A  90     -17.118  12.363  23.105  1.00  0.00           O1-
ATOM   1315  H   ASP A  90     -14.759  13.343  20.437  1.00  0.00           H  
ATOM   1316  HA  ASP A  90     -13.529  10.992  21.389  1.00  0.00           H  
ATOM   1317  HB3 ASP A  90     -15.677  10.452  22.287  1.00  0.00           H  
ATOM   1318  HB2 ASP A  90     -16.493  11.359  21.120  1.00  0.00           H  
ATOM   1319  N   ASN A  91     -14.821  10.424  18.513  1.00  0.00           N  
ATOM   1320  CA  ASN A  91     -15.094   9.408  17.488  1.00  0.00           C  
ATOM   1321  C   ASN A  91     -13.844   8.959  16.725  1.00  0.00           C  
ATOM   1322  O   ASN A  91     -13.975   8.098  15.891  1.00  0.00           O  
ATOM   1323  CB  ASN A  91     -16.205   9.957  16.541  1.00  0.00           C  
ATOM   1324  CG  ASN A  91     -17.603  10.241  17.202  1.00  0.00           C  
ATOM   1325  OD1 ASN A  91     -17.929  10.385  18.312  1.00  0.00           O  
ATOM   1326  ND2 ASN A  91     -18.541  10.098  16.285  1.00  0.00           N  
ATOM   1327  H   ASN A  91     -14.953  11.388  18.245  1.00  0.00           H  
ATOM   1328  HA  ASN A  91     -15.547   8.494  17.872  1.00  0.00           H  
ATOM   1329  HB3 ASN A  91     -16.281   9.127  15.839  1.00  0.00           H  
ATOM   1330  HB2 ASN A  91     -15.724  10.815  16.070  1.00  0.00           H  
ATOM   1331 HD22 ASN A  91     -19.445  10.446  16.571  1.00  0.00           H  
ATOM   1332 HD21 ASN A  91     -18.310   9.812  15.345  1.00  0.00           H  
ATOM   1333  N   PHE A  92     -12.689   9.542  16.994  1.00  0.00           N  
ATOM   1334  CA  PHE A  92     -11.408   9.230  16.372  1.00  0.00           C  
ATOM   1335  C   PHE A  92     -10.819   8.054  17.143  1.00  0.00           C  
ATOM   1336  O   PHE A  92     -10.625   8.117  18.375  1.00  0.00           O  
ATOM   1337  CB  PHE A  92     -10.455  10.452  16.363  1.00  0.00           C  
ATOM   1338  CG  PHE A  92     -10.962  11.543  15.416  1.00  0.00           C  
ATOM   1339  CD1 PHE A  92     -12.037  12.336  15.855  1.00  0.00           C  
ATOM   1340  CD2 PHE A  92     -10.506  11.721  14.119  1.00  0.00           C  
ATOM   1341  CE1 PHE A  92     -12.661  13.298  15.051  1.00  0.00           C  
ATOM   1342  CE2 PHE A  92     -11.137  12.666  13.321  1.00  0.00           C  
ATOM   1343  CZ  PHE A  92     -12.083  13.509  13.810  1.00  0.00           C  
ATOM   1344  H   PHE A  92     -12.584  10.148  17.795  1.00  0.00           H  
ATOM   1345  HA  PHE A  92     -11.485   8.904  15.335  1.00  0.00           H  
ATOM   1346  HB3 PHE A  92      -9.417  10.238  16.110  1.00  0.00           H  
ATOM   1347  HB2 PHE A  92     -10.464  10.877  17.367  1.00  0.00           H  
ATOM   1348  HD1 PHE A  92     -12.529  12.127  16.794  1.00  0.00           H  
ATOM   1349  HD2 PHE A  92      -9.737  11.084  13.708  1.00  0.00           H  
ATOM   1350  HE1 PHE A  92     -13.450  13.960  15.376  1.00  0.00           H  
ATOM   1351  HE2 PHE A  92     -10.823  12.708  12.288  1.00  0.00           H  
ATOM   1352  HZ  PHE A  92     -12.494  14.239  13.128  1.00  0.00           H  
ATOM   1353  N   VAL A  93     -10.466   7.003  16.412  1.00  0.00           N  
ATOM   1354  CA  VAL A  93      -9.761   5.813  16.831  1.00  0.00           C  
ATOM   1355  C   VAL A  93      -8.250   5.872  16.342  1.00  0.00           C  
ATOM   1356  O   VAL A  93      -7.939   5.635  15.111  1.00  0.00           O  
ATOM   1357  CB  VAL A  93     -10.469   4.490  16.308  1.00  0.00           C  
ATOM   1358  CG1 VAL A  93      -9.744   3.242  16.691  1.00  0.00           C  
ATOM   1359  CG2 VAL A  93     -11.890   4.530  16.780  1.00  0.00           C  
ATOM   1360  H   VAL A  93     -10.648   7.036  15.419  1.00  0.00           H  
ATOM   1361  HA  VAL A  93      -9.712   5.839  17.920  1.00  0.00           H  
ATOM   1362  HB  VAL A  93     -10.409   4.545  15.221  1.00  0.00           H  
ATOM   1363 HG11 VAL A  93      -8.675   3.400  16.549  1.00  0.00           H  
ATOM   1364 HG12 VAL A  93      -9.876   3.093  17.763  1.00  0.00           H  
ATOM   1365 HG13 VAL A  93      -9.996   2.391  16.057  1.00  0.00           H  
ATOM   1366 HG21 VAL A  93     -11.909   4.690  17.859  1.00  0.00           H  
ATOM   1367 HG22 VAL A  93     -12.498   5.268  16.257  1.00  0.00           H  
ATOM   1368 HG23 VAL A  93     -12.285   3.524  16.640  1.00  0.00           H  
ATOM   1369  N   PHE A  94      -7.317   6.214  17.248  1.00  0.00           N  
ATOM   1370  CA  PHE A  94      -5.858   6.359  17.092  1.00  0.00           C  
ATOM   1371  C   PHE A  94      -5.221   4.933  17.254  1.00  0.00           C  
ATOM   1372  O   PHE A  94      -5.771   4.184  18.086  1.00  0.00           O  
ATOM   1373  CB  PHE A  94      -5.457   7.358  18.243  1.00  0.00           C  
ATOM   1374  CG  PHE A  94      -5.716   8.807  17.850  1.00  0.00           C  
ATOM   1375  CD1 PHE A  94      -4.905   9.454  16.924  1.00  0.00           C  
ATOM   1376  CD2 PHE A  94      -6.877   9.449  18.329  1.00  0.00           C  
ATOM   1377  CE1 PHE A  94      -5.228  10.756  16.519  1.00  0.00           C  
ATOM   1378  CE2 PHE A  94      -7.161  10.747  17.944  1.00  0.00           C  
ATOM   1379  CZ  PHE A  94      -6.300  11.434  17.051  1.00  0.00           C  
ATOM   1380  H   PHE A  94      -7.558   6.357  18.219  1.00  0.00           H  
ATOM   1381  HA  PHE A  94      -5.772   6.839  16.117  1.00  0.00           H  
ATOM   1382  HB3 PHE A  94      -4.374   7.347  18.366  1.00  0.00           H  
ATOM   1383  HB2 PHE A  94      -5.925   7.136  19.202  1.00  0.00           H  
ATOM   1384  HD1 PHE A  94      -4.054   8.944  16.498  1.00  0.00           H  
ATOM   1385  HD2 PHE A  94      -7.607   8.978  18.970  1.00  0.00           H  
ATOM   1386  HE1 PHE A  94      -4.529  11.289  15.891  1.00  0.00           H  
ATOM   1387  HE2 PHE A  94      -8.180  11.041  18.151  1.00  0.00           H  
ATOM   1388  HZ  PHE A  94      -6.518  12.456  16.778  1.00  0.00           H  
ATOM   1389  N   GLY A  95      -4.144   4.675  16.415  1.00  0.00           N  
ATOM   1390  CA  GLY A  95      -3.607   3.289  16.275  1.00  0.00           C  
ATOM   1391  C   GLY A  95      -2.087   3.439  16.198  1.00  0.00           C  
ATOM   1392  O   GLY A  95      -1.624   4.533  16.222  1.00  0.00           O  
ATOM   1393  H   GLY A  95      -3.910   5.384  15.735  1.00  0.00           H  
ATOM   1394  HA3 GLY A  95      -4.025   2.754  15.422  1.00  0.00           H  
ATOM   1395  HA2 GLY A  95      -3.993   2.749  17.140  1.00  0.00           H  
ATOM   1396  N   GLN A  96      -1.217   2.387  16.216  1.00  0.00           N  
ATOM   1397  CA  GLN A  96       0.233   2.406  16.273  1.00  0.00           C  
ATOM   1398  C   GLN A  96       0.754   1.179  15.447  1.00  0.00           C  
ATOM   1399  O   GLN A  96       1.916   0.780  15.622  1.00  0.00           O  
ATOM   1400  CB  GLN A  96       0.644   2.441  17.762  1.00  0.00           C  
ATOM   1401  CG  GLN A  96       2.010   3.009  18.193  1.00  0.00           C  
ATOM   1402  CD  GLN A  96       2.457   4.229  17.446  1.00  0.00           C  
ATOM   1403  OE1 GLN A  96       3.570   4.302  16.898  1.00  0.00           O  
ATOM   1404  NE2 GLN A  96       1.542   5.257  17.342  1.00  0.00           N  
ATOM   1405  H   GLN A  96      -1.570   1.444  16.294  1.00  0.00           H  
ATOM   1406  HA  GLN A  96       0.574   3.240  15.661  1.00  0.00           H  
ATOM   1407  HB3 GLN A  96       0.552   1.473  18.254  1.00  0.00           H  
ATOM   1408  HB2 GLN A  96      -0.096   3.014  18.320  1.00  0.00           H  
ATOM   1409  HG3 GLN A  96       2.683   2.205  17.897  1.00  0.00           H  
ATOM   1410  HG2 GLN A  96       2.055   3.123  19.276  1.00  0.00           H  
ATOM   1411 HE22 GLN A  96       1.763   6.083  16.805  1.00  0.00           H  
ATOM   1412 HE21 GLN A  96       0.688   5.201  17.879  1.00  0.00           H  
ATOM   1413  N   SER A  97      -0.097   0.646  14.551  1.00  0.00           N  
ATOM   1414  CA  SER A  97       0.197  -0.640  13.806  1.00  0.00           C  
ATOM   1415  C   SER A  97      -0.070  -0.338  12.284  1.00  0.00           C  
ATOM   1416  O   SER A  97       0.042   0.830  11.856  1.00  0.00           O  
ATOM   1417  CB  SER A  97      -0.709  -1.816  14.254  1.00  0.00           C  
ATOM   1418  OG  SER A  97      -0.270  -3.099  13.754  1.00  0.00           O  
ATOM   1419  H   SER A  97      -1.039   1.009  14.509  1.00  0.00           H  
ATOM   1420  HA  SER A  97       1.214  -1.025  13.879  1.00  0.00           H  
ATOM   1421  HB3 SER A  97      -1.719  -1.755  13.847  1.00  0.00           H  
ATOM   1422  HB2 SER A  97      -0.784  -1.853  15.341  1.00  0.00           H  
ATOM   1423  HG  SER A  97       0.259  -3.482  14.458  1.00  0.00           H  
ATOM   1424  N   GLY A  98      -0.380  -1.376  11.483  1.00  0.00           N  
ATOM   1425  CA  GLY A  98      -0.558  -1.345  10.102  1.00  0.00           C  
ATOM   1426  C   GLY A  98      -1.130  -2.683   9.602  1.00  0.00           C  
ATOM   1427  O   GLY A  98      -1.242  -3.659  10.386  1.00  0.00           O  
ATOM   1428  H   GLY A  98      -0.477  -2.306  11.864  1.00  0.00           H  
ATOM   1429  HA3 GLY A  98       0.470  -1.204   9.769  1.00  0.00           H  
ATOM   1430  HA2 GLY A  98      -1.092  -0.510   9.648  1.00  0.00           H  
ATOM   1431  N   ALA A  99      -1.436  -2.736   8.308  1.00  0.00           N  
ATOM   1432  CA  ALA A  99      -1.969  -3.943   7.647  1.00  0.00           C  
ATOM   1433  C   ALA A  99      -0.888  -4.661   6.791  1.00  0.00           C  
ATOM   1434  O   ALA A  99      -0.941  -5.842   6.714  1.00  0.00           O  
ATOM   1435  CB  ALA A  99      -3.091  -3.669   6.688  1.00  0.00           C  
ATOM   1436  H   ALA A  99      -1.330  -1.956   7.676  1.00  0.00           H  
ATOM   1437  HA  ALA A  99      -2.384  -4.644   8.371  1.00  0.00           H  
ATOM   1438  HB1 ALA A  99      -3.213  -2.588   6.627  1.00  0.00           H  
ATOM   1439  HB2 ALA A  99      -2.944  -3.973   5.652  1.00  0.00           H  
ATOM   1440  HB3 ALA A  99      -3.976  -4.225   6.996  1.00  0.00           H  
ATOM   1441  N   GLY A 100       0.126  -3.869   6.270  1.00  0.00           N  
ATOM   1442  CA  GLY A 100       1.187  -4.378   5.365  1.00  0.00           C  
ATOM   1443  C   GLY A 100       0.579  -4.891   4.080  1.00  0.00           C  
ATOM   1444  O   GLY A 100       1.132  -5.707   3.426  1.00  0.00           O  
ATOM   1445  H   GLY A 100       0.054  -2.877   6.445  1.00  0.00           H  
ATOM   1446  HA3 GLY A 100       1.672  -5.152   5.961  1.00  0.00           H  
ATOM   1447  HA2 GLY A 100       1.956  -3.659   5.082  1.00  0.00           H  
ATOM   1448  N   ASN A 101      -0.577  -4.459   3.681  1.00  0.00           N  
ATOM   1449  CA  ASN A 101      -1.454  -4.974   2.649  1.00  0.00           C  
ATOM   1450  C   ASN A 101      -1.980  -6.382   3.007  1.00  0.00           C  
ATOM   1451  O   ASN A 101      -2.732  -6.841   2.226  1.00  0.00           O  
ATOM   1452  CB  ASN A 101      -0.805  -4.933   1.207  1.00  0.00           C  
ATOM   1453  CG  ASN A 101      -0.413  -3.582   0.632  1.00  0.00           C  
ATOM   1454  OD1 ASN A 101       0.424  -3.566  -0.300  1.00  0.00           O  
ATOM   1455  ND2 ASN A 101      -0.834  -2.461   1.213  1.00  0.00           N  
ATOM   1456  H   ASN A 101      -0.854  -3.555   4.035  1.00  0.00           H  
ATOM   1457  HA  ASN A 101      -2.253  -4.233   2.640  1.00  0.00           H  
ATOM   1458  HB3 ASN A 101      -1.495  -5.366   0.482  1.00  0.00           H  
ATOM   1459  HB2 ASN A 101       0.100  -5.536   1.126  1.00  0.00           H  
ATOM   1460 HD22 ASN A 101      -0.270  -1.661   0.968  1.00  0.00           H  
ATOM   1461 HD21 ASN A 101      -1.346  -2.464   2.084  1.00  0.00           H  
ATOM   1462  N   ASN A 102      -1.716  -6.919   4.207  1.00  0.00           N  
ATOM   1463  CA  ASN A 102      -2.065  -8.290   4.432  1.00  0.00           C  
ATOM   1464  C   ASN A 102      -3.509  -8.317   5.052  1.00  0.00           C  
ATOM   1465  O   ASN A 102      -3.728  -7.818   6.117  1.00  0.00           O  
ATOM   1466  CB  ASN A 102      -1.024  -8.933   5.366  1.00  0.00           C  
ATOM   1467  CG  ASN A 102      -1.199 -10.416   5.684  1.00  0.00           C  
ATOM   1468  OD1 ASN A 102      -2.215 -11.084   5.477  1.00  0.00           O  
ATOM   1469  ND2 ASN A 102      -0.214 -11.061   6.265  1.00  0.00           N  
ATOM   1470  H   ASN A 102      -1.315  -6.351   4.940  1.00  0.00           H  
ATOM   1471  HA  ASN A 102      -2.005  -8.822   3.482  1.00  0.00           H  
ATOM   1472  HB3 ASN A 102      -0.902  -8.457   6.339  1.00  0.00           H  
ATOM   1473  HB2 ASN A 102      -0.039  -8.769   4.929  1.00  0.00           H  
ATOM   1474 HD22 ASN A 102      -0.219 -12.051   6.466  1.00  0.00           H  
ATOM   1475 HD21 ASN A 102       0.677 -10.617   6.093  1.00  0.00           H  
ATOM   1476  N   TRP A 103      -4.489  -8.985   4.408  1.00  0.00           N  
ATOM   1477  CA  TRP A 103      -5.864  -9.041   4.844  1.00  0.00           C  
ATOM   1478  C   TRP A 103      -6.032  -9.554   6.311  1.00  0.00           C  
ATOM   1479  O   TRP A 103      -6.811  -9.015   7.067  1.00  0.00           O  
ATOM   1480  CB  TRP A 103      -6.683 -10.089   3.981  1.00  0.00           C  
ATOM   1481  CG  TRP A 103      -8.155  -9.990   4.057  1.00  0.00           C  
ATOM   1482  CD1 TRP A 103      -8.954  -9.239   3.321  1.00  0.00           C  
ATOM   1483  CD2 TRP A 103      -9.053 -10.749   4.861  1.00  0.00           C  
ATOM   1484  NE1 TRP A 103     -10.275  -9.358   3.722  1.00  0.00           N  
ATOM   1485  CE2 TRP A 103     -10.404 -10.437   4.607  1.00  0.00           C  
ATOM   1486  CE3 TRP A 103      -8.830 -11.753   5.779  1.00  0.00           C  
ATOM   1487  CZ2 TRP A 103     -11.454 -11.066   5.201  1.00  0.00           C  
ATOM   1488  CZ3 TRP A 103      -9.909 -12.492   6.352  1.00  0.00           C  
ATOM   1489  CH2 TRP A 103     -11.281 -12.092   6.109  1.00  0.00           C  
ATOM   1490  H   TRP A 103      -4.248  -9.457   3.548  1.00  0.00           H  
ATOM   1491  HA  TRP A 103      -6.437  -8.115   4.787  1.00  0.00           H  
ATOM   1492  HB3 TRP A 103      -6.339 -11.071   4.304  1.00  0.00           H  
ATOM   1493  HB2 TRP A 103      -6.520  -9.867   2.927  1.00  0.00           H  
ATOM   1494  HD1 TRP A 103      -8.656  -8.526   2.568  1.00  0.00           H  
ATOM   1495  HE1 TRP A 103     -11.017  -8.797   3.328  1.00  0.00           H  
ATOM   1496  HE3 TRP A 103      -7.843 -12.169   5.916  1.00  0.00           H  
ATOM   1497  HZ2 TRP A 103     -12.459 -10.813   4.896  1.00  0.00           H  
ATOM   1498  HZ3 TRP A 103      -9.691 -13.324   7.006  1.00  0.00           H  
ATOM   1499  HH2 TRP A 103     -12.105 -12.676   6.491  1.00  0.00           H  
ATOM   1500  N   ALA A 104      -5.226 -10.528   6.701  1.00  0.00           N  
ATOM   1501  CA  ALA A 104      -5.198 -11.247   7.980  1.00  0.00           C  
ATOM   1502  C   ALA A 104      -4.963 -10.327   9.202  1.00  0.00           C  
ATOM   1503  O   ALA A 104      -5.743 -10.397  10.176  1.00  0.00           O  
ATOM   1504  CB  ALA A 104      -4.296 -12.460   7.842  1.00  0.00           C  
ATOM   1505  H   ALA A 104      -4.560 -10.949   6.069  1.00  0.00           H  
ATOM   1506  HA  ALA A 104      -6.143 -11.778   8.103  1.00  0.00           H  
ATOM   1507  HB1 ALA A 104      -4.183 -13.067   8.740  1.00  0.00           H  
ATOM   1508  HB2 ALA A 104      -4.669 -13.030   6.990  1.00  0.00           H  
ATOM   1509  HB3 ALA A 104      -3.293 -12.058   7.696  1.00  0.00           H  
ATOM   1510  N   LYS A 105      -4.018  -9.337   9.009  1.00  0.00           N  
ATOM   1511  CA  LYS A 105      -3.567  -8.237   9.884  1.00  0.00           C  
ATOM   1512  C   LYS A 105      -4.680  -7.220  10.171  1.00  0.00           C  
ATOM   1513  O   LYS A 105      -4.719  -6.691  11.331  1.00  0.00           O  
ATOM   1514  CB  LYS A 105      -2.227  -7.562   9.399  1.00  0.00           C  
ATOM   1515  CG  LYS A 105      -0.943  -8.458   9.583  1.00  0.00           C  
ATOM   1516  CD  LYS A 105       0.324  -7.686   9.112  1.00  0.00           C  
ATOM   1517  CE  LYS A 105       1.599  -8.395   9.521  1.00  0.00           C  
ATOM   1518  NZ  LYS A 105       1.976  -8.153  10.932  1.00  0.00           N1+
ATOM   1519  H   LYS A 105      -3.751  -9.222   8.041  1.00  0.00           H  
ATOM   1520  HA  LYS A 105      -3.382  -8.700  10.854  1.00  0.00           H  
ATOM   1521  HB3 LYS A 105      -2.238  -6.562   9.833  1.00  0.00           H  
ATOM   1522  HB2 LYS A 105      -2.315  -7.298   8.345  1.00  0.00           H  
ATOM   1523  HG3 LYS A 105      -1.090  -9.398   9.051  1.00  0.00           H  
ATOM   1524  HG2 LYS A 105      -0.885  -8.793  10.618  1.00  0.00           H  
ATOM   1525  HD3 LYS A 105       0.121  -6.678   9.473  1.00  0.00           H  
ATOM   1526  HD2 LYS A 105       0.457  -7.642   8.031  1.00  0.00           H  
ATOM   1527  HE3 LYS A 105       2.355  -7.931   8.888  1.00  0.00           H  
ATOM   1528  HE2 LYS A 105       1.481  -9.442   9.239  1.00  0.00           H  
ATOM   1529  HZ1 LYS A 105       2.475  -7.275  10.954  1.00  0.00           H  
ATOM   1530  HZ2 LYS A 105       1.133  -8.116  11.486  1.00  0.00           H  
ATOM   1531  HZ3 LYS A 105       2.692  -8.789  11.253  1.00  0.00           H  
ATOM   1532  N   GLY A 106      -5.649  -7.067   9.238  1.00  0.00           N  
ATOM   1533  CA  GLY A 106      -6.911  -6.267   9.360  1.00  0.00           C  
ATOM   1534  C   GLY A 106      -8.000  -7.007  10.223  1.00  0.00           C  
ATOM   1535  O   GLY A 106      -8.725  -6.365  10.943  1.00  0.00           O  
ATOM   1536  H   GLY A 106      -5.564  -7.570   8.366  1.00  0.00           H  
ATOM   1537  HA3 GLY A 106      -7.368  -6.056   8.393  1.00  0.00           H  
ATOM   1538  HA2 GLY A 106      -6.793  -5.243   9.714  1.00  0.00           H  
ATOM   1539  N   HIS A 107      -8.079  -8.311   9.961  1.00  0.00           N  
ATOM   1540  CA  HIS A 107      -9.103  -9.260  10.409  1.00  0.00           C  
ATOM   1541  C   HIS A 107      -8.901  -9.833  11.763  1.00  0.00           C  
ATOM   1542  O   HIS A 107      -9.816 -10.307  12.416  1.00  0.00           O  
ATOM   1543  CB  HIS A 107      -9.293 -10.389   9.332  1.00  0.00           C  
ATOM   1544  CG  HIS A 107     -10.719 -10.886   9.294  1.00  0.00           C  
ATOM   1545  ND1 HIS A 107     -11.820 -10.061   9.137  1.00  0.00           N  
ATOM   1546  CD2 HIS A 107     -11.306 -12.077   9.514  1.00  0.00           C  
ATOM   1547  CE1 HIS A 107     -12.978 -10.757   9.319  1.00  0.00           C  
ATOM   1548  NE2 HIS A 107     -12.689 -12.036   9.555  1.00  0.00           N  
ATOM   1549  H   HIS A 107      -7.484  -8.852   9.350  1.00  0.00           H  
ATOM   1550  HA  HIS A 107     -10.026  -8.688  10.500  1.00  0.00           H  
ATOM   1551  HB3 HIS A 107      -8.727 -11.288   9.576  1.00  0.00           H  
ATOM   1552  HB2 HIS A 107      -9.098 -10.000   8.333  1.00  0.00           H  
ATOM   1553  HD2 HIS A 107     -10.870 -13.056   9.643  1.00  0.00           H  
ATOM   1554  HE1 HIS A 107     -14.037 -10.591   9.185  1.00  0.00           H  
ATOM   1555  HD1 HIS A 107     -11.795  -9.105   8.813  1.00  0.00           H  
ATOM   1556  N   TYR A 108      -7.688  -9.857  12.240  1.00  0.00           N  
ATOM   1557  CA  TYR A 108      -7.217 -10.479  13.484  1.00  0.00           C  
ATOM   1558  C   TYR A 108      -6.159  -9.533  14.207  1.00  0.00           C  
ATOM   1559  O   TYR A 108      -5.630  -8.584  13.639  1.00  0.00           O  
ATOM   1560  CB  TYR A 108      -6.491 -11.774  13.103  1.00  0.00           C  
ATOM   1561  CG  TYR A 108      -7.484 -12.830  12.570  1.00  0.00           C  
ATOM   1562  CD1 TYR A 108      -8.447 -13.393  13.449  1.00  0.00           C  
ATOM   1563  CD2 TYR A 108      -7.457 -13.222  11.228  1.00  0.00           C  
ATOM   1564  CE1 TYR A 108      -9.341 -14.325  12.960  1.00  0.00           C  
ATOM   1565  CE2 TYR A 108      -8.468 -14.056  10.751  1.00  0.00           C  
ATOM   1566  CZ  TYR A 108      -9.399 -14.659  11.589  1.00  0.00           C  
ATOM   1567  OH  TYR A 108     -10.427 -15.362  11.047  1.00  0.00           O  
ATOM   1568  H   TYR A 108      -6.908  -9.552  11.675  1.00  0.00           H  
ATOM   1569  HA  TYR A 108      -8.063 -10.788  14.098  1.00  0.00           H  
ATOM   1570  HB3 TYR A 108      -6.034 -12.165  14.012  1.00  0.00           H  
ATOM   1571  HB2 TYR A 108      -5.696 -11.461  12.426  1.00  0.00           H  
ATOM   1572  HD1 TYR A 108      -8.559 -13.019  14.457  1.00  0.00           H  
ATOM   1573  HD2 TYR A 108      -6.780 -12.792  10.505  1.00  0.00           H  
ATOM   1574  HE1 TYR A 108     -10.144 -14.779  13.522  1.00  0.00           H  
ATOM   1575  HE2 TYR A 108      -8.509 -14.248   9.689  1.00  0.00           H  
ATOM   1576  HH  TYR A 108     -10.261 -15.706  10.166  1.00  0.00           H  
ATOM   1577  N   THR A 109      -5.637  -9.932  15.381  1.00  0.00           N  
ATOM   1578  CA  THR A 109      -4.468  -9.483  16.147  1.00  0.00           C  
ATOM   1579  C   THR A 109      -4.668  -8.014  16.539  1.00  0.00           C  
ATOM   1580  O   THR A 109      -5.721  -7.719  17.143  1.00  0.00           O  
ATOM   1581  CB  THR A 109      -3.108  -9.764  15.432  1.00  0.00           C  
ATOM   1582  OG1 THR A 109      -2.814  -8.953  14.288  1.00  0.00           O  
ATOM   1583  CG2 THR A 109      -3.020 -11.210  14.937  1.00  0.00           C  
ATOM   1584  H   THR A 109      -6.226 -10.507  15.967  1.00  0.00           H  
ATOM   1585  HA  THR A 109      -4.520 -10.027  17.091  1.00  0.00           H  
ATOM   1586  HB  THR A 109      -2.287  -9.520  16.105  1.00  0.00           H  
ATOM   1587  HG1 THR A 109      -3.513  -9.036  13.636  1.00  0.00           H  
ATOM   1588 HG21 THR A 109      -3.639 -11.429  14.067  1.00  0.00           H  
ATOM   1589 HG22 THR A 109      -1.981 -11.412  14.677  1.00  0.00           H  
ATOM   1590 HG23 THR A 109      -3.334 -11.936  15.687  1.00  0.00           H  
ATOM   1591  N   GLU A 110      -3.654  -7.163  16.291  1.00  0.00           N  
ATOM   1592  CA  GLU A 110      -3.696  -5.690  16.571  1.00  0.00           C  
ATOM   1593  C   GLU A 110      -4.685  -4.778  15.813  1.00  0.00           C  
ATOM   1594  O   GLU A 110      -5.061  -3.745  16.397  1.00  0.00           O  
ATOM   1595  CB  GLU A 110      -2.241  -5.096  16.383  1.00  0.00           C  
ATOM   1596  CG  GLU A 110      -1.034  -5.969  16.855  1.00  0.00           C  
ATOM   1597  CD  GLU A 110       0.248  -5.158  17.061  1.00  0.00           C  
ATOM   1598  OE1 GLU A 110       0.775  -5.166  18.199  1.00  0.00           O  
ATOM   1599  OE2 GLU A 110       0.677  -4.561  16.080  1.00  0.00           O1-
ATOM   1600  H   GLU A 110      -2.879  -7.531  15.758  1.00  0.00           H  
ATOM   1601  HA  GLU A 110      -3.804  -5.613  17.653  1.00  0.00           H  
ATOM   1602  HB3 GLU A 110      -2.414  -4.125  16.847  1.00  0.00           H  
ATOM   1603  HB2 GLU A 110      -2.108  -4.820  15.337  1.00  0.00           H  
ATOM   1604  HG3 GLU A 110      -0.791  -6.686  16.071  1.00  0.00           H  
ATOM   1605  HG2 GLU A 110      -1.233  -6.608  17.715  1.00  0.00           H  
ATOM   1606  N   GLY A 111      -5.174  -5.155  14.663  1.00  0.00           N  
ATOM   1607  CA  GLY A 111      -6.253  -4.586  13.832  1.00  0.00           C  
ATOM   1608  C   GLY A 111      -7.552  -4.884  14.500  1.00  0.00           C  
ATOM   1609  O   GLY A 111      -8.546  -4.161  14.578  1.00  0.00           O  
ATOM   1610  H   GLY A 111      -4.728  -5.973  14.272  1.00  0.00           H  
ATOM   1611  HA3 GLY A 111      -6.288  -4.935  12.800  1.00  0.00           H  
ATOM   1612  HA2 GLY A 111      -6.071  -3.519  13.704  1.00  0.00           H  
ATOM   1613  N   ALA A 112      -7.649  -6.107  14.965  1.00  0.00           N  
ATOM   1614  CA  ALA A 112      -8.834  -6.585  15.715  1.00  0.00           C  
ATOM   1615  C   ALA A 112      -9.140  -5.755  17.009  1.00  0.00           C  
ATOM   1616  O   ALA A 112     -10.320  -5.512  17.302  1.00  0.00           O  
ATOM   1617  CB  ALA A 112      -8.760  -8.101  16.088  1.00  0.00           C  
ATOM   1618  H   ALA A 112      -6.858  -6.716  14.813  1.00  0.00           H  
ATOM   1619  HA  ALA A 112      -9.718  -6.449  15.093  1.00  0.00           H  
ATOM   1620  HB1 ALA A 112      -8.678  -8.661  15.157  1.00  0.00           H  
ATOM   1621  HB2 ALA A 112      -7.933  -8.500  16.675  1.00  0.00           H  
ATOM   1622  HB3 ALA A 112      -9.681  -8.489  16.523  1.00  0.00           H  
ATOM   1623  N   GLU A 113      -8.125  -5.254  17.762  1.00  0.00           N  
ATOM   1624  CA  GLU A 113      -8.344  -4.496  19.047  1.00  0.00           C  
ATOM   1625  C   GLU A 113      -9.053  -3.107  18.766  1.00  0.00           C  
ATOM   1626  O   GLU A 113      -9.888  -2.566  19.544  1.00  0.00           O  
ATOM   1627  CB  GLU A 113      -6.995  -4.036  19.636  1.00  0.00           C  
ATOM   1628  CG  GLU A 113      -5.907  -5.169  19.939  1.00  0.00           C  
ATOM   1629  CD  GLU A 113      -4.540  -4.648  20.450  1.00  0.00           C  
ATOM   1630  OE1 GLU A 113      -3.628  -5.526  20.510  1.00  0.00           O  
ATOM   1631  OE2 GLU A 113      -4.334  -3.459  20.792  1.00  0.00           O1-
ATOM   1632  H   GLU A 113      -7.166  -5.547  17.635  1.00  0.00           H  
ATOM   1633  HA  GLU A 113      -8.848  -5.117  19.787  1.00  0.00           H  
ATOM   1634  HB3 GLU A 113      -7.261  -3.493  20.543  1.00  0.00           H  
ATOM   1635  HB2 GLU A 113      -6.414  -3.353  19.016  1.00  0.00           H  
ATOM   1636  HG3 GLU A 113      -5.668  -5.573  18.955  1.00  0.00           H  
ATOM   1637  HG2 GLU A 113      -6.317  -5.960  20.567  1.00  0.00           H  
ATOM   1638  N   LEU A 114      -8.699  -2.564  17.614  1.00  0.00           N  
ATOM   1639  CA  LEU A 114      -9.216  -1.284  17.085  1.00  0.00           C  
ATOM   1640  C   LEU A 114     -10.734  -1.340  16.609  1.00  0.00           C  
ATOM   1641  O   LEU A 114     -11.420  -0.343  16.691  1.00  0.00           O  
ATOM   1642  CB  LEU A 114      -8.287  -0.670  16.013  1.00  0.00           C  
ATOM   1643  CG  LEU A 114      -6.861  -0.351  16.547  1.00  0.00           C  
ATOM   1644  CD1 LEU A 114      -5.912  -0.147  15.332  1.00  0.00           C  
ATOM   1645  CD2 LEU A 114      -6.786   0.758  17.502  1.00  0.00           C  
ATOM   1646  H   LEU A 114      -8.169  -3.124  16.962  1.00  0.00           H  
ATOM   1647  HA  LEU A 114      -9.165  -0.626  17.952  1.00  0.00           H  
ATOM   1648  HB3 LEU A 114      -8.739   0.264  15.681  1.00  0.00           H  
ATOM   1649  HB2 LEU A 114      -8.303  -1.356  15.167  1.00  0.00           H  
ATOM   1650  HG  LEU A 114      -6.498  -1.226  17.086  1.00  0.00           H  
ATOM   1651 HD11 LEU A 114      -5.492  -1.081  14.960  1.00  0.00           H  
ATOM   1652 HD12 LEU A 114      -6.322   0.541  14.592  1.00  0.00           H  
ATOM   1653 HD13 LEU A 114      -5.026   0.380  15.687  1.00  0.00           H  
ATOM   1654 HD21 LEU A 114      -5.757   0.941  17.814  1.00  0.00           H  
ATOM   1655 HD22 LEU A 114      -7.254   1.654  17.094  1.00  0.00           H  
ATOM   1656 HD23 LEU A 114      -7.294   0.393  18.394  1.00  0.00           H  
ATOM   1657  N   VAL A 115     -11.120  -2.433  15.987  1.00  0.00           N  
ATOM   1658  CA  VAL A 115     -12.496  -2.754  15.716  1.00  0.00           C  
ATOM   1659  C   VAL A 115     -13.341  -2.607  17.026  1.00  0.00           C  
ATOM   1660  O   VAL A 115     -14.355  -1.966  16.986  1.00  0.00           O  
ATOM   1661  CB  VAL A 115     -12.614  -4.214  15.162  1.00  0.00           C  
ATOM   1662  CG1 VAL A 115     -14.010  -4.827  15.215  1.00  0.00           C  
ATOM   1663  CG2 VAL A 115     -12.060  -4.190  13.712  1.00  0.00           C  
ATOM   1664  H   VAL A 115     -10.511  -3.232  15.878  1.00  0.00           H  
ATOM   1665  HA  VAL A 115     -12.912  -2.141  14.916  1.00  0.00           H  
ATOM   1666  HB  VAL A 115     -12.052  -4.934  15.756  1.00  0.00           H  
ATOM   1667 HG11 VAL A 115     -14.864  -4.232  14.890  1.00  0.00           H  
ATOM   1668 HG12 VAL A 115     -14.101  -5.820  14.774  1.00  0.00           H  
ATOM   1669 HG13 VAL A 115     -14.216  -5.116  16.246  1.00  0.00           H  
ATOM   1670 HG21 VAL A 115     -12.281  -5.103  13.159  1.00  0.00           H  
ATOM   1671 HG22 VAL A 115     -12.561  -3.440  13.100  1.00  0.00           H  
ATOM   1672 HG23 VAL A 115     -11.007  -3.909  13.685  1.00  0.00           H  
ATOM   1673  N   ASP A 116     -12.817  -3.152  18.173  1.00  0.00           N  
ATOM   1674  CA  ASP A 116     -13.466  -3.071  19.502  1.00  0.00           C  
ATOM   1675  C   ASP A 116     -13.552  -1.624  19.951  1.00  0.00           C  
ATOM   1676  O   ASP A 116     -14.586  -1.220  20.337  1.00  0.00           O  
ATOM   1677  CB  ASP A 116     -12.710  -3.963  20.532  1.00  0.00           C  
ATOM   1678  CG  ASP A 116     -13.391  -4.025  21.832  1.00  0.00           C  
ATOM   1679  OD1 ASP A 116     -12.634  -4.088  22.828  1.00  0.00           O  
ATOM   1680  OD2 ASP A 116     -14.593  -4.175  21.968  1.00  0.00           O1-
ATOM   1681  H   ASP A 116     -12.005  -3.740  18.052  1.00  0.00           H  
ATOM   1682  HA  ASP A 116     -14.434  -3.570  19.461  1.00  0.00           H  
ATOM   1683  HB3 ASP A 116     -11.678  -3.635  20.653  1.00  0.00           H  
ATOM   1684  HB2 ASP A 116     -12.661  -4.994  20.182  1.00  0.00           H  
ATOM   1685  N   SER A 117     -12.422  -0.954  19.668  1.00  0.00           N  
ATOM   1686  CA  SER A 117     -12.397   0.503  19.910  1.00  0.00           C  
ATOM   1687  C   SER A 117     -13.469   1.269  19.009  1.00  0.00           C  
ATOM   1688  O   SER A 117     -14.101   2.150  19.570  1.00  0.00           O  
ATOM   1689  CB  SER A 117     -10.991   0.999  19.742  1.00  0.00           C  
ATOM   1690  OG  SER A 117     -10.809   2.367  20.109  1.00  0.00           O  
ATOM   1691  H   SER A 117     -11.653  -1.348  19.145  1.00  0.00           H  
ATOM   1692  HA  SER A 117     -12.666   0.567  20.965  1.00  0.00           H  
ATOM   1693  HB3 SER A 117     -10.594   0.982  18.727  1.00  0.00           H  
ATOM   1694  HB2 SER A 117     -10.434   0.312  20.380  1.00  0.00           H  
ATOM   1695  HG  SER A 117      -9.965   2.633  19.736  1.00  0.00           H  
ATOM   1696  N   VAL A 118     -13.778   0.768  17.821  1.00  0.00           N  
ATOM   1697  CA  VAL A 118     -14.782   1.350  16.981  1.00  0.00           C  
ATOM   1698  C   VAL A 118     -16.118   1.030  17.434  1.00  0.00           C  
ATOM   1699  O   VAL A 118     -16.915   1.937  17.604  1.00  0.00           O  
ATOM   1700  CB  VAL A 118     -14.656   0.951  15.484  1.00  0.00           C  
ATOM   1701  CG1 VAL A 118     -15.870   1.342  14.597  1.00  0.00           C  
ATOM   1702  CG2 VAL A 118     -13.420   1.498  14.813  1.00  0.00           C  
ATOM   1703  H   VAL A 118     -13.049   0.157  17.483  1.00  0.00           H  
ATOM   1704  HA  VAL A 118     -14.664   2.426  17.114  1.00  0.00           H  
ATOM   1705  HB  VAL A 118     -14.370  -0.101  15.454  1.00  0.00           H  
ATOM   1706 HG11 VAL A 118     -16.297   2.344  14.647  1.00  0.00           H  
ATOM   1707 HG12 VAL A 118     -15.579   1.079  13.579  1.00  0.00           H  
ATOM   1708 HG13 VAL A 118     -16.723   0.693  14.791  1.00  0.00           H  
ATOM   1709 HG21 VAL A 118     -12.932   0.885  14.055  1.00  0.00           H  
ATOM   1710 HG22 VAL A 118     -13.623   2.482  14.391  1.00  0.00           H  
ATOM   1711 HG23 VAL A 118     -12.642   1.659  15.559  1.00  0.00           H  
ATOM   1712  N   LEU A 119     -16.349  -0.239  17.644  1.00  0.00           N  
ATOM   1713  CA  LEU A 119     -17.642  -0.791  18.072  1.00  0.00           C  
ATOM   1714  C   LEU A 119     -18.082  -0.222  19.475  1.00  0.00           C  
ATOM   1715  O   LEU A 119     -19.303  -0.094  19.670  1.00  0.00           O  
ATOM   1716  CB  LEU A 119     -17.664  -2.328  18.044  1.00  0.00           C  
ATOM   1717  CG  LEU A 119     -17.662  -2.927  16.609  1.00  0.00           C  
ATOM   1718  CD1 LEU A 119     -17.531  -4.436  16.696  1.00  0.00           C  
ATOM   1719  CD2 LEU A 119     -18.866  -2.689  15.759  1.00  0.00           C  
ATOM   1720  H   LEU A 119     -15.586  -0.882  17.487  1.00  0.00           H  
ATOM   1721  HA  LEU A 119     -18.338  -0.285  17.403  1.00  0.00           H  
ATOM   1722  HB3 LEU A 119     -18.545  -2.722  18.549  1.00  0.00           H  
ATOM   1723  HB2 LEU A 119     -16.784  -2.687  18.577  1.00  0.00           H  
ATOM   1724  HG  LEU A 119     -16.748  -2.664  16.077  1.00  0.00           H  
ATOM   1725 HD11 LEU A 119     -17.168  -4.602  17.711  1.00  0.00           H  
ATOM   1726 HD12 LEU A 119     -18.477  -4.971  16.617  1.00  0.00           H  
ATOM   1727 HD13 LEU A 119     -16.968  -4.830  15.851  1.00  0.00           H  
ATOM   1728 HD21 LEU A 119     -19.687  -3.147  16.311  1.00  0.00           H  
ATOM   1729 HD22 LEU A 119     -19.093  -1.630  15.629  1.00  0.00           H  
ATOM   1730 HD23 LEU A 119     -18.892  -3.180  14.786  1.00  0.00           H  
ATOM   1731  N   ASP A 120     -17.182   0.073  20.440  1.00  0.00           N  
ATOM   1732  CA  ASP A 120     -17.437   0.904  21.674  1.00  0.00           C  
ATOM   1733  C   ASP A 120     -18.104   2.293  21.365  1.00  0.00           C  
ATOM   1734  O   ASP A 120     -19.081   2.686  21.957  1.00  0.00           O  
ATOM   1735  CB  ASP A 120     -16.218   1.232  22.600  1.00  0.00           C  
ATOM   1736  CG  ASP A 120     -15.636   0.040  23.219  1.00  0.00           C  
ATOM   1737  OD1 ASP A 120     -14.466   0.191  23.629  1.00  0.00           O  
ATOM   1738  OD2 ASP A 120     -16.281  -0.988  23.423  1.00  0.00           O1-
ATOM   1739  H   ASP A 120     -16.240  -0.192  20.191  1.00  0.00           H  
ATOM   1740  HA  ASP A 120     -18.116   0.437  22.388  1.00  0.00           H  
ATOM   1741  HB3 ASP A 120     -16.508   1.978  23.341  1.00  0.00           H  
ATOM   1742  HB2 ASP A 120     -15.444   1.637  21.949  1.00  0.00           H  
ATOM   1743  N   VAL A 121     -17.510   2.969  20.351  1.00  0.00           N  
ATOM   1744  CA  VAL A 121     -18.164   4.244  19.926  1.00  0.00           C  
ATOM   1745  C   VAL A 121     -19.578   4.052  19.304  1.00  0.00           C  
ATOM   1746  O   VAL A 121     -20.401   4.953  19.417  1.00  0.00           O  
ATOM   1747  CB  VAL A 121     -17.261   5.250  19.126  1.00  0.00           C  
ATOM   1748  CG1 VAL A 121     -17.850   6.690  18.952  1.00  0.00           C  
ATOM   1749  CG2 VAL A 121     -15.894   5.348  19.868  1.00  0.00           C  
ATOM   1750  H   VAL A 121     -16.780   2.532  19.807  1.00  0.00           H  
ATOM   1751  HA  VAL A 121     -18.361   4.662  20.914  1.00  0.00           H  
ATOM   1752  HB  VAL A 121     -17.171   4.838  18.121  1.00  0.00           H  
ATOM   1753 HG11 VAL A 121     -17.251   7.373  18.349  1.00  0.00           H  
ATOM   1754 HG12 VAL A 121     -18.822   6.745  18.462  1.00  0.00           H  
ATOM   1755 HG13 VAL A 121     -17.886   7.210  19.909  1.00  0.00           H  
ATOM   1756 HG21 VAL A 121     -15.158   4.645  19.476  1.00  0.00           H  
ATOM   1757 HG22 VAL A 121     -15.486   6.334  19.646  1.00  0.00           H  
ATOM   1758 HG23 VAL A 121     -16.008   5.323  20.952  1.00  0.00           H  
ATOM   1759  N   VAL A 122     -19.796   2.860  18.720  1.00  0.00           N  
ATOM   1760  CA  VAL A 122     -21.100   2.526  18.112  1.00  0.00           C  
ATOM   1761  C   VAL A 122     -22.106   2.015  19.117  1.00  0.00           C  
ATOM   1762  O   VAL A 122     -23.340   2.310  19.005  1.00  0.00           O  
ATOM   1763  CB  VAL A 122     -20.943   1.523  16.915  1.00  0.00           C  
ATOM   1764  CG1 VAL A 122     -22.325   0.809  16.460  1.00  0.00           C  
ATOM   1765  CG2 VAL A 122     -20.248   2.211  15.747  1.00  0.00           C  
ATOM   1766  H   VAL A 122     -18.952   2.340  18.524  1.00  0.00           H  
ATOM   1767  HA  VAL A 122     -21.436   3.414  17.577  1.00  0.00           H  
ATOM   1768  HB  VAL A 122     -20.272   0.748  17.286  1.00  0.00           H  
ATOM   1769 HG11 VAL A 122     -22.999   1.423  15.862  1.00  0.00           H  
ATOM   1770 HG12 VAL A 122     -21.994  -0.004  15.814  1.00  0.00           H  
ATOM   1771 HG13 VAL A 122     -22.960   0.344  17.214  1.00  0.00           H  
ATOM   1772 HG21 VAL A 122     -19.264   2.467  16.140  1.00  0.00           H  
ATOM   1773 HG22 VAL A 122     -20.145   1.549  14.888  1.00  0.00           H  
ATOM   1774 HG23 VAL A 122     -20.845   3.087  15.494  1.00  0.00           H  
ATOM   1775  N   ARG A 123     -21.596   1.300  20.127  1.00  0.00           N  
ATOM   1776  CA  ARG A 123     -22.362   0.864  21.273  1.00  0.00           C  
ATOM   1777  C   ARG A 123     -22.759   2.094  22.101  1.00  0.00           C  
ATOM   1778  O   ARG A 123     -23.937   2.098  22.467  1.00  0.00           O  
ATOM   1779  CB  ARG A 123     -21.548  -0.097  22.211  1.00  0.00           C  
ATOM   1780  CG  ARG A 123     -21.249  -1.486  21.660  1.00  0.00           C  
ATOM   1781  CD  ARG A 123     -20.183  -2.393  22.390  1.00  0.00           C  
ATOM   1782  NE  ARG A 123     -19.824  -3.561  21.624  1.00  0.00           N  
ATOM   1783  CZ  ARG A 123     -18.631  -3.881  21.170  1.00  0.00           C  
ATOM   1784  NH1 ARG A 123     -17.492  -3.245  21.425  1.00  0.00           N  
ATOM   1785  NH2 ARG A 123     -18.494  -4.991  20.478  1.00  0.00           N1+
ATOM   1786  H   ARG A 123     -20.626   1.035  20.226  1.00  0.00           H  
ATOM   1787  HA  ARG A 123     -23.242   0.321  20.926  1.00  0.00           H  
ATOM   1788  HB3 ARG A 123     -22.061  -0.209  23.166  1.00  0.00           H  
ATOM   1789  HB2 ARG A 123     -20.554   0.327  22.352  1.00  0.00           H  
ATOM   1790  HG3 ARG A 123     -21.095  -1.485  20.581  1.00  0.00           H  
ATOM   1791  HG2 ARG A 123     -22.155  -2.048  21.886  1.00  0.00           H  
ATOM   1792  HD3 ARG A 123     -20.675  -2.918  23.209  1.00  0.00           H  
ATOM   1793  HD2 ARG A 123     -19.376  -1.895  22.928  1.00  0.00           H  
ATOM   1794  HE  ARG A 123     -20.601  -4.170  21.413  1.00  0.00           H  
ATOM   1795 HH12 ARG A 123     -16.553  -3.607  21.336  1.00  0.00           H  
ATOM   1796 HH11 ARG A 123     -17.363  -2.329  21.831  1.00  0.00           H  
ATOM   1797 HH22 ARG A 123     -17.644  -5.283  20.019  1.00  0.00           H  
ATOM   1798 HH21 ARG A 123     -19.321  -5.570  20.498  1.00  0.00           H  
ATOM   1799  N   LYS A 124     -21.892   3.128  22.295  1.00  0.00           N  
ATOM   1800  CA  LYS A 124     -22.195   4.366  22.928  1.00  0.00           C  
ATOM   1801  C   LYS A 124     -23.358   5.075  22.217  1.00  0.00           C  
ATOM   1802  O   LYS A 124     -24.344   5.466  22.810  1.00  0.00           O  
ATOM   1803  CB  LYS A 124     -20.842   5.165  22.945  1.00  0.00           C  
ATOM   1804  CG  LYS A 124     -20.959   6.624  23.427  1.00  0.00           C  
ATOM   1805  CD  LYS A 124     -19.600   7.359  23.195  1.00  0.00           C  
ATOM   1806  CE  LYS A 124     -19.534   8.888  23.741  1.00  0.00           C  
ATOM   1807  NZ  LYS A 124     -18.284   9.587  23.365  1.00  0.00           N1+
ATOM   1808  H   LYS A 124     -20.939   2.913  22.039  1.00  0.00           H  
ATOM   1809  HA  LYS A 124     -22.414   4.200  23.983  1.00  0.00           H  
ATOM   1810  HB3 LYS A 124     -20.362   5.137  21.967  1.00  0.00           H  
ATOM   1811  HB2 LYS A 124     -20.126   4.512  23.442  1.00  0.00           H  
ATOM   1812  HG3 LYS A 124     -21.165   6.735  24.491  1.00  0.00           H  
ATOM   1813  HG2 LYS A 124     -21.655   7.143  22.768  1.00  0.00           H  
ATOM   1814  HD3 LYS A 124     -19.485   7.293  22.114  1.00  0.00           H  
ATOM   1815  HD2 LYS A 124     -18.767   6.706  23.453  1.00  0.00           H  
ATOM   1816  HE3 LYS A 124     -19.591   8.766  24.823  1.00  0.00           H  
ATOM   1817  HE2 LYS A 124     -20.435   9.468  23.540  1.00  0.00           H  
ATOM   1818  HZ1 LYS A 124     -18.189  10.430  23.913  1.00  0.00           H  
ATOM   1819  HZ2 LYS A 124     -17.527   8.971  23.625  1.00  0.00           H  
ATOM   1820  HZ3 LYS A 124     -18.071   9.777  22.397  1.00  0.00           H  
ATOM   1821  N   GLU A 125     -23.252   5.168  20.917  1.00  0.00           N  
ATOM   1822  CA  GLU A 125     -24.271   5.748  19.968  1.00  0.00           C  
ATOM   1823  C   GLU A 125     -25.604   4.894  20.154  1.00  0.00           C  
ATOM   1824  O   GLU A 125     -26.694   5.467  20.160  1.00  0.00           O  
ATOM   1825  CB  GLU A 125     -23.666   5.733  18.511  1.00  0.00           C  
ATOM   1826  CG  GLU A 125     -24.289   6.767  17.626  1.00  0.00           C  
ATOM   1827  CD  GLU A 125     -24.283   8.163  18.274  1.00  0.00           C  
ATOM   1828  OE1 GLU A 125     -23.262   8.788  18.647  1.00  0.00           O  
ATOM   1829  OE2 GLU A 125     -25.409   8.742  18.310  1.00  0.00           O1-
ATOM   1830  H   GLU A 125     -22.446   4.731  20.492  1.00  0.00           H  
ATOM   1831  HA  GLU A 125     -24.430   6.752  20.362  1.00  0.00           H  
ATOM   1832  HB3 GLU A 125     -23.770   4.732  18.092  1.00  0.00           H  
ATOM   1833  HB2 GLU A 125     -22.590   5.910  18.513  1.00  0.00           H  
ATOM   1834  HG3 GLU A 125     -25.297   6.403  17.425  1.00  0.00           H  
ATOM   1835  HG2 GLU A 125     -23.637   6.865  16.758  1.00  0.00           H  
ATOM   1836  N   SER A 126     -25.596   3.573  20.369  1.00  0.00           N  
ATOM   1837  CA  SER A 126     -26.766   2.760  20.654  1.00  0.00           C  
ATOM   1838  C   SER A 126     -27.342   2.834  22.083  1.00  0.00           C  
ATOM   1839  O   SER A 126     -28.504   2.526  22.376  1.00  0.00           O  
ATOM   1840  CB  SER A 126     -26.464   1.312  20.362  1.00  0.00           C  
ATOM   1841  OG  SER A 126     -25.956   1.189  19.016  1.00  0.00           O  
ATOM   1842  H   SER A 126     -24.697   3.113  20.326  1.00  0.00           H  
ATOM   1843  HA  SER A 126     -27.521   3.197  20.001  1.00  0.00           H  
ATOM   1844  HB3 SER A 126     -27.357   0.692  20.279  1.00  0.00           H  
ATOM   1845  HB2 SER A 126     -25.781   0.861  21.082  1.00  0.00           H  
ATOM   1846  HG  SER A 126     -25.096   1.598  18.890  1.00  0.00           H  
ATOM   1847  N   GLU A 127     -26.604   3.341  23.040  1.00  0.00           N  
ATOM   1848  CA  GLU A 127     -27.258   3.969  24.159  1.00  0.00           C  
ATOM   1849  C   GLU A 127     -27.729   5.447  24.042  1.00  0.00           C  
ATOM   1850  O   GLU A 127     -28.505   5.888  24.879  1.00  0.00           O  
ATOM   1851  CB  GLU A 127     -26.202   3.891  25.266  1.00  0.00           C  
ATOM   1852  CG  GLU A 127     -25.829   2.411  25.482  1.00  0.00           C  
ATOM   1853  CD  GLU A 127     -24.979   2.016  26.651  1.00  0.00           C  
ATOM   1854  OE1 GLU A 127     -25.213   0.841  27.070  1.00  0.00           O  
ATOM   1855  OE2 GLU A 127     -24.015   2.674  27.095  1.00  0.00           O1-
ATOM   1856  H   GLU A 127     -25.667   3.637  22.806  1.00  0.00           H  
ATOM   1857  HA  GLU A 127     -28.103   3.392  24.534  1.00  0.00           H  
ATOM   1858  HB3 GLU A 127     -26.658   4.328  26.154  1.00  0.00           H  
ATOM   1859  HB2 GLU A 127     -25.376   4.580  25.093  1.00  0.00           H  
ATOM   1860  HG3 GLU A 127     -25.301   2.028  24.609  1.00  0.00           H  
ATOM   1861  HG2 GLU A 127     -26.760   1.851  25.572  1.00  0.00           H  
ATOM   1862  N   SER A 128     -27.287   6.119  22.978  1.00  0.00           N  
ATOM   1863  CA  SER A 128     -27.717   7.480  22.717  1.00  0.00           C  
ATOM   1864  C   SER A 128     -29.133   7.338  21.872  1.00  0.00           C  
ATOM   1865  O   SER A 128     -30.207   7.896  22.235  1.00  0.00           O  
ATOM   1866  CB  SER A 128     -26.566   8.284  21.986  1.00  0.00           C  
ATOM   1867  OG  SER A 128     -26.860   9.614  21.585  1.00  0.00           O  
ATOM   1868  H   SER A 128     -26.774   5.549  22.320  1.00  0.00           H  
ATOM   1869  HA  SER A 128     -27.988   7.924  23.675  1.00  0.00           H  
ATOM   1870  HB3 SER A 128     -26.329   7.847  21.016  1.00  0.00           H  
ATOM   1871  HB2 SER A 128     -25.632   8.342  22.544  1.00  0.00           H  
ATOM   1872  HG  SER A 128     -27.019  10.111  22.391  1.00  0.00           H  
ATOM   1873  N   CYS A 129     -29.078   6.469  20.829  1.00  0.00           N  
ATOM   1874  CA  CYS A 129     -30.150   6.318  19.825  1.00  0.00           C  
ATOM   1875  C   CYS A 129     -31.372   5.592  20.346  1.00  0.00           C  
ATOM   1876  O   CYS A 129     -31.282   4.851  21.346  1.00  0.00           O  
ATOM   1877  CB  CYS A 129     -29.519   5.617  18.572  1.00  0.00           C  
ATOM   1878  SG  CYS A 129     -28.232   6.524  17.744  1.00  0.00           S  
ATOM   1879  H   CYS A 129     -28.182   6.094  20.552  1.00  0.00           H  
ATOM   1880  HA  CYS A 129     -30.468   7.290  19.448  1.00  0.00           H  
ATOM   1881  HB3 CYS A 129     -30.348   5.375  17.907  1.00  0.00           H  
ATOM   1882  HB2 CYS A 129     -29.245   4.577  18.753  1.00  0.00           H  
ATOM   1883  HG  CYS A 129     -27.431   6.335  18.797  1.00  0.00           H  
ATOM   1884  N   ASP A 130     -32.515   5.842  19.657  1.00  0.00           N  
ATOM   1885  CA  ASP A 130     -33.760   5.315  20.177  1.00  0.00           C  
ATOM   1886  C   ASP A 130     -33.911   3.885  19.711  1.00  0.00           C  
ATOM   1887  O   ASP A 130     -34.205   2.972  20.513  1.00  0.00           O  
ATOM   1888  CB  ASP A 130     -35.037   6.143  19.881  1.00  0.00           C  
ATOM   1889  CG  ASP A 130     -34.967   7.654  20.084  1.00  0.00           C  
ATOM   1890  OD1 ASP A 130     -34.196   8.147  20.910  1.00  0.00           O  
ATOM   1891  OD2 ASP A 130     -35.929   8.331  19.591  1.00  0.00           O1-
ATOM   1892  H   ASP A 130     -32.456   6.457  18.859  1.00  0.00           H  
ATOM   1893  HA  ASP A 130     -33.801   5.310  21.266  1.00  0.00           H  
ATOM   1894  HB3 ASP A 130     -35.951   5.955  20.444  1.00  0.00           H  
ATOM   1895  HB2 ASP A 130     -35.177   6.155  18.800  1.00  0.00           H  
ATOM   1896  N   CYS A 131     -33.621   3.719  18.422  1.00  0.00           N  
ATOM   1897  CA  CYS A 131     -33.416   2.312  17.934  1.00  0.00           C  
ATOM   1898  C   CYS A 131     -32.661   2.387  16.528  1.00  0.00           C  
ATOM   1899  O   CYS A 131     -33.391   2.448  15.495  1.00  0.00           O  
ATOM   1900  CB  CYS A 131     -34.714   1.519  17.824  1.00  0.00           C  
ATOM   1901  SG  CYS A 131     -34.366  -0.241  17.643  1.00  0.00           S  
ATOM   1902  H   CYS A 131     -33.267   4.504  17.895  1.00  0.00           H  
ATOM   1903  HA  CYS A 131     -32.774   1.722  18.588  1.00  0.00           H  
ATOM   1904  HB3 CYS A 131     -35.349   1.864  17.008  1.00  0.00           H  
ATOM   1905  HB2 CYS A 131     -35.223   1.815  18.741  1.00  0.00           H  
ATOM   1906  HG  CYS A 131     -33.650  -0.346  18.767  1.00  0.00           H  
ATOM   1907  N   LEU A 132     -31.342   2.539  16.521  1.00  0.00           N  
ATOM   1908  CA  LEU A 132     -30.442   2.580  15.400  1.00  0.00           C  
ATOM   1909  C   LEU A 132     -30.705   1.435  14.394  1.00  0.00           C  
ATOM   1910  O   LEU A 132     -31.103   0.281  14.747  1.00  0.00           O  
ATOM   1911  CB  LEU A 132     -28.974   2.595  15.892  1.00  0.00           C  
ATOM   1912  CG  LEU A 132     -27.788   2.818  14.928  1.00  0.00           C  
ATOM   1913  CD1 LEU A 132     -27.601   1.649  13.949  1.00  0.00           C  
ATOM   1914  CD2 LEU A 132     -27.784   4.161  14.216  1.00  0.00           C  
ATOM   1915  H   LEU A 132     -30.877   2.480  17.416  1.00  0.00           H  
ATOM   1916  HA  LEU A 132     -30.620   3.407  14.713  1.00  0.00           H  
ATOM   1917  HB3 LEU A 132     -28.841   1.623  16.368  1.00  0.00           H  
ATOM   1918  HB2 LEU A 132     -28.798   3.246  16.749  1.00  0.00           H  
ATOM   1919  HG  LEU A 132     -26.942   2.769  15.614  1.00  0.00           H  
ATOM   1920 HD11 LEU A 132     -26.609   1.204  14.032  1.00  0.00           H  
ATOM   1921 HD12 LEU A 132     -28.238   0.851  14.330  1.00  0.00           H  
ATOM   1922 HD13 LEU A 132     -27.731   1.896  12.895  1.00  0.00           H  
ATOM   1923 HD21 LEU A 132     -27.869   4.150  13.130  1.00  0.00           H  
ATOM   1924 HD22 LEU A 132     -28.600   4.831  14.490  1.00  0.00           H  
ATOM   1925 HD23 LEU A 132     -26.835   4.686  14.322  1.00  0.00           H  
ATOM   1926  N   GLN A 133     -30.424   1.644  13.058  1.00  0.00           N  
ATOM   1927  CA  GLN A 133     -30.754   0.674  12.026  1.00  0.00           C  
ATOM   1928  C   GLN A 133     -29.524   0.532  11.030  1.00  0.00           C  
ATOM   1929  O   GLN A 133     -28.856  -0.469  11.116  1.00  0.00           O  
ATOM   1930  CB  GLN A 133     -32.153   0.885  11.372  1.00  0.00           C  
ATOM   1931  CG  GLN A 133     -32.678  -0.120  10.367  1.00  0.00           C  
ATOM   1932  CD  GLN A 133     -34.003   0.197   9.711  1.00  0.00           C  
ATOM   1933  OE1 GLN A 133     -34.389   1.333   9.436  1.00  0.00           O  
ATOM   1934  NE2 GLN A 133     -34.740  -0.869   9.491  1.00  0.00           N  
ATOM   1935  H   GLN A 133     -30.055   2.554  12.824  1.00  0.00           H  
ATOM   1936  HA  GLN A 133     -30.921  -0.291  12.504  1.00  0.00           H  
ATOM   1937  HB3 GLN A 133     -32.145   1.820  10.812  1.00  0.00           H  
ATOM   1938  HB2 GLN A 133     -32.879   1.044  12.170  1.00  0.00           H  
ATOM   1939  HG3 GLN A 133     -32.685  -1.122  10.797  1.00  0.00           H  
ATOM   1940  HG2 GLN A 133     -32.016  -0.051   9.504  1.00  0.00           H  
ATOM   1941 HE22 GLN A 133     -35.689  -0.846   9.147  1.00  0.00           H  
ATOM   1942 HE21 GLN A 133     -34.324  -1.752   9.750  1.00  0.00           H  
ATOM   1943  N   GLY A 134     -29.241   1.509  10.133  1.00  0.00           N  
ATOM   1944  CA  GLY A 134     -28.392   1.361   8.990  1.00  0.00           C  
ATOM   1945  C   GLY A 134     -26.985   1.813   9.363  1.00  0.00           C  
ATOM   1946  O   GLY A 134     -26.838   2.865   9.982  1.00  0.00           O  
ATOM   1947  H   GLY A 134     -29.653   2.414  10.309  1.00  0.00           H  
ATOM   1948  HA3 GLY A 134     -28.758   1.998   8.185  1.00  0.00           H  
ATOM   1949  HA2 GLY A 134     -28.350   0.319   8.674  1.00  0.00           H  
ATOM   1950  N   PHE A 135     -25.959   0.920   9.056  1.00  0.00           N  
ATOM   1951  CA  PHE A 135     -24.538   0.945   9.368  1.00  0.00           C  
ATOM   1952  C   PHE A 135     -23.822   1.058   7.969  1.00  0.00           C  
ATOM   1953  O   PHE A 135     -23.736   0.006   7.297  1.00  0.00           O  
ATOM   1954  CB  PHE A 135     -24.210  -0.355  10.180  1.00  0.00           C  
ATOM   1955  CG  PHE A 135     -22.851  -0.579  10.812  1.00  0.00           C  
ATOM   1956  CD1 PHE A 135     -22.560  -0.173  12.107  1.00  0.00           C  
ATOM   1957  CD2 PHE A 135     -21.837  -1.249  10.070  1.00  0.00           C  
ATOM   1958  CE1 PHE A 135     -21.328  -0.454  12.704  1.00  0.00           C  
ATOM   1959  CE2 PHE A 135     -20.649  -1.536  10.682  1.00  0.00           C  
ATOM   1960  CZ  PHE A 135     -20.367  -1.225  12.021  1.00  0.00           C  
ATOM   1961  H   PHE A 135     -26.261  -0.018   8.831  1.00  0.00           H  
ATOM   1962  HA  PHE A 135     -24.397   1.753  10.086  1.00  0.00           H  
ATOM   1963  HB3 PHE A 135     -24.428  -1.193   9.517  1.00  0.00           H  
ATOM   1964  HB2 PHE A 135     -25.000  -0.618  10.883  1.00  0.00           H  
ATOM   1965  HD1 PHE A 135     -23.297   0.363  12.687  1.00  0.00           H  
ATOM   1966  HD2 PHE A 135     -22.021  -1.610   9.069  1.00  0.00           H  
ATOM   1967  HE1 PHE A 135     -21.142  -0.076  13.698  1.00  0.00           H  
ATOM   1968  HE2 PHE A 135     -20.019  -2.104  10.013  1.00  0.00           H  
ATOM   1969  HZ  PHE A 135     -19.412  -1.481  12.455  1.00  0.00           H  
ATOM   1970  N   GLN A 136     -23.590   2.314   7.480  1.00  0.00           N  
ATOM   1971  CA  GLN A 136     -22.879   2.635   6.267  1.00  0.00           C  
ATOM   1972  C   GLN A 136     -21.405   2.398   6.575  1.00  0.00           C  
ATOM   1973  O   GLN A 136     -20.859   2.930   7.540  1.00  0.00           O  
ATOM   1974  CB  GLN A 136     -23.110   4.174   5.901  1.00  0.00           C  
ATOM   1975  CG  GLN A 136     -24.522   4.562   5.698  1.00  0.00           C  
ATOM   1976  CD  GLN A 136     -24.756   5.983   4.998  1.00  0.00           C  
ATOM   1977  OE1 GLN A 136     -25.579   6.147   4.133  1.00  0.00           O  
ATOM   1978  NE2 GLN A 136     -23.897   6.951   5.231  1.00  0.00           N  
ATOM   1979  H   GLN A 136     -23.835   3.078   8.093  1.00  0.00           H  
ATOM   1980  HA  GLN A 136     -23.205   1.997   5.445  1.00  0.00           H  
ATOM   1981  HB3 GLN A 136     -22.531   4.346   4.994  1.00  0.00           H  
ATOM   1982  HB2 GLN A 136     -22.552   4.864   6.535  1.00  0.00           H  
ATOM   1983  HG3 GLN A 136     -25.004   4.554   6.676  1.00  0.00           H  
ATOM   1984  HG2 GLN A 136     -25.250   3.894   5.237  1.00  0.00           H  
ATOM   1985 HE22 GLN A 136     -23.841   7.818   4.714  1.00  0.00           H  
ATOM   1986 HE21 GLN A 136     -23.161   6.846   5.914  1.00  0.00           H  
ATOM   1987  N   LEU A 137     -20.759   1.645   5.645  1.00  0.00           N  
ATOM   1988  CA  LEU A 137     -19.347   1.375   5.672  1.00  0.00           C  
ATOM   1989  C   LEU A 137     -18.801   1.618   4.302  1.00  0.00           C  
ATOM   1990  O   LEU A 137     -19.018   0.811   3.392  1.00  0.00           O  
ATOM   1991  CB  LEU A 137     -19.309  -0.112   6.042  1.00  0.00           C  
ATOM   1992  CG  LEU A 137     -17.906  -0.798   6.128  1.00  0.00           C  
ATOM   1993  CD1 LEU A 137     -16.855   0.056   6.877  1.00  0.00           C  
ATOM   1994  CD2 LEU A 137     -17.923  -2.156   6.802  1.00  0.00           C  
ATOM   1995  H   LEU A 137     -21.193   1.091   4.922  1.00  0.00           H  
ATOM   1996  HA  LEU A 137     -18.818   2.001   6.391  1.00  0.00           H  
ATOM   1997  HB3 LEU A 137     -20.124  -0.639   5.546  1.00  0.00           H  
ATOM   1998  HB2 LEU A 137     -19.532   0.010   7.102  1.00  0.00           H  
ATOM   1999  HG  LEU A 137     -17.555  -0.857   5.098  1.00  0.00           H  
ATOM   2000 HD11 LEU A 137     -17.303   0.460   7.786  1.00  0.00           H  
ATOM   2001 HD12 LEU A 137     -15.906  -0.391   7.173  1.00  0.00           H  
ATOM   2002 HD13 LEU A 137     -16.659   0.913   6.232  1.00  0.00           H  
ATOM   2003 HD21 LEU A 137     -18.295  -2.965   6.174  1.00  0.00           H  
ATOM   2004 HD22 LEU A 137     -16.925  -2.510   7.060  1.00  0.00           H  
ATOM   2005 HD23 LEU A 137     -18.451  -2.250   7.751  1.00  0.00           H  
ATOM   2006  N   THR A 138     -18.198   2.755   4.089  1.00  0.00           N  
ATOM   2007  CA  THR A 138     -17.401   3.175   2.983  1.00  0.00           C  
ATOM   2008  C   THR A 138     -15.948   2.679   3.210  1.00  0.00           C  
ATOM   2009  O   THR A 138     -15.199   2.837   4.184  1.00  0.00           O  
ATOM   2010  CB  THR A 138     -17.372   4.723   2.856  1.00  0.00           C  
ATOM   2011  OG1 THR A 138     -17.101   5.228   4.110  1.00  0.00           O  
ATOM   2012  CG2 THR A 138     -18.732   5.300   2.287  1.00  0.00           C  
ATOM   2013  H   THR A 138     -18.277   3.480   4.788  1.00  0.00           H  
ATOM   2014  HA  THR A 138     -17.812   2.740   2.072  1.00  0.00           H  
ATOM   2015  HB  THR A 138     -16.571   5.067   2.203  1.00  0.00           H  
ATOM   2016  HG1 THR A 138     -16.181   5.149   4.373  1.00  0.00           H  
ATOM   2017 HG21 THR A 138     -19.529   4.901   2.914  1.00  0.00           H  
ATOM   2018 HG22 THR A 138     -18.841   6.376   2.149  1.00  0.00           H  
ATOM   2019 HG23 THR A 138     -18.813   4.880   1.284  1.00  0.00           H  
ATOM   2020  N   HIS A 139     -15.539   1.937   2.223  1.00  0.00           N  
ATOM   2021  CA  HIS A 139     -14.244   1.194   2.254  1.00  0.00           C  
ATOM   2022  C   HIS A 139     -13.839   0.709   0.874  1.00  0.00           C  
ATOM   2023  O   HIS A 139     -14.744   0.525   0.019  1.00  0.00           O  
ATOM   2024  CB  HIS A 139     -14.316  -0.063   3.223  1.00  0.00           C  
ATOM   2025  CG  HIS A 139     -15.313  -1.128   2.873  1.00  0.00           C  
ATOM   2026  ND1 HIS A 139     -15.136  -2.447   3.230  1.00  0.00           N  
ATOM   2027  CD2 HIS A 139     -16.586  -1.094   2.348  1.00  0.00           C  
ATOM   2028  CE1 HIS A 139     -16.113  -3.159   2.732  1.00  0.00           C  
ATOM   2029  NE2 HIS A 139     -17.086  -2.400   2.232  1.00  0.00           N  
ATOM   2030  H   HIS A 139     -16.103   1.928   1.385  1.00  0.00           H  
ATOM   2031  HA  HIS A 139     -13.458   1.888   2.551  1.00  0.00           H  
ATOM   2032  HB3 HIS A 139     -14.360   0.307   4.247  1.00  0.00           H  
ATOM   2033  HB2 HIS A 139     -13.372  -0.605   3.156  1.00  0.00           H  
ATOM   2034  HD2 HIS A 139     -17.107  -0.276   1.871  1.00  0.00           H  
ATOM   2035  HE1 HIS A 139     -16.096  -4.237   2.801  1.00  0.00           H  
ATOM   2036  HD1 HIS A 139     -14.288  -2.892   3.550  1.00  0.00           H  
ATOM   2037  N   SER A 140     -12.489   0.431   0.692  1.00  0.00           N  
ATOM   2038  CA  SER A 140     -11.844  -0.190  -0.437  1.00  0.00           C  
ATOM   2039  C   SER A 140     -11.463  -1.566   0.119  1.00  0.00           C  
ATOM   2040  O   SER A 140     -10.936  -1.809   1.282  1.00  0.00           O  
ATOM   2041  CB  SER A 140     -10.506   0.478  -0.794  1.00  0.00           C  
ATOM   2042  OG  SER A 140      -9.853  -0.133  -1.910  1.00  0.00           O  
ATOM   2043  H   SER A 140     -11.847   0.765   1.397  1.00  0.00           H  
ATOM   2044  HA  SER A 140     -12.522  -0.367  -1.272  1.00  0.00           H  
ATOM   2045  HB3 SER A 140      -9.837   0.473   0.066  1.00  0.00           H  
ATOM   2046  HB2 SER A 140     -10.757   1.517  -1.007  1.00  0.00           H  
ATOM   2047  HG  SER A 140      -8.914  -0.066  -1.722  1.00  0.00           H  
ATOM   2048  N   LEU A 141     -11.703  -2.520  -0.747  1.00  0.00           N  
ATOM   2049  CA  LEU A 141     -11.307  -3.950  -0.519  1.00  0.00           C  
ATOM   2050  C   LEU A 141      -9.820  -4.136  -0.941  1.00  0.00           C  
ATOM   2051  O   LEU A 141      -9.313  -5.230  -0.718  1.00  0.00           O  
ATOM   2052  CB  LEU A 141     -12.139  -4.865  -1.449  1.00  0.00           C  
ATOM   2053  CG  LEU A 141     -13.654  -4.509  -1.609  1.00  0.00           C  
ATOM   2054  CD1 LEU A 141     -14.250  -5.546  -2.455  1.00  0.00           C  
ATOM   2055  CD2 LEU A 141     -14.481  -4.345  -0.248  1.00  0.00           C  
ATOM   2056  H   LEU A 141     -12.052  -2.379  -1.684  1.00  0.00           H  
ATOM   2057  HA  LEU A 141     -11.436  -4.235   0.526  1.00  0.00           H  
ATOM   2058  HB3 LEU A 141     -11.910  -5.873  -1.104  1.00  0.00           H  
ATOM   2059  HB2 LEU A 141     -11.754  -4.788  -2.466  1.00  0.00           H  
ATOM   2060  HG  LEU A 141     -13.701  -3.590  -2.194  1.00  0.00           H  
ATOM   2061 HD11 LEU A 141     -13.993  -5.401  -3.505  1.00  0.00           H  
ATOM   2062 HD12 LEU A 141     -13.803  -6.527  -2.293  1.00  0.00           H  
ATOM   2063 HD13 LEU A 141     -15.306  -5.803  -2.367  1.00  0.00           H  
ATOM   2064 HD21 LEU A 141     -15.500  -4.681  -0.441  1.00  0.00           H  
ATOM   2065 HD22 LEU A 141     -14.033  -4.874   0.592  1.00  0.00           H  
ATOM   2066 HD23 LEU A 141     -14.470  -3.311   0.097  1.00  0.00           H  
ATOM   2067  N   GLY A 142      -9.228  -3.121  -1.605  1.00  0.00           N  
ATOM   2068  CA  GLY A 142      -7.833  -3.220  -2.100  1.00  0.00           C  
ATOM   2069  C   GLY A 142      -6.832  -3.420  -0.918  1.00  0.00           C  
ATOM   2070  O   GLY A 142      -6.177  -4.444  -0.832  1.00  0.00           O  
ATOM   2071  H   GLY A 142      -9.723  -2.247  -1.709  1.00  0.00           H  
ATOM   2072  HA3 GLY A 142      -7.545  -2.352  -2.693  1.00  0.00           H  
ATOM   2073  HA2 GLY A 142      -7.740  -4.024  -2.831  1.00  0.00           H  
ATOM   2074  N   GLY A 143      -6.711  -2.400  -0.077  1.00  0.00           N  
ATOM   2075  CA  GLY A 143      -5.869  -2.392   1.106  1.00  0.00           C  
ATOM   2076  C   GLY A 143      -6.335  -3.403   2.165  1.00  0.00           C  
ATOM   2077  O   GLY A 143      -7.507  -3.796   2.125  1.00  0.00           O  
ATOM   2078  H   GLY A 143      -7.243  -1.552  -0.207  1.00  0.00           H  
ATOM   2079  HA3 GLY A 143      -5.942  -1.408   1.569  1.00  0.00           H  
ATOM   2080  HA2 GLY A 143      -4.824  -2.454   0.803  1.00  0.00           H  
ATOM   2081  N   GLY A 144      -5.517  -3.723   3.168  1.00  0.00           N  
ATOM   2082  CA  GLY A 144      -5.685  -4.757   4.232  1.00  0.00           C  
ATOM   2083  C   GLY A 144      -6.558  -4.226   5.362  1.00  0.00           C  
ATOM   2084  O   GLY A 144      -7.197  -5.018   5.985  1.00  0.00           O  
ATOM   2085  H   GLY A 144      -4.680  -3.159   3.222  1.00  0.00           H  
ATOM   2086  HA3 GLY A 144      -4.706  -5.139   4.521  1.00  0.00           H  
ATOM   2087  HA2 GLY A 144      -6.273  -5.566   3.799  1.00  0.00           H  
ATOM   2088  N   THR A 145      -6.634  -2.929   5.503  1.00  0.00           N  
ATOM   2089  CA  THR A 145      -7.471  -2.121   6.378  1.00  0.00           C  
ATOM   2090  C   THR A 145      -8.925  -2.388   6.086  1.00  0.00           C  
ATOM   2091  O   THR A 145      -9.544  -3.119   6.830  1.00  0.00           O  
ATOM   2092  CB  THR A 145      -7.147  -0.581   6.227  1.00  0.00           C  
ATOM   2093  OG1 THR A 145      -5.781  -0.453   6.227  1.00  0.00           O  
ATOM   2094  CG2 THR A 145      -7.974   0.298   7.182  1.00  0.00           C  
ATOM   2095  H   THR A 145      -6.095  -2.438   4.803  1.00  0.00           H  
ATOM   2096  HA  THR A 145      -7.304  -2.407   7.416  1.00  0.00           H  
ATOM   2097  HB  THR A 145      -7.432  -0.293   5.215  1.00  0.00           H  
ATOM   2098  HG1 THR A 145      -5.434   0.437   6.139  1.00  0.00           H  
ATOM   2099 HG21 THR A 145      -7.555   0.156   8.178  1.00  0.00           H  
ATOM   2100 HG22 THR A 145      -7.737   1.341   6.971  1.00  0.00           H  
ATOM   2101 HG23 THR A 145      -9.057   0.179   7.199  1.00  0.00           H  
ATOM   2102  N   GLY A 146      -9.496  -1.697   5.090  1.00  0.00           N  
ATOM   2103  CA  GLY A 146     -10.988  -1.632   4.757  1.00  0.00           C  
ATOM   2104  C   GLY A 146     -11.558  -3.006   4.448  1.00  0.00           C  
ATOM   2105  O   GLY A 146     -12.724  -3.120   4.729  1.00  0.00           O  
ATOM   2106  H   GLY A 146      -8.944  -1.356   4.316  1.00  0.00           H  
ATOM   2107  HA3 GLY A 146     -10.937  -0.918   3.935  1.00  0.00           H  
ATOM   2108  HA2 GLY A 146     -11.542  -1.092   5.526  1.00  0.00           H  
ATOM   2109  N   SER A 147     -10.773  -3.970   3.885  1.00  0.00           N  
ATOM   2110  CA  SER A 147     -11.141  -5.355   3.586  1.00  0.00           C  
ATOM   2111  C   SER A 147     -11.306  -6.063   4.974  1.00  0.00           C  
ATOM   2112  O   SER A 147     -12.478  -6.319   5.279  1.00  0.00           O  
ATOM   2113  CB  SER A 147     -10.048  -5.917   2.665  1.00  0.00           C  
ATOM   2114  OG  SER A 147      -8.802  -5.920   3.180  1.00  0.00           O  
ATOM   2115  H   SER A 147      -9.827  -3.641   3.762  1.00  0.00           H  
ATOM   2116  HA  SER A 147     -12.102  -5.282   3.077  1.00  0.00           H  
ATOM   2117  HB3 SER A 147      -9.891  -5.258   1.812  1.00  0.00           H  
ATOM   2118  HB2 SER A 147     -10.216  -6.964   2.415  1.00  0.00           H  
ATOM   2119  HG  SER A 147      -8.290  -5.273   2.689  1.00  0.00           H  
ATOM   2120  N   GLY A 148     -10.228  -6.189   5.687  1.00  0.00           N  
ATOM   2121  CA  GLY A 148     -10.090  -7.054   6.888  1.00  0.00           C  
ATOM   2122  C   GLY A 148     -10.846  -6.467   8.065  1.00  0.00           C  
ATOM   2123  O   GLY A 148     -11.483  -7.308   8.661  1.00  0.00           O  
ATOM   2124  H   GLY A 148      -9.434  -5.765   5.227  1.00  0.00           H  
ATOM   2125  HA3 GLY A 148      -9.021  -6.973   7.081  1.00  0.00           H  
ATOM   2126  HA2 GLY A 148     -10.120  -8.123   6.679  1.00  0.00           H  
ATOM   2127  N   MET A 149     -10.685  -5.180   8.379  1.00  0.00           N  
ATOM   2128  CA  MET A 149     -11.401  -4.642   9.568  1.00  0.00           C  
ATOM   2129  C   MET A 149     -12.884  -4.474   9.201  1.00  0.00           C  
ATOM   2130  O   MET A 149     -13.719  -4.669  10.054  1.00  0.00           O  
ATOM   2131  CB  MET A 149     -10.737  -3.273   9.909  1.00  0.00           C  
ATOM   2132  CG  MET A 149      -9.227  -3.309  10.292  1.00  0.00           C  
ATOM   2133  SD  MET A 149      -8.581  -1.736  10.845  1.00  0.00           S  
ATOM   2134  CE  MET A 149      -9.580  -1.296  12.277  1.00  0.00           C  
ATOM   2135  H   MET A 149     -10.325  -4.482   7.743  1.00  0.00           H  
ATOM   2136  HA  MET A 149     -11.160  -5.325  10.383  1.00  0.00           H  
ATOM   2137  HB3 MET A 149     -11.341  -2.869  10.722  1.00  0.00           H  
ATOM   2138  HB2 MET A 149     -10.980  -2.615   9.075  1.00  0.00           H  
ATOM   2139  HG3 MET A 149      -8.719  -3.594   9.370  1.00  0.00           H  
ATOM   2140  HG2 MET A 149      -9.268  -4.048  11.092  1.00  0.00           H  
ATOM   2141  HE1 MET A 149      -9.711  -2.201  12.871  1.00  0.00           H  
ATOM   2142  HE2 MET A 149      -8.979  -0.570  12.825  1.00  0.00           H  
ATOM   2143  HE3 MET A 149     -10.470  -0.904  11.785  1.00  0.00           H  
ATOM   2144  N   GLY A 150     -13.273  -4.076   7.936  1.00  0.00           N  
ATOM   2145  CA  GLY A 150     -14.609  -3.926   7.507  1.00  0.00           C  
ATOM   2146  C   GLY A 150     -15.431  -5.227   7.487  1.00  0.00           C  
ATOM   2147  O   GLY A 150     -16.583  -5.129   7.822  1.00  0.00           O  
ATOM   2148  H   GLY A 150     -12.659  -4.167   7.139  1.00  0.00           H  
ATOM   2149  HA3 GLY A 150     -14.685  -3.486   6.513  1.00  0.00           H  
ATOM   2150  HA2 GLY A 150     -15.115  -3.181   8.120  1.00  0.00           H  
ATOM   2151  N   THR A 151     -14.851  -6.374   7.125  1.00  0.00           N  
ATOM   2152  CA  THR A 151     -15.538  -7.683   7.159  1.00  0.00           C  
ATOM   2153  C   THR A 151     -15.655  -8.138   8.655  1.00  0.00           C  
ATOM   2154  O   THR A 151     -16.712  -8.675   9.047  1.00  0.00           O  
ATOM   2155  CB  THR A 151     -14.793  -8.717   6.318  1.00  0.00           C  
ATOM   2156  OG1 THR A 151     -13.341  -8.634   6.330  1.00  0.00           O  
ATOM   2157  CG2 THR A 151     -15.090  -8.333   4.823  1.00  0.00           C  
ATOM   2158  H   THR A 151     -13.905  -6.363   6.772  1.00  0.00           H  
ATOM   2159  HA  THR A 151     -16.595  -7.570   6.918  1.00  0.00           H  
ATOM   2160  HB  THR A 151     -15.098  -9.676   6.737  1.00  0.00           H  
ATOM   2161  HG1 THR A 151     -13.003  -7.820   5.949  1.00  0.00           H  
ATOM   2162 HG21 THR A 151     -16.174  -8.310   4.717  1.00  0.00           H  
ATOM   2163 HG22 THR A 151     -14.840  -7.346   4.435  1.00  0.00           H  
ATOM   2164 HG23 THR A 151     -14.683  -9.074   4.135  1.00  0.00           H  
ATOM   2165  N   LEU A 152     -14.626  -7.795   9.487  1.00  0.00           N  
ATOM   2166  CA  LEU A 152     -14.711  -7.915  10.989  1.00  0.00           C  
ATOM   2167  C   LEU A 152     -15.851  -7.104  11.586  1.00  0.00           C  
ATOM   2168  O   LEU A 152     -16.547  -7.692  12.439  1.00  0.00           O  
ATOM   2169  CB  LEU A 152     -13.357  -7.817  11.687  1.00  0.00           C  
ATOM   2170  CG  LEU A 152     -13.293  -8.440  13.104  1.00  0.00           C  
ATOM   2171  CD1 LEU A 152     -13.447  -9.934  12.927  1.00  0.00           C  
ATOM   2172  CD2 LEU A 152     -11.965  -8.045  13.791  1.00  0.00           C  
ATOM   2173  H   LEU A 152     -13.850  -7.244   9.150  1.00  0.00           H  
ATOM   2174  HA  LEU A 152     -15.034  -8.952  11.084  1.00  0.00           H  
ATOM   2175  HB3 LEU A 152     -13.284  -6.731  11.743  1.00  0.00           H  
ATOM   2176  HB2 LEU A 152     -12.578  -8.114  10.985  1.00  0.00           H  
ATOM   2177  HG  LEU A 152     -14.074  -8.103  13.786  1.00  0.00           H  
ATOM   2178 HD11 LEU A 152     -13.385 -10.335  13.938  1.00  0.00           H  
ATOM   2179 HD12 LEU A 152     -14.409 -10.245  12.521  1.00  0.00           H  
ATOM   2180 HD13 LEU A 152     -12.611 -10.376  12.384  1.00  0.00           H  
ATOM   2181 HD21 LEU A 152     -12.221  -7.225  14.462  1.00  0.00           H  
ATOM   2182 HD22 LEU A 152     -11.638  -8.871  14.423  1.00  0.00           H  
ATOM   2183 HD23 LEU A 152     -11.157  -7.729  13.132  1.00  0.00           H  
ATOM   2184  N   LEU A 153     -16.054  -5.813  11.228  1.00  0.00           N  
ATOM   2185  CA  LEU A 153     -17.087  -4.904  11.748  1.00  0.00           C  
ATOM   2186  C   LEU A 153     -18.518  -5.374  11.514  1.00  0.00           C  
ATOM   2187  O   LEU A 153     -19.314  -5.504  12.405  1.00  0.00           O  
ATOM   2188  CB  LEU A 153     -16.967  -3.416  11.195  1.00  0.00           C  
ATOM   2189  CG  LEU A 153     -15.843  -2.574  11.883  1.00  0.00           C  
ATOM   2190  CD1 LEU A 153     -15.214  -1.385  11.099  1.00  0.00           C  
ATOM   2191  CD2 LEU A 153     -16.237  -2.232  13.317  1.00  0.00           C  
ATOM   2192  H   LEU A 153     -15.371  -5.499  10.553  1.00  0.00           H  
ATOM   2193  HA  LEU A 153     -17.071  -4.900  12.837  1.00  0.00           H  
ATOM   2194  HB3 LEU A 153     -17.902  -2.855  11.202  1.00  0.00           H  
ATOM   2195  HB2 LEU A 153     -16.799  -3.422  10.118  1.00  0.00           H  
ATOM   2196  HG  LEU A 153     -15.007  -3.264  11.998  1.00  0.00           H  
ATOM   2197 HD11 LEU A 153     -15.960  -1.138  10.344  1.00  0.00           H  
ATOM   2198 HD12 LEU A 153     -14.992  -0.419  11.551  1.00  0.00           H  
ATOM   2199 HD13 LEU A 153     -14.259  -1.687  10.667  1.00  0.00           H  
ATOM   2200 HD21 LEU A 153     -16.683  -1.238  13.364  1.00  0.00           H  
ATOM   2201 HD22 LEU A 153     -16.915  -2.938  13.795  1.00  0.00           H  
ATOM   2202 HD23 LEU A 153     -15.397  -2.202  14.010  1.00  0.00           H  
ATOM   2203  N   ILE A 154     -18.815  -5.669  10.234  1.00  0.00           N  
ATOM   2204  CA  ILE A 154     -20.129  -6.287   9.767  1.00  0.00           C  
ATOM   2205  C   ILE A 154     -20.478  -7.647  10.411  1.00  0.00           C  
ATOM   2206  O   ILE A 154     -21.657  -8.015  10.414  1.00  0.00           O  
ATOM   2207  CB  ILE A 154     -20.306  -6.390   8.250  1.00  0.00           C  
ATOM   2208  CG1 ILE A 154     -19.177  -7.270   7.501  1.00  0.00           C  
ATOM   2209  CG2 ILE A 154     -20.418  -4.949   7.615  1.00  0.00           C  
ATOM   2210  CD1 ILE A 154     -19.298  -7.492   5.997  1.00  0.00           C  
ATOM   2211  H   ILE A 154     -18.206  -5.605   9.431  1.00  0.00           H  
ATOM   2212  HA  ILE A 154     -20.851  -5.539  10.092  1.00  0.00           H  
ATOM   2213  HB  ILE A 154     -21.271  -6.827   7.995  1.00  0.00           H  
ATOM   2214 HG13 ILE A 154     -19.018  -8.190   8.063  1.00  0.00           H  
ATOM   2215 HG12 ILE A 154     -18.286  -6.661   7.650  1.00  0.00           H  
ATOM   2216 HG21 ILE A 154     -20.669  -4.984   6.555  1.00  0.00           H  
ATOM   2217 HG22 ILE A 154     -21.234  -4.427   8.117  1.00  0.00           H  
ATOM   2218 HG23 ILE A 154     -19.482  -4.392   7.643  1.00  0.00           H  
ATOM   2219 HD11 ILE A 154     -20.366  -7.512   5.778  1.00  0.00           H  
ATOM   2220 HD12 ILE A 154     -18.831  -6.604   5.570  1.00  0.00           H  
ATOM   2221 HD13 ILE A 154     -18.728  -8.375   5.711  1.00  0.00           H  
ATOM   2222  N   SER A 155     -19.449  -8.369  10.911  1.00  0.00           N  
ATOM   2223  CA  SER A 155     -19.685  -9.691  11.431  1.00  0.00           C  
ATOM   2224  C   SER A 155     -20.017  -9.442  12.974  1.00  0.00           C  
ATOM   2225  O   SER A 155     -21.104  -9.833  13.384  1.00  0.00           O  
ATOM   2226  CB  SER A 155     -18.351 -10.447  11.184  1.00  0.00           C  
ATOM   2227  OG  SER A 155     -18.274 -11.761  11.650  1.00  0.00           O  
ATOM   2228  H   SER A 155     -18.530  -7.962  10.811  1.00  0.00           H  
ATOM   2229  HA  SER A 155     -20.553 -10.166  10.973  1.00  0.00           H  
ATOM   2230  HB3 SER A 155     -17.549  -9.923  11.704  1.00  0.00           H  
ATOM   2231  HB2 SER A 155     -18.064 -10.436  10.132  1.00  0.00           H  
ATOM   2232  HG  SER A 155     -17.413 -12.105  11.401  1.00  0.00           H  
ATOM   2233  N   LYS A 156     -19.131  -8.751  13.724  1.00  0.00           N  
ATOM   2234  CA  LYS A 156     -19.262  -8.660  15.152  1.00  0.00           C  
ATOM   2235  C   LYS A 156     -20.465  -7.767  15.569  1.00  0.00           C  
ATOM   2236  O   LYS A 156     -20.964  -8.038  16.619  1.00  0.00           O  
ATOM   2237  CB  LYS A 156     -17.950  -8.102  15.715  1.00  0.00           C  
ATOM   2238  CG  LYS A 156     -16.802  -9.111  15.788  1.00  0.00           C  
ATOM   2239  CD  LYS A 156     -17.136 -10.445  16.411  1.00  0.00           C  
ATOM   2240  CE  LYS A 156     -16.018 -11.459  16.604  1.00  0.00           C  
ATOM   2241  NZ  LYS A 156     -16.515 -12.746  17.027  1.00  0.00           N1+
ATOM   2242  H   LYS A 156     -18.316  -8.328  13.304  1.00  0.00           H  
ATOM   2243  HA  LYS A 156     -19.499  -9.614  15.622  1.00  0.00           H  
ATOM   2244  HB3 LYS A 156     -18.096  -7.724  16.727  1.00  0.00           H  
ATOM   2245  HB2 LYS A 156     -17.657  -7.219  15.146  1.00  0.00           H  
ATOM   2246  HG3 LYS A 156     -15.954  -8.726  16.356  1.00  0.00           H  
ATOM   2247  HG2 LYS A 156     -16.459  -9.312  14.773  1.00  0.00           H  
ATOM   2248  HD3 LYS A 156     -17.956 -10.943  15.894  1.00  0.00           H  
ATOM   2249  HD2 LYS A 156     -17.689 -10.215  17.322  1.00  0.00           H  
ATOM   2250  HE3 LYS A 156     -15.284 -11.062  17.306  1.00  0.00           H  
ATOM   2251  HE2 LYS A 156     -15.498 -11.632  15.662  1.00  0.00           H  
ATOM   2252  HZ1 LYS A 156     -15.755 -13.384  17.217  1.00  0.00           H  
ATOM   2253  HZ2 LYS A 156     -17.122 -12.668  17.830  1.00  0.00           H  
ATOM   2254  HZ3 LYS A 156     -16.998 -13.110  16.219  1.00  0.00           H  
ATOM   2255  N   ILE A 157     -21.111  -6.885  14.705  1.00  0.00           N  
ATOM   2256  CA  ILE A 157     -22.373  -6.257  15.067  1.00  0.00           C  
ATOM   2257  C   ILE A 157     -23.525  -7.198  15.220  1.00  0.00           C  
ATOM   2258  O   ILE A 157     -24.443  -6.929  15.999  1.00  0.00           O  
ATOM   2259  CB  ILE A 157     -22.639  -5.107  14.122  1.00  0.00           C  
ATOM   2260  CG1 ILE A 157     -23.856  -4.204  14.538  1.00  0.00           C  
ATOM   2261  CG2 ILE A 157     -22.748  -5.475  12.587  1.00  0.00           C  
ATOM   2262  CD1 ILE A 157     -23.812  -2.752  14.024  1.00  0.00           C  
ATOM   2263  H   ILE A 157     -20.722  -6.742  13.784  1.00  0.00           H  
ATOM   2264  HA  ILE A 157     -22.170  -5.857  16.061  1.00  0.00           H  
ATOM   2265  HB  ILE A 157     -21.769  -4.469  14.272  1.00  0.00           H  
ATOM   2266 HG13 ILE A 157     -23.765  -4.222  15.624  1.00  0.00           H  
ATOM   2267 HG12 ILE A 157     -24.815  -4.635  14.252  1.00  0.00           H  
ATOM   2268 HG21 ILE A 157     -21.919  -6.100  12.257  1.00  0.00           H  
ATOM   2269 HG22 ILE A 157     -23.664  -6.024  12.367  1.00  0.00           H  
ATOM   2270 HG23 ILE A 157     -22.799  -4.527  12.052  1.00  0.00           H  
ATOM   2271 HD11 ILE A 157     -23.032  -2.196  14.543  1.00  0.00           H  
ATOM   2272 HD12 ILE A 157     -23.499  -2.729  12.980  1.00  0.00           H  
ATOM   2273 HD13 ILE A 157     -24.722  -2.166  14.157  1.00  0.00           H  
ATOM   2274  N   ARG A 158     -23.592  -8.345  14.437  1.00  0.00           N  
ATOM   2275  CA  ARG A 158     -24.820  -9.206  14.339  1.00  0.00           C  
ATOM   2276  C   ARG A 158     -25.005 -10.168  15.445  1.00  0.00           C  
ATOM   2277  O   ARG A 158     -26.091 -10.734  15.625  1.00  0.00           O  
ATOM   2278  CB  ARG A 158     -24.792  -9.976  13.001  1.00  0.00           C  
ATOM   2279  CG  ARG A 158     -24.357  -9.135  11.759  1.00  0.00           C  
ATOM   2280  CD  ARG A 158     -24.864  -9.760  10.399  1.00  0.00           C  
ATOM   2281  NE  ARG A 158     -26.296  -9.682  10.328  1.00  0.00           N  
ATOM   2282  CZ  ARG A 158     -27.162  -8.847   9.702  1.00  0.00           C  
ATOM   2283  NH1 ARG A 158     -26.665  -8.060   8.773  1.00  0.00           N  
ATOM   2284  NH2 ARG A 158     -28.411  -8.780  10.025  1.00  0.00           N1+
ATOM   2285  H   ARG A 158     -22.817  -8.613  13.847  1.00  0.00           H  
ATOM   2286  HA  ARG A 158     -25.665  -8.518  14.354  1.00  0.00           H  
ATOM   2287  HB3 ARG A 158     -25.741 -10.507  12.938  1.00  0.00           H  
ATOM   2288  HB2 ARG A 158     -24.058 -10.775  13.106  1.00  0.00           H  
ATOM   2289  HG3 ARG A 158     -23.269  -9.074  11.777  1.00  0.00           H  
ATOM   2290  HG2 ARG A 158     -24.794  -8.140  11.838  1.00  0.00           H  
ATOM   2291  HD3 ARG A 158     -24.475 -10.760  10.209  1.00  0.00           H  
ATOM   2292  HD2 ARG A 158     -24.344  -9.174   9.641  1.00  0.00           H  
ATOM   2293  HE  ARG A 158     -26.724 -10.325  10.977  1.00  0.00           H  
ATOM   2294 HH12 ARG A 158     -25.727  -8.264   8.461  1.00  0.00           H  
ATOM   2295 HH11 ARG A 158     -27.237  -7.594   8.083  1.00  0.00           H  
ATOM   2296 HH22 ARG A 158     -28.954  -8.004   9.675  1.00  0.00           H  
ATOM   2297 HH21 ARG A 158     -28.853  -9.522  10.548  1.00  0.00           H  
ATOM   2298  N   GLU A 159     -23.902 -10.448  16.219  1.00  0.00           N  
ATOM   2299  CA  GLU A 159     -23.794 -11.299  17.355  1.00  0.00           C  
ATOM   2300  C   GLU A 159     -24.595 -10.611  18.509  1.00  0.00           C  
ATOM   2301  O   GLU A 159     -25.236 -11.362  19.338  1.00  0.00           O  
ATOM   2302  CB  GLU A 159     -22.254 -11.436  17.740  1.00  0.00           C  
ATOM   2303  CG  GLU A 159     -21.524 -12.035  16.580  1.00  0.00           C  
ATOM   2304  CD  GLU A 159     -20.108 -12.580  16.840  1.00  0.00           C  
ATOM   2305  OE1 GLU A 159     -19.462 -12.880  15.824  1.00  0.00           O  
ATOM   2306  OE2 GLU A 159     -19.747 -12.779  18.017  1.00  0.00           O1-
ATOM   2307  H   GLU A 159     -23.029  -9.980  16.024  1.00  0.00           H  
ATOM   2308  HA  GLU A 159     -24.288 -12.253  17.170  1.00  0.00           H  
ATOM   2309  HB3 GLU A 159     -22.178 -12.091  18.608  1.00  0.00           H  
ATOM   2310  HB2 GLU A 159     -21.678 -10.601  18.138  1.00  0.00           H  
ATOM   2311  HG3 GLU A 159     -21.562 -11.347  15.735  1.00  0.00           H  
ATOM   2312  HG2 GLU A 159     -22.072 -12.909  16.227  1.00  0.00           H  
ATOM   2313  N   GLU A 160     -24.402  -9.292  18.703  1.00  0.00           N  
ATOM   2314  CA  GLU A 160     -25.034  -8.537  19.731  1.00  0.00           C  
ATOM   2315  C   GLU A 160     -26.349  -7.985  19.166  1.00  0.00           C  
ATOM   2316  O   GLU A 160     -27.407  -8.134  19.831  1.00  0.00           O  
ATOM   2317  CB  GLU A 160     -24.092  -7.510  20.339  1.00  0.00           C  
ATOM   2318  CG  GLU A 160     -22.753  -8.033  20.772  1.00  0.00           C  
ATOM   2319  CD  GLU A 160     -21.662  -6.949  20.881  1.00  0.00           C  
ATOM   2320  OE1 GLU A 160     -20.494  -7.284  20.605  1.00  0.00           O  
ATOM   2321  OE2 GLU A 160     -21.985  -5.793  21.172  1.00  0.00           O1-
ATOM   2322  H   GLU A 160     -23.788  -8.820  18.055  1.00  0.00           H  
ATOM   2323  HA  GLU A 160     -25.156  -9.225  20.568  1.00  0.00           H  
ATOM   2324  HB3 GLU A 160     -24.639  -7.044  21.158  1.00  0.00           H  
ATOM   2325  HB2 GLU A 160     -23.901  -6.823  19.514  1.00  0.00           H  
ATOM   2326  HG3 GLU A 160     -22.444  -8.718  19.982  1.00  0.00           H  
ATOM   2327  HG2 GLU A 160     -22.910  -8.657  21.652  1.00  0.00           H  
ATOM   2328  N   TYR A 161     -26.355  -7.277  17.993  1.00  0.00           N  
ATOM   2329  CA  TYR A 161     -27.594  -6.660  17.502  1.00  0.00           C  
ATOM   2330  C   TYR A 161     -27.910  -7.097  16.073  1.00  0.00           C  
ATOM   2331  O   TYR A 161     -27.302  -6.524  15.159  1.00  0.00           O  
ATOM   2332  CB  TYR A 161     -27.509  -5.090  17.546  1.00  0.00           C  
ATOM   2333  CG  TYR A 161     -27.225  -4.504  18.914  1.00  0.00           C  
ATOM   2334  CD1 TYR A 161     -25.984  -4.076  19.297  1.00  0.00           C  
ATOM   2335  CD2 TYR A 161     -28.292  -4.470  19.779  1.00  0.00           C  
ATOM   2336  CE1 TYR A 161     -25.785  -3.846  20.686  1.00  0.00           C  
ATOM   2337  CE2 TYR A 161     -28.172  -4.064  21.132  1.00  0.00           C  
ATOM   2338  CZ  TYR A 161     -26.893  -3.767  21.578  1.00  0.00           C  
ATOM   2339  OH  TYR A 161     -26.633  -3.303  22.909  1.00  0.00           O  
ATOM   2340  H   TYR A 161     -25.612  -7.239  17.311  1.00  0.00           H  
ATOM   2341  HA  TYR A 161     -28.434  -6.927  18.144  1.00  0.00           H  
ATOM   2342  HB3 TYR A 161     -28.422  -4.596  17.212  1.00  0.00           H  
ATOM   2343  HB2 TYR A 161     -26.735  -4.716  16.875  1.00  0.00           H  
ATOM   2344  HD1 TYR A 161     -25.209  -4.036  18.546  1.00  0.00           H  
ATOM   2345  HD2 TYR A 161     -29.248  -4.801  19.399  1.00  0.00           H  
ATOM   2346  HE1 TYR A 161     -24.757  -3.742  21.000  1.00  0.00           H  
ATOM   2347  HE2 TYR A 161     -29.065  -4.119  21.737  1.00  0.00           H  
ATOM   2348  HH  TYR A 161     -25.704  -3.174  23.112  1.00  0.00           H  
ATOM   2349  N   PRO A 162     -28.689  -8.173  15.893  1.00  0.00           N  
ATOM   2350  CA  PRO A 162     -29.136  -8.566  14.564  1.00  0.00           C  
ATOM   2351  C   PRO A 162     -30.137  -7.637  13.863  1.00  0.00           C  
ATOM   2352  O   PRO A 162     -30.221  -7.568  12.670  1.00  0.00           O  
ATOM   2353  CB  PRO A 162     -29.659  -9.986  14.638  1.00  0.00           C  
ATOM   2354  CG  PRO A 162     -30.244 -10.004  16.060  1.00  0.00           C  
ATOM   2355  CD  PRO A 162     -29.346  -9.116  16.832  1.00  0.00           C  
ATOM   2356  HA  PRO A 162     -28.298  -8.721  13.885  1.00  0.00           H  
ATOM   2357  HB3 PRO A 162     -28.904 -10.712  14.336  1.00  0.00           H  
ATOM   2358  HB2 PRO A 162     -30.394 -10.306  13.900  1.00  0.00           H  
ATOM   2359  HG3 PRO A 162     -30.362 -10.953  16.583  1.00  0.00           H  
ATOM   2360  HG2 PRO A 162     -31.191  -9.465  16.070  1.00  0.00           H  
ATOM   2361  HD2 PRO A 162     -29.970  -8.628  17.580  1.00  0.00           H  
ATOM   2362  HD3 PRO A 162     -28.567  -9.768  17.226  1.00  0.00           H  
ATOM   2363  N   ASP A 163     -30.835  -6.737  14.608  1.00  0.00           N  
ATOM   2364  CA  ASP A 163     -31.833  -5.809  13.956  1.00  0.00           C  
ATOM   2365  C   ASP A 163     -31.123  -4.525  13.596  1.00  0.00           C  
ATOM   2366  O   ASP A 163     -31.330  -3.432  14.111  1.00  0.00           O  
ATOM   2367  CB  ASP A 163     -33.153  -5.623  14.712  1.00  0.00           C  
ATOM   2368  CG  ASP A 163     -34.346  -4.926  14.084  1.00  0.00           C  
ATOM   2369  OD1 ASP A 163     -34.369  -4.602  12.855  1.00  0.00           O  
ATOM   2370  OD2 ASP A 163     -35.337  -4.709  14.822  1.00  0.00           O1-
ATOM   2371  H   ASP A 163     -30.776  -6.662  15.614  1.00  0.00           H  
ATOM   2372  HA  ASP A 163     -32.167  -6.241  13.013  1.00  0.00           H  
ATOM   2373  HB3 ASP A 163     -33.047  -5.082  15.652  1.00  0.00           H  
ATOM   2374  HB2 ASP A 163     -33.549  -6.597  14.999  1.00  0.00           H  
ATOM   2375  N   ARG A 164     -30.244  -4.749  12.594  1.00  0.00           N  
ATOM   2376  CA  ARG A 164     -29.354  -3.789  11.897  1.00  0.00           C  
ATOM   2377  C   ARG A 164     -29.198  -4.042  10.391  1.00  0.00           C  
ATOM   2378  O   ARG A 164     -29.141  -5.209   9.945  1.00  0.00           O  
ATOM   2379  CB  ARG A 164     -27.918  -3.748  12.486  1.00  0.00           C  
ATOM   2380  CG  ARG A 164     -27.774  -3.428  14.025  1.00  0.00           C  
ATOM   2381  CD  ARG A 164     -27.934  -1.965  14.358  1.00  0.00           C  
ATOM   2382  NE  ARG A 164     -27.824  -1.634  15.781  1.00  0.00           N  
ATOM   2383  CZ  ARG A 164     -28.800  -1.657  16.691  1.00  0.00           C  
ATOM   2384  NH1 ARG A 164     -30.023  -2.184  16.457  1.00  0.00           N  
ATOM   2385  NH2 ARG A 164     -28.536  -1.127  17.873  1.00  0.00           N1+
ATOM   2386  H   ARG A 164     -30.121  -5.702  12.285  1.00  0.00           H  
ATOM   2387  HA  ARG A 164     -29.789  -2.792  11.973  1.00  0.00           H  
ATOM   2388  HB3 ARG A 164     -27.271  -3.070  11.928  1.00  0.00           H  
ATOM   2389  HB2 ARG A 164     -27.415  -4.711  12.392  1.00  0.00           H  
ATOM   2390  HG3 ARG A 164     -26.775  -3.726  14.345  1.00  0.00           H  
ATOM   2391  HG2 ARG A 164     -28.452  -3.985  14.672  1.00  0.00           H  
ATOM   2392  HD3 ARG A 164     -28.890  -1.594  13.989  1.00  0.00           H  
ATOM   2393  HD2 ARG A 164     -26.998  -1.539  13.994  1.00  0.00           H  
ATOM   2394  HE  ARG A 164     -26.938  -1.308  16.138  1.00  0.00           H  
ATOM   2395 HH12 ARG A 164     -30.593  -2.300  17.282  1.00  0.00           H  
ATOM   2396 HH11 ARG A 164     -30.340  -2.546  15.569  1.00  0.00           H  
ATOM   2397 HH22 ARG A 164     -29.183  -1.124  18.648  1.00  0.00           H  
ATOM   2398 HH21 ARG A 164     -27.586  -0.816  18.017  1.00  0.00           H  
ATOM   2399  N   ILE A 165     -29.132  -2.940   9.608  1.00  0.00           N  
ATOM   2400  CA  ILE A 165     -28.853  -3.032   8.079  1.00  0.00           C  
ATOM   2401  C   ILE A 165     -27.428  -2.668   7.864  1.00  0.00           C  
ATOM   2402  O   ILE A 165     -26.997  -1.633   8.299  1.00  0.00           O  
ATOM   2403  CB  ILE A 165     -29.972  -2.160   7.338  1.00  0.00           C  
ATOM   2404  CG1 ILE A 165     -31.460  -2.684   7.427  1.00  0.00           C  
ATOM   2405  CG2 ILE A 165     -29.479  -1.886   5.898  1.00  0.00           C  
ATOM   2406  CD1 ILE A 165     -31.893  -3.728   6.315  1.00  0.00           C  
ATOM   2407  H   ILE A 165     -29.102  -1.999   9.973  1.00  0.00           H  
ATOM   2408  HA  ILE A 165     -29.096  -4.018   7.683  1.00  0.00           H  
ATOM   2409  HB  ILE A 165     -29.889  -1.202   7.853  1.00  0.00           H  
ATOM   2410 HG13 ILE A 165     -32.057  -1.772   7.427  1.00  0.00           H  
ATOM   2411 HG12 ILE A 165     -31.655  -3.157   8.390  1.00  0.00           H  
ATOM   2412 HG21 ILE A 165     -28.579  -1.287   5.759  1.00  0.00           H  
ATOM   2413 HG22 ILE A 165     -29.497  -2.772   5.264  1.00  0.00           H  
ATOM   2414 HG23 ILE A 165     -30.152  -1.088   5.582  1.00  0.00           H  
ATOM   2415 HD11 ILE A 165     -32.682  -4.368   6.707  1.00  0.00           H  
ATOM   2416 HD12 ILE A 165     -32.326  -3.262   5.430  1.00  0.00           H  
ATOM   2417 HD13 ILE A 165     -30.974  -4.280   6.116  1.00  0.00           H  
ATOM   2418  N   MET A 166     -26.627  -3.517   7.180  1.00  0.00           N  
ATOM   2419  CA  MET A 166     -25.302  -3.163   6.783  1.00  0.00           C  
ATOM   2420  C   MET A 166     -25.374  -2.685   5.311  1.00  0.00           C  
ATOM   2421  O   MET A 166     -26.041  -3.154   4.459  1.00  0.00           O  
ATOM   2422  CB  MET A 166     -24.332  -4.353   6.819  1.00  0.00           C  
ATOM   2423  CG  MET A 166     -24.117  -5.200   8.154  1.00  0.00           C  
ATOM   2424  SD  MET A 166     -23.660  -4.122   9.522  1.00  0.00           S  
ATOM   2425  CE  MET A 166     -25.297  -4.240  10.392  1.00  0.00           C  
ATOM   2426  H   MET A 166     -26.986  -4.403   6.854  1.00  0.00           H  
ATOM   2427  HA  MET A 166     -24.796  -2.373   7.338  1.00  0.00           H  
ATOM   2428  HB3 MET A 166     -23.372  -4.045   6.405  1.00  0.00           H  
ATOM   2429  HB2 MET A 166     -24.786  -5.070   6.135  1.00  0.00           H  
ATOM   2430  HG3 MET A 166     -23.247  -5.845   8.032  1.00  0.00           H  
ATOM   2431  HG2 MET A 166     -24.906  -5.853   8.527  1.00  0.00           H  
ATOM   2432  HE1 MET A 166     -25.250  -3.853  11.410  1.00  0.00           H  
ATOM   2433  HE2 MET A 166     -26.104  -3.700   9.896  1.00  0.00           H  
ATOM   2434  HE3 MET A 166     -25.573  -5.293  10.437  1.00  0.00           H  
ATOM   2435  N   ASN A 167     -24.608  -1.634   5.049  1.00  0.00           N  
ATOM   2436  CA  ASN A 167     -24.503  -0.906   3.822  1.00  0.00           C  
ATOM   2437  C   ASN A 167     -23.004  -0.795   3.573  1.00  0.00           C  
ATOM   2438  O   ASN A 167     -22.280   0.067   4.112  1.00  0.00           O  
ATOM   2439  CB  ASN A 167     -25.225   0.484   3.948  1.00  0.00           C  
ATOM   2440  CG  ASN A 167     -26.649   0.770   3.386  1.00  0.00           C  
ATOM   2441  OD1 ASN A 167     -26.833   1.840   2.861  1.00  0.00           O  
ATOM   2442  ND2 ASN A 167     -27.495  -0.169   3.445  1.00  0.00           N  
ATOM   2443  H   ASN A 167     -24.152  -1.293   5.883  1.00  0.00           H  
ATOM   2444  HA  ASN A 167     -24.916  -1.535   3.033  1.00  0.00           H  
ATOM   2445  HB3 ASN A 167     -24.606   1.158   3.355  1.00  0.00           H  
ATOM   2446  HB2 ASN A 167     -25.106   0.815   4.980  1.00  0.00           H  
ATOM   2447 HD22 ASN A 167     -28.430  -0.082   3.072  1.00  0.00           H  
ATOM   2448 HD21 ASN A 167     -27.441  -1.077   3.885  1.00  0.00           H  
ATOM   2449  N   THR A 168     -22.608  -1.743   2.751  1.00  0.00           N  
ATOM   2450  CA  THR A 168     -21.190  -1.809   2.375  1.00  0.00           C  
ATOM   2451  C   THR A 168     -21.017  -1.065   1.051  1.00  0.00           C  
ATOM   2452  O   THR A 168     -21.473  -1.591  -0.006  1.00  0.00           O  
ATOM   2453  CB  THR A 168     -20.569  -3.248   2.362  1.00  0.00           C  
ATOM   2454  OG1 THR A 168     -21.627  -4.247   2.104  1.00  0.00           O  
ATOM   2455  CG2 THR A 168     -20.253  -3.788   3.793  1.00  0.00           C  
ATOM   2456  H   THR A 168     -23.179  -2.378   2.212  1.00  0.00           H  
ATOM   2457  HA  THR A 168     -20.620  -1.320   3.164  1.00  0.00           H  
ATOM   2458  HB  THR A 168     -19.711  -3.369   1.701  1.00  0.00           H  
ATOM   2459  HG1 THR A 168     -21.568  -4.260   1.146  1.00  0.00           H  
ATOM   2460 HG21 THR A 168     -19.823  -4.789   3.775  1.00  0.00           H  
ATOM   2461 HG22 THR A 168     -19.468  -3.220   4.293  1.00  0.00           H  
ATOM   2462 HG23 THR A 168     -21.127  -3.758   4.445  1.00  0.00           H  
ATOM   2463  N   PHE A 169     -20.400   0.092   1.099  1.00  0.00           N  
ATOM   2464  CA  PHE A 169     -20.154   1.003  -0.051  1.00  0.00           C  
ATOM   2465  C   PHE A 169     -18.734   0.675  -0.514  1.00  0.00           C  
ATOM   2466  O   PHE A 169     -17.753   1.426  -0.363  1.00  0.00           O  
ATOM   2467  CB  PHE A 169     -20.277   2.475   0.303  1.00  0.00           C  
ATOM   2468  CG  PHE A 169     -21.676   2.906   0.553  1.00  0.00           C  
ATOM   2469  CD1 PHE A 169     -22.644   2.992  -0.479  1.00  0.00           C  
ATOM   2470  CD2 PHE A 169     -22.182   2.797   1.926  1.00  0.00           C  
ATOM   2471  CE1 PHE A 169     -23.957   3.211  -0.215  1.00  0.00           C  
ATOM   2472  CE2 PHE A 169     -23.545   3.123   2.091  1.00  0.00           C  
ATOM   2473  CZ  PHE A 169     -24.375   3.313   1.029  1.00  0.00           C  
ATOM   2474  H   PHE A 169     -19.867   0.355   1.916  1.00  0.00           H  
ATOM   2475  HA  PHE A 169     -20.809   0.865  -0.911  1.00  0.00           H  
ATOM   2476  HB3 PHE A 169     -19.804   3.170  -0.390  1.00  0.00           H  
ATOM   2477  HB2 PHE A 169     -19.737   2.775   1.201  1.00  0.00           H  
ATOM   2478  HD1 PHE A 169     -22.264   2.942  -1.489  1.00  0.00           H  
ATOM   2479  HD2 PHE A 169     -21.500   2.491   2.705  1.00  0.00           H  
ATOM   2480  HE1 PHE A 169     -24.618   3.312  -1.063  1.00  0.00           H  
ATOM   2481  HE2 PHE A 169     -23.958   3.271   3.077  1.00  0.00           H  
ATOM   2482  HZ  PHE A 169     -25.410   3.560   1.214  1.00  0.00           H  
ATOM   2483  N   SER A 170     -18.582  -0.603  -0.926  1.00  0.00           N  
ATOM   2484  CA  SER A 170     -17.353  -1.272  -1.261  1.00  0.00           C  
ATOM   2485  C   SER A 170     -16.751  -0.914  -2.675  1.00  0.00           C  
ATOM   2486  O   SER A 170     -17.253  -1.393  -3.698  1.00  0.00           O  
ATOM   2487  CB  SER A 170     -17.779  -2.760  -1.181  1.00  0.00           C  
ATOM   2488  OG  SER A 170     -18.951  -2.981  -1.911  1.00  0.00           O  
ATOM   2489  H   SER A 170     -19.448  -1.073  -1.149  1.00  0.00           H  
ATOM   2490  HA  SER A 170     -16.577  -1.039  -0.532  1.00  0.00           H  
ATOM   2491  HB3 SER A 170     -18.035  -2.949  -0.138  1.00  0.00           H  
ATOM   2492  HB2 SER A 170     -16.986  -3.364  -1.621  1.00  0.00           H  
ATOM   2493  HG  SER A 170     -19.118  -2.201  -2.445  1.00  0.00           H  
ATOM   2494  N   VAL A 171     -15.695  -0.056  -2.654  1.00  0.00           N  
ATOM   2495  CA  VAL A 171     -14.970   0.368  -3.843  1.00  0.00           C  
ATOM   2496  C   VAL A 171     -14.268  -0.965  -4.362  1.00  0.00           C  
ATOM   2497  O   VAL A 171     -13.337  -1.435  -3.674  1.00  0.00           O  
ATOM   2498  CB  VAL A 171     -13.960   1.626  -3.708  1.00  0.00           C  
ATOM   2499  CG1 VAL A 171     -13.062   1.723  -4.916  1.00  0.00           C  
ATOM   2500  CG2 VAL A 171     -14.703   3.004  -3.500  1.00  0.00           C  
ATOM   2501  H   VAL A 171     -15.418   0.356  -1.774  1.00  0.00           H  
ATOM   2502  HA  VAL A 171     -15.794   0.534  -4.537  1.00  0.00           H  
ATOM   2503  HB  VAL A 171     -13.272   1.476  -2.876  1.00  0.00           H  
ATOM   2504 HG11 VAL A 171     -13.517   1.833  -5.900  1.00  0.00           H  
ATOM   2505 HG12 VAL A 171     -12.420   2.578  -4.701  1.00  0.00           H  
ATOM   2506 HG13 VAL A 171     -12.326   0.923  -4.994  1.00  0.00           H  
ATOM   2507 HG21 VAL A 171     -15.120   3.385  -4.433  1.00  0.00           H  
ATOM   2508 HG22 VAL A 171     -15.508   2.945  -2.768  1.00  0.00           H  
ATOM   2509 HG23 VAL A 171     -13.976   3.724  -3.124  1.00  0.00           H  
ATOM   2510  N   MET A 172     -14.872  -1.580  -5.348  1.00  0.00           N  
ATOM   2511  CA  MET A 172     -14.368  -2.773  -5.972  1.00  0.00           C  
ATOM   2512  C   MET A 172     -13.017  -2.573  -6.681  1.00  0.00           C  
ATOM   2513  O   MET A 172     -13.053  -1.911  -7.718  1.00  0.00           O  
ATOM   2514  CB  MET A 172     -15.502  -3.311  -6.928  1.00  0.00           C  
ATOM   2515  CG  MET A 172     -16.662  -3.957  -6.154  1.00  0.00           C  
ATOM   2516  SD  MET A 172     -16.249  -5.600  -5.352  1.00  0.00           S  
ATOM   2517  CE  MET A 172     -17.543  -5.643  -4.129  1.00  0.00           C  
ATOM   2518  H   MET A 172     -15.526  -0.978  -5.827  1.00  0.00           H  
ATOM   2519  HA  MET A 172     -14.209  -3.494  -5.170  1.00  0.00           H  
ATOM   2520  HB3 MET A 172     -15.165  -4.120  -7.576  1.00  0.00           H  
ATOM   2521  HB2 MET A 172     -15.780  -2.512  -7.615  1.00  0.00           H  
ATOM   2522  HG3 MET A 172     -17.425  -4.167  -6.904  1.00  0.00           H  
ATOM   2523  HG2 MET A 172     -16.907  -3.184  -5.426  1.00  0.00           H  
ATOM   2524  HE1 MET A 172     -17.667  -6.659  -3.756  1.00  0.00           H  
ATOM   2525  HE2 MET A 172     -17.444  -4.819  -3.423  1.00  0.00           H  
ATOM   2526  HE3 MET A 172     -18.449  -5.428  -4.697  1.00  0.00           H  
ATOM   2527  N   PRO A 173     -11.854  -3.124  -6.173  1.00  0.00           N  
ATOM   2528  CA  PRO A 173     -10.460  -2.720  -6.722  1.00  0.00           C  
ATOM   2529  C   PRO A 173     -10.392  -2.990  -8.251  1.00  0.00           C  
ATOM   2530  O   PRO A 173     -10.088  -4.094  -8.684  1.00  0.00           O  
ATOM   2531  CB  PRO A 173      -9.552  -3.526  -5.735  1.00  0.00           C  
ATOM   2532  CG  PRO A 173     -10.371  -4.626  -5.153  1.00  0.00           C  
ATOM   2533  CD  PRO A 173     -11.732  -4.069  -5.066  1.00  0.00           C  
ATOM   2534  HA  PRO A 173     -10.284  -1.651  -6.598  1.00  0.00           H  
ATOM   2535  HB3 PRO A 173      -9.203  -2.896  -4.918  1.00  0.00           H  
ATOM   2536  HB2 PRO A 173      -8.624  -3.897  -6.170  1.00  0.00           H  
ATOM   2537  HG3 PRO A 173      -9.919  -5.036  -4.250  1.00  0.00           H  
ATOM   2538  HG2 PRO A 173     -10.388  -5.533  -5.756  1.00  0.00           H  
ATOM   2539  HD2 PRO A 173     -12.448  -4.886  -5.158  1.00  0.00           H  
ATOM   2540  HD3 PRO A 173     -11.847  -3.463  -4.167  1.00  0.00           H  
ATOM   2541  N   SER A 174     -10.427  -1.938  -9.061  1.00  0.00           N  
ATOM   2542  CA  SER A 174     -10.391  -1.982 -10.535  1.00  0.00           C  
ATOM   2543  C   SER A 174      -8.939  -2.417 -10.981  1.00  0.00           C  
ATOM   2544  O   SER A 174      -7.951  -1.937 -10.445  1.00  0.00           O  
ATOM   2545  CB  SER A 174     -10.714  -0.520 -11.018  1.00  0.00           C  
ATOM   2546  OG  SER A 174     -11.198  -0.570 -12.367  1.00  0.00           O  
ATOM   2547  H   SER A 174     -10.553  -1.004  -8.697  1.00  0.00           H  
ATOM   2548  HA  SER A 174     -11.192  -2.616 -10.915  1.00  0.00           H  
ATOM   2549  HB3 SER A 174      -9.803   0.076 -10.980  1.00  0.00           H  
ATOM   2550  HB2 SER A 174     -11.559  -0.150 -10.437  1.00  0.00           H  
ATOM   2551  HG  SER A 174     -12.154  -0.493 -12.320  1.00  0.00           H  
ATOM   2552  N   PRO A 175      -8.907  -3.456 -11.845  1.00  0.00           N  
ATOM   2553  CA  PRO A 175      -7.679  -4.160 -12.207  1.00  0.00           C  
ATOM   2554  C   PRO A 175      -6.536  -3.377 -13.004  1.00  0.00           C  
ATOM   2555  O   PRO A 175      -5.395  -3.671 -12.742  1.00  0.00           O  
ATOM   2556  CB  PRO A 175      -8.098  -5.274 -13.160  1.00  0.00           C  
ATOM   2557  CG  PRO A 175      -9.566  -4.970 -13.621  1.00  0.00           C  
ATOM   2558  CD  PRO A 175     -10.059  -3.885 -12.674  1.00  0.00           C  
ATOM   2559  HA  PRO A 175      -7.220  -4.566 -11.306  1.00  0.00           H  
ATOM   2560  HB3 PRO A 175      -8.016  -6.243 -12.668  1.00  0.00           H  
ATOM   2561  HB2 PRO A 175      -7.353  -5.421 -13.941  1.00  0.00           H  
ATOM   2562  HG3 PRO A 175     -10.236  -5.830 -13.626  1.00  0.00           H  
ATOM   2563  HG2 PRO A 175      -9.549  -4.504 -14.606  1.00  0.00           H  
ATOM   2564  HD2 PRO A 175     -10.630  -3.106 -13.179  1.00  0.00           H  
ATOM   2565  HD3 PRO A 175     -10.677  -4.244 -11.851  1.00  0.00           H  
ATOM   2566  N   LYS A 176      -6.986  -2.373 -13.824  1.00  0.00           N  
ATOM   2567  CA  LYS A 176      -6.039  -1.469 -14.500  1.00  0.00           C  
ATOM   2568  C   LYS A 176      -5.725  -0.184 -13.704  1.00  0.00           C  
ATOM   2569  O   LYS A 176      -5.200   0.797 -14.285  1.00  0.00           O  
ATOM   2570  CB  LYS A 176      -6.497  -1.203 -15.925  1.00  0.00           C  
ATOM   2571  CG  LYS A 176      -6.663  -2.511 -16.762  1.00  0.00           C  
ATOM   2572  CD  LYS A 176      -7.244  -2.390 -18.231  1.00  0.00           C  
ATOM   2573  CE  LYS A 176      -8.687  -1.874 -18.241  1.00  0.00           C  
ATOM   2574  NZ  LYS A 176      -9.575  -2.745 -17.513  1.00  0.00           N1+
ATOM   2575  H   LYS A 176      -7.975  -2.272 -13.999  1.00  0.00           H  
ATOM   2576  HA  LYS A 176      -5.046  -1.912 -14.576  1.00  0.00           H  
ATOM   2577  HB3 LYS A 176      -5.787  -0.592 -16.483  1.00  0.00           H  
ATOM   2578  HB2 LYS A 176      -7.414  -0.626 -16.042  1.00  0.00           H  
ATOM   2579  HG3 LYS A 176      -7.111  -3.281 -16.135  1.00  0.00           H  
ATOM   2580  HG2 LYS A 176      -5.596  -2.696 -16.888  1.00  0.00           H  
ATOM   2581  HD3 LYS A 176      -7.212  -3.388 -18.668  1.00  0.00           H  
ATOM   2582  HD2 LYS A 176      -6.680  -1.818 -18.968  1.00  0.00           H  
ATOM   2583  HE3 LYS A 176      -8.872  -1.790 -19.312  1.00  0.00           H  
ATOM   2584  HE2 LYS A 176      -8.715  -0.853 -17.860  1.00  0.00           H  
ATOM   2585  HZ1 LYS A 176      -9.661  -2.542 -16.528  1.00  0.00           H  
ATOM   2586  HZ2 LYS A 176     -10.536  -2.641 -17.806  1.00  0.00           H  
ATOM   2587  HZ3 LYS A 176      -9.317  -3.719 -17.578  1.00  0.00           H  
ATOM   2588  N   VAL A 177      -6.111  -0.177 -12.425  1.00  0.00           N  
ATOM   2589  CA  VAL A 177      -5.810   0.820 -11.381  1.00  0.00           C  
ATOM   2590  C   VAL A 177      -5.237   0.094 -10.112  1.00  0.00           C  
ATOM   2591  O   VAL A 177      -5.194   0.708  -9.067  1.00  0.00           O  
ATOM   2592  CB  VAL A 177      -7.079   1.688 -10.982  1.00  0.00           C  
ATOM   2593  CG1 VAL A 177      -6.956   2.801  -9.978  1.00  0.00           C  
ATOM   2594  CG2 VAL A 177      -7.685   2.219 -12.259  1.00  0.00           C  
ATOM   2595  H   VAL A 177      -6.544  -1.056 -12.178  1.00  0.00           H  
ATOM   2596  HA  VAL A 177      -5.056   1.459 -11.840  1.00  0.00           H  
ATOM   2597  HB  VAL A 177      -7.839   1.041 -10.542  1.00  0.00           H  
ATOM   2598 HG11 VAL A 177      -6.630   2.385  -9.024  1.00  0.00           H  
ATOM   2599 HG12 VAL A 177      -6.202   3.508 -10.322  1.00  0.00           H  
ATOM   2600 HG13 VAL A 177      -7.800   3.486  -9.904  1.00  0.00           H  
ATOM   2601 HG21 VAL A 177      -6.942   2.926 -12.627  1.00  0.00           H  
ATOM   2602 HG22 VAL A 177      -7.828   1.497 -13.062  1.00  0.00           H  
ATOM   2603 HG23 VAL A 177      -8.543   2.877 -12.120  1.00  0.00           H  
ATOM   2604  N   SER A 178      -4.779  -1.144 -10.333  1.00  0.00           N  
ATOM   2605  CA  SER A 178      -3.960  -1.814  -9.386  1.00  0.00           C  
ATOM   2606  C   SER A 178      -2.619  -1.104  -9.075  1.00  0.00           C  
ATOM   2607  O   SER A 178      -1.683  -1.138  -9.894  1.00  0.00           O  
ATOM   2608  CB  SER A 178      -3.708  -3.272  -9.874  1.00  0.00           C  
ATOM   2609  OG  SER A 178      -3.161  -3.296 -11.204  1.00  0.00           O  
ATOM   2610  H   SER A 178      -4.853  -1.420 -11.302  1.00  0.00           H  
ATOM   2611  HA  SER A 178      -4.565  -1.893  -8.482  1.00  0.00           H  
ATOM   2612  HB3 SER A 178      -4.665  -3.790  -9.817  1.00  0.00           H  
ATOM   2613  HB2 SER A 178      -2.974  -3.806  -9.270  1.00  0.00           H  
ATOM   2614  HG  SER A 178      -3.960  -3.415 -11.722  1.00  0.00           H  
ATOM   2615  N   ASP A 179      -2.609  -0.326  -7.986  1.00  0.00           N  
ATOM   2616  CA  ASP A 179      -1.438   0.366  -7.343  1.00  0.00           C  
ATOM   2617  C   ASP A 179      -0.558  -0.644  -6.517  1.00  0.00           C  
ATOM   2618  O   ASP A 179       0.480  -0.227  -6.041  1.00  0.00           O  
ATOM   2619  CB  ASP A 179      -2.017   1.580  -6.473  1.00  0.00           C  
ATOM   2620  CG  ASP A 179      -2.438   1.415  -5.012  1.00  0.00           C  
ATOM   2621  OD1 ASP A 179      -2.487   2.492  -4.335  1.00  0.00           O  
ATOM   2622  OD2 ASP A 179      -3.032   0.389  -4.645  1.00  0.00           O1-
ATOM   2623  H   ASP A 179      -3.488  -0.172  -7.512  1.00  0.00           H  
ATOM   2624  HA  ASP A 179      -0.813   0.747  -8.151  1.00  0.00           H  
ATOM   2625  HB3 ASP A 179      -2.856   1.911  -7.085  1.00  0.00           H  
ATOM   2626  HB2 ASP A 179      -1.279   2.382  -6.453  1.00  0.00           H  
ATOM   2627  N   THR A 180      -1.043  -1.883  -6.292  1.00  0.00           N  
ATOM   2628  CA  THR A 180      -0.603  -2.898  -5.456  1.00  0.00           C  
ATOM   2629  C   THR A 180      -0.895  -4.213  -6.172  1.00  0.00           C  
ATOM   2630  O   THR A 180      -1.723  -4.349  -7.013  1.00  0.00           O  
ATOM   2631  CB  THR A 180      -1.499  -2.820  -4.117  1.00  0.00           C  
ATOM   2632  OG1 THR A 180      -1.369  -1.568  -3.386  1.00  0.00           O  
ATOM   2633  CG2 THR A 180      -1.050  -3.916  -2.999  1.00  0.00           C  
ATOM   2634  H   THR A 180      -1.931  -2.158  -6.688  1.00  0.00           H  
ATOM   2635  HA  THR A 180       0.458  -2.794  -5.227  1.00  0.00           H  
ATOM   2636  HB  THR A 180      -2.537  -3.026  -4.377  1.00  0.00           H  
ATOM   2637  HG1 THR A 180      -1.865  -0.861  -3.807  1.00  0.00           H  
ATOM   2638 HG21 THR A 180      -1.584  -3.828  -2.053  1.00  0.00           H  
ATOM   2639 HG22 THR A 180      -1.134  -4.925  -3.400  1.00  0.00           H  
ATOM   2640 HG23 THR A 180       0.005  -3.791  -2.751  1.00  0.00           H  
ATOM   2641  N   VAL A 181      -0.055  -5.268  -5.823  1.00  0.00           N  
ATOM   2642  CA  VAL A 181      -0.028  -6.506  -6.596  1.00  0.00           C  
ATOM   2643  C   VAL A 181      -1.006  -7.537  -6.031  1.00  0.00           C  
ATOM   2644  O   VAL A 181      -1.882  -8.063  -6.741  1.00  0.00           O  
ATOM   2645  CB  VAL A 181       1.443  -7.072  -6.451  1.00  0.00           C  
ATOM   2646  CG1 VAL A 181       1.641  -8.430  -7.164  1.00  0.00           C  
ATOM   2647  CG2 VAL A 181       2.550  -6.072  -6.929  1.00  0.00           C  
ATOM   2648  H   VAL A 181       0.645  -5.079  -5.120  1.00  0.00           H  
ATOM   2649  HA  VAL A 181      -0.186  -6.286  -7.652  1.00  0.00           H  
ATOM   2650  HB  VAL A 181       1.552  -7.178  -5.372  1.00  0.00           H  
ATOM   2651 HG11 VAL A 181       2.615  -8.888  -6.990  1.00  0.00           H  
ATOM   2652 HG12 VAL A 181       0.902  -9.186  -6.897  1.00  0.00           H  
ATOM   2653 HG13 VAL A 181       1.662  -8.189  -8.226  1.00  0.00           H  
ATOM   2654 HG21 VAL A 181       3.551  -6.503  -6.899  1.00  0.00           H  
ATOM   2655 HG22 VAL A 181       2.256  -5.727  -7.920  1.00  0.00           H  
ATOM   2656 HG23 VAL A 181       2.540  -5.258  -6.205  1.00  0.00           H  
ATOM   2657  N   VAL A 182      -0.965  -7.727  -4.685  1.00  0.00           N  
ATOM   2658  CA  VAL A 182      -1.721  -8.640  -3.781  1.00  0.00           C  
ATOM   2659  C   VAL A 182      -3.160  -8.282  -3.499  1.00  0.00           C  
ATOM   2660  O   VAL A 182      -3.927  -9.053  -2.939  1.00  0.00           O  
ATOM   2661  CB  VAL A 182      -1.011  -8.854  -2.476  1.00  0.00           C  
ATOM   2662  CG1 VAL A 182       0.067  -9.938  -2.704  1.00  0.00           C  
ATOM   2663  CG2 VAL A 182      -0.363  -7.607  -1.773  1.00  0.00           C  
ATOM   2664  H   VAL A 182      -0.270  -7.166  -4.214  1.00  0.00           H  
ATOM   2665  HA  VAL A 182      -1.686  -9.466  -4.492  1.00  0.00           H  
ATOM   2666  HB  VAL A 182      -1.645  -9.341  -1.735  1.00  0.00           H  
ATOM   2667 HG11 VAL A 182       0.538 -10.212  -1.760  1.00  0.00           H  
ATOM   2668 HG12 VAL A 182      -0.350 -10.810  -3.209  1.00  0.00           H  
ATOM   2669 HG13 VAL A 182       0.869  -9.684  -3.397  1.00  0.00           H  
ATOM   2670 HG21 VAL A 182      -1.089  -6.827  -1.547  1.00  0.00           H  
ATOM   2671 HG22 VAL A 182      -0.029  -7.815  -0.756  1.00  0.00           H  
ATOM   2672 HG23 VAL A 182       0.472  -7.292  -2.399  1.00  0.00           H  
ATOM   2673  N   GLU A 183      -3.727  -7.227  -4.120  1.00  0.00           N  
ATOM   2674  CA  GLU A 183      -5.194  -6.968  -4.058  1.00  0.00           C  
ATOM   2675  C   GLU A 183      -6.190  -8.076  -4.453  1.00  0.00           C  
ATOM   2676  O   GLU A 183      -7.227  -8.086  -3.723  1.00  0.00           O  
ATOM   2677  CB  GLU A 183      -5.448  -5.701  -5.011  1.00  0.00           C  
ATOM   2678  CG  GLU A 183      -4.614  -4.460  -4.588  1.00  0.00           C  
ATOM   2679  CD  GLU A 183      -4.930  -3.243  -5.456  1.00  0.00           C  
ATOM   2680  OE1 GLU A 183      -4.084  -2.835  -6.287  1.00  0.00           O  
ATOM   2681  OE2 GLU A 183      -6.195  -2.864  -5.350  1.00  0.00           O  
ATOM   2682  H   GLU A 183      -3.151  -6.682  -4.746  1.00  0.00           H  
ATOM   2683  HA  GLU A 183      -5.444  -6.607  -3.061  1.00  0.00           H  
ATOM   2684  HB3 GLU A 183      -6.511  -5.487  -5.121  1.00  0.00           H  
ATOM   2685  HB2 GLU A 183      -5.026  -5.816  -6.010  1.00  0.00           H  
ATOM   2686  HG3 GLU A 183      -3.570  -4.773  -4.568  1.00  0.00           H  
ATOM   2687  HG2 GLU A 183      -4.858  -4.335  -3.533  1.00  0.00           H  
ATOM   2688  HE2 GLU A 183      -6.491  -2.200  -5.978  1.00  0.00           H  
ATOM   2689  N   PRO A 184      -5.933  -9.005  -5.414  1.00  0.00           N  
ATOM   2690  CA  PRO A 184      -6.845 -10.068  -5.690  1.00  0.00           C  
ATOM   2691  C   PRO A 184      -7.246 -10.954  -4.460  1.00  0.00           C  
ATOM   2692  O   PRO A 184      -8.427 -11.451  -4.394  1.00  0.00           O  
ATOM   2693  CB  PRO A 184      -6.205 -10.887  -6.800  1.00  0.00           C  
ATOM   2694  CG  PRO A 184      -5.185  -9.976  -7.413  1.00  0.00           C  
ATOM   2695  CD  PRO A 184      -4.772  -9.058  -6.234  1.00  0.00           C  
ATOM   2696  HA  PRO A 184      -7.794  -9.600  -5.948  1.00  0.00           H  
ATOM   2697  HB3 PRO A 184      -6.901 -11.270  -7.546  1.00  0.00           H  
ATOM   2698  HB2 PRO A 184      -5.635 -11.666  -6.293  1.00  0.00           H  
ATOM   2699  HG3 PRO A 184      -5.663  -9.326  -8.145  1.00  0.00           H  
ATOM   2700  HG2 PRO A 184      -4.203 -10.301  -7.757  1.00  0.00           H  
ATOM   2701  HD2 PRO A 184      -3.916  -9.516  -5.738  1.00  0.00           H  
ATOM   2702  HD3 PRO A 184      -4.513  -8.070  -6.616  1.00  0.00           H  
ATOM   2703  N   TYR A 185      -6.357 -11.189  -3.486  1.00  0.00           N  
ATOM   2704  CA  TYR A 185      -6.595 -11.912  -2.252  1.00  0.00           C  
ATOM   2705  C   TYR A 185      -7.545 -11.135  -1.381  1.00  0.00           C  
ATOM   2706  O   TYR A 185      -8.469 -11.727  -0.922  1.00  0.00           O  
ATOM   2707  CB  TYR A 185      -5.285 -12.215  -1.512  1.00  0.00           C  
ATOM   2708  CG  TYR A 185      -4.551 -13.409  -2.042  1.00  0.00           C  
ATOM   2709  CD1 TYR A 185      -3.500 -13.253  -2.910  1.00  0.00           C  
ATOM   2710  CD2 TYR A 185      -4.933 -14.703  -1.697  1.00  0.00           C  
ATOM   2711  CE1 TYR A 185      -2.767 -14.364  -3.349  1.00  0.00           C  
ATOM   2712  CE2 TYR A 185      -4.284 -15.821  -2.204  1.00  0.00           C  
ATOM   2713  CZ  TYR A 185      -3.136 -15.706  -3.032  1.00  0.00           C  
ATOM   2714  OH  TYR A 185      -2.526 -16.721  -3.616  1.00  0.00           O  
ATOM   2715  H   TYR A 185      -5.482 -10.695  -3.593  1.00  0.00           H  
ATOM   2716  HA  TYR A 185      -7.077 -12.871  -2.444  1.00  0.00           H  
ATOM   2717  HB3 TYR A 185      -5.543 -12.512  -0.495  1.00  0.00           H  
ATOM   2718  HB2 TYR A 185      -4.610 -11.367  -1.392  1.00  0.00           H  
ATOM   2719  HD1 TYR A 185      -3.164 -12.271  -3.209  1.00  0.00           H  
ATOM   2720  HD2 TYR A 185      -5.846 -14.810  -1.128  1.00  0.00           H  
ATOM   2721  HE1 TYR A 185      -1.982 -14.157  -4.061  1.00  0.00           H  
ATOM   2722  HE2 TYR A 185      -4.687 -16.764  -1.864  1.00  0.00           H  
ATOM   2723  HH  TYR A 185      -1.609 -16.551  -3.846  1.00  0.00           H  
ATOM   2724  N   ASN A 186      -7.259  -9.858  -1.168  1.00  0.00           N  
ATOM   2725  CA  ASN A 186      -8.123  -9.033  -0.228  1.00  0.00           C  
ATOM   2726  C   ASN A 186      -9.541  -8.857  -0.720  1.00  0.00           C  
ATOM   2727  O   ASN A 186     -10.495  -9.159   0.021  1.00  0.00           O  
ATOM   2728  CB  ASN A 186      -7.461  -7.641   0.011  1.00  0.00           C  
ATOM   2729  CG  ASN A 186      -6.140  -7.581   0.696  1.00  0.00           C  
ATOM   2730  OD1 ASN A 186      -5.556  -8.642   0.928  1.00  0.00           O  
ATOM   2731  ND2 ASN A 186      -5.554  -6.399   0.911  1.00  0.00           N  
ATOM   2732  H   ASN A 186      -6.510  -9.404  -1.672  1.00  0.00           H  
ATOM   2733  HA  ASN A 186      -8.054  -9.529   0.740  1.00  0.00           H  
ATOM   2734  HB3 ASN A 186      -8.070  -6.853   0.453  1.00  0.00           H  
ATOM   2735  HB2 ASN A 186      -7.261  -7.225  -0.976  1.00  0.00           H  
ATOM   2736 HD22 ASN A 186      -4.568  -6.466   1.119  1.00  0.00           H  
ATOM   2737 HD21 ASN A 186      -5.911  -5.532   0.535  1.00  0.00           H  
ATOM   2738  N   ALA A 187      -9.703  -8.603  -2.066  1.00  0.00           N  
ATOM   2739  CA  ALA A 187     -11.024  -8.611  -2.702  1.00  0.00           C  
ATOM   2740  C   ALA A 187     -11.853  -9.921  -2.525  1.00  0.00           C  
ATOM   2741  O   ALA A 187     -12.985  -9.858  -2.152  1.00  0.00           O  
ATOM   2742  CB  ALA A 187     -10.981  -8.389  -4.260  1.00  0.00           C  
ATOM   2743  H   ALA A 187      -8.830  -8.632  -2.574  1.00  0.00           H  
ATOM   2744  HA  ALA A 187     -11.631  -7.827  -2.249  1.00  0.00           H  
ATOM   2745  HB1 ALA A 187     -10.139  -7.718  -4.429  1.00  0.00           H  
ATOM   2746  HB2 ALA A 187     -10.565  -9.252  -4.780  1.00  0.00           H  
ATOM   2747  HB3 ALA A 187     -11.864  -8.048  -4.800  1.00  0.00           H  
ATOM   2748  N   THR A 188     -11.263 -11.027  -3.017  1.00  0.00           N  
ATOM   2749  CA  THR A 188     -11.880 -12.314  -3.213  1.00  0.00           C  
ATOM   2750  C   THR A 188     -12.217 -12.933  -1.848  1.00  0.00           C  
ATOM   2751  O   THR A 188     -13.225 -13.576  -1.747  1.00  0.00           O  
ATOM   2752  CB  THR A 188     -10.952 -13.359  -3.940  1.00  0.00           C  
ATOM   2753  OG1 THR A 188     -10.606 -12.863  -5.174  1.00  0.00           O  
ATOM   2754  CG2 THR A 188     -11.582 -14.699  -4.139  1.00  0.00           C  
ATOM   2755  H   THR A 188     -10.386 -10.890  -3.499  1.00  0.00           H  
ATOM   2756  HA  THR A 188     -12.849 -12.242  -3.707  1.00  0.00           H  
ATOM   2757  HB  THR A 188     -10.018 -13.406  -3.380  1.00  0.00           H  
ATOM   2758  HG1 THR A 188      -9.761 -12.450  -4.981  1.00  0.00           H  
ATOM   2759 HG21 THR A 188     -11.130 -15.298  -4.929  1.00  0.00           H  
ATOM   2760 HG22 THR A 188     -11.652 -15.356  -3.271  1.00  0.00           H  
ATOM   2761 HG23 THR A 188     -12.582 -14.541  -4.544  1.00  0.00           H  
ATOM   2762  N   LEU A 189     -11.495 -12.596  -0.756  1.00  0.00           N  
ATOM   2763  CA  LEU A 189     -11.872 -12.846   0.688  1.00  0.00           C  
ATOM   2764  C   LEU A 189     -12.973 -11.920   1.227  1.00  0.00           C  
ATOM   2765  O   LEU A 189     -13.780 -12.395   2.088  1.00  0.00           O  
ATOM   2766  CB  LEU A 189     -10.629 -12.878   1.661  1.00  0.00           C  
ATOM   2767  CG  LEU A 189      -9.558 -13.890   1.350  1.00  0.00           C  
ATOM   2768  CD1 LEU A 189      -8.120 -13.536   1.773  1.00  0.00           C  
ATOM   2769  CD2 LEU A 189     -10.058 -15.262   1.854  1.00  0.00           C  
ATOM   2770  H   LEU A 189     -10.657 -12.033  -0.792  1.00  0.00           H  
ATOM   2771  HA  LEU A 189     -12.228 -13.874   0.751  1.00  0.00           H  
ATOM   2772  HB3 LEU A 189     -10.949 -12.926   2.702  1.00  0.00           H  
ATOM   2773  HB2 LEU A 189     -10.234 -11.865   1.589  1.00  0.00           H  
ATOM   2774  HG  LEU A 189      -9.404 -14.003   0.277  1.00  0.00           H  
ATOM   2775 HD11 LEU A 189      -7.480 -13.579   0.892  1.00  0.00           H  
ATOM   2776 HD12 LEU A 189      -8.008 -12.535   2.189  1.00  0.00           H  
ATOM   2777 HD13 LEU A 189      -7.726 -14.215   2.529  1.00  0.00           H  
ATOM   2778 HD21 LEU A 189     -11.037 -15.290   2.332  1.00  0.00           H  
ATOM   2779 HD22 LEU A 189     -10.084 -16.002   1.054  1.00  0.00           H  
ATOM   2780 HD23 LEU A 189      -9.465 -15.683   2.667  1.00  0.00           H  
ATOM   2781  N   SER A 190     -13.176 -10.714   0.675  1.00  0.00           N  
ATOM   2782  CA  SER A 190     -14.130  -9.767   1.130  1.00  0.00           C  
ATOM   2783  C   SER A 190     -15.475 -10.037   0.565  1.00  0.00           C  
ATOM   2784  O   SER A 190     -16.404 -10.056   1.366  1.00  0.00           O  
ATOM   2785  CB  SER A 190     -13.670  -8.198   0.861  1.00  0.00           C  
ATOM   2786  OG  SER A 190     -12.455  -8.139   1.597  1.00  0.00           O  
ATOM   2787  H   SER A 190     -12.435 -10.324   0.110  1.00  0.00           H  
ATOM   2788  HA  SER A 190     -14.166  -9.810   2.219  1.00  0.00           H  
ATOM   2789  HB3 SER A 190     -14.321  -7.449   1.311  1.00  0.00           H  
ATOM   2790  HB2 SER A 190     -13.455  -7.986  -0.186  1.00  0.00           H  
ATOM   2791  HG  SER A 190     -11.806  -8.542   1.015  1.00  0.00           H  
ATOM   2792  N   VAL A 191     -15.645 -10.419  -0.744  1.00  0.00           N  
ATOM   2793  CA  VAL A 191     -16.896 -10.966  -1.373  1.00  0.00           C  
ATOM   2794  C   VAL A 191     -17.415 -12.133  -0.576  1.00  0.00           C  
ATOM   2795  O   VAL A 191     -18.632 -12.250  -0.412  1.00  0.00           O  
ATOM   2796  CB  VAL A 191     -16.713 -11.303  -2.876  1.00  0.00           C  
ATOM   2797  CG1 VAL A 191     -17.885 -12.183  -3.472  1.00  0.00           C  
ATOM   2798  CG2 VAL A 191     -16.557  -9.999  -3.774  1.00  0.00           C  
ATOM   2799  H   VAL A 191     -14.836 -10.398  -1.348  1.00  0.00           H  
ATOM   2800  HA  VAL A 191     -17.693 -10.225  -1.433  1.00  0.00           H  
ATOM   2801  HB  VAL A 191     -15.761 -11.822  -2.992  1.00  0.00           H  
ATOM   2802 HG11 VAL A 191     -17.762 -13.111  -2.913  1.00  0.00           H  
ATOM   2803 HG12 VAL A 191     -18.940 -11.926  -3.387  1.00  0.00           H  
ATOM   2804 HG13 VAL A 191     -17.535 -12.343  -4.492  1.00  0.00           H  
ATOM   2805 HG21 VAL A 191     -17.460  -9.391  -3.841  1.00  0.00           H  
ATOM   2806 HG22 VAL A 191     -15.849  -9.351  -3.257  1.00  0.00           H  
ATOM   2807 HG23 VAL A 191     -16.139 -10.215  -4.757  1.00  0.00           H  
ATOM   2808  N   HIS A 192     -16.528 -13.047  -0.090  1.00  0.00           N  
ATOM   2809  CA  HIS A 192     -16.738 -14.210   0.692  1.00  0.00           C  
ATOM   2810  C   HIS A 192     -17.289 -13.745   2.060  1.00  0.00           C  
ATOM   2811  O   HIS A 192     -18.196 -14.411   2.501  1.00  0.00           O  
ATOM   2812  CB  HIS A 192     -15.457 -15.079   0.711  1.00  0.00           C  
ATOM   2813  CG  HIS A 192     -15.118 -15.892   1.903  1.00  0.00           C  
ATOM   2814  ND1 HIS A 192     -15.292 -17.235   1.919  1.00  0.00           N  
ATOM   2815  CD2 HIS A 192     -14.376 -15.528   2.968  1.00  0.00           C  
ATOM   2816  CE1 HIS A 192     -14.718 -17.675   3.054  1.00  0.00           C  
ATOM   2817  NE2 HIS A 192     -13.959 -16.738   3.585  1.00  0.00           N  
ATOM   2818  H   HIS A 192     -15.573 -12.789  -0.295  1.00  0.00           H  
ATOM   2819  HA  HIS A 192     -17.457 -14.830   0.157  1.00  0.00           H  
ATOM   2820  HB3 HIS A 192     -14.549 -14.481   0.629  1.00  0.00           H  
ATOM   2821  HB2 HIS A 192     -15.469 -15.736  -0.159  1.00  0.00           H  
ATOM   2822  HD2 HIS A 192     -13.938 -14.568   3.197  1.00  0.00           H  
ATOM   2823  HE1 HIS A 192     -14.689 -18.718   3.333  1.00  0.00           H  
ATOM   2824  HE2 HIS A 192     -13.435 -16.982   4.413  1.00  0.00           H  
ATOM   2825  N   GLN A 193     -16.669 -12.737   2.716  1.00  0.00           N  
ATOM   2826  CA  GLN A 193     -17.184 -12.282   3.958  1.00  0.00           C  
ATOM   2827  C   GLN A 193     -18.456 -11.407   3.806  1.00  0.00           C  
ATOM   2828  O   GLN A 193     -19.282 -11.536   4.678  1.00  0.00           O  
ATOM   2829  CB  GLN A 193     -16.074 -11.508   4.769  1.00  0.00           C  
ATOM   2830  CG  GLN A 193     -15.106 -12.478   5.561  1.00  0.00           C  
ATOM   2831  CD  GLN A 193     -15.641 -13.085   6.874  1.00  0.00           C  
ATOM   2832  OE1 GLN A 193     -15.816 -12.412   7.872  1.00  0.00           O  
ATOM   2833  NE2 GLN A 193     -15.800 -14.430   6.938  1.00  0.00           N  
ATOM   2834  H   GLN A 193     -15.899 -12.239   2.294  1.00  0.00           H  
ATOM   2835  HA  GLN A 193     -17.324 -13.196   4.536  1.00  0.00           H  
ATOM   2836  HB3 GLN A 193     -16.668 -10.933   5.479  1.00  0.00           H  
ATOM   2837  HB2 GLN A 193     -15.568 -10.781   4.133  1.00  0.00           H  
ATOM   2838  HG3 GLN A 193     -14.259 -11.835   5.800  1.00  0.00           H  
ATOM   2839  HG2 GLN A 193     -14.602 -13.199   4.916  1.00  0.00           H  
ATOM   2840 HE22 GLN A 193     -16.068 -14.909   7.786  1.00  0.00           H  
ATOM   2841 HE21 GLN A 193     -15.781 -14.977   6.089  1.00  0.00           H  
ATOM   2842  N   LEU A 194     -18.598 -10.602   2.742  1.00  0.00           N  
ATOM   2843  CA  LEU A 194     -19.801  -9.783   2.453  1.00  0.00           C  
ATOM   2844  C   LEU A 194     -21.039 -10.663   2.349  1.00  0.00           C  
ATOM   2845  O   LEU A 194     -21.926 -10.542   3.198  1.00  0.00           O  
ATOM   2846  CB  LEU A 194     -19.663  -8.951   1.115  1.00  0.00           C  
ATOM   2847  CG  LEU A 194     -18.604  -7.821   1.057  1.00  0.00           C  
ATOM   2848  CD1 LEU A 194     -18.076  -7.578  -0.391  1.00  0.00           C  
ATOM   2849  CD2 LEU A 194     -19.120  -6.512   1.606  1.00  0.00           C  
ATOM   2850  H   LEU A 194     -17.849 -10.576   2.066  1.00  0.00           H  
ATOM   2851  HA  LEU A 194     -19.976  -9.190   3.350  1.00  0.00           H  
ATOM   2852  HB3 LEU A 194     -20.656  -8.510   1.024  1.00  0.00           H  
ATOM   2853  HB2 LEU A 194     -19.628  -9.622   0.257  1.00  0.00           H  
ATOM   2854  HG  LEU A 194     -17.770  -8.183   1.658  1.00  0.00           H  
ATOM   2855 HD11 LEU A 194     -17.065  -7.967  -0.517  1.00  0.00           H  
ATOM   2856 HD12 LEU A 194     -18.784  -7.989  -1.111  1.00  0.00           H  
ATOM   2857 HD13 LEU A 194     -18.067  -6.538  -0.718  1.00  0.00           H  
ATOM   2858 HD21 LEU A 194     -19.996  -6.624   2.245  1.00  0.00           H  
ATOM   2859 HD22 LEU A 194     -18.422  -6.037   2.296  1.00  0.00           H  
ATOM   2860 HD23 LEU A 194     -19.348  -5.772   0.838  1.00  0.00           H  
ATOM   2861  N   VAL A 195     -21.067 -11.557   1.323  1.00  0.00           N  
ATOM   2862  CA  VAL A 195     -22.270 -12.305   0.951  1.00  0.00           C  
ATOM   2863  C   VAL A 195     -23.015 -13.103   2.050  1.00  0.00           C  
ATOM   2864  O   VAL A 195     -24.186 -13.308   1.882  1.00  0.00           O  
ATOM   2865  CB  VAL A 195     -21.928 -13.365  -0.200  1.00  0.00           C  
ATOM   2866  CG1 VAL A 195     -20.913 -14.383   0.208  1.00  0.00           C  
ATOM   2867  CG2 VAL A 195     -23.116 -14.092  -0.921  1.00  0.00           C  
ATOM   2868  H   VAL A 195     -20.196 -11.734   0.843  1.00  0.00           H  
ATOM   2869  HA  VAL A 195     -23.076 -11.651   0.620  1.00  0.00           H  
ATOM   2870  HB  VAL A 195     -21.409 -12.747  -0.931  1.00  0.00           H  
ATOM   2871 HG11 VAL A 195     -21.454 -15.208   0.673  1.00  0.00           H  
ATOM   2872 HG12 VAL A 195     -20.374 -14.745  -0.668  1.00  0.00           H  
ATOM   2873 HG13 VAL A 195     -20.130 -14.029   0.878  1.00  0.00           H  
ATOM   2874 HG21 VAL A 195     -23.844 -14.511  -0.227  1.00  0.00           H  
ATOM   2875 HG22 VAL A 195     -23.630 -13.283  -1.440  1.00  0.00           H  
ATOM   2876 HG23 VAL A 195     -22.800 -14.829  -1.659  1.00  0.00           H  
ATOM   2877  N   GLU A 196     -22.317 -13.453   3.150  1.00  0.00           N  
ATOM   2878  CA  GLU A 196     -22.914 -14.149   4.267  1.00  0.00           C  
ATOM   2879  C   GLU A 196     -23.359 -13.132   5.326  1.00  0.00           C  
ATOM   2880  O   GLU A 196     -24.463 -13.318   5.931  1.00  0.00           O  
ATOM   2881  CB  GLU A 196     -21.813 -15.033   4.880  1.00  0.00           C  
ATOM   2882  CG  GLU A 196     -21.279 -16.194   3.989  1.00  0.00           C  
ATOM   2883  CD  GLU A 196     -22.147 -17.345   3.584  1.00  0.00           C  
ATOM   2884  OE1 GLU A 196     -23.280 -17.481   4.058  1.00  0.00           O  
ATOM   2885  OE2 GLU A 196     -21.685 -18.159   2.730  1.00  0.00           O1-
ATOM   2886  H   GLU A 196     -21.352 -13.174   3.255  1.00  0.00           H  
ATOM   2887  HA  GLU A 196     -23.765 -14.753   3.951  1.00  0.00           H  
ATOM   2888  HB3 GLU A 196     -22.299 -15.457   5.758  1.00  0.00           H  
ATOM   2889  HB2 GLU A 196     -20.908 -14.511   5.192  1.00  0.00           H  
ATOM   2890  HG3 GLU A 196     -20.536 -16.639   4.650  1.00  0.00           H  
ATOM   2891  HG2 GLU A 196     -20.723 -15.767   3.154  1.00  0.00           H  
ATOM   2892  N   ASN A 197     -22.461 -12.217   5.733  1.00  0.00           N  
ATOM   2893  CA  ASN A 197     -22.766 -11.184   6.686  1.00  0.00           C  
ATOM   2894  C   ASN A 197     -23.439  -9.827   6.234  1.00  0.00           C  
ATOM   2895  O   ASN A 197     -24.176  -9.373   7.061  1.00  0.00           O  
ATOM   2896  CB  ASN A 197     -21.427 -10.694   7.284  1.00  0.00           C  
ATOM   2897  CG  ASN A 197     -20.743 -11.761   8.150  1.00  0.00           C  
ATOM   2898  OD1 ASN A 197     -21.366 -12.326   9.064  1.00  0.00           O  
ATOM   2899  ND2 ASN A 197     -19.466 -11.893   7.932  1.00  0.00           N  
ATOM   2900  H   ASN A 197     -21.533 -12.242   5.335  1.00  0.00           H  
ATOM   2901  HA  ASN A 197     -23.343 -11.599   7.512  1.00  0.00           H  
ATOM   2902  HB3 ASN A 197     -21.463  -9.770   7.862  1.00  0.00           H  
ATOM   2903  HB2 ASN A 197     -20.834 -10.450   6.402  1.00  0.00           H  
ATOM   2904 HD22 ASN A 197     -18.787 -12.409   8.473  1.00  0.00           H  
ATOM   2905 HD21 ASN A 197     -19.199 -11.358   7.118  1.00  0.00           H  
ATOM   2906  N   THR A 198     -23.327  -9.254   5.041  1.00  0.00           N  
ATOM   2907  CA  THR A 198     -23.980  -7.953   4.743  1.00  0.00           C  
ATOM   2908  C   THR A 198     -25.385  -8.095   4.104  1.00  0.00           C  
ATOM   2909  O   THR A 198     -25.861  -9.187   3.795  1.00  0.00           O  
ATOM   2910  CB  THR A 198     -22.982  -7.158   3.890  1.00  0.00           C  
ATOM   2911  OG1 THR A 198     -23.284  -5.746   3.980  1.00  0.00           O  
ATOM   2912  CG2 THR A 198     -23.067  -7.497   2.450  1.00  0.00           C  
ATOM   2913  H   THR A 198     -22.861  -9.666   4.245  1.00  0.00           H  
ATOM   2914  HA  THR A 198     -24.040  -7.282   5.600  1.00  0.00           H  
ATOM   2915  HB  THR A 198     -21.980  -7.237   4.311  1.00  0.00           H  
ATOM   2916  HG1 THR A 198     -22.672  -5.213   3.467  1.00  0.00           H  
ATOM   2917 HG21 THR A 198     -22.209  -7.232   1.834  1.00  0.00           H  
ATOM   2918 HG22 THR A 198     -23.165  -8.583   2.460  1.00  0.00           H  
ATOM   2919 HG23 THR A 198     -23.976  -7.054   2.044  1.00  0.00           H  
ATOM   2920  N   ASP A 199     -26.067  -6.947   4.038  1.00  0.00           N  
ATOM   2921  CA  ASP A 199     -27.487  -6.875   3.539  1.00  0.00           C  
ATOM   2922  C   ASP A 199     -27.433  -6.313   2.172  1.00  0.00           C  
ATOM   2923  O   ASP A 199     -28.261  -6.675   1.308  1.00  0.00           O  
ATOM   2924  CB  ASP A 199     -28.476  -6.091   4.391  1.00  0.00           C  
ATOM   2925  CG  ASP A 199     -28.579  -6.679   5.800  1.00  0.00           C  
ATOM   2926  OD1 ASP A 199     -29.275  -7.714   5.858  1.00  0.00           O  
ATOM   2927  OD2 ASP A 199     -27.887  -6.248   6.810  1.00  0.00           O1-
ATOM   2928  H   ASP A 199     -25.559  -6.156   4.405  1.00  0.00           H  
ATOM   2929  HA  ASP A 199     -27.900  -7.883   3.503  1.00  0.00           H  
ATOM   2930  HB3 ASP A 199     -29.452  -5.962   3.924  1.00  0.00           H  
ATOM   2931  HB2 ASP A 199     -28.233  -5.031   4.475  1.00  0.00           H  
ATOM   2932  N   GLU A 200     -26.526  -5.313   1.864  1.00  0.00           N  
ATOM   2933  CA  GLU A 200     -26.540  -4.457   0.688  1.00  0.00           C  
ATOM   2934  C   GLU A 200     -25.061  -4.116   0.360  1.00  0.00           C  
ATOM   2935  O   GLU A 200     -24.526  -3.383   1.188  1.00  0.00           O  
ATOM   2936  CB  GLU A 200     -27.467  -3.196   0.933  1.00  0.00           C  
ATOM   2937  CG  GLU A 200     -28.878  -3.429   1.358  1.00  0.00           C  
ATOM   2938  CD  GLU A 200     -29.785  -2.189   1.353  1.00  0.00           C  
ATOM   2939  OE1 GLU A 200     -29.850  -1.438   2.329  1.00  0.00           O  
ATOM   2940  OE2 GLU A 200     -30.602  -2.060   0.274  1.00  0.00           O  
ATOM   2941  H   GLU A 200     -25.918  -5.035   2.621  1.00  0.00           H  
ATOM   2942  HA  GLU A 200     -26.899  -5.044  -0.157  1.00  0.00           H  
ATOM   2943  HB3 GLU A 200     -27.483  -2.651  -0.011  1.00  0.00           H  
ATOM   2944  HB2 GLU A 200     -27.062  -2.492   1.659  1.00  0.00           H  
ATOM   2945  HG3 GLU A 200     -28.861  -3.821   2.374  1.00  0.00           H  
ATOM   2946  HG2 GLU A 200     -29.309  -4.202   0.722  1.00  0.00           H  
ATOM   2947  HE2 GLU A 200     -31.043  -1.209   0.222  1.00  0.00           H  
ATOM   2948  N   THR A 201     -24.529  -4.551  -0.777  1.00  0.00           N  
ATOM   2949  CA  THR A 201     -23.161  -4.358  -1.253  1.00  0.00           C  
ATOM   2950  C   THR A 201     -23.339  -3.518  -2.541  1.00  0.00           C  
ATOM   2951  O   THR A 201     -23.797  -3.911  -3.615  1.00  0.00           O  
ATOM   2952  CB  THR A 201     -22.522  -5.654  -1.641  1.00  0.00           C  
ATOM   2953  OG1 THR A 201     -22.556  -6.369  -0.477  1.00  0.00           O  
ATOM   2954  CG2 THR A 201     -21.025  -5.489  -2.083  1.00  0.00           C  
ATOM   2955  H   THR A 201     -25.078  -5.071  -1.447  1.00  0.00           H  
ATOM   2956  HA  THR A 201     -22.529  -3.932  -0.474  1.00  0.00           H  
ATOM   2957  HB  THR A 201     -23.137  -6.250  -2.314  1.00  0.00           H  
ATOM   2958  HG1 THR A 201     -23.450  -6.668  -0.299  1.00  0.00           H  
ATOM   2959 HG21 THR A 201     -20.921  -5.076  -3.086  1.00  0.00           H  
ATOM   2960 HG22 THR A 201     -20.398  -4.848  -1.462  1.00  0.00           H  
ATOM   2961 HG23 THR A 201     -20.493  -6.435  -2.189  1.00  0.00           H  
ATOM   2962  N   TYR A 202     -23.004  -2.208  -2.322  1.00  0.00           N  
ATOM   2963  CA  TYR A 202     -22.847  -1.306  -3.496  1.00  0.00           C  
ATOM   2964  C   TYR A 202     -21.428  -1.408  -4.030  1.00  0.00           C  
ATOM   2965  O   TYR A 202     -20.500  -1.272  -3.240  1.00  0.00           O  
ATOM   2966  CB  TYR A 202     -23.189   0.125  -3.048  1.00  0.00           C  
ATOM   2967  CG  TYR A 202     -24.545   0.303  -2.383  1.00  0.00           C  
ATOM   2968  CD1 TYR A 202     -24.764  -0.107  -1.045  1.00  0.00           C  
ATOM   2969  CD2 TYR A 202     -25.643   0.860  -3.112  1.00  0.00           C  
ATOM   2970  CE1 TYR A 202     -25.998   0.017  -0.403  1.00  0.00           C  
ATOM   2971  CE2 TYR A 202     -26.866   1.067  -2.429  1.00  0.00           C  
ATOM   2972  CZ  TYR A 202     -27.030   0.587  -1.113  1.00  0.00           C  
ATOM   2973  OH  TYR A 202     -28.219   0.788  -0.540  1.00  0.00           O  
ATOM   2974  H   TYR A 202     -22.617  -1.896  -1.443  1.00  0.00           H  
ATOM   2975  HA  TYR A 202     -23.586  -1.597  -4.243  1.00  0.00           H  
ATOM   2976  HB3 TYR A 202     -23.298   0.732  -3.946  1.00  0.00           H  
ATOM   2977  HB2 TYR A 202     -22.407   0.571  -2.433  1.00  0.00           H  
ATOM   2978  HD1 TYR A 202     -24.048  -0.593  -0.399  1.00  0.00           H  
ATOM   2979  HD2 TYR A 202     -25.526   1.021  -4.174  1.00  0.00           H  
ATOM   2980  HE1 TYR A 202     -26.055  -0.315   0.623  1.00  0.00           H  
ATOM   2981  HE2 TYR A 202     -27.780   1.474  -2.836  1.00  0.00           H  
ATOM   2982  HH  TYR A 202     -29.001   1.188  -0.926  1.00  0.00           H  
ATOM   2983  N   CYS A 203     -21.309  -1.831  -5.310  1.00  0.00           N  
ATOM   2984  CA  CYS A 203     -20.048  -2.359  -5.972  1.00  0.00           C  
ATOM   2985  C   CYS A 203     -19.606  -1.235  -6.930  1.00  0.00           C  
ATOM   2986  O   CYS A 203     -20.020  -1.241  -8.040  1.00  0.00           O  
ATOM   2987  CB  CYS A 203     -20.424  -3.637  -6.791  1.00  0.00           C  
ATOM   2988  SG  CYS A 203     -21.089  -4.916  -5.725  1.00  0.00           S  
ATOM   2989  H   CYS A 203     -22.199  -2.021  -5.746  1.00  0.00           H  
ATOM   2990  HA  CYS A 203     -19.214  -2.683  -5.350  1.00  0.00           H  
ATOM   2991  HB3 CYS A 203     -19.677  -4.020  -7.486  1.00  0.00           H  
ATOM   2992  HB2 CYS A 203     -21.310  -3.415  -7.385  1.00  0.00           H  
ATOM   2993  HG  CYS A 203     -21.946  -4.187  -5.006  1.00  0.00           H  
ATOM   2994  N   ILE A 204     -18.776  -0.276  -6.492  1.00  0.00           N  
ATOM   2995  CA  ILE A 204     -18.183   0.844  -7.270  1.00  0.00           C  
ATOM   2996  C   ILE A 204     -16.880   0.413  -7.969  1.00  0.00           C  
ATOM   2997  O   ILE A 204     -15.962  -0.014  -7.282  1.00  0.00           O  
ATOM   2998  CB  ILE A 204     -17.930   2.024  -6.185  1.00  0.00           C  
ATOM   2999  CG1 ILE A 204     -19.217   2.422  -5.501  1.00  0.00           C  
ATOM   3000  CG2 ILE A 204     -17.209   3.297  -6.616  1.00  0.00           C  
ATOM   3001  CD1 ILE A 204     -19.135   2.879  -4.027  1.00  0.00           C  
ATOM   3002  H   ILE A 204     -18.395  -0.430  -5.569  1.00  0.00           H  
ATOM   3003  HA  ILE A 204     -18.883   1.106  -8.064  1.00  0.00           H  
ATOM   3004  HB  ILE A 204     -17.260   1.619  -5.426  1.00  0.00           H  
ATOM   3005 HG13 ILE A 204     -19.856   1.539  -5.514  1.00  0.00           H  
ATOM   3006 HG12 ILE A 204     -19.831   3.190  -5.972  1.00  0.00           H  
ATOM   3007 HG21 ILE A 204     -17.045   4.024  -5.819  1.00  0.00           H  
ATOM   3008 HG22 ILE A 204     -16.154   3.171  -6.862  1.00  0.00           H  
ATOM   3009 HG23 ILE A 204     -17.691   3.722  -7.496  1.00  0.00           H  
ATOM   3010 HD11 ILE A 204     -19.011   2.050  -3.330  1.00  0.00           H  
ATOM   3011 HD12 ILE A 204     -18.221   3.445  -3.845  1.00  0.00           H  
ATOM   3012 HD13 ILE A 204     -19.896   3.574  -3.670  1.00  0.00           H  
ATOM   3013  N   ASP A 205     -16.775   0.638  -9.274  1.00  0.00           N  
ATOM   3014  CA  ASP A 205     -15.492   0.524 -10.022  1.00  0.00           C  
ATOM   3015  C   ASP A 205     -14.738   1.882 -10.026  1.00  0.00           C  
ATOM   3016  O   ASP A 205     -15.355   2.902 -10.399  1.00  0.00           O  
ATOM   3017  CB  ASP A 205     -15.873  -0.005 -11.460  1.00  0.00           C  
ATOM   3018  CG  ASP A 205     -14.657  -0.372 -12.272  1.00  0.00           C  
ATOM   3019  OD1 ASP A 205     -13.937  -1.346 -11.996  1.00  0.00           O  
ATOM   3020  OD2 ASP A 205     -14.140   0.423 -13.062  1.00  0.00           O1-
ATOM   3021  H   ASP A 205     -17.601   0.931  -9.776  1.00  0.00           H  
ATOM   3022  HA  ASP A 205     -14.741  -0.106  -9.545  1.00  0.00           H  
ATOM   3023  HB3 ASP A 205     -16.439   0.789 -11.948  1.00  0.00           H  
ATOM   3024  HB2 ASP A 205     -16.489  -0.888 -11.290  1.00  0.00           H  
ATOM   3025  N   ASN A 206     -13.409   1.845  -9.748  1.00  0.00           N  
ATOM   3026  CA  ASN A 206     -12.509   2.992  -9.914  1.00  0.00           C  
ATOM   3027  C   ASN A 206     -12.351   3.539 -11.354  1.00  0.00           C  
ATOM   3028  O   ASN A 206     -12.152   4.745 -11.454  1.00  0.00           O  
ATOM   3029  CB  ASN A 206     -11.062   2.675  -9.444  1.00  0.00           C  
ATOM   3030  CG  ASN A 206     -10.822   2.025  -8.098  1.00  0.00           C  
ATOM   3031  OD1 ASN A 206     -11.097   0.832  -7.987  1.00  0.00           O  
ATOM   3032  ND2 ASN A 206     -10.258   2.720  -7.100  1.00  0.00           N  
ATOM   3033  H   ASN A 206     -13.166   1.026  -9.209  1.00  0.00           H  
ATOM   3034  HA  ASN A 206     -12.952   3.801  -9.333  1.00  0.00           H  
ATOM   3035  HB3 ASN A 206     -10.605   3.664  -9.482  1.00  0.00           H  
ATOM   3036  HB2 ASN A 206     -10.547   2.088 -10.205  1.00  0.00           H  
ATOM   3037 HD22 ASN A 206     -10.011   2.347  -6.195  1.00  0.00           H  
ATOM   3038 HD21 ASN A 206     -10.016   3.697  -7.188  1.00  0.00           H  
ATOM   3039  N   GLU A 207     -12.242   2.702 -12.375  1.00  0.00           N  
ATOM   3040  CA  GLU A 207     -12.056   3.202 -13.803  1.00  0.00           C  
ATOM   3041  C   GLU A 207     -13.311   3.823 -14.423  1.00  0.00           C  
ATOM   3042  O   GLU A 207     -13.286   4.941 -14.892  1.00  0.00           O  
ATOM   3043  CB  GLU A 207     -11.501   2.053 -14.674  1.00  0.00           C  
ATOM   3044  CG  GLU A 207     -11.008   2.441 -16.129  1.00  0.00           C  
ATOM   3045  CD  GLU A 207     -10.838   1.316 -17.167  1.00  0.00           C  
ATOM   3046  OE1 GLU A 207     -10.440   1.656 -18.333  1.00  0.00           O  
ATOM   3047  OE2 GLU A 207     -11.085   0.100 -16.933  1.00  0.00           O1-
ATOM   3048  H   GLU A 207     -12.304   1.711 -12.194  1.00  0.00           H  
ATOM   3049  HA  GLU A 207     -11.336   4.016 -13.715  1.00  0.00           H  
ATOM   3050  HB3 GLU A 207     -12.162   1.188 -14.630  1.00  0.00           H  
ATOM   3051  HB2 GLU A 207     -10.666   1.636 -14.112  1.00  0.00           H  
ATOM   3052  HG3 GLU A 207     -10.124   3.078 -16.136  1.00  0.00           H  
ATOM   3053  HG2 GLU A 207     -11.767   3.051 -16.619  1.00  0.00           H  
ATOM   3054  N   ALA A 208     -14.508   3.200 -14.241  1.00  0.00           N  
ATOM   3055  CA  ALA A 208     -15.829   3.729 -14.682  1.00  0.00           C  
ATOM   3056  C   ALA A 208     -16.195   5.088 -14.031  1.00  0.00           C  
ATOM   3057  O   ALA A 208     -16.809   5.893 -14.726  1.00  0.00           O  
ATOM   3058  CB  ALA A 208     -16.864   2.769 -14.304  1.00  0.00           C  
ATOM   3059  H   ALA A 208     -14.482   2.265 -13.861  1.00  0.00           H  
ATOM   3060  HA  ALA A 208     -15.793   3.772 -15.771  1.00  0.00           H  
ATOM   3061  HB1 ALA A 208     -17.818   3.016 -14.770  1.00  0.00           H  
ATOM   3062  HB2 ALA A 208     -16.581   1.727 -14.456  1.00  0.00           H  
ATOM   3063  HB3 ALA A 208     -17.008   2.737 -13.224  1.00  0.00           H  
ATOM   3064  N   LEU A 209     -15.618   5.361 -12.824  1.00  0.00           N  
ATOM   3065  CA  LEU A 209     -15.762   6.566 -12.087  1.00  0.00           C  
ATOM   3066  C   LEU A 209     -14.795   7.653 -12.634  1.00  0.00           C  
ATOM   3067  O   LEU A 209     -15.159   8.760 -12.961  1.00  0.00           O  
ATOM   3068  CB  LEU A 209     -15.644   6.255 -10.585  1.00  0.00           C  
ATOM   3069  CG  LEU A 209     -15.338   7.343  -9.527  1.00  0.00           C  
ATOM   3070  CD1 LEU A 209     -16.598   8.307  -9.286  1.00  0.00           C  
ATOM   3071  CD2 LEU A 209     -14.731   6.653  -8.273  1.00  0.00           C  
ATOM   3072  H   LEU A 209     -14.985   4.712 -12.378  1.00  0.00           H  
ATOM   3073  HA  LEU A 209     -16.763   6.990 -12.160  1.00  0.00           H  
ATOM   3074  HB3 LEU A 209     -14.685   5.739 -10.628  1.00  0.00           H  
ATOM   3075  HB2 LEU A 209     -16.300   5.462 -10.226  1.00  0.00           H  
ATOM   3076  HG  LEU A 209     -14.604   8.033  -9.945  1.00  0.00           H  
ATOM   3077 HD11 LEU A 209     -16.299   9.355  -9.321  1.00  0.00           H  
ATOM   3078 HD12 LEU A 209     -17.296   8.265 -10.122  1.00  0.00           H  
ATOM   3079 HD13 LEU A 209     -16.985   8.159  -8.278  1.00  0.00           H  
ATOM   3080 HD21 LEU A 209     -14.899   5.579  -8.201  1.00  0.00           H  
ATOM   3081 HD22 LEU A 209     -13.665   6.828  -8.131  1.00  0.00           H  
ATOM   3082 HD23 LEU A 209     -15.265   7.125  -7.448  1.00  0.00           H  
ATOM   3083  N   TYR A 210     -13.479   7.268 -12.826  1.00  0.00           N  
ATOM   3084  CA  TYR A 210     -12.448   8.137 -13.343  1.00  0.00           C  
ATOM   3085  C   TYR A 210     -12.672   8.544 -14.836  1.00  0.00           C  
ATOM   3086  O   TYR A 210     -12.223   9.661 -15.322  1.00  0.00           O  
ATOM   3087  CB  TYR A 210     -11.051   7.470 -13.081  1.00  0.00           C  
ATOM   3088  CG  TYR A 210      -9.873   8.097 -13.857  1.00  0.00           C  
ATOM   3089  CD1 TYR A 210      -9.035   9.031 -13.195  1.00  0.00           C  
ATOM   3090  CD2 TYR A 210      -9.612   7.731 -15.204  1.00  0.00           C  
ATOM   3091  CE1 TYR A 210      -7.853   9.455 -13.774  1.00  0.00           C  
ATOM   3092  CE2 TYR A 210      -8.481   8.255 -15.877  1.00  0.00           C  
ATOM   3093  CZ  TYR A 210      -7.591   9.048 -15.093  1.00  0.00           C  
ATOM   3094  OH  TYR A 210      -6.492   9.628 -15.683  1.00  0.00           O  
ATOM   3095  H   TYR A 210     -13.376   6.272 -12.698  1.00  0.00           H  
ATOM   3096  HA  TYR A 210     -12.327   9.101 -12.848  1.00  0.00           H  
ATOM   3097  HB3 TYR A 210     -11.223   6.476 -13.494  1.00  0.00           H  
ATOM   3098  HB2 TYR A 210     -10.792   7.377 -12.027  1.00  0.00           H  
ATOM   3099  HD1 TYR A 210      -9.219   9.377 -12.189  1.00  0.00           H  
ATOM   3100  HD2 TYR A 210     -10.263   7.126 -15.816  1.00  0.00           H  
ATOM   3101  HE1 TYR A 210      -7.226  10.202 -13.309  1.00  0.00           H  
ATOM   3102  HE2 TYR A 210      -8.221   7.976 -16.887  1.00  0.00           H  
ATOM   3103  HH  TYR A 210      -6.267   9.186 -16.505  1.00  0.00           H  
ATOM   3104  N   ASP A 211     -13.509   7.726 -15.517  1.00  0.00           N  
ATOM   3105  CA  ASP A 211     -13.902   7.896 -16.895  1.00  0.00           C  
ATOM   3106  C   ASP A 211     -15.108   8.792 -17.105  1.00  0.00           C  
ATOM   3107  O   ASP A 211     -15.123   9.531 -18.036  1.00  0.00           O  
ATOM   3108  CB  ASP A 211     -14.092   6.516 -17.524  1.00  0.00           C  
ATOM   3109  CG  ASP A 211     -12.927   5.642 -17.962  1.00  0.00           C  
ATOM   3110  OD1 ASP A 211     -11.810   6.093 -18.032  1.00  0.00           O  
ATOM   3111  OD2 ASP A 211     -13.330   4.511 -18.459  1.00  0.00           O1-
ATOM   3112  H   ASP A 211     -13.542   6.773 -15.183  1.00  0.00           H  
ATOM   3113  HA  ASP A 211     -13.064   8.398 -17.377  1.00  0.00           H  
ATOM   3114  HB3 ASP A 211     -14.681   6.687 -18.425  1.00  0.00           H  
ATOM   3115  HB2 ASP A 211     -14.637   5.961 -16.761  1.00  0.00           H  
ATOM   3116  N   ILE A 212     -16.037   8.876 -16.131  1.00  0.00           N  
ATOM   3117  CA  ILE A 212     -17.061   9.912 -15.934  1.00  0.00           C  
ATOM   3118  C   ILE A 212     -16.341  11.217 -15.625  1.00  0.00           C  
ATOM   3119  O   ILE A 212     -16.706  12.315 -16.158  1.00  0.00           O  
ATOM   3120  CB  ILE A 212     -18.230   9.574 -14.910  1.00  0.00           C  
ATOM   3121  CG1 ILE A 212     -19.155   8.432 -15.276  1.00  0.00           C  
ATOM   3122  CG2 ILE A 212     -19.080  10.831 -14.417  1.00  0.00           C  
ATOM   3123  CD1 ILE A 212     -19.820   7.801 -13.969  1.00  0.00           C  
ATOM   3124  H   ILE A 212     -15.914   8.354 -15.276  1.00  0.00           H  
ATOM   3125  HA  ILE A 212     -17.483  10.116 -16.918  1.00  0.00           H  
ATOM   3126  HB  ILE A 212     -17.691   9.259 -14.016  1.00  0.00           H  
ATOM   3127 HG13 ILE A 212     -18.789   7.572 -15.835  1.00  0.00           H  
ATOM   3128 HG12 ILE A 212     -19.961   8.754 -15.935  1.00  0.00           H  
ATOM   3129 HG21 ILE A 212     -19.855  10.595 -13.688  1.00  0.00           H  
ATOM   3130 HG22 ILE A 212     -18.490  11.513 -13.804  1.00  0.00           H  
ATOM   3131 HG23 ILE A 212     -19.528  11.386 -15.241  1.00  0.00           H  
ATOM   3132 HD11 ILE A 212     -19.607   8.376 -13.068  1.00  0.00           H  
ATOM   3133 HD12 ILE A 212     -20.884   7.834 -14.205  1.00  0.00           H  
ATOM   3134 HD13 ILE A 212     -19.582   6.738 -13.921  1.00  0.00           H  
ATOM   3135  N   CYS A 213     -15.272  11.162 -14.839  1.00  0.00           N  
ATOM   3136  CA  CYS A 213     -14.648  12.372 -14.385  1.00  0.00           C  
ATOM   3137  C   CYS A 213     -13.961  13.065 -15.571  1.00  0.00           C  
ATOM   3138  O   CYS A 213     -14.163  14.248 -15.769  1.00  0.00           O  
ATOM   3139  CB  CYS A 213     -13.612  12.230 -13.286  1.00  0.00           C  
ATOM   3140  SG  CYS A 213     -14.456  11.444 -11.900  1.00  0.00           S  
ATOM   3141  H   CYS A 213     -15.001  10.269 -14.451  1.00  0.00           H  
ATOM   3142  HA  CYS A 213     -15.500  12.967 -14.056  1.00  0.00           H  
ATOM   3143  HB3 CYS A 213     -13.162  13.190 -13.033  1.00  0.00           H  
ATOM   3144  HB2 CYS A 213     -12.698  11.753 -13.641  1.00  0.00           H  
ATOM   3145  HG  CYS A 213     -14.792  10.439 -12.713  1.00  0.00           H  
ATOM   3146  N   PHE A 214     -13.164  12.310 -16.366  1.00  0.00           N  
ATOM   3147  CA  PHE A 214     -12.498  12.887 -17.503  1.00  0.00           C  
ATOM   3148  C   PHE A 214     -13.388  13.592 -18.585  1.00  0.00           C  
ATOM   3149  O   PHE A 214     -12.989  14.646 -19.069  1.00  0.00           O  
ATOM   3150  CB  PHE A 214     -11.477  11.891 -18.131  1.00  0.00           C  
ATOM   3151  CG  PHE A 214     -10.613  12.484 -19.191  1.00  0.00           C  
ATOM   3152  CD1 PHE A 214      -9.670  13.497 -18.895  1.00  0.00           C  
ATOM   3153  CD2 PHE A 214     -10.734  12.189 -20.525  1.00  0.00           C  
ATOM   3154  CE1 PHE A 214      -8.906  14.176 -19.861  1.00  0.00           C  
ATOM   3155  CE2 PHE A 214      -9.996  12.770 -21.530  1.00  0.00           C  
ATOM   3156  CZ  PHE A 214      -9.048  13.763 -21.155  1.00  0.00           C  
ATOM   3157  H   PHE A 214     -12.841  11.365 -16.218  1.00  0.00           H  
ATOM   3158  HA  PHE A 214     -11.921  13.731 -17.126  1.00  0.00           H  
ATOM   3159  HB3 PHE A 214     -11.963  10.974 -18.465  1.00  0.00           H  
ATOM   3160  HB2 PHE A 214     -10.749  11.737 -17.335  1.00  0.00           H  
ATOM   3161  HD1 PHE A 214      -9.536  13.919 -17.910  1.00  0.00           H  
ATOM   3162  HD2 PHE A 214     -11.395  11.439 -20.933  1.00  0.00           H  
ATOM   3163  HE1 PHE A 214      -8.236  14.978 -19.587  1.00  0.00           H  
ATOM   3164  HE2 PHE A 214     -10.143  12.448 -22.550  1.00  0.00           H  
ATOM   3165  HZ  PHE A 214      -8.482  14.334 -21.876  1.00  0.00           H  
ATOM   3166  N   ARG A 215     -14.587  13.090 -18.994  1.00  0.00           N  
ATOM   3167  CA  ARG A 215     -15.595  13.829 -19.724  1.00  0.00           C  
ATOM   3168  C   ARG A 215     -16.275  14.982 -19.020  1.00  0.00           C  
ATOM   3169  O   ARG A 215     -16.625  15.987 -19.652  1.00  0.00           O  
ATOM   3170  CB  ARG A 215     -16.644  12.745 -20.097  1.00  0.00           C  
ATOM   3171  CG  ARG A 215     -16.143  11.451 -20.800  1.00  0.00           C  
ATOM   3172  CD  ARG A 215     -17.220  10.504 -21.258  1.00  0.00           C  
ATOM   3173  NE  ARG A 215     -18.031  10.013 -20.131  1.00  0.00           N  
ATOM   3174  CZ  ARG A 215     -19.239  10.454 -19.638  1.00  0.00           C  
ATOM   3175  NH1 ARG A 215     -19.732  11.543 -20.098  1.00  0.00           N  
ATOM   3176  NH2 ARG A 215     -19.845   9.856 -18.623  1.00  0.00           N1+
ATOM   3177  H   ARG A 215     -14.868  12.181 -18.657  1.00  0.00           H  
ATOM   3178  HA  ARG A 215     -15.157  14.204 -20.650  1.00  0.00           H  
ATOM   3179  HB3 ARG A 215     -17.373  13.303 -20.685  1.00  0.00           H  
ATOM   3180  HB2 ARG A 215     -17.086  12.501 -19.131  1.00  0.00           H  
ATOM   3181  HG3 ARG A 215     -15.649  10.964 -19.961  1.00  0.00           H  
ATOM   3182  HG2 ARG A 215     -15.415  11.740 -21.559  1.00  0.00           H  
ATOM   3183  HD3 ARG A 215     -16.801   9.677 -21.831  1.00  0.00           H  
ATOM   3184  HD2 ARG A 215     -17.924  11.060 -21.877  1.00  0.00           H  
ATOM   3185  HE  ARG A 215     -17.678   9.256 -19.563  1.00  0.00           H  
ATOM   3186 HH12 ARG A 215     -20.463  12.024 -19.594  1.00  0.00           H  
ATOM   3187 HH11 ARG A 215     -19.548  11.736 -21.072  1.00  0.00           H  
ATOM   3188 HH22 ARG A 215     -20.644  10.332 -18.229  1.00  0.00           H  
ATOM   3189 HH21 ARG A 215     -19.759   8.900 -18.311  1.00  0.00           H  
ATOM   3190  N   THR A 216     -16.397  14.847 -17.678  1.00  0.00           N  
ATOM   3191  CA  THR A 216     -16.916  15.935 -16.812  1.00  0.00           C  
ATOM   3192  C   THR A 216     -16.073  17.240 -16.803  1.00  0.00           C  
ATOM   3193  O   THR A 216     -16.702  18.326 -16.860  1.00  0.00           O  
ATOM   3194  CB  THR A 216     -17.070  15.499 -15.304  1.00  0.00           C  
ATOM   3195  OG1 THR A 216     -17.982  14.392 -15.252  1.00  0.00           O  
ATOM   3196  CG2 THR A 216     -17.784  16.613 -14.485  1.00  0.00           C  
ATOM   3197  H   THR A 216     -16.060  13.995 -17.255  1.00  0.00           H  
ATOM   3198  HA  THR A 216     -17.866  16.263 -17.236  1.00  0.00           H  
ATOM   3199  HB  THR A 216     -16.152  15.148 -14.833  1.00  0.00           H  
ATOM   3200  HG1 THR A 216     -17.479  13.683 -15.660  1.00  0.00           H  
ATOM   3201 HG21 THR A 216     -18.681  16.935 -15.015  1.00  0.00           H  
ATOM   3202 HG22 THR A 216     -18.180  16.162 -13.575  1.00  0.00           H  
ATOM   3203 HG23 THR A 216     -17.147  17.480 -14.308  1.00  0.00           H  
ATOM   3204  N   LEU A 217     -14.738  17.035 -16.711  1.00  0.00           N  
ATOM   3205  CA  LEU A 217     -13.859  18.186 -16.455  1.00  0.00           C  
ATOM   3206  C   LEU A 217     -13.282  18.536 -17.801  1.00  0.00           C  
ATOM   3207  O   LEU A 217     -12.522  19.502 -18.127  1.00  0.00           O  
ATOM   3208  CB  LEU A 217     -12.649  17.735 -15.611  1.00  0.00           C  
ATOM   3209  CG  LEU A 217     -13.012  17.071 -14.243  1.00  0.00           C  
ATOM   3210  CD1 LEU A 217     -11.824  16.229 -13.798  1.00  0.00           C  
ATOM   3211  CD2 LEU A 217     -13.552  18.000 -13.167  1.00  0.00           C  
ATOM   3212  H   LEU A 217     -14.388  16.087 -16.717  1.00  0.00           H  
ATOM   3213  HA  LEU A 217     -14.388  19.026 -16.004  1.00  0.00           H  
ATOM   3214  HXT LEU A 217     -13.539  17.768 -18.531  1.00  0.00           H  
ATOM   3215  HB3 LEU A 217     -11.957  18.549 -15.394  1.00  0.00           H  
ATOM   3216  HB2 LEU A 217     -12.020  17.036 -16.162  1.00  0.00           H  
ATOM   3217  HG  LEU A 217     -13.792  16.338 -14.447  1.00  0.00           H  
ATOM   3218 HD11 LEU A 217     -11.599  16.424 -12.749  1.00  0.00           H  
ATOM   3219 HD12 LEU A 217     -12.037  15.160 -13.775  1.00  0.00           H  
ATOM   3220 HD13 LEU A 217     -10.929  16.324 -14.412  1.00  0.00           H  
ATOM   3221 HD21 LEU A 217     -14.639  17.960 -13.098  1.00  0.00           H  
ATOM   3222 HD22 LEU A 217     -13.187  17.668 -12.195  1.00  0.00           H  
ATOM   3223 HD23 LEU A 217     -13.295  19.047 -13.327  1.00  0.00           H  
ATOM   3224  N   LEU A 219      -8.513  22.705 -16.899  1.00  0.00           N1+
ATOM   3225  CA  LEU A 219      -7.766  21.494 -16.356  1.00  0.00           C  
ATOM   3226  C   LEU A 219      -8.650  20.202 -16.414  1.00  0.00           C  
ATOM   3227  O   LEU A 219      -9.536  19.988 -15.597  1.00  0.00           O  
ATOM   3228  CB  LEU A 219      -7.093  21.757 -14.971  1.00  0.00           C  
ATOM   3229  CG  LEU A 219      -6.243  20.653 -14.479  1.00  0.00           C  
ATOM   3230  CD1 LEU A 219      -4.924  20.401 -15.230  1.00  0.00           C  
ATOM   3231  CD2 LEU A 219      -5.933  20.970 -13.027  1.00  0.00           C  
ATOM   3232  H1  LEU A 219      -9.162  22.501 -17.646  1.00  0.00           H  
ATOM   3233  H2  LEU A 219      -8.936  23.212 -16.135  1.00  0.00           H  
ATOM   3234  H3  LEU A 219      -7.890  23.405 -17.276  1.00  0.00           H  
ATOM   3235  HA  LEU A 219      -6.882  21.556 -16.991  1.00  0.00           H  
ATOM   3236  HB3 LEU A 219      -7.929  21.961 -14.302  1.00  0.00           H  
ATOM   3237  HB2 LEU A 219      -6.591  22.725 -14.968  1.00  0.00           H  
ATOM   3238  HG  LEU A 219      -6.771  19.700 -14.454  1.00  0.00           H  
ATOM   3239 HD11 LEU A 219      -4.627  21.205 -15.903  1.00  0.00           H  
ATOM   3240 HD12 LEU A 219      -4.101  20.148 -14.563  1.00  0.00           H  
ATOM   3241 HD13 LEU A 219      -4.944  19.657 -16.027  1.00  0.00           H  
ATOM   3242 HD21 LEU A 219      -5.806  19.993 -12.560  1.00  0.00           H  
ATOM   3243 HD22 LEU A 219      -5.018  21.546 -12.889  1.00  0.00           H  
ATOM   3244 HD23 LEU A 219      -6.664  21.503 -12.419  1.00  0.00           H  
ATOM   3245  N   THR A 220      -8.392  19.455 -17.411  1.00  0.00           N  
ATOM   3246  CA  THR A 220      -9.135  18.253 -17.795  1.00  0.00           C  
ATOM   3247  C   THR A 220      -8.782  17.040 -16.950  1.00  0.00           C  
ATOM   3248  O   THR A 220      -9.602  16.145 -16.802  1.00  0.00           O  
ATOM   3249  CB  THR A 220      -8.948  17.875 -19.298  1.00  0.00           C  
ATOM   3250  OG1 THR A 220      -7.633  17.480 -19.560  1.00  0.00           O  
ATOM   3251  CG2 THR A 220      -9.190  19.091 -20.255  1.00  0.00           C  
ATOM   3252  H   THR A 220      -7.641  19.773 -18.007  1.00  0.00           H  
ATOM   3253  HA  THR A 220     -10.191  18.465 -17.627  1.00  0.00           H  
ATOM   3254  HB  THR A 220      -9.604  17.055 -19.590  1.00  0.00           H  
ATOM   3255  HG1 THR A 220      -7.069  18.257 -19.575  1.00  0.00           H  
ATOM   3256 HG21 THR A 220      -9.106  18.659 -21.253  1.00  0.00           H  
ATOM   3257 HG22 THR A 220     -10.224  19.435 -20.268  1.00  0.00           H  
ATOM   3258 HG23 THR A 220      -8.482  19.916 -20.174  1.00  0.00           H  
ATOM   3259  N   THR A 221      -7.604  16.937 -16.354  1.00  0.00           N  
ATOM   3260  CA  THR A 221      -7.073  15.773 -15.590  1.00  0.00           C  
ATOM   3261  C   THR A 221      -7.854  15.537 -14.304  1.00  0.00           C  
ATOM   3262  O   THR A 221      -7.955  16.395 -13.462  1.00  0.00           O  
ATOM   3263  CB  THR A 221      -5.585  16.057 -15.182  1.00  0.00           C  
ATOM   3264  OG1 THR A 221      -4.942  16.885 -16.120  1.00  0.00           O  
ATOM   3265  CG2 THR A 221      -4.821  14.801 -15.037  1.00  0.00           C  
ATOM   3266  H   THR A 221      -6.897  17.638 -16.522  1.00  0.00           H  
ATOM   3267  HA  THR A 221      -7.162  14.946 -16.294  1.00  0.00           H  
ATOM   3268  HB  THR A 221      -5.491  16.532 -14.206  1.00  0.00           H  
ATOM   3269  HG1 THR A 221      -4.025  16.867 -15.835  1.00  0.00           H  
ATOM   3270 HG21 THR A 221      -4.870  14.279 -15.993  1.00  0.00           H  
ATOM   3271 HG22 THR A 221      -3.785  15.051 -14.812  1.00  0.00           H  
ATOM   3272 HG23 THR A 221      -5.268  14.180 -14.261  1.00  0.00           H  
ATOM   3273  N   PRO A 222      -8.425  14.298 -14.113  1.00  0.00           N  
ATOM   3274  CA  PRO A 222      -8.965  13.937 -12.764  1.00  0.00           C  
ATOM   3275  C   PRO A 222      -7.995  13.942 -11.568  1.00  0.00           C  
ATOM   3276  O   PRO A 222      -7.065  13.117 -11.636  1.00  0.00           O  
ATOM   3277  CB  PRO A 222      -9.602  12.547 -12.966  1.00  0.00           C  
ATOM   3278  CG  PRO A 222      -9.801  12.448 -14.420  1.00  0.00           C  
ATOM   3279  CD  PRO A 222      -8.618  13.218 -15.042  1.00  0.00           C  
ATOM   3280  HA  PRO A 222      -9.713  14.672 -12.466  1.00  0.00           H  
ATOM   3281  HB3 PRO A 222     -10.434  12.352 -12.289  1.00  0.00           H  
ATOM   3282  HB2 PRO A 222      -8.884  11.746 -12.789  1.00  0.00           H  
ATOM   3283  HG3 PRO A 222     -10.822  12.796 -14.578  1.00  0.00           H  
ATOM   3284  HG2 PRO A 222      -9.767  11.391 -14.687  1.00  0.00           H  
ATOM   3285  HD2 PRO A 222      -7.749  12.561 -15.010  1.00  0.00           H  
ATOM   3286  HD3 PRO A 222      -8.853  13.408 -16.089  1.00  0.00           H  
ATOM   3287  N   THR A 223      -8.289  14.712 -10.494  1.00  0.00           N  
ATOM   3288  CA  THR A 223      -7.782  14.610  -9.170  1.00  0.00           C  
ATOM   3289  C   THR A 223      -8.734  13.814  -8.227  1.00  0.00           C  
ATOM   3290  O   THR A 223      -9.910  13.739  -8.472  1.00  0.00           O  
ATOM   3291  CB  THR A 223      -7.586  16.060  -8.656  1.00  0.00           C  
ATOM   3292  OG1 THR A 223      -8.801  16.792  -8.388  1.00  0.00           O  
ATOM   3293  CG2 THR A 223      -6.605  16.875  -9.552  1.00  0.00           C  
ATOM   3294  H   THR A 223      -9.109  15.275 -10.668  1.00  0.00           H  
ATOM   3295  HA  THR A 223      -6.877  14.013  -9.059  1.00  0.00           H  
ATOM   3296  HB  THR A 223      -7.098  15.984  -7.684  1.00  0.00           H  
ATOM   3297  HG1 THR A 223      -9.362  16.753  -9.166  1.00  0.00           H  
ATOM   3298 HG21 THR A 223      -6.147  17.728  -9.052  1.00  0.00           H  
ATOM   3299 HG22 THR A 223      -5.775  16.267  -9.913  1.00  0.00           H  
ATOM   3300 HG23 THR A 223      -7.204  17.184 -10.409  1.00  0.00           H  
ATOM   3301  N   TYR A 224      -8.150  13.168  -7.151  1.00  0.00           N  
ATOM   3302  CA  TYR A 224      -8.884  12.219  -6.279  1.00  0.00           C  
ATOM   3303  C   TYR A 224     -10.135  12.754  -5.573  1.00  0.00           C  
ATOM   3304  O   TYR A 224     -11.055  11.968  -5.360  1.00  0.00           O  
ATOM   3305  CB  TYR A 224      -7.982  11.607  -5.184  1.00  0.00           C  
ATOM   3306  CG  TYR A 224      -7.106  10.361  -5.476  1.00  0.00           C  
ATOM   3307  CD1 TYR A 224      -7.703   9.297  -6.220  1.00  0.00           C  
ATOM   3308  CD2 TYR A 224      -5.860  10.198  -4.792  1.00  0.00           C  
ATOM   3309  CE1 TYR A 224      -6.948   8.121  -6.396  1.00  0.00           C  
ATOM   3310  CE2 TYR A 224      -5.243   8.961  -4.796  1.00  0.00           C  
ATOM   3311  CZ  TYR A 224      -5.799   7.895  -5.619  1.00  0.00           C  
ATOM   3312  OH  TYR A 224      -5.070   6.746  -5.729  1.00  0.00           O  
ATOM   3313  H   TYR A 224      -7.190  13.374  -6.916  1.00  0.00           H  
ATOM   3314  HA  TYR A 224      -9.144  11.482  -7.039  1.00  0.00           H  
ATOM   3315  HB3 TYR A 224      -8.542  11.223  -4.331  1.00  0.00           H  
ATOM   3316  HB2 TYR A 224      -7.353  12.432  -4.850  1.00  0.00           H  
ATOM   3317  HD1 TYR A 224      -8.623   9.347  -6.784  1.00  0.00           H  
ATOM   3318  HD2 TYR A 224      -5.395  11.010  -4.252  1.00  0.00           H  
ATOM   3319  HE1 TYR A 224      -7.390   7.344  -7.001  1.00  0.00           H  
ATOM   3320  HE2 TYR A 224      -4.292   8.864  -4.294  1.00  0.00           H  
ATOM   3321  HH  TYR A 224      -4.532   6.503  -4.971  1.00  0.00           H  
ATOM   3322  N   GLY A 225     -10.095  14.036  -5.206  1.00  0.00           N  
ATOM   3323  CA  GLY A 225     -11.241  14.752  -4.683  1.00  0.00           C  
ATOM   3324  C   GLY A 225     -12.419  14.701  -5.708  1.00  0.00           C  
ATOM   3325  O   GLY A 225     -13.526  14.667  -5.240  1.00  0.00           O  
ATOM   3326  H   GLY A 225      -9.177  14.413  -5.396  1.00  0.00           H  
ATOM   3327  HA3 GLY A 225     -10.924  15.779  -4.505  1.00  0.00           H  
ATOM   3328  HA2 GLY A 225     -11.586  14.304  -3.751  1.00  0.00           H  
ATOM   3329  N   ASP A 226     -12.232  14.754  -7.036  1.00  0.00           N  
ATOM   3330  CA  ASP A 226     -13.259  14.779  -8.140  1.00  0.00           C  
ATOM   3331  C   ASP A 226     -13.931  13.375  -8.277  1.00  0.00           C  
ATOM   3332  O   ASP A 226     -15.159  13.332  -8.250  1.00  0.00           O  
ATOM   3333  CB  ASP A 226     -12.836  15.215  -9.510  1.00  0.00           C  
ATOM   3334  CG  ASP A 226     -11.906  16.447  -9.565  1.00  0.00           C  
ATOM   3335  OD1 ASP A 226     -10.836  16.310 -10.222  1.00  0.00           O  
ATOM   3336  OD2 ASP A 226     -12.308  17.482  -9.000  1.00  0.00           O1-
ATOM   3337  H   ASP A 226     -11.303  14.744  -7.434  1.00  0.00           H  
ATOM   3338  HA  ASP A 226     -14.151  15.357  -7.899  1.00  0.00           H  
ATOM   3339  HB3 ASP A 226     -13.647  15.511 -10.176  1.00  0.00           H  
ATOM   3340  HB2 ASP A 226     -12.377  14.335  -9.959  1.00  0.00           H  
ATOM   3341  N   LEU A 227     -13.195  12.267  -8.250  1.00  0.00           N  
ATOM   3342  CA  LEU A 227     -13.613  10.889  -8.014  1.00  0.00           C  
ATOM   3343  C   LEU A 227     -14.529  10.870  -6.719  1.00  0.00           C  
ATOM   3344  O   LEU A 227     -15.652  10.333  -6.797  1.00  0.00           O  
ATOM   3345  CB  LEU A 227     -12.402  10.018  -7.862  1.00  0.00           C  
ATOM   3346  CG  LEU A 227     -11.716   9.628  -9.191  1.00  0.00           C  
ATOM   3347  CD1 LEU A 227     -10.657  10.763  -9.636  1.00  0.00           C  
ATOM   3348  CD2 LEU A 227     -11.028   8.193  -9.185  1.00  0.00           C  
ATOM   3349  H   LEU A 227     -12.188  12.330  -8.195  1.00  0.00           H  
ATOM   3350  HA  LEU A 227     -14.173  10.503  -8.866  1.00  0.00           H  
ATOM   3351  HB3 LEU A 227     -12.622   9.015  -7.495  1.00  0.00           H  
ATOM   3352  HB2 LEU A 227     -11.718  10.416  -7.112  1.00  0.00           H  
ATOM   3353  HG  LEU A 227     -12.517   9.654  -9.930  1.00  0.00           H  
ATOM   3354 HD11 LEU A 227      -9.706  10.248  -9.776  1.00  0.00           H  
ATOM   3355 HD12 LEU A 227     -10.976  11.276 -10.543  1.00  0.00           H  
ATOM   3356 HD13 LEU A 227     -10.498  11.454  -8.808  1.00  0.00           H  
ATOM   3357 HD21 LEU A 227     -11.616   7.458  -9.735  1.00  0.00           H  
ATOM   3358 HD22 LEU A 227     -10.055   8.175  -9.675  1.00  0.00           H  
ATOM   3359 HD23 LEU A 227     -10.929   7.676  -8.231  1.00  0.00           H  
ATOM   3360  N   ASN A 228     -14.018  11.337  -5.544  1.00  0.00           N  
ATOM   3361  CA  ASN A 228     -14.726  11.218  -4.307  1.00  0.00           C  
ATOM   3362  C   ASN A 228     -16.019  11.985  -4.307  1.00  0.00           C  
ATOM   3363  O   ASN A 228     -16.993  11.441  -3.815  1.00  0.00           O  
ATOM   3364  CB  ASN A 228     -13.819  11.594  -3.147  1.00  0.00           C  
ATOM   3365  CG  ASN A 228     -12.624  10.774  -2.918  1.00  0.00           C  
ATOM   3366  OD1 ASN A 228     -12.387   9.807  -3.564  1.00  0.00           O  
ATOM   3367  ND2 ASN A 228     -11.784  11.249  -1.990  1.00  0.00           N  
ATOM   3368  H   ASN A 228     -13.068  11.662  -5.434  1.00  0.00           H  
ATOM   3369  HA  ASN A 228     -15.014  10.185  -4.109  1.00  0.00           H  
ATOM   3370  HB3 ASN A 228     -14.313  11.656  -2.178  1.00  0.00           H  
ATOM   3371  HB2 ASN A 228     -13.495  12.612  -3.362  1.00  0.00           H  
ATOM   3372 HD22 ASN A 228     -10.852  10.942  -1.749  1.00  0.00           H  
ATOM   3373 HD21 ASN A 228     -12.101  12.165  -1.707  1.00  0.00           H  
ATOM   3374  N   HIS A 229     -15.960  13.204  -4.917  1.00  0.00           N  
ATOM   3375  CA  HIS A 229     -17.121  14.101  -5.175  1.00  0.00           C  
ATOM   3376  C   HIS A 229     -18.244  13.335  -5.875  1.00  0.00           C  
ATOM   3377  O   HIS A 229     -19.340  13.232  -5.324  1.00  0.00           O  
ATOM   3378  CB  HIS A 229     -16.818  15.403  -5.857  1.00  0.00           C  
ATOM   3379  CG  HIS A 229     -18.033  16.138  -6.283  1.00  0.00           C  
ATOM   3380  ND1 HIS A 229     -18.421  16.262  -7.613  1.00  0.00           N  
ATOM   3381  CD2 HIS A 229     -19.006  16.809  -5.572  1.00  0.00           C  
ATOM   3382  CE1 HIS A 229     -19.420  17.063  -7.720  1.00  0.00           C  
ATOM   3383  NE2 HIS A 229     -19.854  17.420  -6.515  1.00  0.00           N  
ATOM   3384  H   HIS A 229     -15.040  13.503  -5.209  1.00  0.00           H  
ATOM   3385  HA  HIS A 229     -17.567  14.154  -4.182  1.00  0.00           H  
ATOM   3386  HB3 HIS A 229     -16.216  15.274  -6.757  1.00  0.00           H  
ATOM   3387  HB2 HIS A 229     -16.198  16.025  -5.212  1.00  0.00           H  
ATOM   3388  HD2 HIS A 229     -19.120  17.100  -4.538  1.00  0.00           H  
ATOM   3389  HE1 HIS A 229     -19.808  17.179  -8.721  1.00  0.00           H  
ATOM   3390  HE2 HIS A 229     -20.671  17.962  -6.275  1.00  0.00           H  
ATOM   3391  N   LEU A 230     -17.893  12.687  -7.007  1.00  0.00           N  
ATOM   3392  CA  LEU A 230     -18.927  12.052  -7.871  1.00  0.00           C  
ATOM   3393  C   LEU A 230     -19.464  10.732  -7.350  1.00  0.00           C  
ATOM   3394  O   LEU A 230     -20.531  10.352  -7.745  1.00  0.00           O  
ATOM   3395  CB  LEU A 230     -18.478  11.970  -9.316  1.00  0.00           C  
ATOM   3396  CG  LEU A 230     -18.530  13.272 -10.052  1.00  0.00           C  
ATOM   3397  CD1 LEU A 230     -17.643  13.089 -11.272  1.00  0.00           C  
ATOM   3398  CD2 LEU A 230     -19.996  13.733 -10.329  1.00  0.00           C  
ATOM   3399  H   LEU A 230     -16.952  12.704  -7.374  1.00  0.00           H  
ATOM   3400  HA  LEU A 230     -19.811  12.690  -7.851  1.00  0.00           H  
ATOM   3401  HB3 LEU A 230     -19.127  11.236  -9.794  1.00  0.00           H  
ATOM   3402  HB2 LEU A 230     -17.451  11.606  -9.317  1.00  0.00           H  
ATOM   3403  HG  LEU A 230     -18.104  14.020  -9.383  1.00  0.00           H  
ATOM   3404 HD11 LEU A 230     -18.210  13.457 -12.127  1.00  0.00           H  
ATOM   3405 HD12 LEU A 230     -16.811  13.792 -11.225  1.00  0.00           H  
ATOM   3406 HD13 LEU A 230     -17.411  12.043 -11.471  1.00  0.00           H  
ATOM   3407 HD21 LEU A 230     -20.672  12.878 -10.351  1.00  0.00           H  
ATOM   3408 HD22 LEU A 230     -20.399  14.459  -9.623  1.00  0.00           H  
ATOM   3409 HD23 LEU A 230     -20.166  14.221 -11.289  1.00  0.00           H  
ATOM   3410  N   VAL A 231     -18.810   9.969  -6.461  1.00  0.00           N  
ATOM   3411  CA  VAL A 231     -19.533   8.930  -5.741  1.00  0.00           C  
ATOM   3412  C   VAL A 231     -20.365   9.408  -4.555  1.00  0.00           C  
ATOM   3413  O   VAL A 231     -21.444   8.858  -4.253  1.00  0.00           O  
ATOM   3414  CB  VAL A 231     -18.617   7.701  -5.252  1.00  0.00           C  
ATOM   3415  CG1 VAL A 231     -17.577   8.136  -4.176  1.00  0.00           C  
ATOM   3416  CG2 VAL A 231     -19.371   6.430  -4.838  1.00  0.00           C  
ATOM   3417  H   VAL A 231     -17.910  10.276  -6.122  1.00  0.00           H  
ATOM   3418  HA  VAL A 231     -20.165   8.392  -6.448  1.00  0.00           H  
ATOM   3419  HB  VAL A 231     -18.153   7.425  -6.199  1.00  0.00           H  
ATOM   3420 HG11 VAL A 231     -18.096   8.369  -3.246  1.00  0.00           H  
ATOM   3421 HG12 VAL A 231     -16.999   7.226  -4.009  1.00  0.00           H  
ATOM   3422 HG13 VAL A 231     -16.913   8.942  -4.490  1.00  0.00           H  
ATOM   3423 HG21 VAL A 231     -20.033   6.063  -5.622  1.00  0.00           H  
ATOM   3424 HG22 VAL A 231     -18.728   5.584  -4.598  1.00  0.00           H  
ATOM   3425 HG23 VAL A 231     -20.007   6.587  -3.967  1.00  0.00           H  
ATOM   3426  N   SER A 232     -19.943  10.565  -4.015  1.00  0.00           N  
ATOM   3427  CA  SER A 232     -20.570  11.277  -2.917  1.00  0.00           C  
ATOM   3428  C   SER A 232     -21.870  11.931  -3.373  1.00  0.00           C  
ATOM   3429  O   SER A 232     -22.821  11.938  -2.617  1.00  0.00           O  
ATOM   3430  CB  SER A 232     -19.659  12.291  -2.210  1.00  0.00           C  
ATOM   3431  OG  SER A 232     -18.678  11.630  -1.459  1.00  0.00           O  
ATOM   3432  H   SER A 232     -19.036  10.953  -4.231  1.00  0.00           H  
ATOM   3433  HA  SER A 232     -20.686  10.443  -2.225  1.00  0.00           H  
ATOM   3434  HB3 SER A 232     -20.280  12.829  -1.493  1.00  0.00           H  
ATOM   3435  HB2 SER A 232     -19.150  12.995  -2.868  1.00  0.00           H  
ATOM   3436  HG  SER A 232     -18.013  11.239  -2.030  1.00  0.00           H  
ATOM   3437  N   ALA A 233     -21.934  12.432  -4.589  1.00  0.00           N  
ATOM   3438  CA  ALA A 233     -23.147  12.987  -5.223  1.00  0.00           C  
ATOM   3439  C   ALA A 233     -24.277  11.871  -5.466  1.00  0.00           C  
ATOM   3440  O   ALA A 233     -25.464  12.217  -5.585  1.00  0.00           O  
ATOM   3441  CB  ALA A 233     -22.753  13.646  -6.546  1.00  0.00           C  
ATOM   3442  H   ALA A 233     -21.070  12.722  -5.024  1.00  0.00           H  
ATOM   3443  HA  ALA A 233     -23.561  13.799  -4.625  1.00  0.00           H  
ATOM   3444  HB1 ALA A 233     -21.992  14.396  -6.334  1.00  0.00           H  
ATOM   3445  HB2 ALA A 233     -22.313  12.923  -7.234  1.00  0.00           H  
ATOM   3446  HB3 ALA A 233     -23.515  14.100  -7.180  1.00  0.00           H  
ATOM   3447  N   THR A 234     -23.739  10.698  -5.691  1.00  0.00           N  
ATOM   3448  CA  THR A 234     -24.488   9.470  -5.894  1.00  0.00           C  
ATOM   3449  C   THR A 234     -24.902   8.818  -4.509  1.00  0.00           C  
ATOM   3450  O   THR A 234     -26.032   8.428  -4.453  1.00  0.00           O  
ATOM   3451  CB  THR A 234     -23.653   8.418  -6.798  1.00  0.00           C  
ATOM   3452  OG1 THR A 234     -23.172   9.035  -7.951  1.00  0.00           O  
ATOM   3453  CG2 THR A 234     -24.418   7.231  -7.189  1.00  0.00           C  
ATOM   3454  H   THR A 234     -22.742  10.570  -5.589  1.00  0.00           H  
ATOM   3455  HA  THR A 234     -25.415   9.662  -6.434  1.00  0.00           H  
ATOM   3456  HB  THR A 234     -22.804   8.147  -6.171  1.00  0.00           H  
ATOM   3457  HG1 THR A 234     -22.405   9.563  -7.718  1.00  0.00           H  
ATOM   3458 HG21 THR A 234     -23.847   6.509  -7.772  1.00  0.00           H  
ATOM   3459 HG22 THR A 234     -25.017   6.865  -6.355  1.00  0.00           H  
ATOM   3460 HG23 THR A 234     -25.153   7.612  -7.898  1.00  0.00           H  
ATOM   3461  N   MET A 235     -24.104   9.053  -3.480  1.00  0.00           N  
ATOM   3462  CA  MET A 235     -24.372   8.817  -2.035  1.00  0.00           C  
ATOM   3463  C   MET A 235     -25.440   9.753  -1.512  1.00  0.00           C  
ATOM   3464  O   MET A 235     -26.441   9.271  -0.983  1.00  0.00           O  
ATOM   3465  CB  MET A 235     -23.053   8.939  -1.197  1.00  0.00           C  
ATOM   3466  CG  MET A 235     -22.176   7.704  -1.079  1.00  0.00           C  
ATOM   3467  SD  MET A 235     -21.440   7.535   0.505  1.00  0.00           S  
ATOM   3468  CE  MET A 235     -22.756   6.987   1.605  1.00  0.00           C  
ATOM   3469  H   MET A 235     -23.191   9.435  -3.681  1.00  0.00           H  
ATOM   3470  HA  MET A 235     -24.779   7.816  -1.886  1.00  0.00           H  
ATOM   3471  HB3 MET A 235     -23.400   9.235  -0.207  1.00  0.00           H  
ATOM   3472  HB2 MET A 235     -22.469   9.778  -1.576  1.00  0.00           H  
ATOM   3473  HG3 MET A 235     -21.411   7.829  -1.845  1.00  0.00           H  
ATOM   3474  HG2 MET A 235     -22.804   6.827  -1.234  1.00  0.00           H  
ATOM   3475  HE1 MET A 235     -23.284   7.900   1.880  1.00  0.00           H  
ATOM   3476  HE2 MET A 235     -23.530   6.457   1.050  1.00  0.00           H  
ATOM   3477  HE3 MET A 235     -22.382   6.392   2.438  1.00  0.00           H  
ATOM   3478  N   SER A 236     -25.359  11.051  -1.755  1.00  0.00           N  
ATOM   3479  CA  SER A 236     -26.285  12.023  -1.576  1.00  0.00           C  
ATOM   3480  C   SER A 236     -27.590  11.693  -2.301  1.00  0.00           C  
ATOM   3481  O   SER A 236     -28.667  11.815  -1.759  1.00  0.00           O  
ATOM   3482  CB  SER A 236     -25.679  13.444  -1.807  1.00  0.00           C  
ATOM   3483  OG  SER A 236     -26.628  14.510  -1.619  1.00  0.00           O  
ATOM   3484  H   SER A 236     -24.476  11.351  -2.143  1.00  0.00           H  
ATOM   3485  HA  SER A 236     -26.559  11.901  -0.528  1.00  0.00           H  
ATOM   3486  HB3 SER A 236     -25.192  13.501  -2.781  1.00  0.00           H  
ATOM   3487  HB2 SER A 236     -24.823  13.432  -1.133  1.00  0.00           H  
ATOM   3488  HG  SER A 236     -26.254  15.392  -1.554  1.00  0.00           H  
ATOM   3489  N   GLY A 237     -27.489  11.147  -3.525  1.00  0.00           N  
ATOM   3490  CA  GLY A 237     -28.680  10.796  -4.277  1.00  0.00           C  
ATOM   3491  C   GLY A 237     -29.399   9.554  -3.666  1.00  0.00           C  
ATOM   3492  O   GLY A 237     -30.607   9.673  -3.512  1.00  0.00           O  
ATOM   3493  H   GLY A 237     -26.564  10.920  -3.863  1.00  0.00           H  
ATOM   3494  HA3 GLY A 237     -28.324  10.580  -5.285  1.00  0.00           H  
ATOM   3495  HA2 GLY A 237     -29.242  11.724  -4.386  1.00  0.00           H  
ATOM   3496  N   VAL A 238     -28.789   8.403  -3.409  1.00  0.00           N  
ATOM   3497  CA  VAL A 238     -29.558   7.206  -2.875  1.00  0.00           C  
ATOM   3498  C   VAL A 238     -30.167   7.575  -1.403  1.00  0.00           C  
ATOM   3499  O   VAL A 238     -31.187   7.007  -1.045  1.00  0.00           O  
ATOM   3500  CB  VAL A 238     -28.727   5.884  -2.848  1.00  0.00           C  
ATOM   3501  CG1 VAL A 238     -28.112   5.448  -4.215  1.00  0.00           C  
ATOM   3502  CG2 VAL A 238     -27.690   5.821  -1.720  1.00  0.00           C  
ATOM   3503  H   VAL A 238     -27.799   8.239  -3.521  1.00  0.00           H  
ATOM   3504  HA  VAL A 238     -30.358   7.001  -3.587  1.00  0.00           H  
ATOM   3505  HB  VAL A 238     -29.524   5.215  -2.520  1.00  0.00           H  
ATOM   3506 HG11 VAL A 238     -27.679   4.449  -4.172  1.00  0.00           H  
ATOM   3507 HG12 VAL A 238     -28.837   5.363  -5.024  1.00  0.00           H  
ATOM   3508 HG13 VAL A 238     -27.303   6.094  -4.556  1.00  0.00           H  
ATOM   3509 HG21 VAL A 238     -28.138   6.142  -0.780  1.00  0.00           H  
ATOM   3510 HG22 VAL A 238     -27.339   4.808  -1.525  1.00  0.00           H  
ATOM   3511 HG23 VAL A 238     -26.807   6.445  -1.858  1.00  0.00           H  
ATOM   3512  N   THR A 239     -29.745   8.651  -0.743  1.00  0.00           N  
ATOM   3513  CA  THR A 239     -30.173   9.009   0.616  1.00  0.00           C  
ATOM   3514  C   THR A 239     -30.919  10.360   0.610  1.00  0.00           C  
ATOM   3515  O   THR A 239     -31.450  10.771   1.636  1.00  0.00           O  
ATOM   3516  CB  THR A 239     -28.862   9.199   1.572  1.00  0.00           C  
ATOM   3517  OG1 THR A 239     -28.081  10.295   1.060  1.00  0.00           O  
ATOM   3518  CG2 THR A 239     -28.007   7.873   1.695  1.00  0.00           C  
ATOM   3519  H   THR A 239     -28.909   9.034  -1.161  1.00  0.00           H  
ATOM   3520  HA  THR A 239     -30.816   8.258   1.075  1.00  0.00           H  
ATOM   3521  HB  THR A 239     -29.255   9.507   2.540  1.00  0.00           H  
ATOM   3522  HG1 THR A 239     -27.657   9.959   0.267  1.00  0.00           H  
ATOM   3523 HG21 THR A 239     -27.414   7.774   0.786  1.00  0.00           H  
ATOM   3524 HG22 THR A 239     -27.323   7.840   2.544  1.00  0.00           H  
ATOM   3525 HG23 THR A 239     -28.626   6.976   1.698  1.00  0.00           H  
ATOM   3526  N   THR A 240     -31.180  10.974  -0.563  1.00  0.00           N  
ATOM   3527  CA  THR A 240     -32.026  12.154  -0.767  1.00  0.00           C  
ATOM   3528  C   THR A 240     -33.399  12.277  -0.081  1.00  0.00           C  
ATOM   3529  O   THR A 240     -33.718  13.247   0.580  1.00  0.00           O  
ATOM   3530  CB  THR A 240     -31.998  12.553  -2.239  1.00  0.00           C  
ATOM   3531  OG1 THR A 240     -32.495  13.836  -2.294  1.00  0.00           O  
ATOM   3532  CG2 THR A 240     -32.858  11.702  -3.203  1.00  0.00           C  
ATOM   3533  H   THR A 240     -30.845  10.509  -1.395  1.00  0.00           H  
ATOM   3534  HA  THR A 240     -31.425  12.907  -0.256  1.00  0.00           H  
ATOM   3535  HB  THR A 240     -30.986  12.553  -2.644  1.00  0.00           H  
ATOM   3536  HG1 THR A 240     -33.430  13.834  -2.076  1.00  0.00           H  
ATOM   3537 HG21 THR A 240     -32.848  10.652  -2.910  1.00  0.00           H  
ATOM   3538 HG22 THR A 240     -33.931  11.894  -3.209  1.00  0.00           H  
ATOM   3539 HG23 THR A 240     -32.460  11.780  -4.214  1.00  0.00           H  
ATOM   3540  N   CYS A 241     -34.161  11.233  -0.202  1.00  0.00           N  
ATOM   3541  CA  CYS A 241     -35.518  11.014   0.290  1.00  0.00           C  
ATOM   3542  C   CYS A 241     -35.567  10.657   1.778  1.00  0.00           C  
ATOM   3543  O   CYS A 241     -36.546  11.006   2.479  1.00  0.00           O  
ATOM   3544  CB  CYS A 241     -36.296  10.014  -0.589  1.00  0.00           C  
ATOM   3545  SG  CYS A 241     -36.501  10.414  -2.411  1.00  0.00           S  
ATOM   3546  H   CYS A 241     -33.797  10.367  -0.574  1.00  0.00           H  
ATOM   3547  HA  CYS A 241     -36.145  11.904   0.235  1.00  0.00           H  
ATOM   3548  HB3 CYS A 241     -37.317   9.894  -0.226  1.00  0.00           H  
ATOM   3549  HB2 CYS A 241     -35.957   8.979  -0.551  1.00  0.00           H  
ATOM   3550  HG  CYS A 241     -35.194  10.419  -2.690  1.00  0.00           H  
ATOM   3551  N   LEU A 242     -34.438  10.169   2.280  1.00  0.00           N  
ATOM   3552  CA  LEU A 242     -34.307   9.812   3.671  1.00  0.00           C  
ATOM   3553  C   LEU A 242     -34.045  11.121   4.424  1.00  0.00           C  
ATOM   3554  O   LEU A 242     -34.345  11.162   5.607  1.00  0.00           O  
ATOM   3555  CB  LEU A 242     -33.177   8.759   3.797  1.00  0.00           C  
ATOM   3556  CG  LEU A 242     -33.504   7.401   2.974  1.00  0.00           C  
ATOM   3557  CD1 LEU A 242     -32.375   6.393   3.151  1.00  0.00           C  
ATOM   3558  CD2 LEU A 242     -34.847   6.801   3.371  1.00  0.00           C  
ATOM   3559  H   LEU A 242     -33.588  10.047   1.747  1.00  0.00           H  
ATOM   3560  HA  LEU A 242     -35.253   9.434   4.060  1.00  0.00           H  
ATOM   3561  HB3 LEU A 242     -33.052   8.511   4.851  1.00  0.00           H  
ATOM   3562  HB2 LEU A 242     -32.269   9.239   3.434  1.00  0.00           H  
ATOM   3563  HG  LEU A 242     -33.577   7.707   1.930  1.00  0.00           H  
ATOM   3564 HD11 LEU A 242     -31.552   6.572   2.459  1.00  0.00           H  
ATOM   3565 HD12 LEU A 242     -31.863   6.423   4.113  1.00  0.00           H  
ATOM   3566 HD13 LEU A 242     -32.683   5.371   2.933  1.00  0.00           H  
ATOM   3567 HD21 LEU A 242     -35.749   7.280   2.992  1.00  0.00           H  
ATOM   3568 HD22 LEU A 242     -35.008   5.807   2.952  1.00  0.00           H  
ATOM   3569 HD23 LEU A 242     -35.016   6.769   4.448  1.00  0.00           H  
ATOM   3570  N   ARG A 243     -33.562  12.194   3.743  1.00  0.00           N  
ATOM   3571  CA  ARG A 243     -33.085  13.427   4.254  1.00  0.00           C  
ATOM   3572  C   ARG A 243     -34.016  14.665   3.919  1.00  0.00           C  
ATOM   3573  O   ARG A 243     -33.995  15.576   4.713  1.00  0.00           O  
ATOM   3574  CB  ARG A 243     -31.597  13.736   3.782  1.00  0.00           C  
ATOM   3575  CG  ARG A 243     -30.700  12.543   4.194  1.00  0.00           C  
ATOM   3576  CD  ARG A 243     -29.249  12.683   4.009  1.00  0.00           C  
ATOM   3577  NE  ARG A 243     -28.952  12.975   2.605  1.00  0.00           N  
ATOM   3578  CZ  ARG A 243     -28.915  14.122   1.936  1.00  0.00           C  
ATOM   3579  NH1 ARG A 243     -28.990  15.319   2.521  1.00  0.00           N  
ATOM   3580  NH2 ARG A 243     -28.682  14.062   0.633  1.00  0.00           N1+
ATOM   3581  H   ARG A 243     -33.558  12.125   2.735  1.00  0.00           H  
ATOM   3582  HA  ARG A 243     -33.155  13.306   5.335  1.00  0.00           H  
ATOM   3583  HB3 ARG A 243     -31.227  14.640   4.267  1.00  0.00           H  
ATOM   3584  HB2 ARG A 243     -31.577  13.894   2.704  1.00  0.00           H  
ATOM   3585  HG3 ARG A 243     -30.979  11.533   3.896  1.00  0.00           H  
ATOM   3586  HG2 ARG A 243     -30.869  12.566   5.270  1.00  0.00           H  
ATOM   3587  HD3 ARG A 243     -28.864  11.678   4.185  1.00  0.00           H  
ATOM   3588  HD2 ARG A 243     -28.693  13.327   4.691  1.00  0.00           H  
ATOM   3589  HE  ARG A 243     -28.684  12.183   2.039  1.00  0.00           H  
ATOM   3590 HH12 ARG A 243     -28.765  16.162   2.012  1.00  0.00           H  
ATOM   3591 HH11 ARG A 243     -29.013  15.463   3.521  1.00  0.00           H  
ATOM   3592 HH22 ARG A 243     -28.573  14.914   0.101  1.00  0.00           H  
ATOM   3593 HH21 ARG A 243     -28.530  13.251   0.051  1.00  0.00           H  
ATOM   3594  N   PHE A 244     -34.726  14.627   2.747  1.00  0.00           N  
ATOM   3595  CA  PHE A 244     -35.558  15.652   2.204  1.00  0.00           C  
ATOM   3596  C   PHE A 244     -36.866  14.987   1.700  1.00  0.00           C  
ATOM   3597  O   PHE A 244     -36.935  13.722   1.458  1.00  0.00           O  
ATOM   3598  CB  PHE A 244     -34.912  16.402   1.075  1.00  0.00           C  
ATOM   3599  CG  PHE A 244     -33.803  17.353   1.521  1.00  0.00           C  
ATOM   3600  CD1 PHE A 244     -32.458  16.968   1.646  1.00  0.00           C  
ATOM   3601  CD2 PHE A 244     -34.097  18.721   1.828  1.00  0.00           C  
ATOM   3602  CE1 PHE A 244     -31.507  17.853   2.173  1.00  0.00           C  
ATOM   3603  CE2 PHE A 244     -33.151  19.553   2.303  1.00  0.00           C  
ATOM   3604  CZ  PHE A 244     -31.870  19.134   2.429  1.00  0.00           C  
ATOM   3605  H   PHE A 244     -34.511  13.831   2.164  1.00  0.00           H  
ATOM   3606  HA  PHE A 244     -35.711  16.371   3.010  1.00  0.00           H  
ATOM   3607  HB3 PHE A 244     -35.613  17.150   0.703  1.00  0.00           H  
ATOM   3608  HB2 PHE A 244     -34.476  15.810   0.270  1.00  0.00           H  
ATOM   3609  HD1 PHE A 244     -32.130  16.014   1.259  1.00  0.00           H  
ATOM   3610  HD2 PHE A 244     -35.119  19.054   1.723  1.00  0.00           H  
ATOM   3611  HE1 PHE A 244     -30.458  17.654   2.334  1.00  0.00           H  
ATOM   3612  HE2 PHE A 244     -33.392  20.584   2.516  1.00  0.00           H  
ATOM   3613  HZ  PHE A 244     -31.187  19.918   2.724  1.00  0.00           H  
ATOM   3614  N   PRO A 245     -37.951  15.775   1.612  1.00  0.00           N  
ATOM   3615  CA  PRO A 245     -39.288  15.336   1.032  1.00  0.00           C  
ATOM   3616  C   PRO A 245     -39.291  14.506  -0.188  1.00  0.00           C  
ATOM   3617  O   PRO A 245     -38.867  15.070  -1.195  1.00  0.00           O  
ATOM   3618  CB  PRO A 245     -40.046  16.618   0.917  1.00  0.00           C  
ATOM   3619  CG  PRO A 245     -39.490  17.509   2.054  1.00  0.00           C  
ATOM   3620  CD  PRO A 245     -38.009  17.135   2.212  1.00  0.00           C  
ATOM   3621  HA  PRO A 245     -39.877  14.726   1.715  1.00  0.00           H  
ATOM   3622  HB3 PRO A 245     -41.126  16.619   1.062  1.00  0.00           H  
ATOM   3623  HB2 PRO A 245     -39.882  17.045  -0.072  1.00  0.00           H  
ATOM   3624  HG3 PRO A 245     -39.966  17.134   2.960  1.00  0.00           H  
ATOM   3625  HG2 PRO A 245     -39.823  18.547   2.020  1.00  0.00           H  
ATOM   3626  HD2 PRO A 245     -37.434  17.873   1.653  1.00  0.00           H  
ATOM   3627  HD3 PRO A 245     -37.732  17.232   3.262  1.00  0.00           H  
ATOM   3628  N   GLY A 246     -39.569  13.216  -0.026  1.00  0.00           N  
ATOM   3629  CA  GLY A 246     -39.300  12.346  -1.200  1.00  0.00           C  
ATOM   3630  C   GLY A 246     -39.939  10.930  -0.843  1.00  0.00           C  
ATOM   3631  O   GLY A 246     -40.177  10.584   0.297  1.00  0.00           O  
ATOM   3632  H   GLY A 246     -39.530  12.834   0.909  1.00  0.00           H  
ATOM   3633  HA3 GLY A 246     -38.245  12.230  -1.447  1.00  0.00           H  
ATOM   3634  HA2 GLY A 246     -39.843  12.754  -2.053  1.00  0.00           H  
ATOM   3635  N   GLN A 247     -40.369  10.165  -1.856  1.00  0.00           N  
ATOM   3636  CA  GLN A 247     -40.999   8.840  -1.612  1.00  0.00           C  
ATOM   3637  C   GLN A 247     -40.094   7.811  -1.040  1.00  0.00           C  
ATOM   3638  O   GLN A 247     -40.334   6.584  -1.107  1.00  0.00           O  
ATOM   3639  CB  GLN A 247     -41.593   8.414  -2.992  1.00  0.00           C  
ATOM   3640  CG  GLN A 247     -42.641   9.398  -3.585  1.00  0.00           C  
ATOM   3641  CD  GLN A 247     -43.064   9.109  -4.993  1.00  0.00           C  
ATOM   3642  OE1 GLN A 247     -42.692   8.047  -5.509  1.00  0.00           O  
ATOM   3643  NE2 GLN A 247     -43.868  10.000  -5.620  1.00  0.00           N  
ATOM   3644  H   GLN A 247     -40.301  10.562  -2.782  1.00  0.00           H  
ATOM   3645  HA  GLN A 247     -41.814   9.047  -0.918  1.00  0.00           H  
ATOM   3646  HXT GLN A 247     -39.167   8.149  -0.578  1.00  0.00           H  
ATOM   3647  HB3 GLN A 247     -42.036   7.433  -3.165  1.00  0.00           H  
ATOM   3648  HB2 GLN A 247     -40.825   8.436  -3.766  1.00  0.00           H  
ATOM   3649  HG3 GLN A 247     -42.370  10.452  -3.520  1.00  0.00           H  
ATOM   3650  HG2 GLN A 247     -43.521   9.280  -2.951  1.00  0.00           H  
ATOM   3651 HE22 GLN A 247     -44.096   9.783  -6.580  1.00  0.00           H  
ATOM   3652 HE21 GLN A 247     -44.261  10.788  -5.125  1.00  0.00           H  
ATOM   3653  N   ALA A 250     -37.798   6.386   7.223  1.00  0.00           N1+
ATOM   3654  CA  ALA A 250     -38.237   5.234   6.351  1.00  0.00           C  
ATOM   3655  C   ALA A 250     -37.575   3.939   6.837  1.00  0.00           C  
ATOM   3656  O   ALA A 250     -36.382   3.836   7.018  1.00  0.00           O  
ATOM   3657  CB  ALA A 250     -37.988   5.571   4.911  1.00  0.00           C  
ATOM   3658  H1  ALA A 250     -38.128   6.246   8.167  1.00  0.00           H  
ATOM   3659  H2  ALA A 250     -36.792   6.299   7.223  1.00  0.00           H  
ATOM   3660  H3  ALA A 250     -38.040   7.289   6.840  1.00  0.00           H  
ATOM   3661  HA  ALA A 250     -39.301   5.059   6.512  1.00  0.00           H  
ATOM   3662  HB1 ALA A 250     -36.917   5.584   4.709  1.00  0.00           H  
ATOM   3663  HB2 ALA A 250     -38.369   4.792   4.250  1.00  0.00           H  
ATOM   3664  HB3 ALA A 250     -38.518   6.457   4.559  1.00  0.00           H  
ATOM   3665  N   ASP A 251     -38.370   2.862   6.967  1.00  0.00           N  
ATOM   3666  CA  ASP A 251     -37.881   1.494   7.231  1.00  0.00           C  
ATOM   3667  C   ASP A 251     -36.938   1.111   6.060  1.00  0.00           C  
ATOM   3668  O   ASP A 251     -37.427   1.057   4.971  1.00  0.00           O  
ATOM   3669  CB  ASP A 251     -39.044   0.462   7.425  1.00  0.00           C  
ATOM   3670  CG  ASP A 251     -38.712  -1.006   7.778  1.00  0.00           C  
ATOM   3671  OD1 ASP A 251     -39.674  -1.785   8.019  1.00  0.00           O  
ATOM   3672  OD2 ASP A 251     -37.450  -1.307   7.992  1.00  0.00           O1-
ATOM   3673  H   ASP A 251     -39.352   2.937   7.189  1.00  0.00           H  
ATOM   3674  HA  ASP A 251     -37.280   1.594   8.135  1.00  0.00           H  
ATOM   3675  HB3 ASP A 251     -39.707   0.457   6.560  1.00  0.00           H  
ATOM   3676  HB2 ASP A 251     -39.677   0.775   8.255  1.00  0.00           H  
ATOM   3677  N   LEU A 252     -35.690   0.728   6.322  1.00  0.00           N  
ATOM   3678  CA  LEU A 252     -34.614   0.237   5.311  1.00  0.00           C  
ATOM   3679  C   LEU A 252     -34.882  -1.162   4.805  1.00  0.00           C  
ATOM   3680  O   LEU A 252     -34.370  -1.416   3.708  1.00  0.00           O  
ATOM   3681  CB  LEU A 252     -33.312   0.280   6.034  1.00  0.00           C  
ATOM   3682  CG  LEU A 252     -32.739   1.709   6.346  1.00  0.00           C  
ATOM   3683  CD1 LEU A 252     -31.454   1.710   7.133  1.00  0.00           C  
ATOM   3684  CD2 LEU A 252     -32.772   2.724   5.207  1.00  0.00           C  
ATOM   3685  H   LEU A 252     -35.397   0.886   7.275  1.00  0.00           H  
ATOM   3686  HA  LEU A 252     -34.645   1.036   4.570  1.00  0.00           H  
ATOM   3687  HB3 LEU A 252     -32.643  -0.087   5.255  1.00  0.00           H  
ATOM   3688  HB2 LEU A 252     -33.237  -0.327   6.936  1.00  0.00           H  
ATOM   3689  HG  LEU A 252     -33.469   2.134   7.035  1.00  0.00           H  
ATOM   3690 HD11 LEU A 252     -31.539   2.284   8.056  1.00  0.00           H  
ATOM   3691 HD12 LEU A 252     -31.179   0.723   7.505  1.00  0.00           H  
ATOM   3692 HD13 LEU A 252     -30.584   2.137   6.634  1.00  0.00           H  
ATOM   3693 HD21 LEU A 252     -31.910   3.390   5.180  1.00  0.00           H  
ATOM   3694 HD22 LEU A 252     -32.807   2.134   4.290  1.00  0.00           H  
ATOM   3695 HD23 LEU A 252     -33.690   3.307   5.284  1.00  0.00           H  
ATOM   3696  N   ARG A 253     -35.775  -1.943   5.457  1.00  0.00           N  
ATOM   3697  CA  ARG A 253     -36.245  -3.221   4.957  1.00  0.00           C  
ATOM   3698  C   ARG A 253     -37.177  -3.013   3.676  1.00  0.00           C  
ATOM   3699  O   ARG A 253     -36.987  -3.802   2.766  1.00  0.00           O  
ATOM   3700  CB  ARG A 253     -37.010  -4.030   6.006  1.00  0.00           C  
ATOM   3701  CG  ARG A 253     -36.076  -4.243   7.213  1.00  0.00           C  
ATOM   3702  CD  ARG A 253     -36.666  -5.096   8.403  1.00  0.00           C  
ATOM   3703  NE  ARG A 253     -37.762  -4.398   8.951  1.00  0.00           N  
ATOM   3704  CZ  ARG A 253     -38.762  -4.869   9.720  1.00  0.00           C  
ATOM   3705  NH1 ARG A 253     -38.643  -6.069  10.277  1.00  0.00           N  
ATOM   3706  NH2 ARG A 253     -39.829  -4.114   9.985  1.00  0.00           N1+
ATOM   3707  H   ARG A 253     -36.150  -1.551   6.309  1.00  0.00           H  
ATOM   3708  HA  ARG A 253     -35.362  -3.760   4.616  1.00  0.00           H  
ATOM   3709  HB3 ARG A 253     -37.304  -5.001   5.606  1.00  0.00           H  
ATOM   3710  HB2 ARG A 253     -37.931  -3.545   6.329  1.00  0.00           H  
ATOM   3711  HG3 ARG A 253     -35.652  -3.322   7.614  1.00  0.00           H  
ATOM   3712  HG2 ARG A 253     -35.197  -4.778   6.854  1.00  0.00           H  
ATOM   3713  HD3 ARG A 253     -35.914  -5.290   9.169  1.00  0.00           H  
ATOM   3714  HD2 ARG A 253     -37.148  -5.969   7.962  1.00  0.00           H  
ATOM   3715  HE  ARG A 253     -37.839  -3.440   8.638  1.00  0.00           H  
ATOM   3716 HH12 ARG A 253     -39.298  -6.420  10.961  1.00  0.00           H  
ATOM   3717 HH11 ARG A 253     -37.816  -6.597  10.039  1.00  0.00           H  
ATOM   3718 HH22 ARG A 253     -40.547  -4.420  10.625  1.00  0.00           H  
ATOM   3719 HH21 ARG A 253     -39.791  -3.167   9.635  1.00  0.00           H  
ATOM   3720  N   LYS A 254     -38.106  -2.026   3.639  1.00  0.00           N  
ATOM   3721  CA  LYS A 254     -38.971  -1.848   2.522  1.00  0.00           C  
ATOM   3722  C   LYS A 254     -38.086  -1.536   1.298  1.00  0.00           C  
ATOM   3723  O   LYS A 254     -38.490  -1.915   0.199  1.00  0.00           O  
ATOM   3724  CB  LYS A 254     -39.774  -0.649   2.725  1.00  0.00           C  
ATOM   3725  CG  LYS A 254     -40.755  -0.833   3.869  1.00  0.00           C  
ATOM   3726  CD  LYS A 254     -41.852   0.236   4.097  1.00  0.00           C  
ATOM   3727  CE  LYS A 254     -42.683   0.731   2.863  1.00  0.00           C  
ATOM   3728  NZ  LYS A 254     -43.422  -0.298   2.157  1.00  0.00           N1+
ATOM   3729  H   LYS A 254     -38.188  -1.383   4.414  1.00  0.00           H  
ATOM   3730  HA  LYS A 254     -39.710  -2.634   2.368  1.00  0.00           H  
ATOM   3731  HB3 LYS A 254     -40.302  -0.289   1.842  1.00  0.00           H  
ATOM   3732  HB2 LYS A 254     -39.140   0.200   2.980  1.00  0.00           H  
ATOM   3733  HG3 LYS A 254     -40.151  -0.820   4.776  1.00  0.00           H  
ATOM   3734  HG2 LYS A 254     -41.134  -1.849   3.759  1.00  0.00           H  
ATOM   3735  HD3 LYS A 254     -41.218   1.044   4.462  1.00  0.00           H  
ATOM   3736  HD2 LYS A 254     -42.623  -0.166   4.755  1.00  0.00           H  
ATOM   3737  HE3 LYS A 254     -42.012   1.175   2.128  1.00  0.00           H  
ATOM   3738  HE2 LYS A 254     -43.416   1.458   3.213  1.00  0.00           H  
ATOM   3739  HZ1 LYS A 254     -43.827   0.165   1.356  1.00  0.00           H  
ATOM   3740  HZ2 LYS A 254     -42.849  -1.062   1.827  1.00  0.00           H  
ATOM   3741  HZ3 LYS A 254     -44.180  -0.694   2.694  1.00  0.00           H  
ATOM   3742  N   LEU A 255     -37.004  -0.789   1.405  1.00  0.00           N  
ATOM   3743  CA  LEU A 255     -36.077  -0.538   0.324  1.00  0.00           C  
ATOM   3744  C   LEU A 255     -35.250  -1.815  -0.035  1.00  0.00           C  
ATOM   3745  O   LEU A 255     -35.150  -2.129  -1.241  1.00  0.00           O  
ATOM   3746  CB  LEU A 255     -35.142   0.615   0.674  1.00  0.00           C  
ATOM   3747  CG  LEU A 255     -35.757   2.049   0.663  1.00  0.00           C  
ATOM   3748  CD1 LEU A 255     -36.873   2.453   1.616  1.00  0.00           C  
ATOM   3749  CD2 LEU A 255     -34.538   3.078   0.718  1.00  0.00           C  
ATOM   3750  H   LEU A 255     -36.676  -0.495   2.314  1.00  0.00           H  
ATOM   3751  HA  LEU A 255     -36.578  -0.108  -0.544  1.00  0.00           H  
ATOM   3752  HB3 LEU A 255     -34.348   0.663  -0.071  1.00  0.00           H  
ATOM   3753  HB2 LEU A 255     -34.625   0.404   1.610  1.00  0.00           H  
ATOM   3754  HG  LEU A 255     -36.103   2.127  -0.367  1.00  0.00           H  
ATOM   3755 HD11 LEU A 255     -37.061   1.605   2.275  1.00  0.00           H  
ATOM   3756 HD12 LEU A 255     -36.613   3.210   2.356  1.00  0.00           H  
ATOM   3757 HD13 LEU A 255     -37.774   2.702   1.056  1.00  0.00           H  
ATOM   3758 HD21 LEU A 255     -34.596   3.829   1.505  1.00  0.00           H  
ATOM   3759 HD22 LEU A 255     -33.608   2.577   0.985  1.00  0.00           H  
ATOM   3760 HD23 LEU A 255     -34.301   3.432  -0.286  1.00  0.00           H  
ATOM   3761  N   ALA A 256     -34.780  -2.540   0.965  1.00  0.00           N  
ATOM   3762  CA  ALA A 256     -33.893  -3.704   0.868  1.00  0.00           C  
ATOM   3763  C   ALA A 256     -34.629  -4.904   0.405  1.00  0.00           C  
ATOM   3764  O   ALA A 256     -34.005  -5.534  -0.412  1.00  0.00           O  
ATOM   3765  CB  ALA A 256     -32.962  -4.093   2.100  1.00  0.00           C  
ATOM   3766  H   ALA A 256     -34.968  -2.273   1.921  1.00  0.00           H  
ATOM   3767  HA  ALA A 256     -33.194  -3.385   0.094  1.00  0.00           H  
ATOM   3768  HB1 ALA A 256     -32.343  -3.309   2.535  1.00  0.00           H  
ATOM   3769  HB2 ALA A 256     -33.665  -4.288   2.910  1.00  0.00           H  
ATOM   3770  HB3 ALA A 256     -32.397  -5.002   1.894  1.00  0.00           H  
ATOM   3771  N   VAL A 257     -35.937  -5.126   0.745  1.00  0.00           N  
ATOM   3772  CA  VAL A 257     -36.768  -6.232   0.238  1.00  0.00           C  
ATOM   3773  C   VAL A 257     -37.093  -6.110  -1.293  1.00  0.00           C  
ATOM   3774  O   VAL A 257     -37.107  -7.051  -1.991  1.00  0.00           O  
ATOM   3775  CB  VAL A 257     -38.147  -6.453   1.053  1.00  0.00           C  
ATOM   3776  CG1 VAL A 257     -37.891  -7.035   2.492  1.00  0.00           C  
ATOM   3777  CG2 VAL A 257     -39.215  -5.336   1.032  1.00  0.00           C  
ATOM   3778  H   VAL A 257     -36.263  -4.529   1.492  1.00  0.00           H  
ATOM   3779  HA  VAL A 257     -36.249  -7.176   0.399  1.00  0.00           H  
ATOM   3780  HB  VAL A 257     -38.618  -7.297   0.551  1.00  0.00           H  
ATOM   3781 HG11 VAL A 257     -38.780  -7.232   3.091  1.00  0.00           H  
ATOM   3782 HG12 VAL A 257     -37.482  -8.045   2.464  1.00  0.00           H  
ATOM   3783 HG13 VAL A 257     -37.297  -6.338   3.083  1.00  0.00           H  
ATOM   3784 HG21 VAL A 257     -39.964  -5.553   1.793  1.00  0.00           H  
ATOM   3785 HG22 VAL A 257     -38.796  -4.333   1.112  1.00  0.00           H  
ATOM   3786 HG23 VAL A 257     -39.687  -5.343   0.049  1.00  0.00           H  
ATOM   3787  N   ASN A 258     -37.266  -4.888  -1.770  1.00  0.00           N  
ATOM   3788  CA  ASN A 258     -37.329  -4.553  -3.205  1.00  0.00           C  
ATOM   3789  C   ASN A 258     -36.033  -4.726  -4.105  1.00  0.00           C  
ATOM   3790  O   ASN A 258     -36.192  -5.084  -5.303  1.00  0.00           O  
ATOM   3791  CB  ASN A 258     -38.025  -3.157  -3.360  1.00  0.00           C  
ATOM   3792  CG  ASN A 258     -39.504  -3.189  -3.258  1.00  0.00           C  
ATOM   3793  OD1 ASN A 258     -40.146  -3.411  -4.256  1.00  0.00           O  
ATOM   3794  ND2 ASN A 258     -40.032  -2.948  -2.079  1.00  0.00           N  
ATOM   3795  H   ASN A 258     -37.027  -4.241  -1.032  1.00  0.00           H  
ATOM   3796  HA  ASN A 258     -38.153  -5.207  -3.490  1.00  0.00           H  
ATOM   3797  HB3 ASN A 258     -37.717  -2.721  -4.310  1.00  0.00           H  
ATOM   3798  HB2 ASN A 258     -37.604  -2.447  -2.647  1.00  0.00           H  
ATOM   3799 HD22 ASN A 258     -41.041  -2.976  -2.078  1.00  0.00           H  
ATOM   3800 HD21 ASN A 258     -39.478  -2.626  -1.298  1.00  0.00           H  
ATOM   3801  N   MET A 259     -34.891  -4.391  -3.530  1.00  0.00           N  
ATOM   3802  CA  MET A 259     -33.579  -4.404  -4.124  1.00  0.00           C  
ATOM   3803  C   MET A 259     -32.859  -5.780  -4.275  1.00  0.00           C  
ATOM   3804  O   MET A 259     -32.238  -6.090  -5.299  1.00  0.00           O  
ATOM   3805  CB  MET A 259     -32.787  -3.370  -3.330  1.00  0.00           C  
ATOM   3806  CG  MET A 259     -32.974  -1.857  -3.828  1.00  0.00           C  
ATOM   3807  SD  MET A 259     -32.730  -1.653  -5.643  1.00  0.00           S  
ATOM   3808  CE  MET A 259     -31.050  -2.250  -5.872  1.00  0.00           C  
ATOM   3809  H   MET A 259     -34.822  -4.000  -2.601  1.00  0.00           H  
ATOM   3810  HA  MET A 259     -33.680  -4.042  -5.147  1.00  0.00           H  
ATOM   3811  HB3 MET A 259     -31.758  -3.729  -3.355  1.00  0.00           H  
ATOM   3812  HB2 MET A 259     -32.981  -3.248  -2.264  1.00  0.00           H  
ATOM   3813  HG3 MET A 259     -32.341  -1.086  -3.388  1.00  0.00           H  
ATOM   3814  HG2 MET A 259     -33.995  -1.617  -3.530  1.00  0.00           H  
ATOM   3815  HE1 MET A 259     -30.418  -1.430  -5.530  1.00  0.00           H  
ATOM   3816  HE2 MET A 259     -30.812  -3.156  -5.315  1.00  0.00           H  
ATOM   3817  HE3 MET A 259     -30.837  -2.432  -6.926  1.00  0.00           H  
ATOM   3818  N   VAL A 260     -33.080  -6.558  -3.179  1.00  0.00           N  
ATOM   3819  CA  VAL A 260     -32.441  -7.869  -3.082  1.00  0.00           C  
ATOM   3820  C   VAL A 260     -33.544  -8.915  -3.285  1.00  0.00           C  
ATOM   3821  O   VAL A 260     -34.387  -9.118  -2.369  1.00  0.00           O  
ATOM   3822  CB  VAL A 260     -31.812  -8.136  -1.621  1.00  0.00           C  
ATOM   3823  CG1 VAL A 260     -31.067  -9.456  -1.564  1.00  0.00           C  
ATOM   3824  CG2 VAL A 260     -30.902  -6.948  -1.195  1.00  0.00           C  
ATOM   3825  H   VAL A 260     -33.640  -6.304  -2.378  1.00  0.00           H  
ATOM   3826  HA  VAL A 260     -31.624  -8.027  -3.786  1.00  0.00           H  
ATOM   3827  HB  VAL A 260     -32.608  -8.117  -0.877  1.00  0.00           H  
ATOM   3828 HG11 VAL A 260     -30.522  -9.547  -0.625  1.00  0.00           H  
ATOM   3829 HG12 VAL A 260     -31.700 -10.342  -1.509  1.00  0.00           H  
ATOM   3830 HG13 VAL A 260     -30.400  -9.590  -2.415  1.00  0.00           H  
ATOM   3831 HG21 VAL A 260     -31.454  -6.020  -1.042  1.00  0.00           H  
ATOM   3832 HG22 VAL A 260     -30.423  -7.039  -0.221  1.00  0.00           H  
ATOM   3833 HG23 VAL A 260     -30.072  -6.746  -1.872  1.00  0.00           H  
ATOM   3834  N   PRO A 261     -33.678  -9.528  -4.448  1.00  0.00           N  
ATOM   3835  CA  PRO A 261     -34.790 -10.471  -4.599  1.00  0.00           C  
ATOM   3836  C   PRO A 261     -34.519 -11.876  -3.979  1.00  0.00           C  
ATOM   3837  O   PRO A 261     -35.501 -12.586  -3.687  1.00  0.00           O  
ATOM   3838  CB  PRO A 261     -34.926 -10.736  -6.123  1.00  0.00           C  
ATOM   3839  CG  PRO A 261     -33.493 -10.468  -6.551  1.00  0.00           C  
ATOM   3840  CD  PRO A 261     -32.914  -9.391  -5.679  1.00  0.00           C  
ATOM   3841  HA  PRO A 261     -35.790 -10.172  -4.285  1.00  0.00           H  
ATOM   3842  HB3 PRO A 261     -35.596  -9.981  -6.534  1.00  0.00           H  
ATOM   3843  HB2 PRO A 261     -35.260 -11.741  -6.381  1.00  0.00           H  
ATOM   3844  HG3 PRO A 261     -33.507 -10.120  -7.584  1.00  0.00           H  
ATOM   3845  HG2 PRO A 261     -32.851 -11.347  -6.610  1.00  0.00           H  
ATOM   3846  HD2 PRO A 261     -31.853  -9.500  -5.451  1.00  0.00           H  
ATOM   3847  HD3 PRO A 261     -33.032  -8.402  -6.123  1.00  0.00           H  
ATOM   3848  N   PHE A 262     -33.215 -12.342  -3.972  1.00  0.00           N  
ATOM   3849  CA  PHE A 262     -32.860 -13.583  -3.240  1.00  0.00           C  
ATOM   3850  C   PHE A 262     -31.600 -13.214  -2.419  1.00  0.00           C  
ATOM   3851  O   PHE A 262     -30.880 -12.375  -3.019  1.00  0.00           O  
ATOM   3852  CB  PHE A 262     -32.625 -14.762  -4.225  1.00  0.00           C  
ATOM   3853  CG  PHE A 262     -33.792 -15.348  -5.012  1.00  0.00           C  
ATOM   3854  CD1 PHE A 262     -33.977 -15.080  -6.398  1.00  0.00           C  
ATOM   3855  CD2 PHE A 262     -34.615 -16.285  -4.379  1.00  0.00           C  
ATOM   3856  CE1 PHE A 262     -34.910 -15.799  -7.142  1.00  0.00           C  
ATOM   3857  CE2 PHE A 262     -35.643 -16.860  -5.137  1.00  0.00           C  
ATOM   3858  CZ  PHE A 262     -35.768 -16.728  -6.515  1.00  0.00           C  
ATOM   3859  H   PHE A 262     -32.436 -11.766  -4.257  1.00  0.00           H  
ATOM   3860  HA  PHE A 262     -33.699 -13.900  -2.620  1.00  0.00           H  
ATOM   3861  HB3 PHE A 262     -32.033 -15.571  -3.797  1.00  0.00           H  
ATOM   3862  HB2 PHE A 262     -31.948 -14.466  -5.026  1.00  0.00           H  
ATOM   3863  HD1 PHE A 262     -33.409 -14.345  -6.949  1.00  0.00           H  
ATOM   3864  HD2 PHE A 262     -34.506 -16.554  -3.339  1.00  0.00           H  
ATOM   3865  HE1 PHE A 262     -34.929 -15.616  -8.206  1.00  0.00           H  
ATOM   3866  HE2 PHE A 262     -36.320 -17.548  -4.651  1.00  0.00           H  
ATOM   3867  HZ  PHE A 262     -36.455 -17.282  -7.136  1.00  0.00           H  
ATOM   3868  N   PRO A 263     -31.397 -13.687  -1.153  1.00  0.00           N  
ATOM   3869  CA  PRO A 263     -30.431 -13.130  -0.199  1.00  0.00           C  
ATOM   3870  C   PRO A 263     -28.980 -12.796  -0.600  1.00  0.00           C  
ATOM   3871  O   PRO A 263     -28.405 -11.802  -0.142  1.00  0.00           O  
ATOM   3872  CB  PRO A 263     -30.484 -14.206   0.864  1.00  0.00           C  
ATOM   3873  CG  PRO A 263     -31.902 -14.737   0.939  1.00  0.00           C  
ATOM   3874  CD  PRO A 263     -32.213 -14.770  -0.573  1.00  0.00           C  
ATOM   3875  HA  PRO A 263     -30.833 -12.222   0.250  1.00  0.00           H  
ATOM   3876  HB3 PRO A 263     -30.085 -13.774   1.782  1.00  0.00           H  
ATOM   3877  HB2 PRO A 263     -29.819 -15.035   0.624  1.00  0.00           H  
ATOM   3878  HG3 PRO A 263     -32.491 -13.986   1.465  1.00  0.00           H  
ATOM   3879  HG2 PRO A 263     -31.915 -15.716   1.418  1.00  0.00           H  
ATOM   3880  HD2 PRO A 263     -31.985 -15.715  -1.065  1.00  0.00           H  
ATOM   3881  HD3 PRO A 263     -33.288 -14.649  -0.709  1.00  0.00           H  
ATOM   3882  N   ARG A 264     -28.362 -13.638  -1.400  1.00  0.00           N  
ATOM   3883  CA  ARG A 264     -26.948 -13.434  -1.747  1.00  0.00           C  
ATOM   3884  C   ARG A 264     -26.830 -12.470  -2.997  1.00  0.00           C  
ATOM   3885  O   ARG A 264     -25.818 -11.771  -3.146  1.00  0.00           O  
ATOM   3886  CB  ARG A 264     -26.321 -14.810  -2.139  1.00  0.00           C  
ATOM   3887  CG  ARG A 264     -26.560 -15.995  -1.179  1.00  0.00           C  
ATOM   3888  CD  ARG A 264     -25.914 -17.340  -1.506  1.00  0.00           C  
ATOM   3889  NE  ARG A 264     -24.521 -17.346  -1.385  1.00  0.00           N  
ATOM   3890  CZ  ARG A 264     -23.704 -17.397  -0.334  1.00  0.00           C  
ATOM   3891  NH1 ARG A 264     -24.180 -17.467   0.955  1.00  0.00           N  
ATOM   3892  NH2 ARG A 264     -22.446 -17.559  -0.464  1.00  0.00           N1+
ATOM   3893  H   ARG A 264     -28.825 -14.437  -1.807  1.00  0.00           H  
ATOM   3894  HA  ARG A 264     -26.366 -12.938  -0.970  1.00  0.00           H  
ATOM   3895  HB3 ARG A 264     -25.248 -14.623  -2.182  1.00  0.00           H  
ATOM   3896  HB2 ARG A 264     -26.558 -15.002  -3.186  1.00  0.00           H  
ATOM   3897  HG3 ARG A 264     -27.614 -16.167  -0.961  1.00  0.00           H  
ATOM   3898  HG2 ARG A 264     -26.165 -15.670  -0.217  1.00  0.00           H  
ATOM   3899  HD3 ARG A 264     -26.017 -17.491  -2.580  1.00  0.00           H  
ATOM   3900  HD2 ARG A 264     -26.542 -18.135  -1.105  1.00  0.00           H  
ATOM   3901  HE  ARG A 264     -23.986 -17.040  -2.184  1.00  0.00           H  
ATOM   3902 HH12 ARG A 264     -23.603 -17.476   1.784  1.00  0.00           H  
ATOM   3903 HH11 ARG A 264     -25.158 -17.428   1.202  1.00  0.00           H  
ATOM   3904 HH22 ARG A 264     -21.829 -17.584   0.336  1.00  0.00           H  
ATOM   3905 HH21 ARG A 264     -21.921 -17.343  -1.299  1.00  0.00           H  
ATOM   3906  N   LEU A 265     -27.962 -12.321  -3.732  1.00  0.00           N  
ATOM   3907  CA  LEU A 265     -28.015 -11.470  -4.912  1.00  0.00           C  
ATOM   3908  C   LEU A 265     -28.173  -9.995  -4.375  1.00  0.00           C  
ATOM   3909  O   LEU A 265     -29.178  -9.418  -4.739  1.00  0.00           O  
ATOM   3910  CB  LEU A 265     -29.106 -11.956  -5.812  1.00  0.00           C  
ATOM   3911  CG  LEU A 265     -28.889 -13.337  -6.492  1.00  0.00           C  
ATOM   3912  CD1 LEU A 265     -30.128 -13.600  -7.424  1.00  0.00           C  
ATOM   3913  CD2 LEU A 265     -27.539 -13.662  -7.179  1.00  0.00           C  
ATOM   3914  H   LEU A 265     -28.831 -12.597  -3.299  1.00  0.00           H  
ATOM   3915  HA  LEU A 265     -27.026 -11.409  -5.366  1.00  0.00           H  
ATOM   3916  HB3 LEU A 265     -29.089 -11.215  -6.611  1.00  0.00           H  
ATOM   3917  HB2 LEU A 265     -30.027 -12.022  -5.233  1.00  0.00           H  
ATOM   3918  HG  LEU A 265     -29.033 -14.056  -5.685  1.00  0.00           H  
ATOM   3919 HD11 LEU A 265     -29.915 -14.086  -8.376  1.00  0.00           H  
ATOM   3920 HD12 LEU A 265     -30.780 -14.362  -6.994  1.00  0.00           H  
ATOM   3921 HD13 LEU A 265     -30.800 -12.763  -7.616  1.00  0.00           H  
ATOM   3922 HD21 LEU A 265     -27.559 -13.840  -8.254  1.00  0.00           H  
ATOM   3923 HD22 LEU A 265     -26.704 -12.963  -7.133  1.00  0.00           H  
ATOM   3924 HD23 LEU A 265     -27.079 -14.494  -6.645  1.00  0.00           H  
ATOM   3925  N   HIS A 266     -27.276  -9.472  -3.572  1.00  0.00           N  
ATOM   3926  CA  HIS A 266     -27.272  -8.013  -3.111  1.00  0.00           C  
ATOM   3927  C   HIS A 266     -26.142  -7.061  -3.651  1.00  0.00           C  
ATOM   3928  O   HIS A 266     -25.818  -6.042  -3.039  1.00  0.00           O  
ATOM   3929  CB  HIS A 266     -27.431  -8.022  -1.605  1.00  0.00           C  
ATOM   3930  CG  HIS A 266     -26.331  -8.571  -0.844  1.00  0.00           C  
ATOM   3931  ND1 HIS A 266     -26.451  -9.566   0.178  1.00  0.00           N  
ATOM   3932  CD2 HIS A 266     -24.953  -8.503  -0.984  1.00  0.00           C  
ATOM   3933  CE1 HIS A 266     -25.235  -9.948   0.647  1.00  0.00           C  
ATOM   3934  NE2 HIS A 266     -24.264  -9.338  -0.060  1.00  0.00           N  
ATOM   3935  H   HIS A 266     -26.513 -10.052  -3.252  1.00  0.00           H  
ATOM   3936  HA  HIS A 266     -28.184  -7.509  -3.432  1.00  0.00           H  
ATOM   3937  HB3 HIS A 266     -28.316  -8.623  -1.393  1.00  0.00           H  
ATOM   3938  HB2 HIS A 266     -27.663  -7.015  -1.257  1.00  0.00           H  
ATOM   3939  HD2 HIS A 266     -24.341  -7.933  -1.668  1.00  0.00           H  
ATOM   3940  HE1 HIS A 266     -25.025 -10.709   1.384  1.00  0.00           H  
ATOM   3941  HD1 HIS A 266     -27.320  -9.950   0.520  1.00  0.00           H  
ATOM   3942  N   PHE A 267     -25.476  -7.518  -4.714  1.00  0.00           N  
ATOM   3943  CA  PHE A 267     -24.343  -6.822  -5.326  1.00  0.00           C  
ATOM   3944  C   PHE A 267     -24.863  -5.818  -6.315  1.00  0.00           C  
ATOM   3945  O   PHE A 267     -25.006  -6.079  -7.485  1.00  0.00           O  
ATOM   3946  CB  PHE A 267     -23.236  -7.802  -5.795  1.00  0.00           C  
ATOM   3947  CG  PHE A 267     -22.449  -8.597  -4.730  1.00  0.00           C  
ATOM   3948  CD1 PHE A 267     -23.195  -9.564  -3.990  1.00  0.00           C  
ATOM   3949  CD2 PHE A 267     -21.111  -8.275  -4.392  1.00  0.00           C  
ATOM   3950  CE1 PHE A 267     -22.618 -10.261  -2.971  1.00  0.00           C  
ATOM   3951  CE2 PHE A 267     -20.528  -9.080  -3.427  1.00  0.00           C  
ATOM   3952  CZ  PHE A 267     -21.285 -10.004  -2.659  1.00  0.00           C  
ATOM   3953  H   PHE A 267     -25.727  -8.331  -5.259  1.00  0.00           H  
ATOM   3954  HA  PHE A 267     -23.797  -6.337  -4.517  1.00  0.00           H  
ATOM   3955  HB3 PHE A 267     -22.517  -7.215  -6.366  1.00  0.00           H  
ATOM   3956  HB2 PHE A 267     -23.809  -8.501  -6.405  1.00  0.00           H  
ATOM   3957  HD1 PHE A 267     -24.215  -9.805  -4.251  1.00  0.00           H  
ATOM   3958  HD2 PHE A 267     -20.468  -7.614  -4.956  1.00  0.00           H  
ATOM   3959  HE1 PHE A 267     -23.063 -11.096  -2.450  1.00  0.00           H  
ATOM   3960  HE2 PHE A 267     -19.475  -9.094  -3.189  1.00  0.00           H  
ATOM   3961  HZ  PHE A 267     -20.848 -10.718  -1.978  1.00  0.00           H  
ATOM   3962  N   PHE A 268     -24.902  -4.570  -5.919  1.00  0.00           N  
ATOM   3963  CA  PHE A 268     -25.755  -3.589  -6.535  1.00  0.00           C  
ATOM   3964  C   PHE A 268     -24.900  -2.576  -7.329  1.00  0.00           C  
ATOM   3965  O   PHE A 268     -23.793  -2.303  -6.918  1.00  0.00           O  
ATOM   3966  CB  PHE A 268     -26.366  -2.710  -5.478  1.00  0.00           C  
ATOM   3967  CG  PHE A 268     -27.383  -3.240  -4.567  1.00  0.00           C  
ATOM   3968  CD1 PHE A 268     -27.620  -2.514  -3.351  1.00  0.00           C  
ATOM   3969  CD2 PHE A 268     -28.178  -4.461  -4.799  1.00  0.00           C  
ATOM   3970  CE1 PHE A 268     -28.569  -2.960  -2.481  1.00  0.00           C  
ATOM   3971  CE2 PHE A 268     -29.032  -4.931  -3.781  1.00  0.00           C  
ATOM   3972  CZ  PHE A 268     -29.186  -4.177  -2.639  1.00  0.00           C  
ATOM   3973  H   PHE A 268     -24.610  -4.385  -4.970  1.00  0.00           H  
ATOM   3974  HA  PHE A 268     -26.451  -4.067  -7.224  1.00  0.00           H  
ATOM   3975  HB3 PHE A 268     -26.849  -1.875  -5.985  1.00  0.00           H  
ATOM   3976  HB2 PHE A 268     -25.560  -2.188  -4.963  1.00  0.00           H  
ATOM   3977  HD1 PHE A 268     -27.135  -1.557  -3.229  1.00  0.00           H  
ATOM   3978  HD2 PHE A 268     -28.066  -4.971  -5.745  1.00  0.00           H  
ATOM   3979  HE1 PHE A 268     -28.726  -2.490  -1.522  1.00  0.00           H  
ATOM   3980  HE2 PHE A 268     -29.664  -5.784  -3.976  1.00  0.00           H  
ATOM   3981  HZ  PHE A 268     -29.951  -4.383  -1.905  1.00  0.00           H  
ATOM   3982  N   MET A 269     -25.452  -2.083  -8.434  1.00  0.00           N  
ATOM   3983  CA  MET A 269     -24.829  -1.343  -9.479  1.00  0.00           C  
ATOM   3984  C   MET A 269     -25.104   0.166  -9.283  1.00  0.00           C  
ATOM   3985  O   MET A 269     -26.251   0.497  -9.480  1.00  0.00           O  
ATOM   3986  CB  MET A 269     -25.412  -1.810 -10.798  1.00  0.00           C  
ATOM   3987  CG  MET A 269     -25.078  -3.283 -11.132  1.00  0.00           C  
ATOM   3988  SD  MET A 269     -24.986  -3.708 -12.942  1.00  0.00           S  
ATOM   3989  CE  MET A 269     -26.612  -3.240 -13.487  1.00  0.00           C  
ATOM   3990  H   MET A 269     -26.422  -2.290  -8.626  1.00  0.00           H  
ATOM   3991  HA  MET A 269     -23.755  -1.502  -9.385  1.00  0.00           H  
ATOM   3992  HB3 MET A 269     -25.205  -1.128 -11.623  1.00  0.00           H  
ATOM   3993  HB2 MET A 269     -26.501  -1.793 -10.773  1.00  0.00           H  
ATOM   3994  HG3 MET A 269     -25.853  -3.888 -10.661  1.00  0.00           H  
ATOM   3995  HG2 MET A 269     -24.206  -3.734 -10.657  1.00  0.00           H  
ATOM   3996  HE1 MET A 269     -26.526  -2.166 -13.652  1.00  0.00           H  
ATOM   3997  HE2 MET A 269     -26.797  -3.774 -14.419  1.00  0.00           H  
ATOM   3998  HE3 MET A 269     -27.325  -3.573 -12.733  1.00  0.00           H  
ATOM   3999  N   PRO A 270     -24.162   1.012  -8.907  1.00  0.00           N  
ATOM   4000  CA  PRO A 270     -24.545   2.402  -8.603  1.00  0.00           C  
ATOM   4001  C   PRO A 270     -24.446   3.189  -9.874  1.00  0.00           C  
ATOM   4002  O   PRO A 270     -23.551   2.832 -10.681  1.00  0.00           O  
ATOM   4003  CB  PRO A 270     -23.417   2.896  -7.638  1.00  0.00           C  
ATOM   4004  CG  PRO A 270     -22.219   1.973  -7.951  1.00  0.00           C  
ATOM   4005  CD  PRO A 270     -22.910   0.656  -8.271  1.00  0.00           C  
ATOM   4006  HA  PRO A 270     -25.526   2.483  -8.135  1.00  0.00           H  
ATOM   4007  HB3 PRO A 270     -23.858   2.757  -6.651  1.00  0.00           H  
ATOM   4008  HB2 PRO A 270     -23.236   3.947  -7.863  1.00  0.00           H  
ATOM   4009  HG3 PRO A 270     -21.478   1.936  -7.153  1.00  0.00           H  
ATOM   4010  HG2 PRO A 270     -21.663   2.377  -8.797  1.00  0.00           H  
ATOM   4011  HD2 PRO A 270     -22.329  -0.065  -8.847  1.00  0.00           H  
ATOM   4012  HD3 PRO A 270     -23.239   0.087  -7.402  1.00  0.00           H  
ATOM   4013  N   GLY A 271     -25.317   4.162 -10.097  1.00  0.00           N  
ATOM   4014  CA  GLY A 271     -25.329   4.995 -11.292  1.00  0.00           C  
ATOM   4015  C   GLY A 271     -25.849   6.359 -10.835  1.00  0.00           C  
ATOM   4016  O   GLY A 271     -26.439   6.603  -9.775  1.00  0.00           O  
ATOM   4017  H   GLY A 271     -26.045   4.409  -9.443  1.00  0.00           H  
ATOM   4018  HA3 GLY A 271     -25.802   4.507 -12.144  1.00  0.00           H  
ATOM   4019  HA2 GLY A 271     -24.279   5.182 -11.515  1.00  0.00           H  
ATOM   4020  N   PHE A 272     -25.818   7.271 -11.810  1.00  0.00           N  
ATOM   4021  CA  PHE A 272     -26.120   8.715 -11.628  1.00  0.00           C  
ATOM   4022  C   PHE A 272     -26.027   9.558 -12.932  1.00  0.00           C  
ATOM   4023  O   PHE A 272     -25.069   9.449 -13.635  1.00  0.00           O  
ATOM   4024  CB  PHE A 272     -25.231   9.383 -10.528  1.00  0.00           C  
ATOM   4025  CG  PHE A 272     -25.262  10.858 -10.364  1.00  0.00           C  
ATOM   4026  CD1 PHE A 272     -23.960  11.528 -10.236  1.00  0.00           C  
ATOM   4027  CD2 PHE A 272     -26.424  11.599 -10.037  1.00  0.00           C  
ATOM   4028  CE1 PHE A 272     -23.973  12.902 -10.001  1.00  0.00           C  
ATOM   4029  CE2 PHE A 272     -26.310  12.968  -9.713  1.00  0.00           C  
ATOM   4030  CZ  PHE A 272     -25.114  13.609  -9.729  1.00  0.00           C  
ATOM   4031  H   PHE A 272     -25.279   7.039 -12.633  1.00  0.00           H  
ATOM   4032  HA  PHE A 272     -27.142   8.775 -11.253  1.00  0.00           H  
ATOM   4033  HB3 PHE A 272     -24.206   9.075 -10.733  1.00  0.00           H  
ATOM   4034  HB2 PHE A 272     -25.550   8.921  -9.594  1.00  0.00           H  
ATOM   4035  HD1 PHE A 272     -22.983  11.151 -10.501  1.00  0.00           H  
ATOM   4036  HD2 PHE A 272     -27.401  11.140 -10.079  1.00  0.00           H  
ATOM   4037  HE1 PHE A 272     -23.024  13.406 -10.114  1.00  0.00           H  
ATOM   4038  HE2 PHE A 272     -27.127  13.624  -9.453  1.00  0.00           H  
ATOM   4039  HZ  PHE A 272     -25.221  14.659  -9.502  1.00  0.00           H  
ATOM   4040  N   ALA A 273     -26.998  10.467 -13.191  1.00  0.00           N  
ATOM   4041  CA  ALA A 273     -27.052  11.455 -14.244  1.00  0.00           C  
ATOM   4042  C   ALA A 273     -27.307  12.775 -13.587  1.00  0.00           C  
ATOM   4043  O   ALA A 273     -28.337  12.869 -12.931  1.00  0.00           O  
ATOM   4044  CB  ALA A 273     -28.057  10.911 -15.333  1.00  0.00           C  
ATOM   4045  H   ALA A 273     -27.774  10.439 -12.545  1.00  0.00           H  
ATOM   4046  HA  ALA A 273     -26.098  11.607 -14.750  1.00  0.00           H  
ATOM   4047  HB1 ALA A 273     -27.853  11.501 -16.227  1.00  0.00           H  
ATOM   4048  HB2 ALA A 273     -27.771   9.874 -15.510  1.00  0.00           H  
ATOM   4049  HB3 ALA A 273     -29.121  10.886 -15.099  1.00  0.00           H  
ATOM   4050  N   PRO A 274     -26.379  13.707 -13.589  1.00  0.00           N  
ATOM   4051  CA  PRO A 274     -25.083  13.718 -14.275  1.00  0.00           C  
ATOM   4052  C   PRO A 274     -24.056  12.712 -13.808  1.00  0.00           C  
ATOM   4053  O   PRO A 274     -23.018  12.433 -14.467  1.00  0.00           O  
ATOM   4054  CB  PRO A 274     -24.605  15.166 -14.145  1.00  0.00           C  
ATOM   4055  CG  PRO A 274     -25.220  15.575 -12.794  1.00  0.00           C  
ATOM   4056  CD  PRO A 274     -26.592  14.933 -12.786  1.00  0.00           C  
ATOM   4057  HA  PRO A 274     -25.253  13.555 -15.339  1.00  0.00           H  
ATOM   4058  HXT PRO A 274     -24.300  12.144 -12.910  1.00  0.00           H  
ATOM   4059  HB3 PRO A 274     -25.010  15.776 -14.952  1.00  0.00           H  
ATOM   4060  HB2 PRO A 274     -23.528  15.323 -14.086  1.00  0.00           H  
ATOM   4061  HG3 PRO A 274     -25.225  16.658 -12.668  1.00  0.00           H  
ATOM   4062  HG2 PRO A 274     -24.541  15.128 -12.068  1.00  0.00           H  
ATOM   4063  HD2 PRO A 274     -26.772  14.774 -11.723  1.00  0.00           H  
ATOM   4064  HD3 PRO A 274     -27.302  15.634 -13.226  1.00  0.00           H  
ATOM   4065  N   ALA A 285     -32.452  23.574 -19.997  1.00  0.00           N1+
ATOM   4066  CA  ALA A 285     -32.183  22.718 -18.725  1.00  0.00           C  
ATOM   4067  C   ALA A 285     -32.444  21.203 -19.122  1.00  0.00           C  
ATOM   4068  O   ALA A 285     -33.320  20.908 -20.013  1.00  0.00           O  
ATOM   4069  CB  ALA A 285     -33.017  23.202 -17.546  1.00  0.00           C  
ATOM   4070  H1  ALA A 285     -32.003  24.478 -19.964  1.00  0.00           H  
ATOM   4071  H2  ALA A 285     -31.979  23.054 -20.722  1.00  0.00           H  
ATOM   4072  H3  ALA A 285     -33.461  23.601 -20.021  1.00  0.00           H  
ATOM   4073  HA  ALA A 285     -31.108  22.817 -18.572  1.00  0.00           H  
ATOM   4074  HB1 ALA A 285     -34.089  23.061 -17.684  1.00  0.00           H  
ATOM   4075  HB2 ALA A 285     -32.713  22.654 -16.654  1.00  0.00           H  
ATOM   4076  HB3 ALA A 285     -32.782  24.223 -17.247  1.00  0.00           H  
ATOM   4077  N   LEU A 286     -31.837  20.227 -18.467  1.00  0.00           N  
ATOM   4078  CA  LEU A 286     -32.200  18.839 -18.495  1.00  0.00           C  
ATOM   4079  C   LEU A 286     -33.735  18.529 -18.288  1.00  0.00           C  
ATOM   4080  O   LEU A 286     -34.333  19.208 -17.471  1.00  0.00           O  
ATOM   4081  CB  LEU A 286     -31.388  18.065 -17.392  1.00  0.00           C  
ATOM   4082  CG  LEU A 286     -29.899  18.187 -17.605  1.00  0.00           C  
ATOM   4083  CD1 LEU A 286     -29.059  17.736 -16.395  1.00  0.00           C  
ATOM   4084  CD2 LEU A 286     -29.389  17.490 -18.857  1.00  0.00           C  
ATOM   4085  H   LEU A 286     -31.308  20.643 -17.714  1.00  0.00           H  
ATOM   4086  HA  LEU A 286     -31.949  18.499 -19.500  1.00  0.00           H  
ATOM   4087  HB3 LEU A 286     -31.746  17.037 -17.441  1.00  0.00           H  
ATOM   4088  HB2 LEU A 286     -31.543  18.465 -16.390  1.00  0.00           H  
ATOM   4089  HG  LEU A 286     -29.555  19.216 -17.714  1.00  0.00           H  
ATOM   4090 HD11 LEU A 286     -28.066  18.176 -16.481  1.00  0.00           H  
ATOM   4091 HD12 LEU A 286     -29.558  17.866 -15.435  1.00  0.00           H  
ATOM   4092 HD13 LEU A 286     -28.910  16.656 -16.403  1.00  0.00           H  
ATOM   4093 HD21 LEU A 286     -30.081  16.692 -19.127  1.00  0.00           H  
ATOM   4094 HD22 LEU A 286     -29.359  18.262 -19.626  1.00  0.00           H  
ATOM   4095 HD23 LEU A 286     -28.416  17.026 -18.694  1.00  0.00           H  
ATOM   4096  N   THR A 287     -34.305  17.634 -19.130  1.00  0.00           N  
ATOM   4097  CA  THR A 287     -35.678  17.122 -18.974  1.00  0.00           C  
ATOM   4098  C   THR A 287     -35.608  15.646 -18.697  1.00  0.00           C  
ATOM   4099  O   THR A 287     -34.674  14.947 -18.994  1.00  0.00           O  
ATOM   4100  CB  THR A 287     -36.530  17.481 -20.269  1.00  0.00           C  
ATOM   4101  OG1 THR A 287     -35.863  17.017 -21.420  1.00  0.00           O  
ATOM   4102  CG2 THR A 287     -36.903  18.952 -20.349  1.00  0.00           C  
ATOM   4103  H   THR A 287     -33.773  17.139 -19.831  1.00  0.00           H  
ATOM   4104  HA  THR A 287     -36.146  17.649 -18.142  1.00  0.00           H  
ATOM   4105  HB  THR A 287     -37.471  16.935 -20.347  1.00  0.00           H  
ATOM   4106  HG1 THR A 287     -34.937  17.270 -21.388  1.00  0.00           H  
ATOM   4107 HG21 THR A 287     -36.049  19.476 -20.778  1.00  0.00           H  
ATOM   4108 HG22 THR A 287     -37.790  19.116 -20.961  1.00  0.00           H  
ATOM   4109 HG23 THR A 287     -37.038  19.500 -19.416  1.00  0.00           H  
ATOM   4110  N   VAL A 288     -36.640  15.050 -18.142  1.00  0.00           N  
ATOM   4111  CA  VAL A 288     -36.714  13.669 -17.703  1.00  0.00           C  
ATOM   4112  C   VAL A 288     -36.547  12.567 -18.849  1.00  0.00           C  
ATOM   4113  O   VAL A 288     -35.874  11.548 -18.531  1.00  0.00           O  
ATOM   4114  CB  VAL A 288     -37.970  13.387 -16.882  1.00  0.00           C  
ATOM   4115  CG1 VAL A 288     -39.280  13.149 -17.684  1.00  0.00           C  
ATOM   4116  CG2 VAL A 288     -37.737  12.125 -15.955  1.00  0.00           C  
ATOM   4117  H   VAL A 288     -37.415  15.635 -17.866  1.00  0.00           H  
ATOM   4118  HA  VAL A 288     -35.919  13.694 -16.958  1.00  0.00           H  
ATOM   4119  HB  VAL A 288     -38.098  14.224 -16.196  1.00  0.00           H  
ATOM   4120 HG11 VAL A 288     -39.478  13.908 -18.440  1.00  0.00           H  
ATOM   4121 HG12 VAL A 288     -39.241  12.221 -18.253  1.00  0.00           H  
ATOM   4122 HG13 VAL A 288     -40.228  13.037 -17.158  1.00  0.00           H  
ATOM   4123 HG21 VAL A 288     -38.108  11.230 -16.454  1.00  0.00           H  
ATOM   4124 HG22 VAL A 288     -36.740  11.897 -15.578  1.00  0.00           H  
ATOM   4125 HG23 VAL A 288     -38.247  12.180 -14.993  1.00  0.00           H  
ATOM   4126  N   PRO A 289     -36.875  12.835 -20.128  1.00  0.00           N  
ATOM   4127  CA  PRO A 289     -36.599  11.928 -21.230  1.00  0.00           C  
ATOM   4128  C   PRO A 289     -35.088  11.853 -21.496  1.00  0.00           C  
ATOM   4129  O   PRO A 289     -34.614  10.707 -21.638  1.00  0.00           O  
ATOM   4130  CB  PRO A 289     -37.327  12.406 -22.478  1.00  0.00           C  
ATOM   4131  CG  PRO A 289     -38.424  13.336 -21.917  1.00  0.00           C  
ATOM   4132  CD  PRO A 289     -37.675  13.907 -20.678  1.00  0.00           C  
ATOM   4133  HA  PRO A 289     -36.919  10.924 -20.952  1.00  0.00           H  
ATOM   4134  HB3 PRO A 289     -37.824  11.672 -23.113  1.00  0.00           H  
ATOM   4135  HB2 PRO A 289     -36.760  13.027 -23.172  1.00  0.00           H  
ATOM   4136  HG3 PRO A 289     -39.311  12.745 -21.689  1.00  0.00           H  
ATOM   4137  HG2 PRO A 289     -38.821  14.104 -22.580  1.00  0.00           H  
ATOM   4138  HD2 PRO A 289     -36.899  14.574 -21.054  1.00  0.00           H  
ATOM   4139  HD3 PRO A 289     -38.260  14.509 -19.983  1.00  0.00           H  
ATOM   4140  N   GLU A 290     -34.368  12.987 -21.409  1.00  0.00           N  
ATOM   4141  CA  GLU A 290     -32.958  13.123 -21.700  1.00  0.00           C  
ATOM   4142  C   GLU A 290     -32.122  12.348 -20.634  1.00  0.00           C  
ATOM   4143  O   GLU A 290     -31.308  11.539 -21.032  1.00  0.00           O  
ATOM   4144  CB  GLU A 290     -32.494  14.534 -21.736  1.00  0.00           C  
ATOM   4145  CG  GLU A 290     -33.320  15.329 -22.721  1.00  0.00           C  
ATOM   4146  CD  GLU A 290     -32.787  16.770 -22.708  1.00  0.00           C  
ATOM   4147  OE1 GLU A 290     -33.330  17.499 -21.817  1.00  0.00           O  
ATOM   4148  OE2 GLU A 290     -31.815  17.102 -23.381  1.00  0.00           O1-
ATOM   4149  H   GLU A 290     -34.730  13.901 -21.179  1.00  0.00           H  
ATOM   4150  HA  GLU A 290     -32.774  12.649 -22.664  1.00  0.00           H  
ATOM   4151  HB3 GLU A 290     -31.433  14.504 -21.982  1.00  0.00           H  
ATOM   4152  HB2 GLU A 290     -32.510  14.992 -20.747  1.00  0.00           H  
ATOM   4153  HG3 GLU A 290     -34.389  15.192 -22.558  1.00  0.00           H  
ATOM   4154  HG2 GLU A 290     -33.123  14.955 -23.725  1.00  0.00           H  
ATOM   4155  N   LEU A 291     -32.494  12.572 -19.372  1.00  0.00           N  
ATOM   4156  CA  LEU A 291     -32.073  11.880 -18.192  1.00  0.00           C  
ATOM   4157  C   LEU A 291     -32.424  10.403 -18.088  1.00  0.00           C  
ATOM   4158  O   LEU A 291     -31.608   9.718 -17.556  1.00  0.00           O  
ATOM   4159  CB  LEU A 291     -32.638  12.631 -16.972  1.00  0.00           C  
ATOM   4160  CG  LEU A 291     -31.757  13.883 -16.639  1.00  0.00           C  
ATOM   4161  CD1 LEU A 291     -32.232  14.708 -15.565  1.00  0.00           C  
ATOM   4162  CD2 LEU A 291     -30.220  13.601 -16.431  1.00  0.00           C  
ATOM   4163  H   LEU A 291     -33.281  13.174 -19.173  1.00  0.00           H  
ATOM   4164  HA  LEU A 291     -31.002  12.073 -18.122  1.00  0.00           H  
ATOM   4165  HB3 LEU A 291     -32.558  11.931 -16.140  1.00  0.00           H  
ATOM   4166  HB2 LEU A 291     -33.698  12.845 -17.107  1.00  0.00           H  
ATOM   4167  HG  LEU A 291     -31.840  14.585 -17.468  1.00  0.00           H  
ATOM   4168 HD11 LEU A 291     -32.310  14.148 -14.633  1.00  0.00           H  
ATOM   4169 HD12 LEU A 291     -31.544  15.489 -15.242  1.00  0.00           H  
ATOM   4170 HD13 LEU A 291     -33.133  15.288 -15.766  1.00  0.00           H  
ATOM   4171 HD21 LEU A 291     -29.910  14.070 -15.497  1.00  0.00           H  
ATOM   4172 HD22 LEU A 291     -29.873  12.573 -16.331  1.00  0.00           H  
ATOM   4173 HD23 LEU A 291     -29.786  14.124 -17.284  1.00  0.00           H  
ATOM   4174  N   THR A 292     -33.388   9.920 -18.853  1.00  0.00           N  
ATOM   4175  CA  THR A 292     -33.767   8.484 -18.960  1.00  0.00           C  
ATOM   4176  C   THR A 292     -32.847   7.790 -19.943  1.00  0.00           C  
ATOM   4177  O   THR A 292     -32.381   6.778 -19.460  1.00  0.00           O  
ATOM   4178  CB  THR A 292     -35.273   8.268 -19.199  1.00  0.00           C  
ATOM   4179  OG1 THR A 292     -36.031   8.823 -18.122  1.00  0.00           O  
ATOM   4180  CG2 THR A 292     -35.668   6.777 -19.315  1.00  0.00           C  
ATOM   4181  H   THR A 292     -33.914  10.589 -19.396  1.00  0.00           H  
ATOM   4182  HA  THR A 292     -33.691   7.990 -17.991  1.00  0.00           H  
ATOM   4183  HB  THR A 292     -35.606   8.773 -20.105  1.00  0.00           H  
ATOM   4184  HG1 THR A 292     -35.894   9.758 -17.954  1.00  0.00           H  
ATOM   4185 HG21 THR A 292     -36.737   6.573 -19.254  1.00  0.00           H  
ATOM   4186 HG22 THR A 292     -35.291   6.466 -20.290  1.00  0.00           H  
ATOM   4187 HG23 THR A 292     -35.171   6.178 -18.552  1.00  0.00           H  
ATOM   4188  N   GLN A 293     -32.506   8.451 -21.067  1.00  0.00           N  
ATOM   4189  CA  GLN A 293     -31.513   7.959 -21.978  1.00  0.00           C  
ATOM   4190  C   GLN A 293     -30.140   7.809 -21.244  1.00  0.00           C  
ATOM   4191  O   GLN A 293     -29.459   6.831 -21.466  1.00  0.00           O  
ATOM   4192  CB  GLN A 293     -31.599   8.792 -23.226  1.00  0.00           C  
ATOM   4193  CG  GLN A 293     -33.021   8.962 -23.944  1.00  0.00           C  
ATOM   4194  CD  GLN A 293     -33.236  10.409 -24.467  1.00  0.00           C  
ATOM   4195  OE1 GLN A 293     -32.242  11.074 -24.768  1.00  0.00           O  
ATOM   4196  NE2 GLN A 293     -34.473  10.766 -24.705  1.00  0.00           N  
ATOM   4197  H   GLN A 293     -32.993   9.305 -21.295  1.00  0.00           H  
ATOM   4198  HA  GLN A 293     -31.721   6.966 -22.376  1.00  0.00           H  
ATOM   4199  HB3 GLN A 293     -30.845   8.585 -23.986  1.00  0.00           H  
ATOM   4200  HB2 GLN A 293     -31.249   9.739 -22.814  1.00  0.00           H  
ATOM   4201  HG3 GLN A 293     -33.778   8.589 -23.254  1.00  0.00           H  
ATOM   4202  HG2 GLN A 293     -33.176   8.277 -24.777  1.00  0.00           H  
ATOM   4203 HE22 GLN A 293     -34.817  11.658 -25.030  1.00  0.00           H  
ATOM   4204 HE21 GLN A 293     -35.090  10.029 -24.392  1.00  0.00           H  
ATOM   4205  N   GLN A 294     -29.790   8.810 -20.443  1.00  0.00           N  
ATOM   4206  CA  GLN A 294     -28.499   8.868 -19.752  1.00  0.00           C  
ATOM   4207  C   GLN A 294     -28.493   7.934 -18.552  1.00  0.00           C  
ATOM   4208  O   GLN A 294     -27.490   7.238 -18.486  1.00  0.00           O  
ATOM   4209  CB  GLN A 294     -28.173  10.332 -19.302  1.00  0.00           C  
ATOM   4210  CG  GLN A 294     -27.961  11.333 -20.498  1.00  0.00           C  
ATOM   4211  CD  GLN A 294     -27.975  12.789 -20.242  1.00  0.00           C  
ATOM   4212  OE1 GLN A 294     -27.934  13.195 -19.129  1.00  0.00           O  
ATOM   4213  NE2 GLN A 294     -27.937  13.625 -21.311  1.00  0.00           N  
ATOM   4214  H   GLN A 294     -30.410   9.583 -20.253  1.00  0.00           H  
ATOM   4215  HA  GLN A 294     -27.730   8.587 -20.472  1.00  0.00           H  
ATOM   4216  HB3 GLN A 294     -27.321  10.413 -18.627  1.00  0.00           H  
ATOM   4217  HB2 GLN A 294     -29.071  10.723 -18.823  1.00  0.00           H  
ATOM   4218  HG3 GLN A 294     -28.696  11.189 -21.290  1.00  0.00           H  
ATOM   4219  HG2 GLN A 294     -26.980  11.132 -20.929  1.00  0.00           H  
ATOM   4220 HE22 GLN A 294     -28.141  14.606 -21.183  1.00  0.00           H  
ATOM   4221 HE21 GLN A 294     -27.931  13.238 -22.244  1.00  0.00           H  
ATOM   4222  N   MET A 295     -29.469   7.982 -17.592  1.00  0.00           N  
ATOM   4223  CA  MET A 295     -29.396   7.305 -16.291  1.00  0.00           C  
ATOM   4224  C   MET A 295     -29.372   5.753 -16.400  1.00  0.00           C  
ATOM   4225  O   MET A 295     -28.948   5.093 -15.473  1.00  0.00           O  
ATOM   4226  CB  MET A 295     -30.543   7.755 -15.301  1.00  0.00           C  
ATOM   4227  CG  MET A 295     -31.954   7.032 -15.489  1.00  0.00           C  
ATOM   4228  SD  MET A 295     -33.433   7.674 -14.596  1.00  0.00           S  
ATOM   4229  CE  MET A 295     -33.014   7.287 -12.877  1.00  0.00           C  
ATOM   4230  H   MET A 295     -30.271   8.574 -17.753  1.00  0.00           H  
ATOM   4231  HA  MET A 295     -28.389   7.551 -15.952  1.00  0.00           H  
ATOM   4232  HB3 MET A 295     -30.745   8.823 -15.382  1.00  0.00           H  
ATOM   4233  HB2 MET A 295     -30.221   7.489 -14.294  1.00  0.00           H  
ATOM   4234  HG3 MET A 295     -31.820   5.993 -15.187  1.00  0.00           H  
ATOM   4235  HG2 MET A 295     -32.152   6.944 -16.557  1.00  0.00           H  
ATOM   4236  HE1 MET A 295     -33.218   6.222 -12.765  1.00  0.00           H  
ATOM   4237  HE2 MET A 295     -31.950   7.473 -12.735  1.00  0.00           H  
ATOM   4238  HE3 MET A 295     -33.668   7.829 -12.194  1.00  0.00           H  
ATOM   4239  N   PHE A 296     -29.934   5.249 -17.471  1.00  0.00           N  
ATOM   4240  CA  PHE A 296     -29.895   3.811 -17.830  1.00  0.00           C  
ATOM   4241  C   PHE A 296     -28.748   3.459 -18.862  1.00  0.00           C  
ATOM   4242  O   PHE A 296     -28.491   2.251 -18.984  1.00  0.00           O  
ATOM   4243  CB  PHE A 296     -31.301   3.347 -18.347  1.00  0.00           C  
ATOM   4244  CG  PHE A 296     -32.392   3.070 -17.260  1.00  0.00           C  
ATOM   4245  CD1 PHE A 296     -32.643   1.788 -16.728  1.00  0.00           C  
ATOM   4246  CD2 PHE A 296     -33.257   4.138 -16.861  1.00  0.00           C  
ATOM   4247  CE1 PHE A 296     -33.662   1.585 -15.817  1.00  0.00           C  
ATOM   4248  CE2 PHE A 296     -34.232   3.897 -15.914  1.00  0.00           C  
ATOM   4249  CZ  PHE A 296     -34.422   2.653 -15.389  1.00  0.00           C  
ATOM   4250  H   PHE A 296     -30.221   5.926 -18.163  1.00  0.00           H  
ATOM   4251  HA  PHE A 296     -29.602   3.230 -16.955  1.00  0.00           H  
ATOM   4252  HB3 PHE A 296     -31.265   2.341 -18.765  1.00  0.00           H  
ATOM   4253  HB2 PHE A 296     -31.648   4.031 -19.121  1.00  0.00           H  
ATOM   4254  HD1 PHE A 296     -32.089   0.931 -17.079  1.00  0.00           H  
ATOM   4255  HD2 PHE A 296     -33.210   5.086 -17.376  1.00  0.00           H  
ATOM   4256  HE1 PHE A 296     -33.960   0.602 -15.483  1.00  0.00           H  
ATOM   4257  HE2 PHE A 296     -34.823   4.667 -15.440  1.00  0.00           H  
ATOM   4258  HZ  PHE A 296     -35.132   2.480 -14.594  1.00  0.00           H  
ATOM   4259  N   ASP A 297     -27.965   4.418 -19.387  1.00  0.00           N  
ATOM   4260  CA  ASP A 297     -26.742   4.203 -20.155  1.00  0.00           C  
ATOM   4261  C   ASP A 297     -25.585   3.719 -19.222  1.00  0.00           C  
ATOM   4262  O   ASP A 297     -25.431   4.335 -18.165  1.00  0.00           O  
ATOM   4263  CB  ASP A 297     -26.277   5.489 -20.910  1.00  0.00           C  
ATOM   4264  CG  ASP A 297     -25.233   5.311 -22.010  1.00  0.00           C  
ATOM   4265  OD1 ASP A 297     -24.312   6.232 -22.050  1.00  0.00           O  
ATOM   4266  OD2 ASP A 297     -25.279   4.426 -22.819  1.00  0.00           O1-
ATOM   4267  H   ASP A 297     -28.043   5.334 -18.969  1.00  0.00           H  
ATOM   4268  HA  ASP A 297     -26.913   3.358 -20.822  1.00  0.00           H  
ATOM   4269  HB3 ASP A 297     -25.992   6.159 -20.098  1.00  0.00           H  
ATOM   4270  HB2 ASP A 297     -27.134   5.860 -21.472  1.00  0.00           H  
ATOM   4271  N   SER A 298     -24.851   2.678 -19.619  1.00  0.00           N  
ATOM   4272  CA  SER A 298     -23.746   2.172 -18.802  1.00  0.00           C  
ATOM   4273  C   SER A 298     -22.534   3.094 -18.569  1.00  0.00           C  
ATOM   4274  O   SER A 298     -21.768   2.830 -17.607  1.00  0.00           O  
ATOM   4275  CB  SER A 298     -23.382   0.839 -19.365  1.00  0.00           C  
ATOM   4276  OG  SER A 298     -23.094   0.798 -20.747  1.00  0.00           O  
ATOM   4277  H   SER A 298     -24.947   2.332 -20.563  1.00  0.00           H  
ATOM   4278  HA  SER A 298     -24.150   2.049 -17.797  1.00  0.00           H  
ATOM   4279  HB3 SER A 298     -24.168   0.154 -19.049  1.00  0.00           H  
ATOM   4280  HB2 SER A 298     -22.396   0.545 -19.006  1.00  0.00           H  
ATOM   4281  HG  SER A 298     -22.136   0.828 -20.804  1.00  0.00           H  
ATOM   4282  N   LYS A 299     -22.418   4.223 -19.257  1.00  0.00           N  
ATOM   4283  CA  LYS A 299     -21.324   5.169 -19.074  1.00  0.00           C  
ATOM   4284  C   LYS A 299     -21.711   6.167 -17.918  1.00  0.00           C  
ATOM   4285  O   LYS A 299     -20.918   7.035 -17.481  1.00  0.00           O  
ATOM   4286  CB  LYS A 299     -21.041   5.792 -20.441  1.00  0.00           C  
ATOM   4287  CG  LYS A 299     -20.433   4.841 -21.483  1.00  0.00           C  
ATOM   4288  CD  LYS A 299     -21.341   4.628 -22.685  1.00  0.00           C  
ATOM   4289  CE  LYS A 299     -20.618   3.735 -23.769  1.00  0.00           C  
ATOM   4290  NZ  LYS A 299     -21.582   3.367 -24.819  1.00  0.00           N1+
ATOM   4291  H   LYS A 299     -23.184   4.382 -19.896  1.00  0.00           H  
ATOM   4292  HA  LYS A 299     -20.392   4.678 -18.796  1.00  0.00           H  
ATOM   4293  HB3 LYS A 299     -20.387   6.618 -20.164  1.00  0.00           H  
ATOM   4294  HB2 LYS A 299     -21.936   6.287 -20.818  1.00  0.00           H  
ATOM   4295  HG3 LYS A 299     -20.196   3.927 -20.937  1.00  0.00           H  
ATOM   4296  HG2 LYS A 299     -19.481   5.162 -21.906  1.00  0.00           H  
ATOM   4297  HD3 LYS A 299     -21.429   5.639 -23.082  1.00  0.00           H  
ATOM   4298  HD2 LYS A 299     -22.368   4.348 -22.449  1.00  0.00           H  
ATOM   4299  HE3 LYS A 299     -20.262   2.820 -23.295  1.00  0.00           H  
ATOM   4300  HE2 LYS A 299     -19.787   4.254 -24.246  1.00  0.00           H  
ATOM   4301  HZ1 LYS A 299     -22.179   4.105 -25.167  1.00  0.00           H  
ATOM   4302  HZ2 LYS A 299     -21.064   2.959 -25.584  1.00  0.00           H  
ATOM   4303  HZ3 LYS A 299     -22.208   2.649 -24.485  1.00  0.00           H  
ATOM   4304  N   ASN A 300     -23.004   6.140 -17.422  1.00  0.00           N  
ATOM   4305  CA  ASN A 300     -23.522   6.866 -16.254  1.00  0.00           C  
ATOM   4306  C   ASN A 300     -23.671   5.836 -15.111  1.00  0.00           C  
ATOM   4307  O   ASN A 300     -24.194   6.244 -14.053  1.00  0.00           O  
ATOM   4308  CB  ASN A 300     -24.940   7.359 -16.610  1.00  0.00           C  
ATOM   4309  CG  ASN A 300     -24.777   8.710 -17.280  1.00  0.00           C  
ATOM   4310  OD1 ASN A 300     -24.436   8.896 -18.470  1.00  0.00           O  
ATOM   4311  ND2 ASN A 300     -24.949   9.842 -16.501  1.00  0.00           N  
ATOM   4312  H   ASN A 300     -23.649   5.476 -17.825  1.00  0.00           H  
ATOM   4313  HA  ASN A 300     -22.880   7.703 -15.979  1.00  0.00           H  
ATOM   4314  HB3 ASN A 300     -25.544   7.456 -15.708  1.00  0.00           H  
ATOM   4315  HB2 ASN A 300     -25.422   6.605 -17.232  1.00  0.00           H  
ATOM   4316 HD22 ASN A 300     -24.642  10.758 -16.794  1.00  0.00           H  
ATOM   4317 HD21 ASN A 300     -24.887   9.725 -15.499  1.00  0.00           H  
ATOM   4318  N   MET A 301     -23.237   4.537 -15.306  1.00  0.00           N  
ATOM   4319  CA  MET A 301     -23.103   3.654 -14.135  1.00  0.00           C  
ATOM   4320  C   MET A 301     -21.573   3.694 -13.811  1.00  0.00           C  
ATOM   4321  O   MET A 301     -20.752   4.074 -14.612  1.00  0.00           O  
ATOM   4322  CB  MET A 301     -23.600   2.228 -14.362  1.00  0.00           C  
ATOM   4323  CG  MET A 301     -25.095   2.222 -14.688  1.00  0.00           C  
ATOM   4324  SD  MET A 301     -25.655   0.513 -14.909  1.00  0.00           S  
ATOM   4325  CE  MET A 301     -27.254   0.877 -15.728  1.00  0.00           C  
ATOM   4326  H   MET A 301     -22.785   4.302 -16.179  1.00  0.00           H  
ATOM   4327  HA  MET A 301     -23.617   3.997 -13.238  1.00  0.00           H  
ATOM   4328  HB3 MET A 301     -23.458   1.628 -13.463  1.00  0.00           H  
ATOM   4329  HB2 MET A 301     -23.090   1.690 -15.162  1.00  0.00           H  
ATOM   4330  HG3 MET A 301     -25.198   2.732 -15.645  1.00  0.00           H  
ATOM   4331  HG2 MET A 301     -25.685   2.762 -13.948  1.00  0.00           H  
ATOM   4332  HE1 MET A 301     -27.823   1.545 -15.081  1.00  0.00           H  
ATOM   4333  HE2 MET A 301     -27.150   1.299 -16.728  1.00  0.00           H  
ATOM   4334  HE3 MET A 301     -27.936   0.036 -15.849  1.00  0.00           H  
ATOM   4335  N   MET A 302     -21.285   3.133 -12.598  1.00  0.00           N  
ATOM   4336  CA  MET A 302     -19.907   2.760 -12.276  1.00  0.00           C  
ATOM   4337  C   MET A 302     -19.780   1.307 -11.761  1.00  0.00           C  
ATOM   4338  O   MET A 302     -18.987   1.138 -10.816  1.00  0.00           O  
ATOM   4339  CB  MET A 302     -19.286   3.895 -11.472  1.00  0.00           C  
ATOM   4340  CG  MET A 302     -20.008   4.204 -10.125  1.00  0.00           C  
ATOM   4341  SD  MET A 302     -19.754   5.878  -9.400  1.00  0.00           S  
ATOM   4342  CE  MET A 302     -21.321   6.179  -8.492  1.00  0.00           C  
ATOM   4343  H   MET A 302     -22.062   2.735 -12.090  1.00  0.00           H  
ATOM   4344  HA  MET A 302     -19.240   2.809 -13.136  1.00  0.00           H  
ATOM   4345  HB3 MET A 302     -19.110   4.806 -12.043  1.00  0.00           H  
ATOM   4346  HB2 MET A 302     -18.232   3.720 -11.258  1.00  0.00           H  
ATOM   4347  HG3 MET A 302     -19.667   3.436  -9.429  1.00  0.00           H  
ATOM   4348  HG2 MET A 302     -21.091   4.258 -10.235  1.00  0.00           H  
ATOM   4349  HE1 MET A 302     -21.488   5.518  -7.642  1.00  0.00           H  
ATOM   4350  HE2 MET A 302     -21.241   7.182  -8.072  1.00  0.00           H  
ATOM   4351  HE3 MET A 302     -22.203   6.111  -9.129  1.00  0.00           H  
ATOM   4352  N   ALA A 303     -20.480   0.385 -12.454  1.00  0.00           N  
ATOM   4353  CA  ALA A 303     -20.408  -1.071 -12.166  1.00  0.00           C  
ATOM   4354  C   ALA A 303     -19.716  -1.888 -13.225  1.00  0.00           C  
ATOM   4355  O   ALA A 303     -19.543  -3.079 -13.124  1.00  0.00           O  
ATOM   4356  CB  ALA A 303     -21.785  -1.587 -12.005  1.00  0.00           C  
ATOM   4357  H   ALA A 303     -20.987   0.676 -13.277  1.00  0.00           H  
ATOM   4358  HA  ALA A 303     -19.945  -1.166 -11.183  1.00  0.00           H  
ATOM   4359  HB1 ALA A 303     -21.869  -2.631 -11.703  1.00  0.00           H  
ATOM   4360  HB2 ALA A 303     -22.309  -1.066 -11.204  1.00  0.00           H  
ATOM   4361  HB3 ALA A 303     -22.399  -1.452 -12.895  1.00  0.00           H  
ATOM   4362  N   ALA A 304     -19.208  -1.228 -14.253  1.00  0.00           N  
ATOM   4363  CA  ALA A 304     -18.201  -1.706 -15.274  1.00  0.00           C  
ATOM   4364  C   ALA A 304     -18.825  -2.787 -16.242  1.00  0.00           C  
ATOM   4365  O   ALA A 304     -18.050  -3.494 -16.867  1.00  0.00           O  
ATOM   4366  CB  ALA A 304     -16.958  -2.275 -14.494  1.00  0.00           C  
ATOM   4367  H   ALA A 304     -19.374  -0.233 -14.303  1.00  0.00           H  
ATOM   4368  HA  ALA A 304     -17.780  -0.834 -15.775  1.00  0.00           H  
ATOM   4369  HB1 ALA A 304     -16.791  -1.583 -13.668  1.00  0.00           H  
ATOM   4370  HB2 ALA A 304     -17.110  -3.326 -14.248  1.00  0.00           H  
ATOM   4371  HB3 ALA A 304     -16.124  -2.341 -15.193  1.00  0.00           H  
ATOM   4372  N   CYS A 305     -20.114  -3.028 -16.250  1.00  0.00           N  
ATOM   4373  CA  CYS A 305     -20.868  -4.127 -16.816  1.00  0.00           C  
ATOM   4374  C   CYS A 305     -21.961  -3.596 -17.765  1.00  0.00           C  
ATOM   4375  O   CYS A 305     -22.888  -2.989 -17.264  1.00  0.00           O  
ATOM   4376  CB  CYS A 305     -21.411  -5.131 -15.816  1.00  0.00           C  
ATOM   4377  SG  CYS A 305     -20.222  -5.504 -14.571  1.00  0.00           S  
ATOM   4378  H   CYS A 305     -20.551  -2.364 -15.628  1.00  0.00           H  
ATOM   4379  HA  CYS A 305     -20.214  -4.712 -17.463  1.00  0.00           H  
ATOM   4380  HB3 CYS A 305     -21.633  -6.023 -16.402  1.00  0.00           H  
ATOM   4381  HB2 CYS A 305     -22.317  -4.777 -15.326  1.00  0.00           H  
ATOM   4382  HG  CYS A 305     -20.336  -4.329 -13.944  1.00  0.00           H  
ATOM   4383  N   ASP A 306     -21.816  -3.899 -19.067  1.00  0.00           N  
ATOM   4384  CA  ASP A 306     -22.784  -3.363 -20.052  1.00  0.00           C  
ATOM   4385  C   ASP A 306     -24.089  -4.183 -19.852  1.00  0.00           C  
ATOM   4386  O   ASP A 306     -24.059  -5.410 -19.981  1.00  0.00           O  
ATOM   4387  CB  ASP A 306     -22.266  -3.456 -21.546  1.00  0.00           C  
ATOM   4388  CG  ASP A 306     -23.105  -3.052 -22.767  1.00  0.00           C  
ATOM   4389  OD1 ASP A 306     -22.544  -3.082 -23.870  1.00  0.00           O  
ATOM   4390  OD2 ASP A 306     -24.305  -2.749 -22.590  1.00  0.00           O1-
ATOM   4391  H   ASP A 306     -21.178  -4.631 -19.346  1.00  0.00           H  
ATOM   4392  HA  ASP A 306     -23.001  -2.296 -19.996  1.00  0.00           H  
ATOM   4393  HB3 ASP A 306     -22.006  -4.488 -21.781  1.00  0.00           H  
ATOM   4394  HB2 ASP A 306     -21.348  -2.883 -21.675  1.00  0.00           H  
ATOM   4395  N   PRO A 307     -25.216  -3.564 -19.397  1.00  0.00           N  
ATOM   4396  CA  PRO A 307     -26.451  -4.301 -19.038  1.00  0.00           C  
ATOM   4397  C   PRO A 307     -27.212  -4.858 -20.201  1.00  0.00           C  
ATOM   4398  O   PRO A 307     -28.163  -5.588 -19.998  1.00  0.00           O  
ATOM   4399  CB  PRO A 307     -27.311  -3.216 -18.315  1.00  0.00           C  
ATOM   4400  CG  PRO A 307     -26.800  -1.833 -18.898  1.00  0.00           C  
ATOM   4401  CD  PRO A 307     -25.294  -2.094 -19.131  1.00  0.00           C  
ATOM   4402  HA  PRO A 307     -26.311  -5.173 -18.399  1.00  0.00           H  
ATOM   4403  HB3 PRO A 307     -26.954  -3.334 -17.293  1.00  0.00           H  
ATOM   4404  HB2 PRO A 307     -28.380  -3.429 -18.333  1.00  0.00           H  
ATOM   4405  HG3 PRO A 307     -27.010  -0.927 -18.329  1.00  0.00           H  
ATOM   4406  HG2 PRO A 307     -27.284  -1.718 -19.867  1.00  0.00           H  
ATOM   4407  HD2 PRO A 307     -24.953  -1.662 -20.072  1.00  0.00           H  
ATOM   4408  HD3 PRO A 307     -24.684  -1.795 -18.278  1.00  0.00           H  
ATOM   4409  N   ARG A 308     -26.857  -4.538 -21.502  1.00  0.00           N  
ATOM   4410  CA  ARG A 308     -27.439  -5.205 -22.656  1.00  0.00           C  
ATOM   4411  C   ARG A 308     -26.962  -6.658 -22.692  1.00  0.00           C  
ATOM   4412  O   ARG A 308     -27.577  -7.502 -23.421  1.00  0.00           O  
ATOM   4413  CB  ARG A 308     -27.066  -4.431 -23.883  1.00  0.00           C  
ATOM   4414  CG  ARG A 308     -27.271  -2.903 -23.853  1.00  0.00           C  
ATOM   4415  CD  ARG A 308     -26.909  -2.232 -25.150  1.00  0.00           C  
ATOM   4416  NE  ARG A 308     -25.486  -2.568 -25.620  1.00  0.00           N  
ATOM   4417  CZ  ARG A 308     -24.822  -2.226 -26.768  1.00  0.00           C  
ATOM   4418  NH1 ARG A 308     -25.520  -1.724 -27.756  1.00  0.00           N  
ATOM   4419  NH2 ARG A 308     -23.520  -2.463 -26.838  1.00  0.00           N1+
ATOM   4420  H   ARG A 308     -25.997  -4.069 -21.747  1.00  0.00           H  
ATOM   4421  HA  ARG A 308     -28.526  -5.240 -22.582  1.00  0.00           H  
ATOM   4422  HB3 ARG A 308     -27.418  -4.984 -24.754  1.00  0.00           H  
ATOM   4423  HB2 ARG A 308     -25.991  -4.613 -23.899  1.00  0.00           H  
ATOM   4424  HG3 ARG A 308     -26.787  -2.392 -23.020  1.00  0.00           H  
ATOM   4425  HG2 ARG A 308     -28.340  -2.761 -23.692  1.00  0.00           H  
ATOM   4426  HD3 ARG A 308     -26.738  -1.161 -25.043  1.00  0.00           H  
ATOM   4427  HD2 ARG A 308     -27.653  -2.304 -25.943  1.00  0.00           H  
ATOM   4428  HE  ARG A 308     -24.830  -2.901 -24.929  1.00  0.00           H  
ATOM   4429 HH12 ARG A 308     -25.007  -1.585 -28.614  1.00  0.00           H  
ATOM   4430 HH11 ARG A 308     -26.462  -1.367 -27.683  1.00  0.00           H  
ATOM   4431 HH22 ARG A 308     -23.007  -2.450 -27.707  1.00  0.00           H  
ATOM   4432 HH21 ARG A 308     -22.960  -2.635 -26.015  1.00  0.00           H  
ATOM   4433  N   HIS A 309     -25.844  -6.944 -21.966  1.00  0.00           N  
ATOM   4434  CA  HIS A 309     -25.156  -8.197 -21.803  1.00  0.00           C  
ATOM   4435  C   HIS A 309     -25.563  -8.751 -20.458  1.00  0.00           C  
ATOM   4436  O   HIS A 309     -24.652  -9.141 -19.650  1.00  0.00           O  
ATOM   4437  CB  HIS A 309     -23.604  -8.139 -22.099  1.00  0.00           C  
ATOM   4438  CG  HIS A 309     -22.840  -9.460 -21.943  1.00  0.00           C  
ATOM   4439  ND1 HIS A 309     -23.202 -10.565 -22.632  1.00  0.00           N  
ATOM   4440  CD2 HIS A 309     -21.607  -9.726 -21.364  1.00  0.00           C  
ATOM   4441  CE1 HIS A 309     -22.298 -11.509 -22.296  1.00  0.00           C  
ATOM   4442  NE2 HIS A 309     -21.318 -11.027 -21.577  1.00  0.00           N  
ATOM   4443  H   HIS A 309     -25.321  -6.169 -21.584  1.00  0.00           H  
ATOM   4444  HA  HIS A 309     -25.581  -8.943 -22.475  1.00  0.00           H  
ATOM   4445  HB3 HIS A 309     -23.167  -7.261 -21.624  1.00  0.00           H  
ATOM   4446  HB2 HIS A 309     -23.548  -7.847 -23.148  1.00  0.00           H  
ATOM   4447  HD2 HIS A 309     -20.950  -8.998 -20.910  1.00  0.00           H  
ATOM   4448  HE1 HIS A 309     -22.323 -12.565 -22.520  1.00  0.00           H  
ATOM   4449  HE2 HIS A 309     -20.530 -11.510 -21.169  1.00  0.00           H  
ATOM   4450  N   GLY A 310     -26.876  -8.943 -20.197  1.00  0.00           N  
ATOM   4451  CA  GLY A 310     -27.470  -9.664 -19.058  1.00  0.00           C  
ATOM   4452  C   GLY A 310     -28.918  -9.290 -19.011  1.00  0.00           C  
ATOM   4453  O   GLY A 310     -29.501  -8.782 -20.019  1.00  0.00           O  
ATOM   4454  H   GLY A 310     -27.550  -8.527 -20.824  1.00  0.00           H  
ATOM   4455  HA3 GLY A 310     -27.010  -9.452 -18.093  1.00  0.00           H  
ATOM   4456  HA2 GLY A 310     -27.447 -10.746 -19.185  1.00  0.00           H  
ATOM   4457  N   ARG A 311     -29.548  -9.485 -17.834  1.00  0.00           N  
ATOM   4458  CA  ARG A 311     -30.892  -8.979 -17.557  1.00  0.00           C  
ATOM   4459  C   ARG A 311     -30.979  -8.290 -16.197  1.00  0.00           C  
ATOM   4460  O   ARG A 311     -30.460  -8.773 -15.203  1.00  0.00           O  
ATOM   4461  CB  ARG A 311     -31.995 -10.110 -17.382  1.00  0.00           C  
ATOM   4462  CG  ARG A 311     -32.406 -10.962 -18.673  1.00  0.00           C  
ATOM   4463  CD  ARG A 311     -33.749 -11.717 -18.572  1.00  0.00           C  
ATOM   4464  NE  ARG A 311     -34.075 -12.229 -19.922  1.00  0.00           N  
ATOM   4465  CZ  ARG A 311     -35.111 -12.099 -20.730  1.00  0.00           C  
ATOM   4466  NH1 ARG A 311     -36.145 -11.219 -20.587  1.00  0.00           N  
ATOM   4467  NH2 ARG A 311     -35.166 -12.895 -21.797  1.00  0.00           N1+
ATOM   4468  H   ARG A 311     -29.036  -9.663 -16.982  1.00  0.00           H  
ATOM   4469  HA  ARG A 311     -31.199  -8.210 -18.266  1.00  0.00           H  
ATOM   4470  HB3 ARG A 311     -32.826  -9.566 -16.932  1.00  0.00           H  
ATOM   4471  HB2 ARG A 311     -31.643 -10.810 -16.624  1.00  0.00           H  
ATOM   4472  HG3 ARG A 311     -31.662 -11.709 -18.950  1.00  0.00           H  
ATOM   4473  HG2 ARG A 311     -32.412 -10.316 -19.551  1.00  0.00           H  
ATOM   4474  HD3 ARG A 311     -34.647 -11.176 -18.275  1.00  0.00           H  
ATOM   4475  HD2 ARG A 311     -33.623 -12.591 -17.933  1.00  0.00           H  
ATOM   4476  HE  ARG A 311     -33.387 -12.895 -20.244  1.00  0.00           H  
ATOM   4477 HH12 ARG A 311     -36.769 -11.062 -21.366  1.00  0.00           H  
ATOM   4478 HH11 ARG A 311     -36.336 -10.621 -19.796  1.00  0.00           H  
ATOM   4479 HH22 ARG A 311     -36.045 -13.047 -22.269  1.00  0.00           H  
ATOM   4480 HH21 ARG A 311     -34.517 -13.643 -21.996  1.00  0.00           H  
ATOM   4481  N   TYR A 312     -31.757  -7.195 -16.080  1.00  0.00           N  
ATOM   4482  CA  TYR A 312     -32.103  -6.428 -14.873  1.00  0.00           C  
ATOM   4483  C   TYR A 312     -33.193  -7.153 -14.000  1.00  0.00           C  
ATOM   4484  O   TYR A 312     -34.343  -7.323 -14.436  1.00  0.00           O  
ATOM   4485  CB  TYR A 312     -32.547  -5.108 -15.244  1.00  0.00           C  
ATOM   4486  CG  TYR A 312     -31.680  -4.016 -15.821  1.00  0.00           C  
ATOM   4487  CD1 TYR A 312     -31.957  -3.595 -17.140  1.00  0.00           C  
ATOM   4488  CD2 TYR A 312     -30.730  -3.290 -15.061  1.00  0.00           C  
ATOM   4489  CE1 TYR A 312     -31.335  -2.484 -17.717  1.00  0.00           C  
ATOM   4490  CE2 TYR A 312     -29.990  -2.341 -15.714  1.00  0.00           C  
ATOM   4491  CZ  TYR A 312     -30.340  -1.862 -17.005  1.00  0.00           C  
ATOM   4492  OH  TYR A 312     -29.702  -0.744 -17.519  1.00  0.00           O  
ATOM   4493  H   TYR A 312     -32.149  -6.907 -16.965  1.00  0.00           H  
ATOM   4494  HA  TYR A 312     -31.153  -6.281 -14.359  1.00  0.00           H  
ATOM   4495  HB3 TYR A 312     -32.890  -4.610 -14.337  1.00  0.00           H  
ATOM   4496  HB2 TYR A 312     -33.536  -5.137 -15.702  1.00  0.00           H  
ATOM   4497  HD1 TYR A 312     -32.650  -4.156 -17.750  1.00  0.00           H  
ATOM   4498  HD2 TYR A 312     -30.549  -3.581 -14.037  1.00  0.00           H  
ATOM   4499  HE1 TYR A 312     -31.682  -2.149 -18.684  1.00  0.00           H  
ATOM   4500  HE2 TYR A 312     -29.186  -1.830 -15.205  1.00  0.00           H  
ATOM   4501  HH  TYR A 312     -29.886  -0.401 -18.396  1.00  0.00           H  
ATOM   4502  N   LEU A 313     -32.749  -7.462 -12.791  1.00  0.00           N  
ATOM   4503  CA  LEU A 313     -33.554  -8.080 -11.805  1.00  0.00           C  
ATOM   4504  C   LEU A 313     -34.574  -7.123 -11.205  1.00  0.00           C  
ATOM   4505  O   LEU A 313     -35.776  -7.259 -11.522  1.00  0.00           O  
ATOM   4506  CB  LEU A 313     -32.679  -8.763 -10.694  1.00  0.00           C  
ATOM   4507  CG  LEU A 313     -31.666  -9.866 -10.958  1.00  0.00           C  
ATOM   4508  CD1 LEU A 313     -30.698 -10.034  -9.765  1.00  0.00           C  
ATOM   4509  CD2 LEU A 313     -32.436 -11.252 -11.260  1.00  0.00           C  
ATOM   4510  H   LEU A 313     -31.884  -7.147 -12.376  1.00  0.00           H  
ATOM   4511  HA  LEU A 313     -34.115  -8.840 -12.350  1.00  0.00           H  
ATOM   4512  HB3 LEU A 313     -33.370  -9.110  -9.926  1.00  0.00           H  
ATOM   4513  HB2 LEU A 313     -32.080  -7.983 -10.223  1.00  0.00           H  
ATOM   4514  HG  LEU A 313     -31.192  -9.420 -11.832  1.00  0.00           H  
ATOM   4515 HD11 LEU A 313     -31.134 -10.096  -8.768  1.00  0.00           H  
ATOM   4516 HD12 LEU A 313     -29.974 -10.849  -9.760  1.00  0.00           H  
ATOM   4517 HD13 LEU A 313     -30.150  -9.096  -9.676  1.00  0.00           H  
ATOM   4518 HD21 LEU A 313     -32.418 -11.380 -12.342  1.00  0.00           H  
ATOM   4519 HD22 LEU A 313     -32.028 -12.172 -10.842  1.00  0.00           H  
ATOM   4520 HD23 LEU A 313     -33.496 -11.153 -11.026  1.00  0.00           H  
ATOM   4521  N   THR A 314     -34.082  -6.092 -10.470  1.00  0.00           N  
ATOM   4522  CA  THR A 314     -34.778  -4.954  -9.934  1.00  0.00           C  
ATOM   4523  C   THR A 314     -33.860  -3.741  -9.996  1.00  0.00           C  
ATOM   4524  O   THR A 314     -32.607  -3.867  -9.993  1.00  0.00           O  
ATOM   4525  CB  THR A 314     -35.196  -5.280  -8.468  1.00  0.00           C  
ATOM   4526  OG1 THR A 314     -36.010  -4.257  -7.850  1.00  0.00           O  
ATOM   4527  CG2 THR A 314     -34.019  -5.828  -7.626  1.00  0.00           C  
ATOM   4528  H   THR A 314     -33.090  -5.906 -10.487  1.00  0.00           H  
ATOM   4529  HA  THR A 314     -35.613  -4.708 -10.590  1.00  0.00           H  
ATOM   4530  HB  THR A 314     -35.938  -6.074  -8.546  1.00  0.00           H  
ATOM   4531  HG1 THR A 314     -35.891  -4.348  -6.901  1.00  0.00           H  
ATOM   4532 HG21 THR A 314     -33.471  -6.646  -8.094  1.00  0.00           H  
ATOM   4533 HG22 THR A 314     -33.393  -4.990  -7.318  1.00  0.00           H  
ATOM   4534 HG23 THR A 314     -34.413  -6.178  -6.672  1.00  0.00           H  
ATOM   4535  N   VAL A 315     -34.462  -2.565 -10.093  1.00  0.00           N  
ATOM   4536  CA  VAL A 315     -33.826  -1.250 -10.178  1.00  0.00           C  
ATOM   4537  C   VAL A 315     -34.523  -0.380  -9.113  1.00  0.00           C  
ATOM   4538  O   VAL A 315     -35.685  -0.464  -8.945  1.00  0.00           O  
ATOM   4539  CB  VAL A 315     -33.985  -0.623 -11.575  1.00  0.00           C  
ATOM   4540  CG1 VAL A 315     -33.744   0.883 -11.798  1.00  0.00           C  
ATOM   4541  CG2 VAL A 315     -33.137  -1.431 -12.508  1.00  0.00           C  
ATOM   4542  H   VAL A 315     -35.471  -2.570 -10.055  1.00  0.00           H  
ATOM   4543  HA  VAL A 315     -32.768  -1.329  -9.930  1.00  0.00           H  
ATOM   4544  HB  VAL A 315     -35.037  -0.765 -11.820  1.00  0.00           H  
ATOM   4545 HG11 VAL A 315     -34.484   1.473 -11.257  1.00  0.00           H  
ATOM   4546 HG12 VAL A 315     -32.745   1.176 -11.475  1.00  0.00           H  
ATOM   4547 HG13 VAL A 315     -33.976   1.160 -12.826  1.00  0.00           H  
ATOM   4548 HG21 VAL A 315     -33.128  -1.089 -13.543  1.00  0.00           H  
ATOM   4549 HG22 VAL A 315     -32.099  -1.223 -12.248  1.00  0.00           H  
ATOM   4550 HG23 VAL A 315     -33.202  -2.518 -12.566  1.00  0.00           H  
ATOM   4551  N   ALA A 316     -33.773   0.540  -8.536  1.00  0.00           N  
ATOM   4552  CA  ALA A 316     -34.342   1.702  -7.901  1.00  0.00           C  
ATOM   4553  C   ALA A 316     -33.844   2.890  -8.707  1.00  0.00           C  
ATOM   4554  O   ALA A 316     -32.604   3.102  -8.843  1.00  0.00           O  
ATOM   4555  CB  ALA A 316     -33.951   1.745  -6.346  1.00  0.00           C  
ATOM   4556  H   ALA A 316     -32.809   0.613  -8.827  1.00  0.00           H  
ATOM   4557  HA  ALA A 316     -35.423   1.798  -8.002  1.00  0.00           H  
ATOM   4558  HB1 ALA A 316     -34.332   2.685  -5.945  1.00  0.00           H  
ATOM   4559  HB2 ALA A 316     -34.439   0.948  -5.786  1.00  0.00           H  
ATOM   4560  HB3 ALA A 316     -32.890   1.674  -6.108  1.00  0.00           H  
ATOM   4561  N   ALA A 317     -34.833   3.676  -9.153  1.00  0.00           N  
ATOM   4562  CA  ALA A 317     -34.533   4.887  -9.918  1.00  0.00           C  
ATOM   4563  C   ALA A 317     -35.018   6.000  -9.001  1.00  0.00           C  
ATOM   4564  O   ALA A 317     -36.217   5.995  -8.551  1.00  0.00           O  
ATOM   4565  CB  ALA A 317     -35.344   4.918 -11.191  1.00  0.00           C  
ATOM   4566  H   ALA A 317     -35.801   3.558  -8.889  1.00  0.00           H  
ATOM   4567  HA  ALA A 317     -33.480   4.967 -10.191  1.00  0.00           H  
ATOM   4568  HB1 ALA A 317     -35.560   5.935 -11.518  1.00  0.00           H  
ATOM   4569  HB2 ALA A 317     -34.774   4.488 -12.015  1.00  0.00           H  
ATOM   4570  HB3 ALA A 317     -36.317   4.427 -11.177  1.00  0.00           H  
ATOM   4571  N   ILE A 318     -34.146   6.979  -8.670  1.00  0.00           N  
ATOM   4572  CA  ILE A 318     -34.446   8.027  -7.708  1.00  0.00           C  
ATOM   4573  C   ILE A 318     -34.284   9.369  -8.414  1.00  0.00           C  
ATOM   4574  O   ILE A 318     -33.103   9.648  -8.737  1.00  0.00           O  
ATOM   4575  CB  ILE A 318     -33.447   7.859  -6.463  1.00  0.00           C  
ATOM   4576  CG1 ILE A 318     -33.626   6.454  -5.746  1.00  0.00           C  
ATOM   4577  CG2 ILE A 318     -33.632   8.929  -5.318  1.00  0.00           C  
ATOM   4578  CD1 ILE A 318     -32.295   5.697  -5.773  1.00  0.00           C  
ATOM   4579  H   ILE A 318     -33.242   7.057  -9.114  1.00  0.00           H  
ATOM   4580  HA  ILE A 318     -35.453   7.948  -7.300  1.00  0.00           H  
ATOM   4581  HB  ILE A 318     -32.429   8.046  -6.803  1.00  0.00           H  
ATOM   4582 HG13 ILE A 318     -34.328   5.882  -6.352  1.00  0.00           H  
ATOM   4583 HG12 ILE A 318     -34.039   6.455  -4.737  1.00  0.00           H  
ATOM   4584 HG21 ILE A 318     -33.131   8.553  -4.426  1.00  0.00           H  
ATOM   4585 HG22 ILE A 318     -33.202   9.878  -5.640  1.00  0.00           H  
ATOM   4586 HG23 ILE A 318     -34.698   9.009  -5.104  1.00  0.00           H  
ATOM   4587 HD11 ILE A 318     -32.301   4.808  -5.142  1.00  0.00           H  
ATOM   4588 HD12 ILE A 318     -31.981   5.524  -6.802  1.00  0.00           H  
ATOM   4589 HD13 ILE A 318     -31.552   6.401  -5.398  1.00  0.00           H  
ATOM   4590  N   PHE A 319     -35.336  10.161  -8.567  1.00  0.00           N  
ATOM   4591  CA  PHE A 319     -35.267  11.524  -9.069  1.00  0.00           C  
ATOM   4592  C   PHE A 319     -35.046  12.579  -8.037  1.00  0.00           C  
ATOM   4593  O   PHE A 319     -35.255  12.393  -6.846  1.00  0.00           O  
ATOM   4594  CB  PHE A 319     -36.586  11.866  -9.886  1.00  0.00           C  
ATOM   4595  CG  PHE A 319     -36.598  11.116 -11.189  1.00  0.00           C  
ATOM   4596  CD1 PHE A 319     -37.375   9.962 -11.349  1.00  0.00           C  
ATOM   4597  CD2 PHE A 319     -35.670  11.436 -12.177  1.00  0.00           C  
ATOM   4598  CE1 PHE A 319     -37.226   9.131 -12.413  1.00  0.00           C  
ATOM   4599  CE2 PHE A 319     -35.646  10.727 -13.325  1.00  0.00           C  
ATOM   4600  CZ  PHE A 319     -36.313   9.447 -13.467  1.00  0.00           C  
ATOM   4601  H   PHE A 319     -36.212   9.878  -8.151  1.00  0.00           H  
ATOM   4602  HA  PHE A 319     -34.419  11.616  -9.747  1.00  0.00           H  
ATOM   4603  HB3 PHE A 319     -36.677  12.938 -10.060  1.00  0.00           H  
ATOM   4604  HB2 PHE A 319     -37.522  11.583  -9.404  1.00  0.00           H  
ATOM   4605  HD1 PHE A 319     -38.065   9.671 -10.571  1.00  0.00           H  
ATOM   4606  HD2 PHE A 319     -34.986  12.255 -12.013  1.00  0.00           H  
ATOM   4607  HE1 PHE A 319     -37.693   8.164 -12.530  1.00  0.00           H  
ATOM   4608  HE2 PHE A 319     -34.998  10.992 -14.147  1.00  0.00           H  
ATOM   4609  HZ  PHE A 319     -36.198   8.636 -14.172  1.00  0.00           H  
ATOM   4610  N   ARG A 320     -34.643  13.782  -8.467  1.00  0.00           N  
ATOM   4611  CA  ARG A 320     -34.551  15.019  -7.687  1.00  0.00           C  
ATOM   4612  C   ARG A 320     -34.953  16.053  -8.710  1.00  0.00           C  
ATOM   4613  O   ARG A 320     -34.281  16.186  -9.699  1.00  0.00           O  
ATOM   4614  CB  ARG A 320     -33.116  15.126  -7.140  1.00  0.00           C  
ATOM   4615  CG  ARG A 320     -32.623  14.067  -6.165  1.00  0.00           C  
ATOM   4616  CD  ARG A 320     -31.113  14.219  -5.700  1.00  0.00           C  
ATOM   4617  NE  ARG A 320     -30.813  15.280  -4.725  1.00  0.00           N  
ATOM   4618  CZ  ARG A 320     -29.696  15.342  -4.006  1.00  0.00           C  
ATOM   4619  NH1 ARG A 320     -28.524  14.902  -4.468  1.00  0.00           N  
ATOM   4620  NH2 ARG A 320     -29.796  15.992  -2.877  1.00  0.00           N1+
ATOM   4621  H   ARG A 320     -34.376  13.970  -9.422  1.00  0.00           H  
ATOM   4622  HA  ARG A 320     -35.312  14.986  -6.908  1.00  0.00           H  
ATOM   4623  HB3 ARG A 320     -33.080  16.068  -6.593  1.00  0.00           H  
ATOM   4624  HB2 ARG A 320     -32.413  15.234  -7.966  1.00  0.00           H  
ATOM   4625  HG3 ARG A 320     -32.599  13.063  -6.588  1.00  0.00           H  
ATOM   4626  HG2 ARG A 320     -33.286  14.016  -5.301  1.00  0.00           H  
ATOM   4627  HD3 ARG A 320     -30.586  14.382  -6.640  1.00  0.00           H  
ATOM   4628  HD2 ARG A 320     -30.696  13.293  -5.305  1.00  0.00           H  
ATOM   4629  HE  ARG A 320     -31.632  15.795  -4.436  1.00  0.00           H  
ATOM   4630 HH12 ARG A 320     -27.658  14.942  -3.951  1.00  0.00           H  
ATOM   4631 HH11 ARG A 320     -28.374  14.386  -5.323  1.00  0.00           H  
ATOM   4632 HH22 ARG A 320     -29.010  16.325  -2.337  1.00  0.00           H  
ATOM   4633 HH21 ARG A 320     -30.676  16.191  -2.423  1.00  0.00           H  
ATOM   4634  N   GLY A 321     -36.008  16.790  -8.391  1.00  0.00           N  
ATOM   4635  CA  GLY A 321     -36.382  17.941  -9.198  1.00  0.00           C  
ATOM   4636  C   GLY A 321     -37.883  18.132  -9.049  1.00  0.00           C  
ATOM   4637  O   GLY A 321     -38.568  17.171  -8.759  1.00  0.00           O  
ATOM   4638  H   GLY A 321     -36.502  16.518  -7.553  1.00  0.00           H  
ATOM   4639  HA3 GLY A 321     -36.176  17.793 -10.258  1.00  0.00           H  
ATOM   4640  HA2 GLY A 321     -35.995  18.830  -8.699  1.00  0.00           H  
ATOM   4641  N   ARG A 322     -38.346  19.366  -9.352  1.00  0.00           N  
ATOM   4642  CA  ARG A 322     -39.718  19.621  -9.766  1.00  0.00           C  
ATOM   4643  C   ARG A 322     -39.994  19.040 -11.155  1.00  0.00           C  
ATOM   4644  O   ARG A 322     -39.274  19.312 -12.123  1.00  0.00           O  
ATOM   4645  CB  ARG A 322     -39.918  21.166  -9.816  1.00  0.00           C  
ATOM   4646  CG  ARG A 322     -39.706  21.866  -8.432  1.00  0.00           C  
ATOM   4647  CD  ARG A 322     -39.813  23.442  -8.420  1.00  0.00           C  
ATOM   4648  NE  ARG A 322     -41.118  23.769  -9.013  1.00  0.00           N  
ATOM   4649  CZ  ARG A 322     -41.590  24.948  -9.549  1.00  0.00           C  
ATOM   4650  NH1 ARG A 322     -42.840  24.942  -9.992  1.00  0.00           N  
ATOM   4651  NH2 ARG A 322     -40.830  26.047  -9.578  1.00  0.00           N1+
ATOM   4652  H   ARG A 322     -37.708  20.137  -9.486  1.00  0.00           H  
ATOM   4653  HA  ARG A 322     -40.436  19.244  -9.037  1.00  0.00           H  
ATOM   4654  HB3 ARG A 322     -40.939  21.329 -10.161  1.00  0.00           H  
ATOM   4655  HB2 ARG A 322     -39.236  21.484 -10.605  1.00  0.00           H  
ATOM   4656  HG3 ARG A 322     -38.652  21.735  -8.185  1.00  0.00           H  
ATOM   4657  HG2 ARG A 322     -40.286  21.505  -7.582  1.00  0.00           H  
ATOM   4658  HD3 ARG A 322     -39.027  23.993  -8.936  1.00  0.00           H  
ATOM   4659  HD2 ARG A 322     -39.785  23.894  -7.428  1.00  0.00           H  
ATOM   4660  HE  ARG A 322     -41.853  23.123  -8.764  1.00  0.00           H  
ATOM   4661 HH12 ARG A 322     -43.397  24.100  -9.993  1.00  0.00           H  
ATOM   4662 HH11 ARG A 322     -43.206  25.754 -10.469  1.00  0.00           H  
ATOM   4663 HH22 ARG A 322     -41.297  26.916  -9.795  1.00  0.00           H  
ATOM   4664 HH21 ARG A 322     -39.921  26.191  -9.161  1.00  0.00           H  
ATOM   4665  N   MET A 323     -41.133  18.401 -11.258  1.00  0.00           N  
ATOM   4666  CA  MET A 323     -41.561  17.523 -12.355  1.00  0.00           C  
ATOM   4667  C   MET A 323     -42.977  16.951 -12.228  1.00  0.00           C  
ATOM   4668  O   MET A 323     -43.432  16.560 -11.135  1.00  0.00           O  
ATOM   4669  CB  MET A 323     -40.534  16.344 -12.674  1.00  0.00           C  
ATOM   4670  CG  MET A 323     -40.414  15.263 -11.603  1.00  0.00           C  
ATOM   4671  SD  MET A 323     -39.046  14.227 -11.983  1.00  0.00           S  
ATOM   4672  CE  MET A 323     -37.647  15.287 -11.470  1.00  0.00           C  
ATOM   4673  H   MET A 323     -41.824  18.651 -10.566  1.00  0.00           H  
ATOM   4674  HA  MET A 323     -41.543  18.127 -13.262  1.00  0.00           H  
ATOM   4675  HB3 MET A 323     -39.519  16.698 -12.852  1.00  0.00           H  
ATOM   4676  HB2 MET A 323     -40.896  15.856 -13.580  1.00  0.00           H  
ATOM   4677  HG3 MET A 323     -41.330  14.685 -11.483  1.00  0.00           H  
ATOM   4678  HG2 MET A 323     -40.219  15.666 -10.609  1.00  0.00           H  
ATOM   4679  HE1 MET A 323     -36.717  14.761 -11.687  1.00  0.00           H  
ATOM   4680  HE2 MET A 323     -37.426  16.249 -11.931  1.00  0.00           H  
ATOM   4681  HE3 MET A 323     -37.651  15.279 -10.380  1.00  0.00           H  
ATOM   4682  N   SER A 324     -43.605  16.943 -13.379  1.00  0.00           N  
ATOM   4683  CA  SER A 324     -44.958  16.299 -13.650  1.00  0.00           C  
ATOM   4684  C   SER A 324     -44.724  14.760 -13.526  1.00  0.00           C  
ATOM   4685  O   SER A 324     -44.012  14.272 -14.289  1.00  0.00           O  
ATOM   4686  CB  SER A 324     -45.516  16.725 -15.044  1.00  0.00           C  
ATOM   4687  OG  SER A 324     -46.918  16.393 -15.297  1.00  0.00           O  
ATOM   4688  H   SER A 324     -43.137  17.275 -14.209  1.00  0.00           H  
ATOM   4689  HA  SER A 324     -45.631  16.671 -12.878  1.00  0.00           H  
ATOM   4690  HB3 SER A 324     -44.835  16.229 -15.736  1.00  0.00           H  
ATOM   4691  HB2 SER A 324     -45.298  17.790 -15.116  1.00  0.00           H  
ATOM   4692  HG  SER A 324     -46.980  16.377 -16.255  1.00  0.00           H  
ATOM   4693  N   MET A 325     -45.516  14.092 -12.675  1.00  0.00           N  
ATOM   4694  CA  MET A 325     -45.194  12.685 -12.338  1.00  0.00           C  
ATOM   4695  C   MET A 325     -45.747  11.728 -13.398  1.00  0.00           C  
ATOM   4696  O   MET A 325     -45.217  10.619 -13.625  1.00  0.00           O  
ATOM   4697  CB  MET A 325     -45.671  12.271 -10.894  1.00  0.00           C  
ATOM   4698  CG  MET A 325     -44.917  13.100  -9.763  1.00  0.00           C  
ATOM   4699  SD  MET A 325     -45.103  12.456  -8.094  1.00  0.00           S  
ATOM   4700  CE  MET A 325     -45.260  13.983  -7.151  1.00  0.00           C  
ATOM   4701  H   MET A 325     -46.139  14.546 -12.023  1.00  0.00           H  
ATOM   4702  HA  MET A 325     -44.113  12.552 -12.302  1.00  0.00           H  
ATOM   4703  HB3 MET A 325     -45.474  11.211 -10.731  1.00  0.00           H  
ATOM   4704  HB2 MET A 325     -46.742  12.448 -10.799  1.00  0.00           H  
ATOM   4705  HG3 MET A 325     -45.314  14.115  -9.783  1.00  0.00           H  
ATOM   4706  HG2 MET A 325     -43.889  13.138 -10.124  1.00  0.00           H  
ATOM   4707  HE1 MET A 325     -45.638  13.966  -6.129  1.00  0.00           H  
ATOM   4708  HE2 MET A 325     -44.252  14.384  -7.047  1.00  0.00           H  
ATOM   4709  HE3 MET A 325     -45.863  14.692  -7.719  1.00  0.00           H  
ATOM   4710  N   LYS A 326     -46.855  12.116 -14.083  1.00  0.00           N  
ATOM   4711  CA  LYS A 326     -47.356  11.513 -15.286  1.00  0.00           C  
ATOM   4712  C   LYS A 326     -46.288  11.289 -16.365  1.00  0.00           C  
ATOM   4713  O   LYS A 326     -46.010  10.190 -16.781  1.00  0.00           O  
ATOM   4714  CB  LYS A 326     -48.583  12.332 -15.738  1.00  0.00           C  
ATOM   4715  CG  LYS A 326     -49.473  11.812 -16.906  1.00  0.00           C  
ATOM   4716  CD  LYS A 326     -51.009  12.182 -16.644  1.00  0.00           C  
ATOM   4717  CE  LYS A 326     -52.007  11.467 -17.583  1.00  0.00           C  
ATOM   4718  NZ  LYS A 326     -51.836  11.953 -18.998  1.00  0.00           N1+
ATOM   4719  H   LYS A 326     -47.241  12.978 -13.726  1.00  0.00           H  
ATOM   4720  HA  LYS A 326     -47.593  10.484 -15.015  1.00  0.00           H  
ATOM   4721  HB3 LYS A 326     -48.254  13.371 -15.778  1.00  0.00           H  
ATOM   4722  HB2 LYS A 326     -49.162  12.406 -14.818  1.00  0.00           H  
ATOM   4723  HG3 LYS A 326     -49.408  10.729 -17.010  1.00  0.00           H  
ATOM   4724  HG2 LYS A 326     -49.101  12.233 -17.840  1.00  0.00           H  
ATOM   4725  HD3 LYS A 326     -51.129  13.266 -16.632  1.00  0.00           H  
ATOM   4726  HD2 LYS A 326     -51.331  11.819 -15.668  1.00  0.00           H  
ATOM   4727  HE3 LYS A 326     -53.033  11.661 -17.272  1.00  0.00           H  
ATOM   4728  HE2 LYS A 326     -51.947  10.380 -17.542  1.00  0.00           H  
ATOM   4729  HZ1 LYS A 326     -52.793  11.999 -19.318  1.00  0.00           H  
ATOM   4730  HZ2 LYS A 326     -51.625  12.940 -19.044  1.00  0.00           H  
ATOM   4731  HZ3 LYS A 326     -51.162  11.433 -19.542  1.00  0.00           H  
ATOM   4732  N   GLU A 327     -45.557  12.424 -16.593  1.00  0.00           N  
ATOM   4733  CA  GLU A 327     -44.426  12.502 -17.477  1.00  0.00           C  
ATOM   4734  C   GLU A 327     -43.235  11.595 -17.029  1.00  0.00           C  
ATOM   4735  O   GLU A 327     -42.482  11.253 -17.908  1.00  0.00           O  
ATOM   4736  CB  GLU A 327     -43.955  13.936 -17.896  1.00  0.00           C  
ATOM   4737  CG  GLU A 327     -45.094  14.955 -18.285  1.00  0.00           C  
ATOM   4738  CD  GLU A 327     -44.646  16.385 -18.633  1.00  0.00           C  
ATOM   4739  OE1 GLU A 327     -43.532  16.753 -18.175  1.00  0.00           O  
ATOM   4740  OE2 GLU A 327     -45.393  17.118 -19.355  1.00  0.00           O1-
ATOM   4741  H   GLU A 327     -45.725  13.222 -15.996  1.00  0.00           H  
ATOM   4742  HA  GLU A 327     -44.692  12.172 -18.482  1.00  0.00           H  
ATOM   4743  HB3 GLU A 327     -43.227  13.921 -18.707  1.00  0.00           H  
ATOM   4744  HB2 GLU A 327     -43.438  14.353 -17.032  1.00  0.00           H  
ATOM   4745  HG3 GLU A 327     -45.792  15.064 -17.454  1.00  0.00           H  
ATOM   4746  HG2 GLU A 327     -45.635  14.630 -19.174  1.00  0.00           H  
ATOM   4747  N   VAL A 328     -43.115  11.227 -15.771  1.00  0.00           N  
ATOM   4748  CA  VAL A 328     -42.094  10.260 -15.237  1.00  0.00           C  
ATOM   4749  C   VAL A 328     -42.566   8.838 -15.390  1.00  0.00           C  
ATOM   4750  O   VAL A 328     -41.798   7.984 -15.714  1.00  0.00           O  
ATOM   4751  CB  VAL A 328     -41.745  10.620 -13.780  1.00  0.00           C  
ATOM   4752  CG1 VAL A 328     -40.900   9.571 -13.087  1.00  0.00           C  
ATOM   4753  CG2 VAL A 328     -41.093  11.996 -13.527  1.00  0.00           C  
ATOM   4754  H   VAL A 328     -43.797  11.592 -15.121  1.00  0.00           H  
ATOM   4755  HA  VAL A 328     -41.235  10.212 -15.906  1.00  0.00           H  
ATOM   4756  HB  VAL A 328     -42.709  10.642 -13.271  1.00  0.00           H  
ATOM   4757 HG11 VAL A 328     -39.970   9.312 -13.593  1.00  0.00           H  
ATOM   4758 HG12 VAL A 328     -40.529   9.884 -12.111  1.00  0.00           H  
ATOM   4759 HG13 VAL A 328     -41.378   8.640 -12.781  1.00  0.00           H  
ATOM   4760 HG21 VAL A 328     -40.297  12.038 -14.271  1.00  0.00           H  
ATOM   4761 HG22 VAL A 328     -41.765  12.846 -13.643  1.00  0.00           H  
ATOM   4762 HG23 VAL A 328     -40.683  11.964 -12.518  1.00  0.00           H  
ATOM   4763  N   ASP A 329     -43.900   8.619 -15.146  1.00  0.00           N  
ATOM   4764  CA  ASP A 329     -44.555   7.348 -15.493  1.00  0.00           C  
ATOM   4765  C   ASP A 329     -44.268   6.976 -16.986  1.00  0.00           C  
ATOM   4766  O   ASP A 329     -43.915   5.843 -17.309  1.00  0.00           O  
ATOM   4767  CB  ASP A 329     -46.064   7.308 -15.256  1.00  0.00           C  
ATOM   4768  CG  ASP A 329     -46.493   7.232 -13.824  1.00  0.00           C  
ATOM   4769  OD1 ASP A 329     -45.743   6.782 -12.927  1.00  0.00           O  
ATOM   4770  OD2 ASP A 329     -47.671   7.472 -13.533  1.00  0.00           O1-
ATOM   4771  H   ASP A 329     -44.489   9.382 -14.845  1.00  0.00           H  
ATOM   4772  HA  ASP A 329     -43.919   6.614 -15.001  1.00  0.00           H  
ATOM   4773  HB3 ASP A 329     -46.286   6.346 -15.718  1.00  0.00           H  
ATOM   4774  HB2 ASP A 329     -46.695   7.999 -15.815  1.00  0.00           H  
ATOM   4775  N   GLU A 330     -44.411   8.010 -17.913  1.00  0.00           N  
ATOM   4776  CA  GLU A 330     -44.147   7.779 -19.301  1.00  0.00           C  
ATOM   4777  C   GLU A 330     -42.676   7.720 -19.703  1.00  0.00           C  
ATOM   4778  O   GLU A 330     -42.354   7.714 -20.898  1.00  0.00           O  
ATOM   4779  CB  GLU A 330     -44.873   8.864 -20.126  1.00  0.00           C  
ATOM   4780  CG  GLU A 330     -46.405   8.670 -20.055  1.00  0.00           C  
ATOM   4781  CD  GLU A 330     -46.970   7.531 -20.946  1.00  0.00           C  
ATOM   4782  OE1 GLU A 330     -48.154   7.050 -20.757  1.00  0.00           O  
ATOM   4783  OE2 GLU A 330     -46.269   7.019 -21.868  1.00  0.00           O1-
ATOM   4784  H   GLU A 330     -44.858   8.831 -17.531  1.00  0.00           H  
ATOM   4785  HA  GLU A 330     -44.539   6.787 -19.528  1.00  0.00           H  
ATOM   4786  HB3 GLU A 330     -44.609   9.116 -21.153  1.00  0.00           H  
ATOM   4787  HB2 GLU A 330     -44.714   9.786 -19.568  1.00  0.00           H  
ATOM   4788  HG3 GLU A 330     -46.874   9.638 -20.230  1.00  0.00           H  
ATOM   4789  HG2 GLU A 330     -46.734   8.519 -19.026  1.00  0.00           H  
ATOM   4790  N   GLN A 331     -41.760   7.514 -18.754  1.00  0.00           N  
ATOM   4791  CA  GLN A 331     -40.425   6.997 -18.894  1.00  0.00           C  
ATOM   4792  C   GLN A 331     -40.181   5.713 -18.077  1.00  0.00           C  
ATOM   4793  O   GLN A 331     -39.738   4.696 -18.606  1.00  0.00           O  
ATOM   4794  CB  GLN A 331     -39.381   7.986 -18.512  1.00  0.00           C  
ATOM   4795  CG  GLN A 331     -39.347   9.324 -19.323  1.00  0.00           C  
ATOM   4796  CD  GLN A 331     -39.139   9.140 -20.837  1.00  0.00           C  
ATOM   4797  OE1 GLN A 331     -38.151   8.575 -21.202  1.00  0.00           O  
ATOM   4798  NE2 GLN A 331     -40.078   9.573 -21.649  1.00  0.00           N  
ATOM   4799  H   GLN A 331     -42.174   7.160 -17.904  1.00  0.00           H  
ATOM   4800  HA  GLN A 331     -40.325   6.800 -19.961  1.00  0.00           H  
ATOM   4801  HB3 GLN A 331     -38.380   7.557 -18.565  1.00  0.00           H  
ATOM   4802  HB2 GLN A 331     -39.524   8.254 -17.465  1.00  0.00           H  
ATOM   4803  HG3 GLN A 331     -38.592  10.037 -18.992  1.00  0.00           H  
ATOM   4804  HG2 GLN A 331     -40.332   9.764 -19.164  1.00  0.00           H  
ATOM   4805 HE22 GLN A 331     -39.862   9.754 -22.619  1.00  0.00           H  
ATOM   4806 HE21 GLN A 331     -40.912  10.059 -21.353  1.00  0.00           H  
ATOM   4807  N   MET A 332     -40.468   5.672 -16.746  1.00  0.00           N  
ATOM   4808  CA  MET A 332     -40.113   4.580 -15.855  1.00  0.00           C  
ATOM   4809  C   MET A 332     -40.869   3.248 -16.113  1.00  0.00           C  
ATOM   4810  O   MET A 332     -40.315   2.204 -15.898  1.00  0.00           O  
ATOM   4811  CB  MET A 332     -40.052   5.048 -14.463  1.00  0.00           C  
ATOM   4812  CG  MET A 332     -38.977   6.136 -14.253  1.00  0.00           C  
ATOM   4813  SD  MET A 332     -37.216   5.791 -14.571  1.00  0.00           S  
ATOM   4814  CE  MET A 332     -36.974   6.657 -16.162  1.00  0.00           C  
ATOM   4815  H   MET A 332     -40.903   6.528 -16.432  1.00  0.00           H  
ATOM   4816  HA  MET A 332     -39.097   4.271 -16.100  1.00  0.00           H  
ATOM   4817  HB3 MET A 332     -39.683   4.189 -13.902  1.00  0.00           H  
ATOM   4818  HB2 MET A 332     -41.021   5.435 -14.148  1.00  0.00           H  
ATOM   4819  HG3 MET A 332     -39.020   6.349 -13.185  1.00  0.00           H  
ATOM   4820  HG2 MET A 332     -39.246   7.116 -14.646  1.00  0.00           H  
ATOM   4821  HE1 MET A 332     -37.355   7.677 -16.100  1.00  0.00           H  
ATOM   4822  HE2 MET A 332     -35.901   6.675 -16.351  1.00  0.00           H  
ATOM   4823  HE3 MET A 332     -37.463   6.015 -16.894  1.00  0.00           H  
ATOM   4824  N   LEU A 333     -42.146   3.188 -16.478  1.00  0.00           N  
ATOM   4825  CA  LEU A 333     -42.974   2.077 -16.908  1.00  0.00           C  
ATOM   4826  C   LEU A 333     -42.612   1.656 -18.307  1.00  0.00           C  
ATOM   4827  O   LEU A 333     -42.595   0.443 -18.585  1.00  0.00           O  
ATOM   4828  CB  LEU A 333     -44.419   2.507 -16.750  1.00  0.00           C  
ATOM   4829  CG  LEU A 333     -44.908   2.665 -15.255  1.00  0.00           C  
ATOM   4830  CD1 LEU A 333     -46.426   3.102 -15.239  1.00  0.00           C  
ATOM   4831  CD2 LEU A 333     -44.707   1.363 -14.455  1.00  0.00           C  
ATOM   4832  H   LEU A 333     -42.531   4.121 -16.514  1.00  0.00           H  
ATOM   4833  HA  LEU A 333     -42.682   1.186 -16.352  1.00  0.00           H  
ATOM   4834  HB3 LEU A 333     -45.012   1.686 -17.154  1.00  0.00           H  
ATOM   4835  HB2 LEU A 333     -44.724   3.386 -17.318  1.00  0.00           H  
ATOM   4836  HG  LEU A 333     -44.307   3.419 -14.746  1.00  0.00           H  
ATOM   4837 HD11 LEU A 333     -46.979   2.689 -16.082  1.00  0.00           H  
ATOM   4838 HD12 LEU A 333     -46.889   2.726 -14.327  1.00  0.00           H  
ATOM   4839 HD13 LEU A 333     -46.494   4.188 -15.177  1.00  0.00           H  
ATOM   4840 HD21 LEU A 333     -43.669   1.275 -14.133  1.00  0.00           H  
ATOM   4841 HD22 LEU A 333     -45.368   1.378 -13.589  1.00  0.00           H  
ATOM   4842 HD23 LEU A 333     -44.904   0.474 -15.054  1.00  0.00           H  
ATOM   4843  N   ASN A 334     -42.220   2.604 -19.202  1.00  0.00           N  
ATOM   4844  CA  ASN A 334     -42.021   2.306 -20.580  1.00  0.00           C  
ATOM   4845  C   ASN A 334     -40.688   1.776 -20.980  1.00  0.00           C  
ATOM   4846  O   ASN A 334     -40.653   0.851 -21.793  1.00  0.00           O  
ATOM   4847  CB  ASN A 334     -42.272   3.604 -21.373  1.00  0.00           C  
ATOM   4848  CG  ASN A 334     -43.603   4.401 -21.108  1.00  0.00           C  
ATOM   4849  OD1 ASN A 334     -44.272   4.212 -20.089  1.00  0.00           O  
ATOM   4850  ND2 ASN A 334     -44.017   5.210 -22.017  1.00  0.00           N  
ATOM   4851  H   ASN A 334     -42.269   3.564 -18.893  1.00  0.00           H  
ATOM   4852  HA  ASN A 334     -42.731   1.529 -20.865  1.00  0.00           H  
ATOM   4853  HB3 ASN A 334     -42.265   3.331 -22.428  1.00  0.00           H  
ATOM   4854  HB2 ASN A 334     -41.451   4.305 -21.227  1.00  0.00           H  
ATOM   4855 HD22 ASN A 334     -44.855   5.768 -21.932  1.00  0.00           H  
ATOM   4856 HD21 ASN A 334     -43.463   5.215 -22.862  1.00  0.00           H  
ATOM   4857  N   VAL A 335     -39.592   2.207 -20.338  1.00  0.00           N  
ATOM   4858  CA  VAL A 335     -38.206   1.707 -20.484  1.00  0.00           C  
ATOM   4859  C   VAL A 335     -38.140   0.089 -20.361  1.00  0.00           C  
ATOM   4860  O   VAL A 335     -37.490  -0.616 -21.128  1.00  0.00           O  
ATOM   4861  CB  VAL A 335     -37.265   2.280 -19.328  1.00  0.00           C  
ATOM   4862  CG1 VAL A 335     -37.523   1.718 -17.844  1.00  0.00           C  
ATOM   4863  CG2 VAL A 335     -35.795   1.932 -19.563  1.00  0.00           C  
ATOM   4864  H   VAL A 335     -39.672   3.026 -19.752  1.00  0.00           H  
ATOM   4865  HA  VAL A 335     -37.832   2.037 -21.453  1.00  0.00           H  
ATOM   4866  HB  VAL A 335     -37.330   3.368 -19.338  1.00  0.00           H  
ATOM   4867 HG11 VAL A 335     -36.858   2.270 -17.180  1.00  0.00           H  
ATOM   4868 HG12 VAL A 335     -38.501   1.813 -17.372  1.00  0.00           H  
ATOM   4869 HG13 VAL A 335     -37.289   0.654 -17.794  1.00  0.00           H  
ATOM   4870 HG21 VAL A 335     -35.597   0.911 -19.237  1.00  0.00           H  
ATOM   4871 HG22 VAL A 335     -35.507   2.045 -20.609  1.00  0.00           H  
ATOM   4872 HG23 VAL A 335     -35.216   2.620 -18.947  1.00  0.00           H  
ATOM   4873  N   GLN A 336     -39.097  -0.391 -19.547  1.00  0.00           N  
ATOM   4874  CA  GLN A 336     -39.252  -1.865 -19.349  1.00  0.00           C  
ATOM   4875  C   GLN A 336     -39.917  -2.624 -20.525  1.00  0.00           C  
ATOM   4876  O   GLN A 336     -39.507  -3.746 -20.750  1.00  0.00           O  
ATOM   4877  CB  GLN A 336     -40.089  -2.097 -18.043  1.00  0.00           C  
ATOM   4878  CG  GLN A 336     -39.476  -1.470 -16.773  1.00  0.00           C  
ATOM   4879  CD  GLN A 336     -40.353  -1.734 -15.563  1.00  0.00           C  
ATOM   4880  OE1 GLN A 336     -40.670  -2.889 -15.301  1.00  0.00           O  
ATOM   4881  NE2 GLN A 336     -40.684  -0.690 -14.836  1.00  0.00           N  
ATOM   4882  H   GLN A 336     -39.670   0.247 -19.013  1.00  0.00           H  
ATOM   4883  HA  GLN A 336     -38.287  -2.363 -19.263  1.00  0.00           H  
ATOM   4884  HB3 GLN A 336     -40.017  -3.169 -17.863  1.00  0.00           H  
ATOM   4885  HB2 GLN A 336     -41.136  -1.798 -18.085  1.00  0.00           H  
ATOM   4886  HG3 GLN A 336     -39.313  -0.397 -16.875  1.00  0.00           H  
ATOM   4887  HG2 GLN A 336     -38.516  -1.952 -16.586  1.00  0.00           H  
ATOM   4888 HE22 GLN A 336     -41.270  -0.739 -14.014  1.00  0.00           H  
ATOM   4889 HE21 GLN A 336     -40.453   0.208 -15.236  1.00  0.00           H  
ATOM   4890  N   ASN A 337     -40.665  -1.959 -21.344  1.00  0.00           N  
ATOM   4891  CA  ASN A 337     -41.241  -2.365 -22.601  1.00  0.00           C  
ATOM   4892  C   ASN A 337     -40.249  -2.274 -23.788  1.00  0.00           C  
ATOM   4893  O   ASN A 337     -40.137  -3.162 -24.599  1.00  0.00           O  
ATOM   4894  CB  ASN A 337     -42.497  -1.539 -22.945  1.00  0.00           C  
ATOM   4895  CG  ASN A 337     -43.606  -1.349 -21.919  1.00  0.00           C  
ATOM   4896  OD1 ASN A 337     -44.021  -2.253 -21.194  1.00  0.00           O  
ATOM   4897  ND2 ASN A 337     -44.257  -0.233 -21.918  1.00  0.00           N  
ATOM   4898  H   ASN A 337     -40.833  -0.983 -21.143  1.00  0.00           H  
ATOM   4899  HA  ASN A 337     -41.591  -3.379 -22.407  1.00  0.00           H  
ATOM   4900  HB3 ASN A 337     -42.841  -2.109 -23.809  1.00  0.00           H  
ATOM   4901  HB2 ASN A 337     -42.176  -0.530 -23.205  1.00  0.00           H  
ATOM   4902 HD22 ASN A 337     -44.969  -0.126 -21.210  1.00  0.00           H  
ATOM   4903 HD21 ASN A 337     -44.097   0.543 -22.545  1.00  0.00           H  
ATOM   4904  N   LYS A 338     -39.537  -1.111 -23.899  1.00  0.00           N  
ATOM   4905  CA  LYS A 338     -38.620  -0.846 -24.976  1.00  0.00           C  
ATOM   4906  C   LYS A 338     -37.326  -1.744 -24.977  1.00  0.00           C  
ATOM   4907  O   LYS A 338     -36.769  -2.019 -26.018  1.00  0.00           O  
ATOM   4908  CB  LYS A 338     -38.233   0.633 -24.847  1.00  0.00           C  
ATOM   4909  CG  LYS A 338     -39.373   1.584 -25.138  1.00  0.00           C  
ATOM   4910  CD  LYS A 338     -39.126   3.041 -24.892  1.00  0.00           C  
ATOM   4911  CE  LYS A 338     -40.382   4.007 -25.113  1.00  0.00           C  
ATOM   4912  NZ  LYS A 338     -39.964   5.367 -25.132  1.00  0.00           N1+
ATOM   4913  H   LYS A 338     -39.778  -0.342 -23.289  1.00  0.00           H  
ATOM   4914  HA  LYS A 338     -39.131  -1.060 -25.915  1.00  0.00           H  
ATOM   4915  HB3 LYS A 338     -37.368   0.870 -25.466  1.00  0.00           H  
ATOM   4916  HB2 LYS A 338     -37.891   0.836 -23.832  1.00  0.00           H  
ATOM   4917  HG3 LYS A 338     -40.320   1.252 -24.713  1.00  0.00           H  
ATOM   4918  HG2 LYS A 338     -39.505   1.586 -26.220  1.00  0.00           H  
ATOM   4919  HD3 LYS A 338     -38.284   3.218 -25.561  1.00  0.00           H  
ATOM   4920  HD2 LYS A 338     -38.850   3.130 -23.841  1.00  0.00           H  
ATOM   4921  HE3 LYS A 338     -41.025   3.908 -24.239  1.00  0.00           H  
ATOM   4922  HE2 LYS A 338     -40.947   3.801 -26.023  1.00  0.00           H  
ATOM   4923  HZ1 LYS A 338     -39.425   5.461 -25.981  1.00  0.00           H  
ATOM   4924  HZ2 LYS A 338     -40.785   5.941 -25.259  1.00  0.00           H  
ATOM   4925  HZ3 LYS A 338     -39.386   5.550 -24.324  1.00  0.00           H  
ATOM   4926  N   ASN A 339     -36.887  -2.168 -23.789  1.00  0.00           N  
ATOM   4927  CA  ASN A 339     -35.699  -2.969 -23.583  1.00  0.00           C  
ATOM   4928  C   ASN A 339     -36.158  -4.308 -22.911  1.00  0.00           C  
ATOM   4929  O   ASN A 339     -35.674  -4.723 -21.812  1.00  0.00           O  
ATOM   4930  CB  ASN A 339     -34.734  -2.274 -22.686  1.00  0.00           C  
ATOM   4931  CG  ASN A 339     -34.431  -0.852 -23.182  1.00  0.00           C  
ATOM   4932  OD1 ASN A 339     -33.448  -0.664 -23.812  1.00  0.00           O  
ATOM   4933  ND2 ASN A 339     -35.311   0.098 -22.857  1.00  0.00           N  
ATOM   4934  H   ASN A 339     -37.325  -1.811 -22.951  1.00  0.00           H  
ATOM   4935  HA  ASN A 339     -35.263  -3.097 -24.574  1.00  0.00           H
[truncated: 676,538 more chars]
