# Supplementary material for: Microtubule-Stabilizing 1,2,4-Triazolo[1,5-a]pyrimidines as Candidate Therapeutics for Neurodegenerative Disease: Matched Molecular Pair Analyses and Computational Studies Reveal New Structure–Activity Insights
Source: J Med Chem. 2022 Dec 19;66(1):435–59. doi: 10.1021/acs.jmedchem.2c01411 (PMC9841533; doi:10.1021/acs.jmedchem.2c01411)
Supplement: Supplementary file 9 — jm2c01411_si_009.pdb [file jm2c01411_si_009.pdb]

TITLE     5NJH.B - hbond-opt - Frame 1001
REMARK   4      COMPLIES WITH FORMAT V. 3.0, 1-DEC-2006
REMARK 888
REMARK 888 WRITTEN BY MAESTRO (A PRODUCT OF SCHRODINGER, LLC)
CRYST1  122.087   86.670   82.102  90.00  90.00  90.00 P 1           1
ATOM      1  N   ARG A   2     -35.984   6.320  13.646  1.00  0.00           N1+
ATOM      2  CA  ARG A   2     -35.411   5.531  12.483  1.00  0.00           C  
ATOM      3  C   ARG A   2     -34.035   6.117  12.044  1.00  0.00           C  
ATOM      4  O   ARG A   2     -33.910   6.616  10.931  1.00  0.00           O  
ATOM      5  CB  ARG A   2     -36.444   5.497  11.261  1.00  0.00           C  
ATOM      6  CG  ARG A   2     -37.868   5.031  11.545  1.00  0.00           C  
ATOM      7  CD  ARG A   2     -38.591   4.385  10.339  1.00  0.00           C  
ATOM      8  NE  ARG A   2     -38.858   5.319   9.190  1.00  0.00           N  
ATOM      9  CZ  ARG A   2     -38.511   5.080   7.891  1.00  0.00           C  
ATOM     10  NH1 ARG A   2     -38.818   6.021   6.982  1.00  0.00           N  
ATOM     11  NH2 ARG A   2     -37.938   3.926   7.518  1.00  0.00           N1+
ATOM     12  H1  ARG A   2     -36.823   5.851  13.956  1.00  0.00           H  
ATOM     13  H2  ARG A   2     -35.292   6.530  14.352  1.00  0.00           H  
ATOM     14  H3  ARG A   2     -36.244   7.225  13.281  1.00  0.00           H  
ATOM     15  HA  ARG A   2     -35.339   4.516  12.873  1.00  0.00           H  
ATOM     16  HB3 ARG A   2     -36.110   4.817  10.477  1.00  0.00           H  
ATOM     17  HB2 ARG A   2     -36.484   6.468  10.767  1.00  0.00           H  
ATOM     18  HG3 ARG A   2     -38.438   5.844  11.995  1.00  0.00           H  
ATOM     19  HG2 ARG A   2     -37.792   4.217  12.267  1.00  0.00           H  
ATOM     20  HD3 ARG A   2     -39.625   4.262  10.664  1.00  0.00           H  
ATOM     21  HD2 ARG A   2     -38.248   3.365  10.164  1.00  0.00           H  
ATOM     22  HE  ARG A   2     -39.198   6.226   9.475  1.00  0.00           H  
ATOM     23 HH12 ARG A   2     -38.531   5.873   6.025  1.00  0.00           H  
ATOM     24 HH11 ARG A   2     -39.588   6.621   7.241  1.00  0.00           H  
ATOM     25 HH22 ARG A   2     -37.587   3.791   6.580  1.00  0.00           H  
ATOM     26 HH21 ARG A   2     -37.911   3.134   8.144  1.00  0.00           H  
ATOM     27  N   GLU A   3     -33.093   6.192  12.995  1.00  0.00           N  
ATOM     28  CA  GLU A   3     -31.836   6.800  12.841  1.00  0.00           C  
ATOM     29  C   GLU A   3     -30.871   5.783  12.282  1.00  0.00           C  
ATOM     30  O   GLU A   3     -30.960   4.626  12.511  1.00  0.00           O  
ATOM     31  CB  GLU A   3     -31.427   7.251  14.219  1.00  0.00           C  
ATOM     32  CG  GLU A   3     -32.179   8.494  14.951  1.00  0.00           C  
ATOM     33  CD  GLU A   3     -33.480   8.207  15.745  1.00  0.00           C  
ATOM     34  OE1 GLU A   3     -33.934   7.036  15.738  1.00  0.00           O  
ATOM     35  OE2 GLU A   3     -34.080   9.147  16.260  1.00  0.00           O1-
ATOM     36  H   GLU A   3     -33.308   5.881  13.932  1.00  0.00           H  
ATOM     37  HA  GLU A   3     -31.958   7.577  12.086  1.00  0.00           H  
ATOM     38  HB3 GLU A   3     -30.391   7.576  14.126  1.00  0.00           H  
ATOM     39  HB2 GLU A   3     -31.466   6.376  14.868  1.00  0.00           H  
ATOM     40  HG3 GLU A   3     -32.500   9.304  14.296  1.00  0.00           H  
ATOM     41  HG2 GLU A   3     -31.434   8.999  15.567  1.00  0.00           H  
ATOM     42  N   ILE A   4     -29.802   6.290  11.699  1.00  0.00           N  
ATOM     43  CA  ILE A   4     -28.852   5.461  10.961  1.00  0.00           C  
ATOM     44  C   ILE A   4     -27.456   5.883  11.561  1.00  0.00           C  
ATOM     45  O   ILE A   4     -27.188   7.073  11.858  1.00  0.00           O  
ATOM     46  CB  ILE A   4     -28.888   5.720   9.471  1.00  0.00           C  
ATOM     47  CG1 ILE A   4     -30.265   5.552   8.832  1.00  0.00           C  
ATOM     48  CG2 ILE A   4     -27.964   4.909   8.680  1.00  0.00           C  
ATOM     49  CD1 ILE A   4     -30.843   4.148   8.986  1.00  0.00           C  
ATOM     50  H   ILE A   4     -29.677   7.290  11.637  1.00  0.00           H  
ATOM     51  HA  ILE A   4     -28.975   4.397  11.160  1.00  0.00           H  
ATOM     52  HB  ILE A   4     -28.614   6.771   9.387  1.00  0.00           H  
ATOM     53 HG13 ILE A   4     -30.260   5.731   7.757  1.00  0.00           H  
ATOM     54 HG12 ILE A   4     -30.949   6.284   9.261  1.00  0.00           H  
ATOM     55 HG21 ILE A   4     -26.940   5.283   8.655  1.00  0.00           H  
ATOM     56 HG22 ILE A   4     -27.996   3.854   8.951  1.00  0.00           H  
ATOM     57 HG23 ILE A   4     -28.105   4.928   7.600  1.00  0.00           H  
ATOM     58 HD11 ILE A   4     -31.161   3.760   8.018  1.00  0.00           H  
ATOM     59 HD12 ILE A   4     -30.158   3.347   9.266  1.00  0.00           H  
ATOM     60 HD13 ILE A   4     -31.628   4.075   9.738  1.00  0.00           H  
ATOM     61  N   VAL A   5     -26.602   4.854  11.771  1.00  0.00           N  
ATOM     62  CA  VAL A   5     -25.200   5.170  12.111  1.00  0.00           C  
ATOM     63  C   VAL A   5     -24.339   4.846  10.892  1.00  0.00           C  
ATOM     64  O   VAL A   5     -24.522   3.763  10.312  1.00  0.00           O  
ATOM     65  CB  VAL A   5     -24.673   4.358  13.354  1.00  0.00           C  
ATOM     66  CG1 VAL A   5     -25.068   2.904  13.184  1.00  0.00           C  
ATOM     67  CG2 VAL A   5     -23.265   4.673  13.752  1.00  0.00           C  
ATOM     68  H   VAL A   5     -26.725   3.894  11.483  1.00  0.00           H  
ATOM     69  HA  VAL A   5     -25.081   6.243  12.265  1.00  0.00           H  
ATOM     70  HB  VAL A   5     -25.246   4.757  14.191  1.00  0.00           H  
ATOM     71 HG11 VAL A   5     -26.107   2.575  13.150  1.00  0.00           H  
ATOM     72 HG12 VAL A   5     -24.475   2.404  12.419  1.00  0.00           H  
ATOM     73 HG13 VAL A   5     -24.746   2.451  14.121  1.00  0.00           H  
ATOM     74 HG21 VAL A   5     -22.964   5.721  13.735  1.00  0.00           H  
ATOM     75 HG22 VAL A   5     -22.962   4.190  14.681  1.00  0.00           H  
ATOM     76 HG23 VAL A   5     -22.575   4.234  13.031  1.00  0.00           H  
ATOM     77  N   HIS A   6     -23.462   5.706  10.480  1.00  0.00           N  
ATOM     78  CA  HIS A   6     -22.486   5.420   9.478  1.00  0.00           C  
ATOM     79  C   HIS A   6     -21.136   4.888  10.089  1.00  0.00           C  
ATOM     80  O   HIS A   6     -20.715   5.419  11.100  1.00  0.00           O  
ATOM     81  CB  HIS A   6     -22.289   6.671   8.716  1.00  0.00           C  
ATOM     82  CG  HIS A   6     -21.936   6.596   7.294  1.00  0.00           C  
ATOM     83  ND1 HIS A   6     -22.852   6.801   6.275  1.00  0.00           N  
ATOM     84  CD2 HIS A   6     -20.684   6.396   6.757  1.00  0.00           C  
ATOM     85  CE1 HIS A   6     -22.099   6.592   5.162  1.00  0.00           C  
ATOM     86  NE2 HIS A   6     -20.799   6.425   5.396  1.00  0.00           N  
ATOM     87  H   HIS A   6     -23.387   6.485  11.118  1.00  0.00           H  
ATOM     88  HA  HIS A   6     -22.854   4.637   8.815  1.00  0.00           H  
ATOM     89  HB3 HIS A   6     -21.570   7.318   9.219  1.00  0.00           H  
ATOM     90  HB2 HIS A   6     -23.182   7.272   8.889  1.00  0.00           H  
ATOM     91  HD2 HIS A   6     -19.798   6.155   7.324  1.00  0.00           H  
ATOM     92  HE1 HIS A   6     -22.524   6.734   4.179  1.00  0.00           H  
ATOM     93  HE2 HIS A   6     -20.115   5.963   4.814  1.00  0.00           H  
ATOM     94  N   ILE A   7     -20.478   3.986   9.366  1.00  0.00           N  
ATOM     95  CA  ILE A   7     -19.179   3.334   9.696  1.00  0.00           C  
ATOM     96  C   ILE A   7     -18.177   3.717   8.539  1.00  0.00           C  
ATOM     97  O   ILE A   7     -18.508   3.583   7.356  1.00  0.00           O  
ATOM     98  CB  ILE A   7     -19.310   1.786   9.802  1.00  0.00           C  
ATOM     99  CG1 ILE A   7     -20.526   1.286  10.598  1.00  0.00           C  
ATOM    100  CG2 ILE A   7     -18.049   1.092  10.318  1.00  0.00           C  
ATOM    101  CD1 ILE A   7     -20.577   1.628  12.091  1.00  0.00           C  
ATOM    102  H   ILE A   7     -20.939   3.636   8.538  1.00  0.00           H  
ATOM    103  HA  ILE A   7     -18.822   3.764  10.632  1.00  0.00           H  
ATOM    104  HB  ILE A   7     -19.440   1.350   8.812  1.00  0.00           H  
ATOM    105 HG13 ILE A   7     -20.650   0.212  10.463  1.00  0.00           H  
ATOM    106 HG12 ILE A   7     -21.403   1.692  10.094  1.00  0.00           H  
ATOM    107 HG21 ILE A   7     -17.149   1.329   9.750  1.00  0.00           H  
ATOM    108 HG22 ILE A   7     -17.871   1.524  11.303  1.00  0.00           H  
ATOM    109 HG23 ILE A   7     -18.232   0.018  10.297  1.00  0.00           H  
ATOM    110 HD11 ILE A   7     -20.679   0.854  12.851  1.00  0.00           H  
ATOM    111 HD12 ILE A   7     -19.736   2.270  12.353  1.00  0.00           H  
ATOM    112 HD13 ILE A   7     -21.476   2.221  12.259  1.00  0.00           H  
ATOM    113  N   GLN A   8     -16.976   4.160   8.813  1.00  0.00           N  
ATOM    114  CA  GLN A   8     -15.880   4.590   7.975  1.00  0.00           C  
ATOM    115  C   GLN A   8     -14.780   3.611   8.347  1.00  0.00           C  
ATOM    116  O   GLN A   8     -14.225   3.839   9.430  1.00  0.00           O  
ATOM    117  CB  GLN A   8     -15.575   6.041   8.313  1.00  0.00           C  
ATOM    118  CG  GLN A   8     -16.773   6.943   8.221  1.00  0.00           C  
ATOM    119  CD  GLN A   8     -16.573   8.459   8.369  1.00  0.00           C  
ATOM    120  OE1 GLN A   8     -17.475   9.198   8.009  1.00  0.00           O  
ATOM    121  NE2 GLN A   8     -15.406   8.957   8.728  1.00  0.00           N  
ATOM    122  H   GLN A   8     -16.735   4.240   9.791  1.00  0.00           H  
ATOM    123  HA  GLN A   8     -16.153   4.399   6.938  1.00  0.00           H  
ATOM    124  HB3 GLN A   8     -14.692   6.376   7.769  1.00  0.00           H  
ATOM    125  HB2 GLN A   8     -15.174   6.173   9.318  1.00  0.00           H  
ATOM    126  HG3 GLN A   8     -17.635   6.727   8.852  1.00  0.00           H  
ATOM    127  HG2 GLN A   8     -17.288   6.844   7.266  1.00  0.00           H  
ATOM    128 HE22 GLN A   8     -15.252   9.951   8.641  1.00  0.00           H  
ATOM    129 HE21 GLN A   8     -14.735   8.304   9.106  1.00  0.00           H  
ATOM    130  N   ALA A   9     -14.499   2.584   7.510  1.00  0.00           N  
ATOM    131  CA  ALA A   9     -13.492   1.592   7.793  1.00  0.00           C  
ATOM    132  C   ALA A   9     -12.321   1.668   6.826  1.00  0.00           C  
ATOM    133  O   ALA A   9     -12.539   1.603   5.614  1.00  0.00           O  
ATOM    134  CB  ALA A   9     -14.107   0.213   8.010  1.00  0.00           C  
ATOM    135  H   ALA A   9     -15.112   2.386   6.732  1.00  0.00           H  
ATOM    136  HA  ALA A   9     -13.008   1.839   8.738  1.00  0.00           H  
ATOM    137  HB1 ALA A   9     -13.505  -0.656   7.744  1.00  0.00           H  
ATOM    138  HB2 ALA A   9     -14.551   0.161   9.005  1.00  0.00           H  
ATOM    139  HB3 ALA A   9     -14.979   0.143   7.359  1.00  0.00           H  
ATOM    140  N   GLY A  10     -11.105   1.711   7.297  1.00  0.00           N  
ATOM    141  CA  GLY A  10      -9.849   1.950   6.586  1.00  0.00           C  
ATOM    142  C   GLY A  10      -9.811   3.382   6.080  1.00  0.00           C  
ATOM    143  O   GLY A  10     -10.717   4.202   6.157  1.00  0.00           O  
ATOM    144  H   GLY A  10     -11.085   1.823   8.300  1.00  0.00           H  
ATOM    145  HA3 GLY A  10      -9.647   1.223   5.799  1.00  0.00           H  
ATOM    146  HA2 GLY A  10      -9.005   1.927   7.275  1.00  0.00           H  
ATOM    147  N   GLN A  11      -8.621   3.789   5.627  1.00  0.00           N  
ATOM    148  CA  GLN A  11      -8.129   4.964   4.888  1.00  0.00           C  
ATOM    149  C   GLN A  11      -9.101   5.466   3.822  1.00  0.00           C  
ATOM    150  O   GLN A  11      -9.567   6.612   3.842  1.00  0.00           O  
ATOM    151  CB  GLN A  11      -6.644   4.759   4.447  1.00  0.00           C  
ATOM    152  CG  GLN A  11      -5.929   5.961   3.813  1.00  0.00           C  
ATOM    153  CD  GLN A  11      -6.329   6.332   2.402  1.00  0.00           C  
ATOM    154  OE1 GLN A  11      -6.910   7.377   2.176  1.00  0.00           O  
ATOM    155  NE2 GLN A  11      -5.992   5.470   1.434  1.00  0.00           N  
ATOM    156  H   GLN A  11      -7.940   3.046   5.699  1.00  0.00           H  
ATOM    157  HA  GLN A  11      -8.130   5.855   5.515  1.00  0.00           H  
ATOM    158  HB3 GLN A  11      -6.446   3.779   4.013  1.00  0.00           H  
ATOM    159  HB2 GLN A  11      -6.028   4.763   5.346  1.00  0.00           H  
ATOM    160  HG3 GLN A  11      -4.871   5.724   3.926  1.00  0.00           H  
ATOM    161  HG2 GLN A  11      -6.271   6.780   4.445  1.00  0.00           H  
ATOM    162 HE22 GLN A  11      -6.517   5.678   0.596  1.00  0.00           H  
ATOM    163 HE21 GLN A  11      -5.678   4.522   1.587  1.00  0.00           H  
ATOM    164  N   CYS A  12      -9.322   4.560   2.897  1.00  0.00           N  
ATOM    165  CA  CYS A  12     -10.356   4.635   1.832  1.00  0.00           C  
ATOM    166  C   CYS A  12     -11.667   5.202   2.407  1.00  0.00           C  
ATOM    167  O   CYS A  12     -12.146   6.247   1.933  1.00  0.00           O  
ATOM    168  CB  CYS A  12     -10.379   3.322   1.087  1.00  0.00           C  
ATOM    169  SG  CYS A  12     -11.716   2.997  -0.031  1.00  0.00           S  
ATOM    170  H   CYS A  12      -8.813   3.688   2.878  1.00  0.00           H  
ATOM    171  HA  CYS A  12      -9.867   5.328   1.148  1.00  0.00           H  
ATOM    172  HB3 CYS A  12     -10.614   2.556   1.826  1.00  0.00           H  
ATOM    173  HB2 CYS A  12      -9.433   3.083   0.603  1.00  0.00           H  
ATOM    174  HG  CYS A  12     -11.199   3.452  -1.176  1.00  0.00           H  
ATOM    175  N   GLY A  13     -12.193   4.486   3.409  1.00  0.00           N  
ATOM    176  CA  GLY A  13     -13.522   4.703   4.044  1.00  0.00           C  
ATOM    177  C   GLY A  13     -13.557   5.989   4.810  1.00  0.00           C  
ATOM    178  O   GLY A  13     -14.669   6.620   4.835  1.00  0.00           O  
ATOM    179  H   GLY A  13     -11.593   3.804   3.852  1.00  0.00           H  
ATOM    180  HA3 GLY A  13     -13.740   3.931   4.781  1.00  0.00           H  
ATOM    181  HA2 GLY A  13     -14.201   4.835   3.202  1.00  0.00           H  
ATOM    182  N   ASN A  14     -12.505   6.416   5.488  1.00  0.00           N  
ATOM    183  CA  ASN A  14     -12.462   7.661   6.257  1.00  0.00           C  
ATOM    184  C   ASN A  14     -12.480   8.865   5.248  1.00  0.00           C  
ATOM    185  O   ASN A  14     -13.357   9.800   5.331  1.00  0.00           O  
ATOM    186  CB  ASN A  14     -11.232   7.483   7.181  1.00  0.00           C  
ATOM    187  CG  ASN A  14     -11.649   6.742   8.449  1.00  0.00           C  
ATOM    188  OD1 ASN A  14     -12.567   7.121   9.150  1.00  0.00           O  
ATOM    189  ND2 ASN A  14     -10.976   5.692   8.802  1.00  0.00           N  
ATOM    190  H   ASN A  14     -11.592   5.988   5.431  1.00  0.00           H  
ATOM    191  HA  ASN A  14     -13.330   7.835   6.893  1.00  0.00           H  
ATOM    192  HB3 ASN A  14     -10.935   8.482   7.500  1.00  0.00           H  
ATOM    193  HB2 ASN A  14     -10.321   7.120   6.707  1.00  0.00           H  
ATOM    194 HD22 ASN A  14     -11.236   5.143   9.609  1.00  0.00           H  
ATOM    195 HD21 ASN A  14     -10.323   5.331   8.120  1.00  0.00           H  
ATOM    196  N   GLN A  15     -11.651   8.780   4.260  1.00  0.00           N  
ATOM    197  CA  GLN A  15     -11.413   9.911   3.333  1.00  0.00           C  
ATOM    198  C   GLN A  15     -12.582  10.167   2.343  1.00  0.00           C  
ATOM    199  O   GLN A  15     -12.866  11.307   1.962  1.00  0.00           O  
ATOM    200  CB  GLN A  15     -10.040   9.810   2.607  1.00  0.00           C  
ATOM    201  CG  GLN A  15      -8.867  10.201   3.589  1.00  0.00           C  
ATOM    202  CD  GLN A  15      -7.665  10.854   2.963  1.00  0.00           C  
ATOM    203  OE1 GLN A  15      -7.570  12.099   2.982  1.00  0.00           O  
ATOM    204  NE2 GLN A  15      -6.786  10.018   2.387  1.00  0.00           N  
ATOM    205  H   GLN A  15     -11.155   7.908   4.137  1.00  0.00           H  
ATOM    206  HA  GLN A  15     -11.288  10.801   3.949  1.00  0.00           H  
ATOM    207  HB3 GLN A  15      -9.889  10.471   1.753  1.00  0.00           H  
ATOM    208  HB2 GLN A  15      -9.874   8.812   2.203  1.00  0.00           H  
ATOM    209  HG3 GLN A  15      -8.542   9.287   4.087  1.00  0.00           H  
ATOM    210  HG2 GLN A  15      -9.159  10.947   4.328  1.00  0.00           H  
ATOM    211 HE22 GLN A  15      -5.897  10.302   2.001  1.00  0.00           H  
ATOM    212 HE21 GLN A  15      -7.048   9.052   2.523  1.00  0.00           H  
ATOM    213  N   ILE A  16     -13.285   9.105   2.081  1.00  0.00           N  
ATOM    214  CA  ILE A  16     -14.552   9.139   1.321  1.00  0.00           C  
ATOM    215  C   ILE A  16     -15.708   9.538   2.305  1.00  0.00           C  
ATOM    216  O   ILE A  16     -16.539  10.317   1.880  1.00  0.00           O  
ATOM    217  CB  ILE A  16     -14.878   7.714   0.691  1.00  0.00           C  
ATOM    218  CG1 ILE A  16     -13.866   7.496  -0.468  1.00  0.00           C  
ATOM    219  CG2 ILE A  16     -16.288   7.697   0.111  1.00  0.00           C  
ATOM    220  CD1 ILE A  16     -13.741   6.101  -1.068  1.00  0.00           C  
ATOM    221  H   ILE A  16     -12.927   8.196   2.335  1.00  0.00           H  
ATOM    222  HA  ILE A  16     -14.619   9.831   0.482  1.00  0.00           H  
ATOM    223  HB  ILE A  16     -14.879   6.953   1.471  1.00  0.00           H  
ATOM    224 HG13 ILE A  16     -12.854   7.658  -0.097  1.00  0.00           H  
ATOM    225 HG12 ILE A  16     -14.007   8.221  -1.269  1.00  0.00           H  
ATOM    226 HG21 ILE A  16     -16.612   6.715  -0.234  1.00  0.00           H  
ATOM    227 HG22 ILE A  16     -17.069   8.002   0.808  1.00  0.00           H  
ATOM    228 HG23 ILE A  16     -16.492   8.309  -0.768  1.00  0.00           H  
ATOM    229 HD11 ILE A  16     -14.141   5.331  -0.408  1.00  0.00           H  
ATOM    230 HD12 ILE A  16     -14.245   6.079  -2.035  1.00  0.00           H  
ATOM    231 HD13 ILE A  16     -12.702   5.794  -1.196  1.00  0.00           H  
ATOM    232  N   GLY A  17     -15.705   9.074   3.524  1.00  0.00           N  
ATOM    233  CA  GLY A  17     -16.707   9.344   4.574  1.00  0.00           C  
ATOM    234  C   GLY A  17     -16.800  10.841   4.871  1.00  0.00           C  
ATOM    235  O   GLY A  17     -17.909  11.356   4.914  1.00  0.00           O  
ATOM    236  H   GLY A  17     -14.920   8.464   3.699  1.00  0.00           H  
ATOM    237  HA3 GLY A  17     -16.448   8.760   5.457  1.00  0.00           H  
ATOM    238  HA2 GLY A  17     -17.719   9.069   4.275  1.00  0.00           H  
ATOM    239  N   ALA A  18     -15.637  11.453   5.022  1.00  0.00           N  
ATOM    240  CA  ALA A  18     -15.360  12.850   5.210  1.00  0.00           C  
ATOM    241  C   ALA A  18     -15.852  13.702   4.045  1.00  0.00           C  
ATOM    242  O   ALA A  18     -16.265  14.792   4.373  1.00  0.00           O  
ATOM    243  CB  ALA A  18     -13.890  12.943   5.346  1.00  0.00           C  
ATOM    244  H   ALA A  18     -14.929  10.738   5.100  1.00  0.00           H  
ATOM    245  HA  ALA A  18     -15.767  13.284   6.123  1.00  0.00           H  
ATOM    246  HB1 ALA A  18     -13.316  12.576   4.495  1.00  0.00           H  
ATOM    247  HB2 ALA A  18     -13.641  13.989   5.527  1.00  0.00           H  
ATOM    248  HB3 ALA A  18     -13.588  12.487   6.289  1.00  0.00           H  
ATOM    249  N   LYS A  19     -15.861  13.228   2.812  1.00  0.00           N  
ATOM    250  CA  LYS A  19     -16.298  13.983   1.633  1.00  0.00           C  
ATOM    251  C   LYS A  19     -17.817  13.840   1.414  1.00  0.00           C  
ATOM    252  O   LYS A  19     -18.495  14.796   1.030  1.00  0.00           O  
ATOM    253  CB  LYS A  19     -15.545  13.507   0.396  1.00  0.00           C  
ATOM    254  CG  LYS A  19     -15.982  14.116  -0.902  1.00  0.00           C  
ATOM    255  CD  LYS A  19     -15.963  15.688  -0.956  1.00  0.00           C  
ATOM    256  CE  LYS A  19     -14.488  16.219  -1.404  1.00  0.00           C  
ATOM    257  NZ  LYS A  19     -14.373  17.710  -1.397  1.00  0.00           N1+
ATOM    258  H   LYS A  19     -15.404  12.352   2.603  1.00  0.00           H  
ATOM    259  HA  LYS A  19     -15.920  14.979   1.863  1.00  0.00           H  
ATOM    260  HB3 LYS A  19     -15.658  12.424   0.348  1.00  0.00           H  
ATOM    261  HB2 LYS A  19     -14.491  13.744   0.541  1.00  0.00           H  
ATOM    262  HG3 LYS A  19     -17.007  13.849  -1.159  1.00  0.00           H  
ATOM    263  HG2 LYS A  19     -15.372  13.592  -1.638  1.00  0.00           H  
ATOM    264  HD3 LYS A  19     -16.332  16.129  -0.031  1.00  0.00           H  
ATOM    265  HD2 LYS A  19     -16.698  15.998  -1.699  1.00  0.00           H  
ATOM    266  HE3 LYS A  19     -14.201  15.875  -2.398  1.00  0.00           H  
ATOM    267  HE2 LYS A  19     -13.718  15.921  -0.692  1.00  0.00           H  
ATOM    268  HZ1 LYS A  19     -13.450  18.025  -1.658  1.00  0.00           H  
ATOM    269  HZ2 LYS A  19     -14.967  18.191  -2.056  1.00  0.00           H  
ATOM    270  HZ3 LYS A  19     -14.571  17.983  -0.445  1.00  0.00           H  
ATOM    271  N   PHE A  20     -18.388  12.713   1.860  1.00  0.00           N  
ATOM    272  CA  PHE A  20     -19.860  12.514   2.061  1.00  0.00           C  
ATOM    273  C   PHE A  20     -20.549  13.426   3.156  1.00  0.00           C  
ATOM    274  O   PHE A  20     -21.545  14.130   2.812  1.00  0.00           O  
ATOM    275  CB  PHE A  20     -20.113  10.989   2.212  1.00  0.00           C  
ATOM    276  CG  PHE A  20     -21.410  10.614   2.857  1.00  0.00           C  
ATOM    277  CD1 PHE A  20     -22.645  10.813   2.158  1.00  0.00           C  
ATOM    278  CD2 PHE A  20     -21.405  10.303   4.244  1.00  0.00           C  
ATOM    279  CE1 PHE A  20     -23.829  10.546   2.838  1.00  0.00           C  
ATOM    280  CE2 PHE A  20     -22.587  10.154   4.882  1.00  0.00           C  
ATOM    281  CZ  PHE A  20     -23.834  10.271   4.224  1.00  0.00           C  
ATOM    282  H   PHE A  20     -17.774  11.938   2.070  1.00  0.00           H  
ATOM    283  HA  PHE A  20     -20.287  12.788   1.096  1.00  0.00           H  
ATOM    284  HB3 PHE A  20     -19.324  10.558   2.827  1.00  0.00           H  
ATOM    285  HB2 PHE A  20     -20.020  10.446   1.271  1.00  0.00           H  
ATOM    286  HD1 PHE A  20     -22.602  11.173   1.140  1.00  0.00           H  
ATOM    287  HD2 PHE A  20     -20.467  10.260   4.778  1.00  0.00           H  
ATOM    288  HE1 PHE A  20     -24.872  10.667   2.585  1.00  0.00           H  
ATOM    289  HE2 PHE A  20     -22.616   9.985   5.948  1.00  0.00           H  
ATOM    290  HZ  PHE A  20     -24.784  10.134   4.719  1.00  0.00           H  
ATOM    291  N   TRP A  21     -19.867  13.740   4.279  1.00  0.00           N  
ATOM    292  CA  TRP A  21     -20.399  14.684   5.281  1.00  0.00           C  
ATOM    293  C   TRP A  21     -20.326  16.086   4.747  1.00  0.00           C  
ATOM    294  O   TRP A  21     -21.332  16.823   4.880  1.00  0.00           O  
ATOM    295  CB  TRP A  21     -19.606  14.559   6.662  1.00  0.00           C  
ATOM    296  CG  TRP A  21     -19.888  13.243   7.286  1.00  0.00           C  
ATOM    297  CD1 TRP A  21     -18.935  12.298   7.390  1.00  0.00           C  
ATOM    298  CD2 TRP A  21     -21.137  12.574   7.668  1.00  0.00           C  
ATOM    299  NE1 TRP A  21     -19.493  11.134   7.866  1.00  0.00           N  
ATOM    300  CE2 TRP A  21     -20.868  11.240   8.132  1.00  0.00           C  
ATOM    301  CE3 TRP A  21     -22.442  13.093   7.860  1.00  0.00           C  
ATOM    302  CZ2 TRP A  21     -21.881  10.409   8.611  1.00  0.00           C  
ATOM    303  CZ3 TRP A  21     -23.478  12.266   8.321  1.00  0.00           C  
ATOM    304  CH2 TRP A  21     -23.204  10.901   8.596  1.00  0.00           C  
ATOM    305  H   TRP A  21     -18.992  13.264   4.448  1.00  0.00           H  
ATOM    306  HA  TRP A  21     -21.467  14.540   5.444  1.00  0.00           H  
ATOM    307  HB3 TRP A  21     -19.925  15.342   7.350  1.00  0.00           H  
ATOM    308  HB2 TRP A  21     -18.535  14.727   6.544  1.00  0.00           H  
ATOM    309  HD1 TRP A  21     -17.900  12.471   7.137  1.00  0.00           H  
ATOM    310  HE1 TRP A  21     -18.986  10.262   7.823  1.00  0.00           H  
ATOM    311  HE3 TRP A  21     -22.712  14.121   7.669  1.00  0.00           H  
ATOM    312  HZ2 TRP A  21     -21.706   9.413   8.990  1.00  0.00           H  
ATOM    313  HZ3 TRP A  21     -24.493  12.629   8.382  1.00  0.00           H  
ATOM    314  HH2 TRP A  21     -23.992  10.267   8.975  1.00  0.00           H  
ATOM    315  N   GLU A  22     -19.307  16.450   4.018  1.00  0.00           N  
ATOM    316  CA  GLU A  22     -19.083  17.743   3.282  1.00  0.00           C  
ATOM    317  C   GLU A  22     -20.166  17.929   2.157  1.00  0.00           C  
ATOM    318  O   GLU A  22     -20.778  18.984   2.105  1.00  0.00           O  
ATOM    319  CB  GLU A  22     -17.620  17.847   2.770  1.00  0.00           C  
ATOM    320  CG  GLU A  22     -17.206  19.216   2.248  1.00  0.00           C  
ATOM    321  CD  GLU A  22     -15.791  19.337   1.676  1.00  0.00           C  
ATOM    322  OE1 GLU A  22     -15.360  20.462   1.385  1.00  0.00           O  
ATOM    323  OE2 GLU A  22     -15.224  18.312   1.335  1.00  0.00           O1-
ATOM    324  H   GLU A  22     -18.693  15.689   3.765  1.00  0.00           H  
ATOM    325  HA  GLU A  22     -19.204  18.478   4.079  1.00  0.00           H  
ATOM    326  HB3 GLU A  22     -17.469  17.067   2.023  1.00  0.00           H  
ATOM    327  HB2 GLU A  22     -16.950  17.557   3.579  1.00  0.00           H  
ATOM    328  HG3 GLU A  22     -17.432  19.862   3.096  1.00  0.00           H  
ATOM    329  HG2 GLU A  22     -18.006  19.531   1.578  1.00  0.00           H  
ATOM    330  N   VAL A  23     -20.327  16.934   1.261  1.00  0.00           N  
ATOM    331  CA  VAL A  23     -21.357  17.028   0.124  1.00  0.00           C  
ATOM    332  C   VAL A  23     -22.819  17.202   0.696  1.00  0.00           C  
ATOM    333  O   VAL A  23     -23.514  18.069   0.193  1.00  0.00           O  
ATOM    334  CB  VAL A  23     -21.167  15.960  -0.969  1.00  0.00           C  
ATOM    335  CG1 VAL A  23     -22.431  15.436  -1.755  1.00  0.00           C  
ATOM    336  CG2 VAL A  23     -20.029  16.237  -2.028  1.00  0.00           C  
ATOM    337  H   VAL A  23     -19.786  16.081   1.278  1.00  0.00           H  
ATOM    338  HA  VAL A  23     -21.176  17.959  -0.412  1.00  0.00           H  
ATOM    339  HB  VAL A  23     -20.719  15.145  -0.401  1.00  0.00           H  
ATOM    340 HG11 VAL A  23     -23.366  15.277  -1.217  1.00  0.00           H  
ATOM    341 HG12 VAL A  23     -22.638  16.080  -2.610  1.00  0.00           H  
ATOM    342 HG13 VAL A  23     -22.176  14.449  -2.139  1.00  0.00           H  
ATOM    343 HG21 VAL A  23     -19.833  15.432  -2.737  1.00  0.00           H  
ATOM    344 HG22 VAL A  23     -20.202  17.201  -2.505  1.00  0.00           H  
ATOM    345 HG23 VAL A  23     -19.143  16.273  -1.395  1.00  0.00           H  
ATOM    346  N   ILE A  24     -23.219  16.486   1.711  1.00  0.00           N  
ATOM    347  CA  ILE A  24     -24.526  16.471   2.385  1.00  0.00           C  
ATOM    348  C   ILE A  24     -24.722  17.638   3.361  1.00  0.00           C  
ATOM    349  O   ILE A  24     -25.803  18.154   3.421  1.00  0.00           O  
ATOM    350  CB  ILE A  24     -25.002  15.098   2.972  1.00  0.00           C  
ATOM    351  CG1 ILE A  24     -24.310  14.608   4.215  1.00  0.00           C  
ATOM    352  CG2 ILE A  24     -24.873  14.067   1.840  1.00  0.00           C  
ATOM    353  CD1 ILE A  24     -25.160  13.962   5.347  1.00  0.00           C  
ATOM    354  H   ILE A  24     -22.528  15.818   2.024  1.00  0.00           H  
ATOM    355  HA  ILE A  24     -25.254  16.620   1.588  1.00  0.00           H  
ATOM    356  HB  ILE A  24     -26.090  15.161   2.992  1.00  0.00           H  
ATOM    357 HG13 ILE A  24     -23.753  15.382   4.743  1.00  0.00           H  
ATOM    358 HG12 ILE A  24     -23.497  13.901   4.052  1.00  0.00           H  
ATOM    359 HG21 ILE A  24     -25.427  13.151   2.045  1.00  0.00           H  
ATOM    360 HG22 ILE A  24     -25.191  14.440   0.867  1.00  0.00           H  
ATOM    361 HG23 ILE A  24     -23.830  13.752   1.878  1.00  0.00           H  
ATOM    362 HD11 ILE A  24     -26.194  14.272   5.194  1.00  0.00           H  
ATOM    363 HD12 ILE A  24     -25.100  12.878   5.255  1.00  0.00           H  
ATOM    364 HD13 ILE A  24     -24.844  14.384   6.301  1.00  0.00           H  
ATOM    365  N   SER A  25     -23.701  18.118   4.053  1.00  0.00           N  
ATOM    366  CA  SER A  25     -23.695  19.350   4.908  1.00  0.00           C  
ATOM    367  C   SER A  25     -23.939  20.652   4.090  1.00  0.00           C  
ATOM    368  O   SER A  25     -24.567  21.536   4.581  1.00  0.00           O  
ATOM    369  CB  SER A  25     -22.507  19.473   5.867  1.00  0.00           C  
ATOM    370  OG  SER A  25     -22.617  18.325   6.715  1.00  0.00           O  
ATOM    371  H   SER A  25     -22.821  17.643   3.912  1.00  0.00           H  
ATOM    372  HA  SER A  25     -24.505  19.225   5.625  1.00  0.00           H  
ATOM    373  HB3 SER A  25     -22.513  20.438   6.373  1.00  0.00           H  
ATOM    374  HB2 SER A  25     -21.518  19.399   5.414  1.00  0.00           H  
ATOM    375  HG  SER A  25     -22.099  17.657   6.259  1.00  0.00           H  
ATOM    376  N   ASP A  26     -23.490  20.680   2.808  1.00  0.00           N  
ATOM    377  CA  ASP A  26     -23.784  21.658   1.796  1.00  0.00           C  
ATOM    378  C   ASP A  26     -25.349  21.656   1.452  1.00  0.00           C  
ATOM    379  O   ASP A  26     -25.930  22.738   1.276  1.00  0.00           O  
ATOM    380  CB  ASP A  26     -22.909  21.430   0.619  1.00  0.00           C  
ATOM    381  CG  ASP A  26     -22.990  22.547  -0.463  1.00  0.00           C  
ATOM    382  OD1 ASP A  26     -22.921  22.185  -1.683  1.00  0.00           O  
ATOM    383  OD2 ASP A  26     -22.932  23.701  -0.132  1.00  0.00           O1-
ATOM    384  H   ASP A  26     -22.928  19.866   2.602  1.00  0.00           H  
ATOM    385  HA  ASP A  26     -23.529  22.618   2.244  1.00  0.00           H  
ATOM    386  HB3 ASP A  26     -23.277  20.530   0.126  1.00  0.00           H  
ATOM    387  HB2 ASP A  26     -21.841  21.328   0.811  1.00  0.00           H  
ATOM    388  N   GLU A  27     -25.982  20.485   1.357  1.00  0.00           N  
ATOM    389  CA  GLU A  27     -27.417  20.322   1.258  1.00  0.00           C  
ATOM    390  C   GLU A  27     -28.237  20.733   2.549  1.00  0.00           C  
ATOM    391  O   GLU A  27     -29.249  21.373   2.467  1.00  0.00           O  
ATOM    392  CB  GLU A  27     -27.876  18.955   0.719  1.00  0.00           C  
ATOM    393  CG  GLU A  27     -27.086  18.442  -0.445  1.00  0.00           C  
ATOM    394  CD  GLU A  27     -27.358  17.012  -0.820  1.00  0.00           C  
ATOM    395  OE1 GLU A  27     -26.491  16.540  -1.642  1.00  0.00           O  
ATOM    396  OE2 GLU A  27     -28.335  16.430  -0.285  1.00  0.00           O1-
ATOM    397  H   GLU A  27     -25.394  19.663   1.350  1.00  0.00           H  
ATOM    398  HA  GLU A  27     -27.678  21.021   0.464  1.00  0.00           H  
ATOM    399  HB3 GLU A  27     -28.854  19.065   0.252  1.00  0.00           H  
ATOM    400  HB2 GLU A  27     -27.939  18.266   1.562  1.00  0.00           H  
ATOM    401  HG3 GLU A  27     -26.032  18.401  -0.170  1.00  0.00           H  
ATOM    402  HG2 GLU A  27     -27.142  18.997  -1.382  1.00  0.00           H  
ATOM    403  N   HIS A  28     -27.734  20.258   3.676  1.00  0.00           N  
ATOM    404  CA  HIS A  28     -28.195  20.596   5.097  1.00  0.00           C  
ATOM    405  C   HIS A  28     -27.845  21.993   5.701  1.00  0.00           C  
ATOM    406  O   HIS A  28     -28.275  22.313   6.795  1.00  0.00           O  
ATOM    407  CB  HIS A  28     -27.799  19.424   6.035  1.00  0.00           C  
ATOM    408  CG  HIS A  28     -28.621  18.166   5.862  1.00  0.00           C  
ATOM    409  ND1 HIS A  28     -29.922  18.086   6.247  1.00  0.00           N  
ATOM    410  CD2 HIS A  28     -28.267  16.893   5.542  1.00  0.00           C  
ATOM    411  CE1 HIS A  28     -30.351  16.834   5.938  1.00  0.00           C  
ATOM    412  NE2 HIS A  28     -29.361  16.028   5.539  1.00  0.00           N  
ATOM    413  H   HIS A  28     -27.117  19.459   3.626  1.00  0.00           H  
ATOM    414  HA  HIS A  28     -29.278  20.481   5.058  1.00  0.00           H  
ATOM    415  HB3 HIS A  28     -27.782  19.787   7.062  1.00  0.00           H  
ATOM    416  HB2 HIS A  28     -26.750  19.172   5.873  1.00  0.00           H  
ATOM    417  HD2 HIS A  28     -27.290  16.772   5.099  1.00  0.00           H  
ATOM    418  HE1 HIS A  28     -31.376  16.536   6.098  1.00  0.00           H  
ATOM    419  HD1 HIS A  28     -30.535  18.872   6.411  1.00  0.00           H  
ATOM    420  N   GLY A  29     -27.059  22.796   4.919  1.00  0.00           N  
ATOM    421  CA  GLY A  29     -26.579  24.138   5.210  1.00  0.00           C  
ATOM    422  C   GLY A  29     -25.757  24.282   6.508  1.00  0.00           C  
ATOM    423  O   GLY A  29     -25.787  25.397   7.074  1.00  0.00           O  
ATOM    424  H   GLY A  29     -26.921  22.528   3.955  1.00  0.00           H  
ATOM    425  HA3 GLY A  29     -27.434  24.793   5.042  1.00  0.00           H  
ATOM    426  HA2 GLY A  29     -26.012  24.471   4.340  1.00  0.00           H  
ATOM    427  N   ILE A  30     -25.171  23.165   6.998  1.00  0.00           N  
ATOM    428  CA  ILE A  30     -24.239  23.110   8.065  1.00  0.00           C  
ATOM    429  C   ILE A  30     -22.785  23.507   7.674  1.00  0.00           C  
ATOM    430  O   ILE A  30     -22.157  22.833   6.856  1.00  0.00           O  
ATOM    431  CB  ILE A  30     -24.268  21.660   8.746  1.00  0.00           C  
ATOM    432  CG1 ILE A  30     -25.688  21.110   9.072  1.00  0.00           C  
ATOM    433  CG2 ILE A  30     -23.368  21.601   9.962  1.00  0.00           C  
ATOM    434  CD1 ILE A  30     -26.604  22.065   9.812  1.00  0.00           C  
ATOM    435  H   ILE A  30     -25.179  22.400   6.339  1.00  0.00           H  
ATOM    436  HA  ILE A  30     -24.576  23.777   8.859  1.00  0.00           H  
ATOM    437  HB  ILE A  30     -23.981  20.890   8.031  1.00  0.00           H  
ATOM    438 HG13 ILE A  30     -25.728  20.184   9.647  1.00  0.00           H  
ATOM    439 HG12 ILE A  30     -26.149  20.732   8.159  1.00  0.00           H  
ATOM    440 HG21 ILE A  30     -22.345  21.690   9.595  1.00  0.00           H  
ATOM    441 HG22 ILE A  30     -23.455  22.456  10.632  1.00  0.00           H  
ATOM    442 HG23 ILE A  30     -23.536  20.725  10.589  1.00  0.00           H  
ATOM    443 HD11 ILE A  30     -26.086  22.656  10.567  1.00  0.00           H  
ATOM    444 HD12 ILE A  30     -27.131  22.686   9.088  1.00  0.00           H  
ATOM    445 HD13 ILE A  30     -27.337  21.447  10.330  1.00  0.00           H  
ATOM    446  N   ASP A  31     -22.205  24.478   8.371  1.00  0.00           N  
ATOM    447  CA  ASP A  31     -20.790  24.879   8.311  1.00  0.00           C  
ATOM    448  C   ASP A  31     -20.031  23.785   9.046  1.00  0.00           C  
ATOM    449  O   ASP A  31     -20.575  23.138   9.937  1.00  0.00           O  
ATOM    450  CB  ASP A  31     -20.444  26.290   8.855  1.00  0.00           C  
ATOM    451  CG  ASP A  31     -20.750  27.520   7.997  1.00  0.00           C  
ATOM    452  OD1 ASP A  31     -21.360  27.414   6.935  1.00  0.00           O  
ATOM    453  OD2 ASP A  31     -20.464  28.681   8.388  1.00  0.00           O1-
ATOM    454  H   ASP A  31     -22.682  24.895   9.157  1.00  0.00           H  
ATOM    455  HA  ASP A  31     -20.584  24.766   7.247  1.00  0.00           H  
ATOM    456  HB3 ASP A  31     -19.373  26.321   9.055  1.00  0.00           H  
ATOM    457  HB2 ASP A  31     -20.885  26.383   9.847  1.00  0.00           H  
ATOM    458  N   PRO A  32     -18.735  23.709   8.759  1.00  0.00           N  
ATOM    459  CA  PRO A  32     -17.822  22.798   9.535  1.00  0.00           C  
ATOM    460  C   PRO A  32     -17.643  23.203  10.985  1.00  0.00           C  
ATOM    461  O   PRO A  32     -16.909  22.520  11.722  1.00  0.00           O  
ATOM    462  CB  PRO A  32     -16.511  22.801   8.712  1.00  0.00           C  
ATOM    463  CG  PRO A  32     -16.617  24.019   7.730  1.00  0.00           C  
ATOM    464  CD  PRO A  32     -18.090  24.330   7.665  1.00  0.00           C  
ATOM    465  HA  PRO A  32     -18.266  21.803   9.539  1.00  0.00           H  
ATOM    466  HB3 PRO A  32     -16.625  21.935   8.060  1.00  0.00           H  
ATOM    467  HB2 PRO A  32     -15.561  22.794   9.247  1.00  0.00           H  
ATOM    468  HG3 PRO A  32     -16.179  23.906   6.739  1.00  0.00           H  
ATOM    469  HG2 PRO A  32     -16.126  24.825   8.275  1.00  0.00           H  
ATOM    470  HD2 PRO A  32     -18.095  25.415   7.558  1.00  0.00           H  
ATOM    471  HD3 PRO A  32     -18.466  23.958   6.712  1.00  0.00           H  
ATOM    472  N   THR A  33     -18.236  24.327  11.414  1.00  0.00           N  
ATOM    473  CA  THR A  33     -18.469  24.628  12.758  1.00  0.00           C  
ATOM    474  C   THR A  33     -19.661  23.876  13.513  1.00  0.00           C  
ATOM    475  O   THR A  33     -19.900  24.000  14.712  1.00  0.00           O  
ATOM    476  CB  THR A  33     -18.577  26.195  13.020  1.00  0.00           C  
ATOM    477  OG1 THR A  33     -19.568  26.676  12.061  1.00  0.00           O  
ATOM    478  CG2 THR A  33     -17.160  26.765  12.726  1.00  0.00           C  
ATOM    479  H   THR A  33     -18.716  24.960  10.790  1.00  0.00           H  
ATOM    480  HA  THR A  33     -17.559  24.344  13.286  1.00  0.00           H  
ATOM    481  HB  THR A  33     -18.973  26.389  14.017  1.00  0.00           H  
ATOM    482  HG1 THR A  33     -20.405  26.724  12.530  1.00  0.00           H  
ATOM    483 HG21 THR A  33     -16.371  26.135  13.138  1.00  0.00           H  
ATOM    484 HG22 THR A  33     -17.041  26.711  11.644  1.00  0.00           H  
ATOM    485 HG23 THR A  33     -16.954  27.819  12.910  1.00  0.00           H  
ATOM    486  N   GLY A  34     -20.477  23.161  12.702  1.00  0.00           N  
ATOM    487  CA  GLY A  34     -21.634  22.451  13.207  1.00  0.00           C  
ATOM    488  C   GLY A  34     -22.895  23.342  13.259  1.00  0.00           C  
ATOM    489  O   GLY A  34     -24.011  22.775  13.486  1.00  0.00           O  
ATOM    490  H   GLY A  34     -20.222  23.185  11.725  1.00  0.00           H  
ATOM    491  HA3 GLY A  34     -21.447  21.976  14.170  1.00  0.00           H  
ATOM    492  HA2 GLY A  34     -21.819  21.705  12.435  1.00  0.00           H  
ATOM    493  N   SER A  35     -22.790  24.662  13.093  1.00  0.00           N  
ATOM    494  CA  SER A  35     -23.922  25.595  13.082  1.00  0.00           C  
ATOM    495  C   SER A  35     -24.568  25.747  11.697  1.00  0.00           C  
ATOM    496  O   SER A  35     -23.924  25.547  10.692  1.00  0.00           O  
ATOM    497  CB  SER A  35     -23.396  26.912  13.623  1.00  0.00           C  
ATOM    498  OG  SER A  35     -22.162  27.421  12.950  1.00  0.00           O  
ATOM    499  H   SER A  35     -21.905  25.132  12.972  1.00  0.00           H  
ATOM    500  HA  SER A  35     -24.621  25.277  13.856  1.00  0.00           H  
ATOM    501  HB3 SER A  35     -23.273  26.977  14.704  1.00  0.00           H  
ATOM    502  HB2 SER A  35     -23.998  27.789  13.384  1.00  0.00           H  
ATOM    503  HG  SER A  35     -22.476  28.053  12.299  1.00  0.00           H  
ATOM    504  N   TYR A  36     -25.840  26.141  11.684  1.00  0.00           N  
ATOM    505  CA  TYR A  36     -26.597  26.241  10.424  1.00  0.00           C  
ATOM    506  C   TYR A  36     -26.471  27.640   9.664  1.00  0.00           C  
ATOM    507  O   TYR A  36     -26.288  28.597  10.424  1.00  0.00           O  
ATOM    508  CB  TYR A  36     -28.061  25.947  10.809  1.00  0.00           C  
ATOM    509  CG  TYR A  36     -29.059  26.317   9.771  1.00  0.00           C  
ATOM    510  CD1 TYR A  36     -29.118  25.495   8.611  1.00  0.00           C  
ATOM    511  CD2 TYR A  36     -29.949  27.426   9.876  1.00  0.00           C  
ATOM    512  CE1 TYR A  36     -29.995  25.889   7.568  1.00  0.00           C  
ATOM    513  CE2 TYR A  36     -30.869  27.738   8.882  1.00  0.00           C  
ATOM    514  CZ  TYR A  36     -30.865  26.987   7.720  1.00  0.00           C  
ATOM    515  OH  TYR A  36     -31.865  27.207   6.857  1.00  0.00           O  
ATOM    516  H   TYR A  36     -26.394  26.300  12.514  1.00  0.00           H  
ATOM    517  HA  TYR A  36     -26.346  25.475   9.691  1.00  0.00           H  
ATOM    518  HB3 TYR A  36     -28.267  26.407  11.776  1.00  0.00           H  
ATOM    519  HB2 TYR A  36     -28.118  24.879  11.020  1.00  0.00           H  
ATOM    520  HD1 TYR A  36     -28.640  24.535   8.483  1.00  0.00           H  
ATOM    521  HD2 TYR A  36     -29.962  27.971  10.809  1.00  0.00           H  
ATOM    522  HE1 TYR A  36     -29.944  25.325   6.648  1.00  0.00           H  
ATOM    523  HE2 TYR A  36     -31.668  28.450   9.029  1.00  0.00           H  
ATOM    524  HH  TYR A  36     -32.031  26.403   6.360  1.00  0.00           H  
ATOM    525  N   HIS A  37     -26.421  27.744   8.392  1.00  0.00           N  
ATOM    526  CA  HIS A  37     -26.184  28.957   7.623  1.00  0.00           C  
ATOM    527  C   HIS A  37     -26.880  28.944   6.272  1.00  0.00           C  
ATOM    528  O   HIS A  37     -26.350  29.477   5.274  1.00  0.00           O  
ATOM    529  CB  HIS A  37     -24.632  29.212   7.449  1.00  0.00           C  
ATOM    530  CG  HIS A  37     -24.076  30.329   8.323  1.00  0.00           C  
ATOM    531  ND1 HIS A  37     -22.868  30.320   8.945  1.00  0.00           N  
ATOM    532  CD2 HIS A  37     -24.678  31.490   8.826  1.00  0.00           C  
ATOM    533  CE1 HIS A  37     -22.749  31.377   9.767  1.00  0.00           C  
ATOM    534  NE2 HIS A  37     -23.865  32.139   9.744  1.00  0.00           N  
ATOM    535  H   HIS A  37     -26.534  26.874   7.892  1.00  0.00           H  
ATOM    536  HA  HIS A  37     -26.557  29.785   8.226  1.00  0.00           H  
ATOM    537  HB3 HIS A  37     -24.326  29.421   6.424  1.00  0.00           H  
ATOM    538  HB2 HIS A  37     -23.993  28.341   7.597  1.00  0.00           H  
ATOM    539  HD2 HIS A  37     -25.737  31.694   8.776  1.00  0.00           H  
ATOM    540  HE1 HIS A  37     -21.976  31.578  10.494  1.00  0.00           H  
ATOM    541  HD1 HIS A  37     -22.188  29.589   8.791  1.00  0.00           H  
ATOM    542  N   GLY A  38     -27.985  28.185   6.167  1.00  0.00           N  
ATOM    543  CA  GLY A  38     -28.781  27.967   4.980  1.00  0.00           C  
ATOM    544  C   GLY A  38     -30.032  28.882   4.869  1.00  0.00           C  
ATOM    545  O   GLY A  38     -30.248  29.808   5.676  1.00  0.00           O  
ATOM    546  H   GLY A  38     -28.298  27.792   7.043  1.00  0.00           H  
ATOM    547  HA3 GLY A  38     -29.297  27.097   5.386  1.00  0.00           H  
ATOM    548  HA2 GLY A  38     -28.302  27.710   4.035  1.00  0.00           H  
ATOM    549  N   ASP A  39     -30.912  28.505   3.927  1.00  0.00           N  
ATOM    550  CA  ASP A  39     -32.025  29.387   3.676  1.00  0.00           C  
ATOM    551  C   ASP A  39     -33.369  28.826   4.099  1.00  0.00           C  
ATOM    552  O   ASP A  39     -34.215  29.623   4.539  1.00  0.00           O  
ATOM    553  CB  ASP A  39     -32.379  29.607   2.207  1.00  0.00           C  
ATOM    554  CG  ASP A  39     -31.314  30.243   1.309  1.00  0.00           C  
ATOM    555  OD1 ASP A  39     -30.787  31.322   1.579  1.00  0.00           O  
ATOM    556  OD2 ASP A  39     -31.019  29.633   0.258  1.00  0.00           O1-
ATOM    557  H   ASP A  39     -30.675  27.775   3.270  1.00  0.00           H  
ATOM    558  HA  ASP A  39     -31.871  30.412   4.016  1.00  0.00           H  
ATOM    559  HB3 ASP A  39     -33.230  30.283   2.113  1.00  0.00           H  
ATOM    560  HB2 ASP A  39     -32.665  28.637   1.800  1.00  0.00           H  
ATOM    561  N   SER A  40     -33.512  27.472   4.090  1.00  0.00           N  
ATOM    562  CA  SER A  40     -34.711  26.813   4.377  1.00  0.00           C  
ATOM    563  C   SER A  40     -34.643  26.019   5.691  1.00  0.00           C  
ATOM    564  O   SER A  40     -33.682  25.274   5.936  1.00  0.00           O  
ATOM    565  CB  SER A  40     -34.969  25.816   3.206  1.00  0.00           C  
ATOM    566  OG  SER A  40     -36.082  24.973   3.490  1.00  0.00           O  
ATOM    567  H   SER A  40     -32.693  26.883   4.072  1.00  0.00           H  
ATOM    568  HA  SER A  40     -35.570  27.484   4.361  1.00  0.00           H  
ATOM    569  HB3 SER A  40     -34.206  25.067   2.998  1.00  0.00           H  
ATOM    570  HB2 SER A  40     -35.051  26.333   2.250  1.00  0.00           H  
ATOM    571  HG  SER A  40     -36.807  25.402   3.029  1.00  0.00           H  
ATOM    572  N   ASP A  41     -35.679  26.074   6.555  1.00  0.00           N  
ATOM    573  CA  ASP A  41     -35.956  25.092   7.685  1.00  0.00           C  
ATOM    574  C   ASP A  41     -36.015  23.617   7.252  1.00  0.00           C  
ATOM    575  O   ASP A  41     -35.635  22.747   8.029  1.00  0.00           O  
ATOM    576  CB  ASP A  41     -37.189  25.451   8.565  1.00  0.00           C  
ATOM    577  CG  ASP A  41     -36.917  26.618   9.578  1.00  0.00           C  
ATOM    578  OD1 ASP A  41     -35.823  27.140   9.782  1.00  0.00           O  
ATOM    579  OD2 ASP A  41     -37.954  26.853  10.201  1.00  0.00           O1-
ATOM    580  H   ASP A  41     -36.439  26.708   6.351  1.00  0.00           H  
ATOM    581  HA  ASP A  41     -35.078  25.123   8.330  1.00  0.00           H  
ATOM    582  HB3 ASP A  41     -37.827  24.651   8.943  1.00  0.00           H  
ATOM    583  HB2 ASP A  41     -37.966  25.779   7.875  1.00  0.00           H  
ATOM    584  N   LEU A  42     -36.327  23.213   6.014  1.00  0.00           N  
ATOM    585  CA  LEU A  42     -36.468  21.780   5.559  1.00  0.00           C  
ATOM    586  C   LEU A  42     -35.108  21.086   5.680  1.00  0.00           C  
ATOM    587  O   LEU A  42     -35.088  19.890   5.902  1.00  0.00           O  
ATOM    588  CB  LEU A  42     -37.048  21.664   4.070  1.00  0.00           C  
ATOM    589  CG  LEU A  42     -38.476  22.378   3.841  1.00  0.00           C  
ATOM    590  CD1 LEU A  42     -38.743  22.771   2.373  1.00  0.00           C  
ATOM    591  CD2 LEU A  42     -39.662  21.630   4.490  1.00  0.00           C  
ATOM    592  H   LEU A  42     -36.550  23.886   5.294  1.00  0.00           H  
ATOM    593  HA  LEU A  42     -37.257  21.382   6.197  1.00  0.00           H  
ATOM    594  HB3 LEU A  42     -36.931  20.637   3.725  1.00  0.00           H  
ATOM    595  HB2 LEU A  42     -36.296  22.129   3.433  1.00  0.00           H  
ATOM    596  HG  LEU A  42     -38.443  23.308   4.407  1.00  0.00           H  
ATOM    597 HD11 LEU A  42     -37.903  22.567   1.709  1.00  0.00           H  
ATOM    598 HD12 LEU A  42     -39.617  22.211   2.039  1.00  0.00           H  
ATOM    599 HD13 LEU A  42     -39.160  23.763   2.203  1.00  0.00           H  
ATOM    600 HD21 LEU A  42     -40.583  21.848   3.950  1.00  0.00           H  
ATOM    601 HD22 LEU A  42     -39.475  20.556   4.473  1.00  0.00           H  
ATOM    602 HD23 LEU A  42     -39.579  21.855   5.553  1.00  0.00           H  
ATOM    603  N   GLN A  45     -34.040  21.867   5.564  1.00  0.00           N  
ATOM    604  CA  GLN A  45     -32.608  21.446   5.735  1.00  0.00           C  
ATOM    605  C   GLN A  45     -32.356  20.823   7.119  1.00  0.00           C  
ATOM    606  O   GLN A  45     -31.398  20.062   7.247  1.00  0.00           O  
ATOM    607  CB  GLN A  45     -31.612  22.634   5.435  1.00  0.00           C  
ATOM    608  CG  GLN A  45     -31.728  23.026   3.944  1.00  0.00           C  
ATOM    609  CD  GLN A  45     -30.803  24.201   3.671  1.00  0.00           C  
ATOM    610  OE1 GLN A  45     -30.937  25.353   4.107  1.00  0.00           O  
ATOM    611  NE2 GLN A  45     -29.713  23.911   2.910  1.00  0.00           N  
ATOM    612  H   GLN A  45     -34.118  22.861   5.405  1.00  0.00           H  
ATOM    613  HA  GLN A  45     -32.401  20.609   5.067  1.00  0.00           H  
ATOM    614  HB3 GLN A  45     -30.609  22.325   5.728  1.00  0.00           H  
ATOM    615  HB2 GLN A  45     -32.009  23.453   6.034  1.00  0.00           H  
ATOM    616  HG3 GLN A  45     -32.732  23.382   3.713  1.00  0.00           H  
ATOM    617  HG2 GLN A  45     -31.761  22.204   3.228  1.00  0.00           H  
ATOM    618 HE22 GLN A  45     -29.072  24.611   2.565  1.00  0.00           H  
ATOM    619 HE21 GLN A  45     -29.610  22.992   2.505  1.00  0.00           H  
ATOM    620  N   LEU A  46     -33.182  21.160   8.107  1.00  0.00           N  
ATOM    621  CA  LEU A  46     -33.094  20.786   9.589  1.00  0.00           C  
ATOM    622  C   LEU A  46     -34.201  19.834  10.136  1.00  0.00           C  
ATOM    623  O   LEU A  46     -34.079  19.443  11.290  1.00  0.00           O  
ATOM    624  CB  LEU A  46     -32.989  22.073  10.404  1.00  0.00           C  
ATOM    625  CG  LEU A  46     -31.794  23.042  10.211  1.00  0.00           C  
ATOM    626  CD1 LEU A  46     -32.080  24.336  10.990  1.00  0.00           C  
ATOM    627  CD2 LEU A  46     -30.337  22.613  10.624  1.00  0.00           C  
ATOM    628  H   LEU A  46     -33.663  22.024   7.902  1.00  0.00           H  
ATOM    629  HA  LEU A  46     -32.163  20.257   9.791  1.00  0.00           H  
ATOM    630  HB3 LEU A  46     -33.024  21.818  11.463  1.00  0.00           H  
ATOM    631  HB2 LEU A  46     -33.963  22.531  10.579  1.00  0.00           H  
ATOM    632  HG  LEU A  46     -31.735  23.361   9.171  1.00  0.00           H  
ATOM    633 HD11 LEU A  46     -32.013  24.071  12.045  1.00  0.00           H  
ATOM    634 HD12 LEU A  46     -31.569  25.283  10.812  1.00  0.00           H  
ATOM    635 HD13 LEU A  46     -33.127  24.624  10.898  1.00  0.00           H  
ATOM    636 HD21 LEU A  46     -29.923  23.334  11.329  1.00  0.00           H  
ATOM    637 HD22 LEU A  46     -30.308  21.623  11.078  1.00  0.00           H  
ATOM    638 HD23 LEU A  46     -29.710  22.698   9.737  1.00  0.00           H  
ATOM    639  N   GLU A  47     -35.221  19.507   9.230  1.00  0.00           N  
ATOM    640  CA  GLU A  47     -36.428  18.681   9.616  1.00  0.00           C  
ATOM    641  C   GLU A  47     -36.097  17.248  10.092  1.00  0.00           C  
ATOM    642  O   GLU A  47     -36.594  16.801  11.111  1.00  0.00           O  
ATOM    643  CB  GLU A  47     -37.347  18.773   8.379  1.00  0.00           C  
ATOM    644  CG  GLU A  47     -38.757  18.055   8.750  1.00  0.00           C  
ATOM    645  CD  GLU A  47     -39.721  17.956   7.595  1.00  0.00           C  
ATOM    646  OE1 GLU A  47     -39.857  18.946   6.860  1.00  0.00           O  
ATOM    647  OE2 GLU A  47     -40.270  16.843   7.451  1.00  0.00           O1-
ATOM    648  H   GLU A  47     -34.932  19.692   8.281  1.00  0.00           H  
ATOM    649  HA  GLU A  47     -37.002  19.204  10.380  1.00  0.00           H  
ATOM    650  HB3 GLU A  47     -36.918  18.318   7.486  1.00  0.00           H  
ATOM    651  HB2 GLU A  47     -37.462  19.818   8.089  1.00  0.00           H  
ATOM    652  HG3 GLU A  47     -39.268  18.744   9.423  1.00  0.00           H  
ATOM    653  HG2 GLU A  47     -38.679  17.084   9.240  1.00  0.00           H  
ATOM    654  N   ARG A  48     -35.269  16.522   9.343  1.00  0.00           N  
ATOM    655  CA  ARG A  48     -35.105  15.034   9.464  1.00  0.00           C  
ATOM    656  C   ARG A  48     -33.605  14.626   9.509  1.00  0.00           C  
ATOM    657  O   ARG A  48     -33.287  13.427   9.347  1.00  0.00           O  
ATOM    658  CB  ARG A  48     -35.983  14.221   8.524  1.00  0.00           C  
ATOM    659  CG  ARG A  48     -37.434  14.563   8.305  1.00  0.00           C  
ATOM    660  CD  ARG A  48     -38.298  13.469   7.680  1.00  0.00           C  
ATOM    661  NE  ARG A  48     -39.664  13.922   7.444  1.00  0.00           N  
ATOM    662  CZ  ARG A  48     -40.713  13.108   7.085  1.00  0.00           C  
ATOM    663  NH1 ARG A  48     -40.655  11.783   6.844  1.00  0.00           N  
ATOM    664  NH2 ARG A  48     -41.878  13.755   6.866  1.00  0.00           N1+
ATOM    665  H   ARG A  48     -34.979  16.907   8.455  1.00  0.00           H  
ATOM    666  HA  ARG A  48     -35.471  14.838  10.472  1.00  0.00           H  
ATOM    667  HB3 ARG A  48     -35.880  13.149   8.694  1.00  0.00           H  
ATOM    668  HB2 ARG A  48     -35.531  14.365   7.543  1.00  0.00           H  
ATOM    669  HG3 ARG A  48     -37.700  15.557   7.947  1.00  0.00           H  
ATOM    670  HG2 ARG A  48     -37.873  14.730   9.288  1.00  0.00           H  
ATOM    671  HD3 ARG A  48     -38.415  12.700   8.444  1.00  0.00           H  
ATOM    672  HD2 ARG A  48     -37.781  13.083   6.802  1.00  0.00           H  
ATOM    673  HE  ARG A  48     -39.829  14.918   7.454  1.00  0.00           H  
ATOM    674 HH12 ARG A  48     -41.486  11.326   6.497  1.00  0.00           H  
ATOM    675 HH11 ARG A  48     -39.796  11.263   6.948  1.00  0.00           H  
ATOM    676 HH22 ARG A  48     -42.709  13.252   6.591  1.00  0.00           H  
ATOM    677 HH21 ARG A  48     -42.167  14.675   7.165  1.00  0.00           H  
ATOM    678  N   ILE A  49     -32.763  15.659   9.745  1.00  0.00           N  
ATOM    679  CA  ILE A  49     -31.337  15.692   9.828  1.00  0.00           C  
ATOM    680  C   ILE A  49     -30.860  14.784  11.000  1.00  0.00           C  
ATOM    681  O   ILE A  49     -29.941  14.032  10.784  1.00  0.00           O  
ATOM    682  CB  ILE A  49     -30.806  17.193   9.991  1.00  0.00           C  
ATOM    683  CG1 ILE A  49     -29.371  17.201   9.788  1.00  0.00           C  
ATOM    684  CG2 ILE A  49     -31.311  17.890  11.261  1.00  0.00           C  
ATOM    685  CD1 ILE A  49     -28.622  18.508  10.088  1.00  0.00           C  
ATOM    686  H   ILE A  49     -33.096  16.613   9.763  1.00  0.00           H  
ATOM    687  HA  ILE A  49     -31.006  15.304   8.864  1.00  0.00           H  
ATOM    688  HB  ILE A  49     -31.270  17.733   9.165  1.00  0.00           H  
ATOM    689 HG13 ILE A  49     -29.338  17.043   8.710  1.00  0.00           H  
ATOM    690 HG12 ILE A  49     -28.862  16.398  10.320  1.00  0.00           H  
ATOM    691 HG21 ILE A  49     -30.791  17.598  12.173  1.00  0.00           H  
ATOM    692 HG22 ILE A  49     -31.272  18.979  11.292  1.00  0.00           H  
ATOM    693 HG23 ILE A  49     -32.294  17.493  11.516  1.00  0.00           H  
ATOM    694 HD11 ILE A  49     -28.585  18.684  11.163  1.00  0.00           H  
ATOM    695 HD12 ILE A  49     -27.604  18.504   9.699  1.00  0.00           H  
ATOM    696 HD13 ILE A  49     -29.135  19.390   9.703  1.00  0.00           H  
ATOM    697  N   ASN A  50     -31.606  14.724  12.084  1.00  0.00           N  
ATOM    698  CA  ASN A  50     -31.372  13.831  13.252  1.00  0.00           C  
ATOM    699  C   ASN A  50     -31.380  12.302  12.900  1.00  0.00           C  
ATOM    700  O   ASN A  50     -30.921  11.524  13.770  1.00  0.00           O  
ATOM    701  CB  ASN A  50     -32.323  14.091  14.438  1.00  0.00           C  
ATOM    702  CG  ASN A  50     -32.256  15.489  14.983  1.00  0.00           C  
ATOM    703  OD1 ASN A  50     -32.361  16.448  14.248  1.00  0.00           O  
ATOM    704  ND2 ASN A  50     -32.063  15.711  16.294  1.00  0.00           N  
ATOM    705  H   ASN A  50     -32.193  15.533  12.226  1.00  0.00           H  
ATOM    706  HA  ASN A  50     -30.399  14.067  13.683  1.00  0.00           H  
ATOM    707  HB3 ASN A  50     -32.027  13.522  15.319  1.00  0.00           H  
ATOM    708  HB2 ASN A  50     -33.341  13.740  14.269  1.00  0.00           H  
ATOM    709 HD22 ASN A  50     -32.100  16.659  16.641  1.00  0.00           H  
ATOM    710 HD21 ASN A  50     -32.305  15.024  16.993  1.00  0.00           H  
ATOM    711  N   VAL A  51     -31.819  11.927  11.661  1.00  0.00           N  
ATOM    712  CA  VAL A  51     -31.596  10.519  11.126  1.00  0.00           C  
ATOM    713  C   VAL A  51     -30.041  10.256  10.893  1.00  0.00           C  
ATOM    714  O   VAL A  51     -29.699   9.123  11.103  1.00  0.00           O  
ATOM    715  CB  VAL A  51     -32.405  10.300   9.803  1.00  0.00           C  
ATOM    716  CG1 VAL A  51     -32.257   8.906   9.145  1.00  0.00           C  
ATOM    717  CG2 VAL A  51     -33.935  10.497  10.175  1.00  0.00           C  
ATOM    718  H   VAL A  51     -32.197  12.556  10.966  1.00  0.00           H  
ATOM    719  HA  VAL A  51     -31.999   9.768  11.806  1.00  0.00           H  
ATOM    720  HB  VAL A  51     -32.112  11.062   9.081  1.00  0.00           H  
ATOM    721 HG11 VAL A  51     -32.455   8.022   9.752  1.00  0.00           H  
ATOM    722 HG12 VAL A  51     -32.922   8.880   8.282  1.00  0.00           H  
ATOM    723 HG13 VAL A  51     -31.321   8.731   8.615  1.00  0.00           H  
ATOM    724 HG21 VAL A  51     -34.146  11.304  10.877  1.00  0.00           H  
ATOM    725 HG22 VAL A  51     -34.567  10.624   9.296  1.00  0.00           H  
ATOM    726 HG23 VAL A  51     -34.187   9.606  10.750  1.00  0.00           H  
ATOM    727  N   TYR A  52     -29.204  11.271  10.654  1.00  0.00           N  
ATOM    728  CA  TYR A  52     -27.771  11.052  10.314  1.00  0.00           C  
ATOM    729  C   TYR A  52     -26.758  11.806  11.181  1.00  0.00           C  
ATOM    730  O   TYR A  52     -25.563  11.631  10.927  1.00  0.00           O  
ATOM    731  CB  TYR A  52     -27.439  11.220   8.816  1.00  0.00           C  
ATOM    732  CG  TYR A  52     -28.059  10.186   7.918  1.00  0.00           C  
ATOM    733  CD1 TYR A  52     -27.201   9.159   7.428  1.00  0.00           C  
ATOM    734  CD2 TYR A  52     -29.356  10.364   7.406  1.00  0.00           C  
ATOM    735  CE1 TYR A  52     -27.789   8.068   6.731  1.00  0.00           C  
ATOM    736  CE2 TYR A  52     -29.856   9.347   6.507  1.00  0.00           C  
ATOM    737  CZ  TYR A  52     -29.127   8.137   6.311  1.00  0.00           C  
ATOM    738  OH  TYR A  52     -29.723   7.216   5.484  1.00  0.00           O  
ATOM    739  H   TYR A  52     -29.736  12.113  10.485  1.00  0.00           H  
ATOM    740  HA  TYR A  52     -27.458  10.029  10.525  1.00  0.00           H  
ATOM    741  HB3 TYR A  52     -26.355  11.110   8.792  1.00  0.00           H  
ATOM    742  HB2 TYR A  52     -27.619  12.223   8.428  1.00  0.00           H  
ATOM    743  HD1 TYR A  52     -26.152   9.175   7.685  1.00  0.00           H  
ATOM    744  HD2 TYR A  52     -29.910  11.281   7.546  1.00  0.00           H  
ATOM    745  HE1 TYR A  52     -27.271   7.185   6.388  1.00  0.00           H  
ATOM    746  HE2 TYR A  52     -30.832   9.548   6.089  1.00  0.00           H  
ATOM    747  HH  TYR A  52     -29.455   6.299   5.581  1.00  0.00           H  
ATOM    748  N   TYR A  53     -27.201  12.716  12.034  1.00  0.00           N  
ATOM    749  CA  TYR A  53     -26.450  13.691  12.782  1.00  0.00           C  
ATOM    750  C   TYR A  53     -26.807  13.573  14.243  1.00  0.00           C  
ATOM    751  O   TYR A  53     -27.946  13.271  14.655  1.00  0.00           O  
ATOM    752  CB  TYR A  53     -26.739  15.104  12.309  1.00  0.00           C  
ATOM    753  CG  TYR A  53     -26.141  15.460  10.958  1.00  0.00           C  
ATOM    754  CD1 TYR A  53     -26.786  15.066   9.747  1.00  0.00           C  
ATOM    755  CD2 TYR A  53     -24.943  16.159  10.873  1.00  0.00           C  
ATOM    756  CE1 TYR A  53     -26.304  15.536   8.541  1.00  0.00           C  
ATOM    757  CE2 TYR A  53     -24.384  16.510   9.626  1.00  0.00           C  
ATOM    758  CZ  TYR A  53     -25.122  16.263   8.455  1.00  0.00           C  
ATOM    759  OH  TYR A  53     -24.684  16.603   7.206  1.00  0.00           O  
ATOM    760  H   TYR A  53     -28.183  12.881  12.206  1.00  0.00           H  
ATOM    761  HA  TYR A  53     -25.392  13.433  12.738  1.00  0.00           H  
ATOM    762  HB3 TYR A  53     -26.427  15.937  12.939  1.00  0.00           H  
ATOM    763  HB2 TYR A  53     -27.792  15.259  12.074  1.00  0.00           H  
ATOM    764  HD1 TYR A  53     -27.750  14.581   9.734  1.00  0.00           H  
ATOM    765  HD2 TYR A  53     -24.408  16.330  11.796  1.00  0.00           H  
ATOM    766  HE1 TYR A  53     -26.895  15.348   7.657  1.00  0.00           H  
ATOM    767  HE2 TYR A  53     -23.487  17.110   9.604  1.00  0.00           H  
ATOM    768  HH  TYR A  53     -23.881  17.125   7.141  1.00  0.00           H  
ATOM    769  N   ASN A  54     -25.797  13.835  15.089  1.00  0.00           N  
ATOM    770  CA  ASN A  54     -26.019  14.142  16.527  1.00  0.00           C  
ATOM    771  C   ASN A  54     -26.081  15.655  16.712  1.00  0.00           C  
ATOM    772  O   ASN A  54     -25.512  16.411  15.856  1.00  0.00           O  
ATOM    773  CB  ASN A  54     -24.817  13.580  17.370  1.00  0.00           C  
ATOM    774  CG  ASN A  54     -24.507  12.098  17.296  1.00  0.00           C  
ATOM    775  OD1 ASN A  54     -24.129  11.583  16.283  1.00  0.00           O  
ATOM    776  ND2 ASN A  54     -24.711  11.435  18.433  1.00  0.00           N  
ATOM    777  H   ASN A  54     -24.944  14.123  14.631  1.00  0.00           H  
ATOM    778  HA  ASN A  54     -26.946  13.619  16.762  1.00  0.00           H  
ATOM    779  HB3 ASN A  54     -24.905  13.944  18.393  1.00  0.00           H  
ATOM    780  HB2 ASN A  54     -23.954  14.098  16.950  1.00  0.00           H  
ATOM    781 HD22 ASN A  54     -24.384  10.479  18.436  1.00  0.00           H  
ATOM    782 HD21 ASN A  54     -25.086  11.906  19.244  1.00  0.00           H  
ATOM    783  N   GLU A  55     -26.743  16.010  17.803  1.00  0.00           N  
ATOM    784  CA  GLU A  55     -26.703  17.408  18.316  1.00  0.00           C  
ATOM    785  C   GLU A  55     -25.562  17.558  19.382  1.00  0.00           C  
ATOM    786  O   GLU A  55     -25.313  16.584  20.082  1.00  0.00           O  
ATOM    787  CB  GLU A  55     -28.011  17.808  18.913  1.00  0.00           C  
ATOM    788  CG  GLU A  55     -29.363  17.404  18.222  1.00  0.00           C  
ATOM    789  CD  GLU A  55     -30.667  17.941  18.834  1.00  0.00           C  
ATOM    790  OE1 GLU A  55     -30.692  18.348  20.019  1.00  0.00           O  
ATOM    791  OE2 GLU A  55     -31.675  18.159  18.098  1.00  0.00           O1-
ATOM    792  H   GLU A  55     -27.069  15.268  18.406  1.00  0.00           H  
ATOM    793  HA  GLU A  55     -26.475  18.081  17.490  1.00  0.00           H  
ATOM    794  HB3 GLU A  55     -28.140  18.890  18.878  1.00  0.00           H  
ATOM    795  HB2 GLU A  55     -27.929  17.485  19.951  1.00  0.00           H  
ATOM    796  HG3 GLU A  55     -29.511  16.331  18.336  1.00  0.00           H  
ATOM    797  HG2 GLU A  55     -29.435  17.702  17.176  1.00  0.00           H  
ATOM    798  N   ALA A  56     -25.016  18.790  19.581  1.00  0.00           N  
ATOM    799  CA  ALA A  56     -23.919  19.225  20.422  1.00  0.00           C  
ATOM    800  C   ALA A  56     -22.635  18.818  19.790  1.00  0.00           C  
ATOM    801  O   ALA A  56     -21.639  19.455  20.071  1.00  0.00           O  
ATOM    802  CB  ALA A  56     -24.040  18.835  21.914  1.00  0.00           C  
ATOM    803  H   ALA A  56     -25.140  19.421  18.803  1.00  0.00           H  
ATOM    804  HA  ALA A  56     -23.946  20.312  20.349  1.00  0.00           H  
ATOM    805  HXT ALA A  56     -22.454  17.977  19.121  1.00  0.00           H  
ATOM    806  HB1 ALA A  56     -23.176  19.195  22.472  1.00  0.00           H  
ATOM    807  HB2 ALA A  56     -24.951  19.160  22.417  1.00  0.00           H  
ATOM    808  HB3 ALA A  56     -23.948  17.751  21.986  1.00  0.00           H  
ATOM    809  N   GLY A  58     -31.756  21.206  17.659  1.00  0.00           N1+
ATOM    810  CA  GLY A  58     -30.294  21.394  17.915  1.00  0.00           C  
ATOM    811  C   GLY A  58     -29.769  22.801  17.620  1.00  0.00           C  
ATOM    812  O   GLY A  58     -30.189  23.456  16.687  1.00  0.00           O  
ATOM    813  H1  GLY A  58     -31.996  21.456  16.710  1.00  0.00           H  
ATOM    814  H2  GLY A  58     -31.946  20.235  17.863  1.00  0.00           H  
ATOM    815  H3  GLY A  58     -32.269  21.823  18.272  1.00  0.00           H  
ATOM    816  HA3 GLY A  58     -29.823  20.643  17.281  1.00  0.00           H  
ATOM    817  HA2 GLY A  58     -30.143  21.001  18.921  1.00  0.00           H  
ATOM    818  N   ASN A  59     -28.791  23.282  18.459  1.00  0.00           N  
ATOM    819  CA  ASN A  59     -28.081  24.530  18.115  1.00  0.00           C  
ATOM    820  C   ASN A  59     -26.853  24.223  17.318  1.00  0.00           C  
ATOM    821  O   ASN A  59     -26.353  25.087  16.607  1.00  0.00           O  
ATOM    822  CB  ASN A  59     -27.628  25.297  19.382  1.00  0.00           C  
ATOM    823  CG  ASN A  59     -28.783  25.662  20.329  1.00  0.00           C  
ATOM    824  OD1 ASN A  59     -29.711  26.434  19.954  1.00  0.00           O  
ATOM    825  ND2 ASN A  59     -28.649  25.185  21.557  1.00  0.00           N  
ATOM    826  H   ASN A  59     -28.474  22.753  19.259  1.00  0.00           H  
ATOM    827  HA  ASN A  59     -28.519  25.297  17.477  1.00  0.00           H  
ATOM    828  HB3 ASN A  59     -27.286  26.318  19.213  1.00  0.00           H  
ATOM    829  HB2 ASN A  59     -26.804  24.743  19.832  1.00  0.00           H  
ATOM    830 HD22 ASN A  59     -29.358  25.335  22.260  1.00  0.00           H  
ATOM    831 HD21 ASN A  59     -27.924  24.501  21.723  1.00  0.00           H  
ATOM    832  N   LYS A  60     -26.127  23.132  17.528  1.00  0.00           N  
ATOM    833  CA  LYS A  60     -24.956  22.720  16.833  1.00  0.00           C  
ATOM    834  C   LYS A  60     -25.082  21.186  16.509  1.00  0.00           C  
ATOM    835  O   LYS A  60     -25.243  20.471  17.530  1.00  0.00           O  
ATOM    836  CB  LYS A  60     -23.599  22.963  17.659  1.00  0.00           C  
ATOM    837  CG  LYS A  60     -22.287  22.409  17.029  1.00  0.00           C  
ATOM    838  CD  LYS A  60     -21.001  22.859  17.697  1.00  0.00           C  
ATOM    839  CE  LYS A  60     -19.589  22.138  17.416  1.00  0.00           C  
ATOM    840  NZ  LYS A  60     -18.415  22.874  17.921  1.00  0.00           N1+
ATOM    841  H   LYS A  60     -26.521  22.385  18.082  1.00  0.00           H  
ATOM    842  HA  LYS A  60     -24.793  23.213  15.875  1.00  0.00           H  
ATOM    843  HB3 LYS A  60     -23.870  22.592  18.647  1.00  0.00           H  
ATOM    844  HB2 LYS A  60     -23.431  24.029  17.809  1.00  0.00           H  
ATOM    845  HG3 LYS A  60     -22.275  22.694  15.977  1.00  0.00           H  
ATOM    846  HG2 LYS A  60     -22.390  21.324  17.043  1.00  0.00           H  
ATOM    847  HD3 LYS A  60     -21.171  23.002  18.764  1.00  0.00           H  
ATOM    848  HD2 LYS A  60     -20.914  23.924  17.480  1.00  0.00           H  
ATOM    849  HE3 LYS A  60     -19.384  22.146  16.345  1.00  0.00           H  
ATOM    850  HE2 LYS A  60     -19.664  21.083  17.680  1.00  0.00           H  
ATOM    851  HZ1 LYS A  60     -18.429  23.863  17.720  1.00  0.00           H  
ATOM    852  HZ2 LYS A  60     -18.266  22.768  18.914  1.00  0.00           H  
ATOM    853  HZ3 LYS A  60     -17.526  22.516  17.600  1.00  0.00           H  
ATOM    854  N   TYR A  61     -25.006  20.782  15.239  1.00  0.00           N  
ATOM    855  CA  TYR A  61     -24.978  19.474  14.733  1.00  0.00           C  
ATOM    856  C   TYR A  61     -23.555  18.961  14.496  1.00  0.00           C  
ATOM    857  O   TYR A  61     -22.603  19.680  14.401  1.00  0.00           O  
ATOM    858  CB  TYR A  61     -25.852  19.468  13.492  1.00  0.00           C  
ATOM    859  CG  TYR A  61     -27.271  19.826  13.863  1.00  0.00           C  
ATOM    860  CD1 TYR A  61     -28.215  18.886  14.303  1.00  0.00           C  
ATOM    861  CD2 TYR A  61     -27.672  21.134  13.616  1.00  0.00           C  
ATOM    862  CE1 TYR A  61     -29.554  19.197  14.489  1.00  0.00           C  
ATOM    863  CE2 TYR A  61     -28.981  21.516  13.908  1.00  0.00           C  
ATOM    864  CZ  TYR A  61     -29.896  20.541  14.364  1.00  0.00           C  
ATOM    865  OH  TYR A  61     -31.178  20.978  14.758  1.00  0.00           O  
ATOM    866  H   TYR A  61     -24.904  21.516  14.552  1.00  0.00           H  
ATOM    867  HA  TYR A  61     -25.442  18.758  15.411  1.00  0.00           H  
ATOM    868  HB3 TYR A  61     -25.813  18.436  13.141  1.00  0.00           H  
ATOM    869  HB2 TYR A  61     -25.434  20.142  12.744  1.00  0.00           H  
ATOM    870  HD1 TYR A  61     -27.863  17.865  14.314  1.00  0.00           H  
ATOM    871  HD2 TYR A  61     -27.091  21.909  13.140  1.00  0.00           H  
ATOM    872  HE1 TYR A  61     -30.267  18.556  14.986  1.00  0.00           H  
ATOM    873  HE2 TYR A  61     -29.315  22.500  13.611  1.00  0.00           H  
ATOM    874  HH  TYR A  61     -31.867  20.325  14.613  1.00  0.00           H  
ATOM    875  N   VAL A  62     -23.385  17.639  14.427  1.00  0.00           N  
ATOM    876  CA  VAL A  62     -22.118  16.906  14.158  1.00  0.00           C  
ATOM    877  C   VAL A  62     -22.532  15.508  13.486  1.00  0.00           C  
ATOM    878  O   VAL A  62     -23.456  14.928  14.028  1.00  0.00           O  
ATOM    879  CB  VAL A  62     -21.255  16.767  15.442  1.00  0.00           C  
ATOM    880  CG1 VAL A  62     -22.135  16.401  16.668  1.00  0.00           C  
ATOM    881  CG2 VAL A  62     -20.013  15.843  15.407  1.00  0.00           C  
ATOM    882  H   VAL A  62     -24.192  17.126  14.753  1.00  0.00           H  
ATOM    883  HA  VAL A  62     -21.544  17.490  13.439  1.00  0.00           H  
ATOM    884  HB  VAL A  62     -20.806  17.742  15.629  1.00  0.00           H  
ATOM    885 HG11 VAL A  62     -22.950  15.700  16.486  1.00  0.00           H  
ATOM    886 HG12 VAL A  62     -21.590  16.040  17.540  1.00  0.00           H  
ATOM    887 HG13 VAL A  62     -22.661  17.261  17.083  1.00  0.00           H  
ATOM    888 HG21 VAL A  62     -20.281  14.815  15.648  1.00  0.00           H  
ATOM    889 HG22 VAL A  62     -19.409  15.879  14.500  1.00  0.00           H  
ATOM    890 HG23 VAL A  62     -19.302  16.315  16.085  1.00  0.00           H  
ATOM    891  N   PRO A  63     -21.916  14.997  12.395  1.00  0.00           N  
ATOM    892  CA  PRO A  63     -22.182  13.710  11.740  1.00  0.00           C  
ATOM    893  C   PRO A  63     -22.285  12.516  12.681  1.00  0.00           C  
ATOM    894  O   PRO A  63     -21.411  12.527  13.572  1.00  0.00           O  
ATOM    895  CB  PRO A  63     -20.876  13.441  11.004  1.00  0.00           C  
ATOM    896  CG  PRO A  63     -20.410  14.748  10.606  1.00  0.00           C  
ATOM    897  CD  PRO A  63     -20.840  15.665  11.715  1.00  0.00           C  
ATOM    898  HA  PRO A  63     -23.101  13.734  11.155  1.00  0.00           H  
ATOM    899  HB3 PRO A  63     -20.795  12.701  10.208  1.00  0.00           H  
ATOM    900  HB2 PRO A  63     -20.107  13.089  11.691  1.00  0.00           H  
ATOM    901  HG3 PRO A  63     -20.842  15.071   9.659  1.00  0.00           H  
ATOM    902  HG2 PRO A  63     -19.332  14.685  10.459  1.00  0.00           H  
ATOM    903  HD2 PRO A  63     -20.017  15.729  12.426  1.00  0.00           H  
ATOM    904  HD3 PRO A  63     -21.051  16.652  11.303  1.00  0.00           H  
ATOM    905  N   ARG A  64     -23.253  11.623  12.477  1.00  0.00           N  
ATOM    906  CA  ARG A  64     -23.184  10.396  13.222  1.00  0.00           C  
ATOM    907  C   ARG A  64     -22.272   9.303  12.441  1.00  0.00           C  
ATOM    908  O   ARG A  64     -22.884   8.480  11.822  1.00  0.00           O  
ATOM    909  CB  ARG A  64     -24.655   9.919  13.453  1.00  0.00           C  
ATOM    910  CG  ARG A  64     -24.711   8.682  14.359  1.00  0.00           C  
ATOM    911  CD  ARG A  64     -25.989   8.159  14.912  1.00  0.00           C  
ATOM    912  NE  ARG A  64     -26.919   9.164  15.417  1.00  0.00           N  
ATOM    913  CZ  ARG A  64     -27.932   9.725  14.811  1.00  0.00           C  
ATOM    914  NH1 ARG A  64     -28.138   9.491  13.514  1.00  0.00           N  
ATOM    915  NH2 ARG A  64     -28.772  10.459  15.440  1.00  0.00           N1+
ATOM    916  H   ARG A  64     -23.916  11.756  11.727  1.00  0.00           H  
ATOM    917  HA  ARG A  64     -22.838  10.590  14.238  1.00  0.00           H  
ATOM    918  HB3 ARG A  64     -25.258   9.760  12.560  1.00  0.00           H  
ATOM    919  HB2 ARG A  64     -25.190  10.684  14.016  1.00  0.00           H  
ATOM    920  HG3 ARG A  64     -24.036   8.794  15.207  1.00  0.00           H  
ATOM    921  HG2 ARG A  64     -24.212   7.903  13.783  1.00  0.00           H  
ATOM    922  HD3 ARG A  64     -25.805   7.583  15.819  1.00  0.00           H  
ATOM    923  HD2 ARG A  64     -26.421   7.449  14.206  1.00  0.00           H  
ATOM    924  HE  ARG A  64     -26.834   9.321  16.412  1.00  0.00           H  
ATOM    925 HH12 ARG A  64     -29.027   9.814  13.159  1.00  0.00           H  
ATOM    926 HH11 ARG A  64     -27.707   8.707  13.044  1.00  0.00           H  
ATOM    927 HH22 ARG A  64     -29.628  10.808  15.033  1.00  0.00           H  
ATOM    928 HH21 ARG A  64     -28.585  10.692  16.405  1.00  0.00           H  
ATOM    929  N   ALA A  65     -20.927   9.498  12.459  1.00  0.00           N  
ATOM    930  CA  ALA A  65     -19.990   8.579  11.832  1.00  0.00           C  
ATOM    931  C   ALA A  65     -19.065   8.023  12.943  1.00  0.00           C  
ATOM    932  O   ALA A  65     -18.615   8.812  13.815  1.00  0.00           O  
ATOM    933  CB  ALA A  65     -19.215   9.270  10.691  1.00  0.00           C  
ATOM    934  H   ALA A  65     -20.471  10.149  13.082  1.00  0.00           H  
ATOM    935  HA  ALA A  65     -20.513   7.774  11.315  1.00  0.00           H  
ATOM    936  HB1 ALA A  65     -19.173  10.348  10.847  1.00  0.00           H  
ATOM    937  HB2 ALA A  65     -18.174   8.972  10.566  1.00  0.00           H  
ATOM    938  HB3 ALA A  65     -19.766   9.113   9.763  1.00  0.00           H  
ATOM    939  N   ILE A  66     -18.709   6.732  12.756  1.00  0.00           N  
ATOM    940  CA  ILE A  66     -17.608   6.113  13.512  1.00  0.00           C  
ATOM    941  C   ILE A  66     -16.455   6.059  12.483  1.00  0.00           C  
ATOM    942  O   ILE A  66     -16.688   5.645  11.328  1.00  0.00           O  
ATOM    943  CB  ILE A  66     -18.006   4.631  13.921  1.00  0.00           C  
ATOM    944  CG1 ILE A  66     -18.899   4.668  15.158  1.00  0.00           C  
ATOM    945  CG2 ILE A  66     -16.908   3.622  14.254  1.00  0.00           C  
ATOM    946  CD1 ILE A  66     -19.851   3.459  15.464  1.00  0.00           C  
ATOM    947  H   ILE A  66     -19.113   6.129  12.053  1.00  0.00           H  
ATOM    948  HA  ILE A  66     -17.210   6.582  14.412  1.00  0.00           H  
ATOM    949  HB  ILE A  66     -18.639   4.177  13.160  1.00  0.00           H  
ATOM    950 HG13 ILE A  66     -19.578   5.517  15.072  1.00  0.00           H  
ATOM    951 HG12 ILE A  66     -18.400   4.880  16.103  1.00  0.00           H  
ATOM    952 HG21 ILE A  66     -16.083   3.913  14.904  1.00  0.00           H  
ATOM    953 HG22 ILE A  66     -17.369   2.739  14.697  1.00  0.00           H  
ATOM    954 HG23 ILE A  66     -16.440   3.344  13.310  1.00  0.00           H  
ATOM    955 HD11 ILE A  66     -20.876   3.777  15.274  1.00  0.00           H  
ATOM    956 HD12 ILE A  66     -19.688   2.590  14.828  1.00  0.00           H  
ATOM    957 HD13 ILE A  66     -19.681   3.211  16.512  1.00  0.00           H  
ATOM    958  N   LEU A  67     -15.275   6.268  13.005  1.00  0.00           N  
ATOM    959  CA  LEU A  67     -14.030   6.266  12.261  1.00  0.00           C  
ATOM    960  C   LEU A  67     -13.064   5.291  12.823  1.00  0.00           C  
ATOM    961  O   LEU A  67     -12.620   5.541  13.920  1.00  0.00           O  
ATOM    962  CB  LEU A  67     -13.387   7.707  12.338  1.00  0.00           C  
ATOM    963  CG  LEU A  67     -14.090   8.945  11.833  1.00  0.00           C  
ATOM    964  CD1 LEU A  67     -15.010   9.641  12.909  1.00  0.00           C  
ATOM    965  CD2 LEU A  67     -13.074  10.019  11.276  1.00  0.00           C  
ATOM    966  H   LEU A  67     -15.177   6.442  13.995  1.00  0.00           H  
ATOM    967  HA  LEU A  67     -14.162   5.959  11.224  1.00  0.00           H  
ATOM    968  HB3 LEU A  67     -12.466   7.558  11.776  1.00  0.00           H  
ATOM    969  HB2 LEU A  67     -13.062   8.035  13.326  1.00  0.00           H  
ATOM    970  HG  LEU A  67     -14.823   8.596  11.105  1.00  0.00           H  
ATOM    971 HD11 LEU A  67     -15.958   9.918  12.447  1.00  0.00           H  
ATOM    972 HD12 LEU A  67     -15.114   8.970  13.763  1.00  0.00           H  
ATOM    973 HD13 LEU A  67     -14.636  10.627  13.184  1.00  0.00           H  
ATOM    974 HD21 LEU A  67     -13.270  10.368  10.263  1.00  0.00           H  
ATOM    975 HD22 LEU A  67     -13.128  10.906  11.907  1.00  0.00           H  
ATOM    976 HD23 LEU A  67     -12.036   9.688  11.241  1.00  0.00           H  
ATOM    977  N   VAL A  68     -12.720   4.253  12.096  1.00  0.00           N  
ATOM    978  CA  VAL A  68     -11.808   3.173  12.642  1.00  0.00           C  
ATOM    979  C   VAL A  68     -10.833   2.828  11.511  1.00  0.00           C  
ATOM    980  O   VAL A  68     -11.184   2.712  10.316  1.00  0.00           O  
ATOM    981  CB  VAL A  68     -12.557   1.876  13.042  1.00  0.00           C  
ATOM    982  CG1 VAL A  68     -13.224   1.100  11.881  1.00  0.00           C  
ATOM    983  CG2 VAL A  68     -11.686   0.966  13.886  1.00  0.00           C  
ATOM    984  H   VAL A  68     -13.269   4.034  11.278  1.00  0.00           H  
ATOM    985  HA  VAL A  68     -11.272   3.666  13.453  1.00  0.00           H  
ATOM    986  HB  VAL A  68     -13.329   2.342  13.653  1.00  0.00           H  
ATOM    987 HG11 VAL A  68     -14.104   0.699  12.385  1.00  0.00           H  
ATOM    988 HG12 VAL A  68     -13.538   1.855  11.161  1.00  0.00           H  
ATOM    989 HG13 VAL A  68     -12.550   0.405  11.381  1.00  0.00           H  
ATOM    990 HG21 VAL A  68     -11.402   1.538  14.769  1.00  0.00           H  
ATOM    991 HG22 VAL A  68     -12.077  -0.023  14.124  1.00  0.00           H  
ATOM    992 HG23 VAL A  68     -10.813   0.651  13.314  1.00  0.00           H  
ATOM    993  N   ASP A  69      -9.624   2.644  11.907  1.00  0.00           N  
ATOM    994  CA  ASP A  69      -8.481   2.214  11.066  1.00  0.00           C  
ATOM    995  C   ASP A  69      -7.261   2.033  12.038  1.00  0.00           C  
ATOM    996  O   ASP A  69      -7.172   2.660  13.020  1.00  0.00           O  
ATOM    997  CB  ASP A  69      -8.132   3.202   9.923  1.00  0.00           C  
ATOM    998  CG  ASP A  69      -6.997   2.738   8.929  1.00  0.00           C  
ATOM    999  OD1 ASP A  69      -6.647   1.526   8.772  1.00  0.00           O  
ATOM   1000  OD2 ASP A  69      -6.474   3.580   8.145  1.00  0.00           O1-
ATOM   1001  H   ASP A  69      -9.454   2.688  12.902  1.00  0.00           H  
ATOM   1002  HA  ASP A  69      -8.923   1.290  10.691  1.00  0.00           H  
ATOM   1003  HB3 ASP A  69      -7.719   4.080  10.419  1.00  0.00           H  
ATOM   1004  HB2 ASP A  69      -8.859   3.506   9.170  1.00  0.00           H  
ATOM   1005  N   LEU A  70      -6.406   1.087  11.649  1.00  0.00           N  
ATOM   1006  CA  LEU A  70      -5.067   0.875  12.232  1.00  0.00           C  
ATOM   1007  C   LEU A  70      -4.073   2.040  12.254  1.00  0.00           C  
ATOM   1008  O   LEU A  70      -3.541   2.233  13.360  1.00  0.00           O  
ATOM   1009  CB  LEU A  70      -4.411  -0.370  11.512  1.00  0.00           C  
ATOM   1010  CG  LEU A  70      -4.844  -1.798  11.997  1.00  0.00           C  
ATOM   1011  CD1 LEU A  70      -4.450  -2.915  11.004  1.00  0.00           C  
ATOM   1012  CD2 LEU A  70      -4.658  -2.055  13.515  1.00  0.00           C  
ATOM   1013  H   LEU A  70      -6.598   0.783  10.705  1.00  0.00           H  
ATOM   1014  HA  LEU A  70      -5.417   0.655  13.240  1.00  0.00           H  
ATOM   1015  HB3 LEU A  70      -3.326  -0.341  11.608  1.00  0.00           H  
ATOM   1016  HB2 LEU A  70      -4.545  -0.310  10.432  1.00  0.00           H  
ATOM   1017  HG  LEU A  70      -5.928  -1.734  11.901  1.00  0.00           H  
ATOM   1018 HD11 LEU A  70      -3.722  -3.592  11.450  1.00  0.00           H  
ATOM   1019 HD12 LEU A  70      -5.305  -3.497  10.660  1.00  0.00           H  
ATOM   1020 HD13 LEU A  70      -4.088  -2.624  10.018  1.00  0.00           H  
ATOM   1021 HD21 LEU A  70      -4.117  -2.990  13.662  1.00  0.00           H  
ATOM   1022 HD22 LEU A  70      -4.065  -1.296  14.025  1.00  0.00           H  
ATOM   1023 HD23 LEU A  70      -5.499  -2.318  14.157  1.00  0.00           H  
ATOM   1024  N   GLU A  71      -3.709   2.622  11.129  1.00  0.00           N  
ATOM   1025  CA  GLU A  71      -2.607   3.550  10.971  1.00  0.00           C  
ATOM   1026  C   GLU A  71      -3.122   4.991  11.322  1.00  0.00           C  
ATOM   1027  O   GLU A  71      -4.037   5.483  10.685  1.00  0.00           O  
ATOM   1028  CB  GLU A  71      -1.968   3.293   9.572  1.00  0.00           C  
ATOM   1029  CG  GLU A  71      -2.552   3.731   8.283  1.00  0.00           C  
ATOM   1030  CD  GLU A  71      -3.567   2.765   7.672  1.00  0.00           C  
ATOM   1031  OE1 GLU A  71      -3.946   1.718   8.183  1.00  0.00           O  
ATOM   1032  OE2 GLU A  71      -4.119   3.005   6.545  1.00  0.00           O1-
ATOM   1033  H   GLU A  71      -4.276   2.413  10.320  1.00  0.00           H  
ATOM   1034  HA  GLU A  71      -1.808   3.289  11.665  1.00  0.00           H  
ATOM   1035  HB3 GLU A  71      -1.712   2.241   9.449  1.00  0.00           H  
ATOM   1036  HB2 GLU A  71      -1.037   3.860   9.599  1.00  0.00           H  
ATOM   1037  HG3 GLU A  71      -1.833   3.986   7.505  1.00  0.00           H  
ATOM   1038  HG2 GLU A  71      -3.138   4.604   8.572  1.00  0.00           H  
ATOM   1039  N   PRO A  72      -2.717   5.647  12.448  1.00  0.00           N  
ATOM   1040  CA  PRO A  72      -3.063   7.069  12.789  1.00  0.00           C  
ATOM   1041  C   PRO A  72      -2.829   8.182  11.747  1.00  0.00           C  
ATOM   1042  O   PRO A  72      -3.297   9.347  11.851  1.00  0.00           O  
ATOM   1043  CB  PRO A  72      -2.150   7.368  13.963  1.00  0.00           C  
ATOM   1044  CG  PRO A  72      -1.760   6.052  14.658  1.00  0.00           C  
ATOM   1045  CD  PRO A  72      -1.694   5.133  13.436  1.00  0.00           C  
ATOM   1046  HA  PRO A  72      -4.116   7.094  13.069  1.00  0.00           H  
ATOM   1047  HB3 PRO A  72      -2.737   7.996  14.633  1.00  0.00           H  
ATOM   1048  HB2 PRO A  72      -1.322   8.014  13.673  1.00  0.00           H  
ATOM   1049  HG3 PRO A  72      -2.508   5.684  15.360  1.00  0.00           H  
ATOM   1050  HG2 PRO A  72      -0.869   6.191  15.271  1.00  0.00           H  
ATOM   1051  HD2 PRO A  72      -0.658   5.017  13.119  1.00  0.00           H  
ATOM   1052  HD3 PRO A  72      -1.941   4.107  13.712  1.00  0.00           H  
ATOM   1053  N   GLY A  73      -2.165   7.850  10.627  1.00  0.00           N  
ATOM   1054  CA  GLY A  73      -1.810   8.856   9.565  1.00  0.00           C  
ATOM   1055  C   GLY A  73      -3.149   9.380   8.894  1.00  0.00           C  
ATOM   1056  O   GLY A  73      -3.231  10.393   8.260  1.00  0.00           O  
ATOM   1057  H   GLY A  73      -1.735   6.937  10.608  1.00  0.00           H  
ATOM   1058  HA3 GLY A  73      -1.391   8.288   8.734  1.00  0.00           H  
ATOM   1059  HA2 GLY A  73      -1.111   9.606   9.936  1.00  0.00           H  
ATOM   1060  N   THR A  74      -4.148   8.436   8.866  1.00  0.00           N  
ATOM   1061  CA  THR A  74      -5.459   8.576   8.363  1.00  0.00           C  
ATOM   1062  C   THR A  74      -6.219   9.703   9.079  1.00  0.00           C  
ATOM   1063  O   THR A  74      -7.005  10.415   8.450  1.00  0.00           O  
ATOM   1064  CB  THR A  74      -6.191   7.254   8.562  1.00  0.00           C  
ATOM   1065  OG1 THR A  74      -5.582   6.240   7.821  1.00  0.00           O  
ATOM   1066  CG2 THR A  74      -7.695   7.373   8.146  1.00  0.00           C  
ATOM   1067  H   THR A  74      -3.994   7.511   9.240  1.00  0.00           H  
ATOM   1068  HA  THR A  74      -5.414   8.756   7.288  1.00  0.00           H  
ATOM   1069  HB  THR A  74      -6.259   7.090   9.638  1.00  0.00           H  
ATOM   1070  HG1 THR A  74      -6.007   5.397   7.996  1.00  0.00           H  
ATOM   1071 HG21 THR A  74      -7.694   7.752   7.124  1.00  0.00           H  
ATOM   1072 HG22 THR A  74      -8.256   6.441   8.069  1.00  0.00           H  
ATOM   1073 HG23 THR A  74      -8.287   8.013   8.800  1.00  0.00           H  
ATOM   1074  N   MET A  75      -6.016   9.761  10.409  1.00  0.00           N  
ATOM   1075  CA  MET A  75      -6.560  10.775  11.296  1.00  0.00           C  
ATOM   1076  C   MET A  75      -5.942  12.197  11.153  1.00  0.00           C  
ATOM   1077  O   MET A  75      -6.679  13.111  11.542  1.00  0.00           O  
ATOM   1078  CB  MET A  75      -6.628  10.226  12.692  1.00  0.00           C  
ATOM   1079  CG  MET A  75      -6.981   8.696  12.859  1.00  0.00           C  
ATOM   1080  SD  MET A  75      -8.409   8.106  11.831  1.00  0.00           S  
ATOM   1081  CE  MET A  75      -8.510   6.338  12.200  1.00  0.00           C  
ATOM   1082  H   MET A  75      -5.356   9.203  10.932  1.00  0.00           H  
ATOM   1083  HA  MET A  75      -7.605  10.969  11.051  1.00  0.00           H  
ATOM   1084  HB3 MET A  75      -7.289  10.811  13.332  1.00  0.00           H  
ATOM   1085  HB2 MET A  75      -5.630  10.378  13.104  1.00  0.00           H  
ATOM   1086  HG3 MET A  75      -7.162   8.480  13.912  1.00  0.00           H  
ATOM   1087  HG2 MET A  75      -6.098   8.076  12.706  1.00  0.00           H  
ATOM   1088  HE1 MET A  75      -9.044   6.170  13.135  1.00  0.00           H  
ATOM   1089  HE2 MET A  75      -9.177   5.990  11.411  1.00  0.00           H  
ATOM   1090  HE3 MET A  75      -7.619   5.715  12.128  1.00  0.00           H  
ATOM   1091  N   ASP A  76      -4.700  12.307  10.714  1.00  0.00           N  
ATOM   1092  CA  ASP A  76      -3.939  13.460  10.235  1.00  0.00           C  
ATOM   1093  C   ASP A  76      -4.559  14.040   8.975  1.00  0.00           C  
ATOM   1094  O   ASP A  76      -4.949  15.229   8.878  1.00  0.00           O  
ATOM   1095  CB  ASP A  76      -2.428  13.262   9.908  1.00  0.00           C  
ATOM   1096  CG  ASP A  76      -1.529  12.861  11.115  1.00  0.00           C  
ATOM   1097  OD1 ASP A  76      -0.293  12.620  10.963  1.00  0.00           O  
ATOM   1098  OD2 ASP A  76      -2.030  12.975  12.287  1.00  0.00           O1-
ATOM   1099  H   ASP A  76      -4.258  11.406  10.606  1.00  0.00           H  
ATOM   1100  HA  ASP A  76      -4.047  14.277  10.948  1.00  0.00           H  
ATOM   1101  HB3 ASP A  76      -2.044  14.151   9.410  1.00  0.00           H  
ATOM   1102  HB2 ASP A  76      -2.346  12.454   9.181  1.00  0.00           H  
ATOM   1103  N   SER A  77      -4.711  13.145   7.985  1.00  0.00           N  
ATOM   1104  CA  SER A  77      -5.166  13.399   6.624  1.00  0.00           C  
ATOM   1105  C   SER A  77      -6.609  13.877   6.680  1.00  0.00           C  
ATOM   1106  O   SER A  77      -7.044  14.697   5.899  1.00  0.00           O  
ATOM   1107  CB  SER A  77      -4.765  12.280   5.680  1.00  0.00           C  
ATOM   1108  OG  SER A  77      -5.369  11.074   6.027  1.00  0.00           O  
ATOM   1109  H   SER A  77      -4.652  12.167   8.229  1.00  0.00           H  
ATOM   1110  HA  SER A  77      -4.622  14.274   6.268  1.00  0.00           H  
ATOM   1111  HB3 SER A  77      -3.679  12.189   5.643  1.00  0.00           H  
ATOM   1112  HB2 SER A  77      -5.164  12.511   4.692  1.00  0.00           H  
ATOM   1113  HG  SER A  77      -4.935  10.361   5.552  1.00  0.00           H  
ATOM   1114  N   VAL A  78      -7.363  13.371   7.665  1.00  0.00           N  
ATOM   1115  CA  VAL A  78      -8.844  13.582   7.719  1.00  0.00           C  
ATOM   1116  C   VAL A  78      -9.069  15.016   8.357  1.00  0.00           C  
ATOM   1117  O   VAL A  78      -9.907  15.806   7.849  1.00  0.00           O  
ATOM   1118  CB  VAL A  78      -9.611  12.446   8.474  1.00  0.00           C  
ATOM   1119  CG1 VAL A  78     -10.878  12.874   9.214  1.00  0.00           C  
ATOM   1120  CG2 VAL A  78      -9.867  11.140   7.687  1.00  0.00           C  
ATOM   1121  H   VAL A  78      -6.983  12.505   8.020  1.00  0.00           H  
ATOM   1122  HA  VAL A  78      -9.246  13.593   6.705  1.00  0.00           H  
ATOM   1123  HB  VAL A  78      -8.898  12.297   9.284  1.00  0.00           H  
ATOM   1124 HG11 VAL A  78     -11.337  11.960   9.590  1.00  0.00           H  
ATOM   1125 HG12 VAL A  78     -10.730  13.462  10.119  1.00  0.00           H  
ATOM   1126 HG13 VAL A  78     -11.612  13.361   8.571  1.00  0.00           H  
ATOM   1127 HG21 VAL A  78     -10.940  10.987   7.568  1.00  0.00           H  
ATOM   1128 HG22 VAL A  78      -9.501  11.178   6.661  1.00  0.00           H  
ATOM   1129 HG23 VAL A  78      -9.519  10.189   8.091  1.00  0.00           H  
ATOM   1130  N   ARG A  79      -8.351  15.202   9.499  1.00  0.00           N  
ATOM   1131  CA  ARG A  79      -8.367  16.439  10.267  1.00  0.00           C  
ATOM   1132  C   ARG A  79      -7.347  17.423   9.818  1.00  0.00           C  
ATOM   1133  O   ARG A  79      -6.749  18.197  10.563  1.00  0.00           O  
ATOM   1134  CB  ARG A  79      -8.021  16.016  11.740  1.00  0.00           C  
ATOM   1135  CG  ARG A  79      -9.108  15.131  12.493  1.00  0.00           C  
ATOM   1136  CD  ARG A  79      -8.941  14.910  13.987  1.00  0.00           C  
ATOM   1137  NE  ARG A  79      -7.776  14.065  14.454  1.00  0.00           N  
ATOM   1138  CZ  ARG A  79      -7.760  13.301  15.568  1.00  0.00           C  
ATOM   1139  NH1 ARG A  79      -8.891  13.113  16.244  1.00  0.00           N  
ATOM   1140  NH2 ARG A  79      -6.586  12.827  15.938  1.00  0.00           N1+
ATOM   1141  H   ARG A  79      -7.619  14.554   9.751  1.00  0.00           H  
ATOM   1142  HA  ARG A  79      -9.379  16.811  10.111  1.00  0.00           H  
ATOM   1143  HB3 ARG A  79      -8.076  16.919  12.348  1.00  0.00           H  
ATOM   1144  HB2 ARG A  79      -6.993  15.670  11.848  1.00  0.00           H  
ATOM   1145  HG3 ARG A  79      -8.941  14.164  12.017  1.00  0.00           H  
ATOM   1146  HG2 ARG A  79     -10.145  15.350  12.238  1.00  0.00           H  
ATOM   1147  HD3 ARG A  79      -9.896  14.824  14.506  1.00  0.00           H  
ATOM   1148  HD2 ARG A  79      -8.526  15.887  14.233  1.00  0.00           H  
ATOM   1149  HE  ARG A  79      -6.949  14.148  13.880  1.00  0.00           H  
ATOM   1150 HH12 ARG A  79      -8.907  12.451  17.006  1.00  0.00           H  
ATOM   1151 HH11 ARG A  79      -9.704  13.634  15.950  1.00  0.00           H  
ATOM   1152 HH22 ARG A  79      -6.391  12.141  16.653  1.00  0.00           H  
ATOM   1153 HH21 ARG A  79      -5.758  12.932  15.370  1.00  0.00           H  
ATOM   1154  N   SER A  80      -7.164  17.458   8.505  1.00  0.00           N  
ATOM   1155  CA  SER A  80      -6.475  18.484   7.797  1.00  0.00           C  
ATOM   1156  C   SER A  80      -7.084  19.856   7.899  1.00  0.00           C  
ATOM   1157  O   SER A  80      -6.358  20.852   7.896  1.00  0.00           O  
ATOM   1158  CB  SER A  80      -6.451  18.036   6.339  1.00  0.00           C  
ATOM   1159  OG  SER A  80      -7.792  17.845   5.789  1.00  0.00           O  
ATOM   1160  H   SER A  80      -7.687  16.800   7.945  1.00  0.00           H  
ATOM   1161  HA  SER A  80      -5.473  18.733   8.146  1.00  0.00           H  
ATOM   1162  HB3 SER A  80      -5.998  17.061   6.163  1.00  0.00           H  
ATOM   1163  HB2 SER A  80      -5.981  18.830   5.758  1.00  0.00           H  
ATOM   1164  HG  SER A  80      -7.598  17.550   4.896  1.00  0.00           H  
ATOM   1165  N   GLY A  81      -8.411  19.886   8.001  1.00  0.00           N  
ATOM   1166  CA  GLY A  81      -9.148  21.063   8.458  1.00  0.00           C  
ATOM   1167  C   GLY A  81     -10.670  20.847   8.271  1.00  0.00           C  
ATOM   1168  O   GLY A  81     -11.191  19.763   8.602  1.00  0.00           O  
ATOM   1169  H   GLY A  81      -8.978  19.053   7.932  1.00  0.00           H  
ATOM   1170  HA3 GLY A  81      -8.810  21.977   7.969  1.00  0.00           H  
ATOM   1171  HA2 GLY A  81      -9.008  21.302   9.513  1.00  0.00           H  
ATOM   1172  N   PRO A  82     -11.445  21.808   7.703  1.00  0.00           N  
ATOM   1173  CA  PRO A  82     -12.753  21.541   7.099  1.00  0.00           C  
ATOM   1174  C   PRO A  82     -12.839  20.429   6.068  1.00  0.00           C  
ATOM   1175  O   PRO A  82     -11.980  20.478   5.215  1.00  0.00           O  
ATOM   1176  CB  PRO A  82     -13.115  22.888   6.418  1.00  0.00           C  
ATOM   1177  CG  PRO A  82     -12.520  23.899   7.336  1.00  0.00           C  
ATOM   1178  CD  PRO A  82     -11.142  23.235   7.622  1.00  0.00           C  
ATOM   1179  HA  PRO A  82     -13.489  21.478   7.900  1.00  0.00           H  
ATOM   1180  HB3 PRO A  82     -14.199  22.888   6.301  1.00  0.00           H  
ATOM   1181  HB2 PRO A  82     -12.772  23.016   5.391  1.00  0.00           H  
ATOM   1182  HG3 PRO A  82     -13.027  24.126   8.275  1.00  0.00           H  
ATOM   1183  HG2 PRO A  82     -12.479  24.862   6.827  1.00  0.00           H  
ATOM   1184  HD2 PRO A  82     -10.350  23.357   6.882  1.00  0.00           H  
ATOM   1185  HD3 PRO A  82     -10.737  23.674   8.534  1.00  0.00           H  
ATOM   1186  N   PHE A  83     -13.753  19.432   6.007  1.00  0.00           N  
ATOM   1187  CA  PHE A  83     -14.940  19.227   6.887  1.00  0.00           C  
ATOM   1188  C   PHE A  83     -14.555  18.370   8.125  1.00  0.00           C  
ATOM   1189  O   PHE A  83     -15.262  18.444   9.100  1.00  0.00           O  
ATOM   1190  CB  PHE A  83     -16.024  18.769   5.963  1.00  0.00           C  
ATOM   1191  CG  PHE A  83     -17.426  19.040   6.391  1.00  0.00           C  
ATOM   1192  CD1 PHE A  83     -17.991  20.324   6.283  1.00  0.00           C  
ATOM   1193  CD2 PHE A  83     -18.213  18.087   7.106  1.00  0.00           C  
ATOM   1194  CE1 PHE A  83     -19.135  20.667   6.986  1.00  0.00           C  
ATOM   1195  CE2 PHE A  83     -19.349  18.405   7.747  1.00  0.00           C  
ATOM   1196  CZ  PHE A  83     -19.867  19.705   7.624  1.00  0.00           C  
ATOM   1197  H   PHE A  83     -13.635  18.799   5.228  1.00  0.00           H  
ATOM   1198  HA  PHE A  83     -15.309  20.169   7.293  1.00  0.00           H  
ATOM   1199  HB3 PHE A  83     -16.084  17.681   5.943  1.00  0.00           H  
ATOM   1200  HB2 PHE A  83     -15.919  19.167   4.954  1.00  0.00           H  
ATOM   1201  HD1 PHE A  83     -17.559  21.116   5.689  1.00  0.00           H  
ATOM   1202  HD2 PHE A  83     -17.784  17.150   7.429  1.00  0.00           H  
ATOM   1203  HE1 PHE A  83     -19.479  21.691   6.979  1.00  0.00           H  
ATOM   1204  HE2 PHE A  83     -19.787  17.650   8.383  1.00  0.00           H  
ATOM   1205  HZ  PHE A  83     -20.758  20.021   8.145  1.00  0.00           H  
ATOM   1206  N   GLY A  84     -13.538  17.553   7.961  1.00  0.00           N  
ATOM   1207  CA  GLY A  84     -13.122  16.368   8.682  1.00  0.00           C  
ATOM   1208  C   GLY A  84     -12.672  16.724  10.063  1.00  0.00           C  
ATOM   1209  O   GLY A  84     -12.378  15.857  10.838  1.00  0.00           O  
ATOM   1210  H   GLY A  84     -13.049  17.586   7.078  1.00  0.00           H  
ATOM   1211  HA3 GLY A  84     -12.320  15.866   8.140  1.00  0.00           H  
ATOM   1212  HA2 GLY A  84     -13.960  15.674   8.736  1.00  0.00           H  
ATOM   1213  N   GLN A  85     -12.527  18.015  10.408  1.00  0.00           N  
ATOM   1214  CA  GLN A  85     -12.245  18.469  11.797  1.00  0.00           C  
ATOM   1215  C   GLN A  85     -13.425  18.281  12.786  1.00  0.00           C  
ATOM   1216  O   GLN A  85     -13.166  18.167  13.973  1.00  0.00           O  
ATOM   1217  CB  GLN A  85     -11.776  19.965  11.776  1.00  0.00           C  
ATOM   1218  CG  GLN A  85     -12.830  21.014  11.195  1.00  0.00           C  
ATOM   1219  CD  GLN A  85     -12.522  22.441  11.309  1.00  0.00           C  
ATOM   1220  OE1 GLN A  85     -11.423  22.917  11.015  1.00  0.00           O  
ATOM   1221  NE2 GLN A  85     -13.438  23.186  11.833  1.00  0.00           N  
ATOM   1222  H   GLN A  85     -12.632  18.690   9.665  1.00  0.00           H  
ATOM   1223  HA  GLN A  85     -11.369  17.962  12.201  1.00  0.00           H  
ATOM   1224  HB3 GLN A  85     -10.825  20.001  11.246  1.00  0.00           H  
ATOM   1225  HB2 GLN A  85     -11.674  20.246  12.824  1.00  0.00           H  
ATOM   1226  HG3 GLN A  85     -13.783  20.864  11.703  1.00  0.00           H  
ATOM   1227  HG2 GLN A  85     -12.974  20.938  10.117  1.00  0.00           H  
ATOM   1228 HE22 GLN A  85     -13.587  24.184  11.863  1.00  0.00           H  
ATOM   1229 HE21 GLN A  85     -14.269  22.711  12.156  1.00  0.00           H  
ATOM   1230  N   ILE A  86     -14.681  18.144  12.264  1.00  0.00           N  
ATOM   1231  CA  ILE A  86     -15.829  18.306  13.071  1.00  0.00           C  
ATOM   1232  C   ILE A  86     -16.011  17.142  14.091  1.00  0.00           C  
ATOM   1233  O   ILE A  86     -16.797  17.342  15.046  1.00  0.00           O  
ATOM   1234  CB  ILE A  86     -17.142  18.423  12.226  1.00  0.00           C  
ATOM   1235  CG1 ILE A  86     -18.382  18.782  13.059  1.00  0.00           C  
ATOM   1236  CG2 ILE A  86     -17.441  17.173  11.326  1.00  0.00           C  
ATOM   1237  CD1 ILE A  86     -19.473  19.444  12.235  1.00  0.00           C  
ATOM   1238  H   ILE A  86     -14.783  18.288  11.270  1.00  0.00           H  
ATOM   1239  HA  ILE A  86     -15.676  19.211  13.659  1.00  0.00           H  
ATOM   1240  HB  ILE A  86     -16.829  19.213  11.544  1.00  0.00           H  
ATOM   1241 HG13 ILE A  86     -18.076  19.383  13.916  1.00  0.00           H  
ATOM   1242 HG12 ILE A  86     -18.808  17.919  13.570  1.00  0.00           H  
ATOM   1243 HG21 ILE A  86     -17.601  16.265  11.907  1.00  0.00           H  
ATOM   1244 HG22 ILE A  86     -18.311  17.340  10.690  1.00  0.00           H  
ATOM   1245 HG23 ILE A  86     -16.538  16.870  10.796  1.00  0.00           H  
ATOM   1246 HD11 ILE A  86     -20.171  18.761  11.751  1.00  0.00           H  
ATOM   1247 HD12 ILE A  86     -20.028  20.184  12.811  1.00  0.00           H  
ATOM   1248 HD13 ILE A  86     -19.060  20.135  11.499  1.00  0.00           H  
ATOM   1249  N   PHE A  87     -15.476  15.971  13.781  1.00  0.00           N  
ATOM   1250  CA  PHE A  87     -15.641  14.709  14.472  1.00  0.00           C  
ATOM   1251  C   PHE A  87     -15.104  14.746  15.952  1.00  0.00           C  
ATOM   1252  O   PHE A  87     -14.129  15.421  16.293  1.00  0.00           O  
ATOM   1253  CB  PHE A  87     -14.948  13.583  13.660  1.00  0.00           C  
ATOM   1254  CG  PHE A  87     -15.383  13.265  12.221  1.00  0.00           C  
ATOM   1255  CD1 PHE A  87     -14.417  13.186  11.206  1.00  0.00           C  
ATOM   1256  CD2 PHE A  87     -16.717  13.007  12.002  1.00  0.00           C  
ATOM   1257  CE1 PHE A  87     -14.831  12.861   9.894  1.00  0.00           C  
ATOM   1258  CE2 PHE A  87     -17.111  12.655  10.741  1.00  0.00           C  
ATOM   1259  CZ  PHE A  87     -16.174  12.571   9.657  1.00  0.00           C  
ATOM   1260  H   PHE A  87     -14.934  15.861  12.936  1.00  0.00           H  
ATOM   1261  HA  PHE A  87     -16.721  14.587  14.562  1.00  0.00           H  
ATOM   1262  HB3 PHE A  87     -14.945  12.630  14.190  1.00  0.00           H  
ATOM   1263  HB2 PHE A  87     -13.928  13.907  13.452  1.00  0.00           H  
ATOM   1264  HD1 PHE A  87     -13.361  13.358  11.354  1.00  0.00           H  
ATOM   1265  HD2 PHE A  87     -17.523  13.137  12.710  1.00  0.00           H  
ATOM   1266  HE1 PHE A  87     -14.160  13.031   9.065  1.00  0.00           H  
ATOM   1267  HE2 PHE A  87     -18.176  12.534  10.605  1.00  0.00           H  
ATOM   1268  HZ  PHE A  87     -16.450  12.167   8.694  1.00  0.00           H  
ATOM   1269  N   ARG A  88     -15.800  13.922  16.768  1.00  0.00           N  
ATOM   1270  CA  ARG A  88     -15.693  13.555  18.134  1.00  0.00           C  
ATOM   1271  C   ARG A  88     -14.486  12.644  18.420  1.00  0.00           C  
ATOM   1272  O   ARG A  88     -14.444  11.579  17.918  1.00  0.00           O  
ATOM   1273  CB  ARG A  88     -16.975  12.887  18.573  1.00  0.00           C  
ATOM   1274  CG  ARG A  88     -18.247  13.784  18.399  1.00  0.00           C  
ATOM   1275  CD  ARG A  88     -19.558  13.094  18.646  1.00  0.00           C  
ATOM   1276  NE  ARG A  88     -19.638  12.450  19.989  1.00  0.00           N  
ATOM   1277  CZ  ARG A  88     -20.376  11.479  20.453  1.00  0.00           C  
ATOM   1278  NH1 ARG A  88     -21.290  10.883  19.679  1.00  0.00           N  
ATOM   1279  NH2 ARG A  88     -20.219  11.114  21.710  1.00  0.00           N1+
ATOM   1280  H   ARG A  88     -16.465  13.386  16.231  1.00  0.00           H  
ATOM   1281  HA  ARG A  88     -15.604  14.492  18.683  1.00  0.00           H  
ATOM   1282  HB3 ARG A  88     -16.810  12.543  19.594  1.00  0.00           H  
ATOM   1283  HB2 ARG A  88     -17.166  11.937  18.075  1.00  0.00           H  
ATOM   1284  HG3 ARG A  88     -18.253  14.404  17.502  1.00  0.00           H  
ATOM   1285  HG2 ARG A  88     -18.057  14.543  19.158  1.00  0.00           H  
ATOM   1286  HD3 ARG A  88     -19.618  12.280  17.924  1.00  0.00           H  
ATOM   1287  HD2 ARG A  88     -20.336  13.763  18.279  1.00  0.00           H  
ATOM   1288  HE  ARG A  88     -19.192  13.003  20.708  1.00  0.00           H  
ATOM   1289 HH12 ARG A  88     -21.634   9.986  19.991  1.00  0.00           H  
ATOM   1290 HH11 ARG A  88     -21.388  11.091  18.696  1.00  0.00           H  
ATOM   1291 HH22 ARG A  88     -20.662  10.400  22.270  1.00  0.00           H  
ATOM   1292 HH21 ARG A  88     -19.512  11.629  22.214  1.00  0.00           H  
ATOM   1293  N   PRO A  89     -13.538  13.151  19.246  1.00  0.00           N  
ATOM   1294  CA  PRO A  89     -12.484  12.300  19.851  1.00  0.00           C  
ATOM   1295  C   PRO A  89     -13.077  10.950  20.334  1.00  0.00           C  
ATOM   1296  O   PRO A  89     -12.427   9.946  20.049  1.00  0.00           O  
ATOM   1297  CB  PRO A  89     -11.806  13.127  20.844  1.00  0.00           C  
ATOM   1298  CG  PRO A  89     -11.857  14.542  20.262  1.00  0.00           C  
ATOM   1299  CD  PRO A  89     -13.316  14.527  19.668  1.00  0.00           C  
ATOM   1300  HA  PRO A  89     -11.886  12.166  18.949  1.00  0.00           H  
ATOM   1301  HB3 PRO A  89     -10.808  12.807  21.143  1.00  0.00           H  
ATOM   1302  HB2 PRO A  89     -12.312  13.179  21.808  1.00  0.00           H  
ATOM   1303  HG3 PRO A  89     -11.118  14.747  19.488  1.00  0.00           H  
ATOM   1304  HG2 PRO A  89     -11.750  15.261  21.075  1.00  0.00           H  
ATOM   1305  HD2 PRO A  89     -14.117  14.767  20.367  1.00  0.00           H  
ATOM   1306  HD3 PRO A  89     -13.426  15.146  18.778  1.00  0.00           H  
ATOM   1307  N   ASP A  90     -14.197  11.044  21.031  1.00  0.00           N  
ATOM   1308  CA  ASP A  90     -15.046   9.957  21.486  1.00  0.00           C  
ATOM   1309  C   ASP A  90     -15.338   8.772  20.487  1.00  0.00           C  
ATOM   1310  O   ASP A  90     -15.594   7.704  21.045  1.00  0.00           O  
ATOM   1311  CB  ASP A  90     -16.424  10.462  21.929  1.00  0.00           C  
ATOM   1312  CG  ASP A  90     -16.571  11.706  22.788  1.00  0.00           C  
ATOM   1313  OD1 ASP A  90     -15.569  12.185  23.234  1.00  0.00           O  
ATOM   1314  OD2 ASP A  90     -17.680  12.173  22.988  1.00  0.00           O1-
ATOM   1315  H   ASP A  90     -14.506  11.935  21.393  1.00  0.00           H  
ATOM   1316  HA  ASP A  90     -14.498   9.481  22.299  1.00  0.00           H  
ATOM   1317  HB3 ASP A  90     -16.878   9.689  22.548  1.00  0.00           H  
ATOM   1318  HB2 ASP A  90     -17.090  10.601  21.077  1.00  0.00           H  
ATOM   1319  N   ASN A  91     -15.264   9.069  19.135  1.00  0.00           N  
ATOM   1320  CA  ASN A  91     -15.787   8.216  18.050  1.00  0.00           C  
ATOM   1321  C   ASN A  91     -14.640   7.904  16.997  1.00  0.00           C  
ATOM   1322  O   ASN A  91     -14.893   7.066  16.156  1.00  0.00           O  
ATOM   1323  CB  ASN A  91     -16.959   8.959  17.408  1.00  0.00           C  
ATOM   1324  CG  ASN A  91     -18.308   8.511  18.089  1.00  0.00           C  
ATOM   1325  OD1 ASN A  91     -18.546   8.744  19.267  1.00  0.00           O  
ATOM   1326  ND2 ASN A  91     -19.171   7.980  17.279  1.00  0.00           N  
ATOM   1327  H   ASN A  91     -14.884   9.954  18.829  1.00  0.00           H  
ATOM   1328  HA  ASN A  91     -16.236   7.365  18.563  1.00  0.00           H  
ATOM   1329  HB3 ASN A  91     -17.094   8.745  16.347  1.00  0.00           H  
ATOM   1330  HB2 ASN A  91     -16.908  10.043  17.507  1.00  0.00           H  
ATOM   1331 HD22 ASN A  91     -20.126   8.031  17.604  1.00  0.00           H  
ATOM   1332 HD21 ASN A  91     -18.876   7.953  16.314  1.00  0.00           H  
ATOM   1333  N   PHE A  92     -13.422   8.521  17.201  1.00  0.00           N  
ATOM   1334  CA  PHE A  92     -12.197   7.983  16.676  1.00  0.00           C  
ATOM   1335  C   PHE A  92     -11.644   6.907  17.581  1.00  0.00           C  
ATOM   1336  O   PHE A  92     -11.604   7.130  18.795  1.00  0.00           O  
ATOM   1337  CB  PHE A  92     -11.151   9.145  16.554  1.00  0.00           C  
ATOM   1338  CG  PHE A  92     -11.246  10.116  15.331  1.00  0.00           C  
ATOM   1339  CD1 PHE A  92     -11.842  11.389  15.499  1.00  0.00           C  
ATOM   1340  CD2 PHE A  92     -10.670   9.760  14.036  1.00  0.00           C  
ATOM   1341  CE1 PHE A  92     -11.793  12.269  14.358  1.00  0.00           C  
ATOM   1342  CE2 PHE A  92     -10.604  10.681  12.994  1.00  0.00           C  
ATOM   1343  CZ  PHE A  92     -11.111  11.956  13.229  1.00  0.00           C  
ATOM   1344  H   PHE A  92     -13.270   9.108  18.008  1.00  0.00           H  
ATOM   1345  HA  PHE A  92     -12.398   7.531  15.705  1.00  0.00           H  
ATOM   1346  HB3 PHE A  92     -10.093   8.902  16.455  1.00  0.00           H  
ATOM   1347  HB2 PHE A  92     -11.154   9.831  17.401  1.00  0.00           H  
ATOM   1348  HD1 PHE A  92     -12.275  11.782  16.406  1.00  0.00           H  
ATOM   1349  HD2 PHE A  92     -10.300   8.753  13.913  1.00  0.00           H  
ATOM   1350  HE1 PHE A  92     -12.071  13.297  14.537  1.00  0.00           H  
ATOM   1351  HE2 PHE A  92     -10.181  10.446  12.028  1.00  0.00           H  
ATOM   1352  HZ  PHE A  92     -11.053  12.653  12.405  1.00  0.00           H  
ATOM   1353  N   VAL A  93     -11.247   5.799  17.002  1.00  0.00           N  
ATOM   1354  CA  VAL A  93     -10.649   4.615  17.624  1.00  0.00           C  
ATOM   1355  C   VAL A  93      -9.626   4.052  16.579  1.00  0.00           C  
ATOM   1356  O   VAL A  93     -10.015   3.717  15.502  1.00  0.00           O  
ATOM   1357  CB  VAL A  93     -11.700   3.489  17.925  1.00  0.00           C  
ATOM   1358  CG1 VAL A  93     -11.107   2.266  18.660  1.00  0.00           C  
ATOM   1359  CG2 VAL A  93     -12.934   4.039  18.777  1.00  0.00           C  
ATOM   1360  H   VAL A  93     -11.169   5.807  15.995  1.00  0.00           H  
ATOM   1361  HA  VAL A  93     -10.151   4.905  18.550  1.00  0.00           H  
ATOM   1362  HB  VAL A  93     -12.260   3.264  17.018  1.00  0.00           H  
ATOM   1363 HG11 VAL A  93     -10.332   2.586  19.356  1.00  0.00           H  
ATOM   1364 HG12 VAL A  93     -11.883   1.713  19.189  1.00  0.00           H  
ATOM   1365 HG13 VAL A  93     -10.687   1.564  17.940  1.00  0.00           H  
ATOM   1366 HG21 VAL A  93     -13.718   3.288  18.868  1.00  0.00           H  
ATOM   1367 HG22 VAL A  93     -12.689   4.373  19.786  1.00  0.00           H  
ATOM   1368 HG23 VAL A  93     -13.394   4.875  18.251  1.00  0.00           H  
ATOM   1369  N   PHE A  94      -8.329   4.223  16.801  1.00  0.00           N  
ATOM   1370  CA  PHE A  94      -7.222   3.843  15.923  1.00  0.00           C  
ATOM   1371  C   PHE A  94      -6.151   2.984  16.643  1.00  0.00           C  
ATOM   1372  O   PHE A  94      -6.246   2.904  17.891  1.00  0.00           O  
ATOM   1373  CB  PHE A  94      -6.655   5.111  15.291  1.00  0.00           C  
ATOM   1374  CG  PHE A  94      -6.154   6.258  16.206  1.00  0.00           C  
ATOM   1375  CD1 PHE A  94      -4.872   6.186  16.844  1.00  0.00           C  
ATOM   1376  CD2 PHE A  94      -6.978   7.386  16.425  1.00  0.00           C  
ATOM   1377  CE1 PHE A  94      -4.403   7.307  17.548  1.00  0.00           C  
ATOM   1378  CE2 PHE A  94      -6.481   8.426  17.188  1.00  0.00           C  
ATOM   1379  CZ  PHE A  94      -5.181   8.446  17.698  1.00  0.00           C  
ATOM   1380  H   PHE A  94      -8.005   4.636  17.664  1.00  0.00           H  
ATOM   1381  HA  PHE A  94      -7.614   3.193  15.140  1.00  0.00           H  
ATOM   1382  HB3 PHE A  94      -7.285   5.501  14.491  1.00  0.00           H  
ATOM   1383  HB2 PHE A  94      -5.783   4.779  14.728  1.00  0.00           H  
ATOM   1384  HD1 PHE A  94      -4.293   5.292  16.665  1.00  0.00           H  
ATOM   1385  HD2 PHE A  94      -7.962   7.505  15.994  1.00  0.00           H  
ATOM   1386  HE1 PHE A  94      -3.446   7.290  18.049  1.00  0.00           H  
ATOM   1387  HE2 PHE A  94      -7.068   9.327  17.290  1.00  0.00           H  
ATOM   1388  HZ  PHE A  94      -4.713   9.254  18.240  1.00  0.00           H  
ATOM   1389  N   GLY A  95      -5.332   2.176  15.894  1.00  0.00           N  
ATOM   1390  CA  GLY A  95      -4.353   1.268  16.457  1.00  0.00           C  
ATOM   1391  C   GLY A  95      -3.033   2.090  16.625  1.00  0.00           C  
ATOM   1392  O   GLY A  95      -3.098   3.237  17.011  1.00  0.00           O  
ATOM   1393  H   GLY A  95      -5.301   2.425  14.915  1.00  0.00           H  
ATOM   1394  HA3 GLY A  95      -4.004   0.540  15.724  1.00  0.00           H  
ATOM   1395  HA2 GLY A  95      -4.438   0.756  17.416  1.00  0.00           H  
ATOM   1396  N   GLN A  96      -1.865   1.571  16.456  1.00  0.00           N  
ATOM   1397  CA  GLN A  96      -0.561   2.163  16.322  1.00  0.00           C  
ATOM   1398  C   GLN A  96       0.088   2.090  14.934  1.00  0.00           C  
ATOM   1399  O   GLN A  96       0.966   2.931  14.664  1.00  0.00           O  
ATOM   1400  CB  GLN A  96       0.255   1.480  17.431  1.00  0.00           C  
ATOM   1401  CG  GLN A  96       0.282  -0.019  17.358  1.00  0.00           C  
ATOM   1402  CD  GLN A  96       1.229  -0.598  18.393  1.00  0.00           C  
ATOM   1403  OE1 GLN A  96       2.030   0.006  19.143  1.00  0.00           O  
ATOM   1404  NE2 GLN A  96       1.189  -1.945  18.489  1.00  0.00           N  
ATOM   1405  H   GLN A  96      -1.995   0.654  16.052  1.00  0.00           H  
ATOM   1406  HA  GLN A  96      -0.625   3.224  16.561  1.00  0.00           H  
ATOM   1407  HB3 GLN A  96      -0.029   1.774  18.442  1.00  0.00           H  
ATOM   1408  HB2 GLN A  96       1.295   1.802  17.400  1.00  0.00           H  
ATOM   1409  HG3 GLN A  96       0.706  -0.321  16.401  1.00  0.00           H  
ATOM   1410  HG2 GLN A  96      -0.694  -0.493  17.454  1.00  0.00           H  
ATOM   1411 HE22 GLN A  96       1.710  -2.322  19.268  1.00  0.00           H  
ATOM   1412 HE21 GLN A  96       0.544  -2.452  17.900  1.00  0.00           H  
ATOM   1413  N   SER A  97      -0.379   1.102  14.115  1.00  0.00           N  
ATOM   1414  CA  SER A  97       0.253   0.954  12.839  1.00  0.00           C  
ATOM   1415  C   SER A  97      -0.500  -0.001  11.914  1.00  0.00           C  
ATOM   1416  O   SER A  97      -1.178  -0.913  12.359  1.00  0.00           O  
ATOM   1417  CB  SER A  97       1.696   0.466  13.072  1.00  0.00           C  
ATOM   1418  OG  SER A  97       1.821  -0.576  14.021  1.00  0.00           O  
ATOM   1419  H   SER A  97      -1.089   0.471  14.459  1.00  0.00           H  
ATOM   1420  HA  SER A  97       0.294   1.898  12.297  1.00  0.00           H  
ATOM   1421  HB3 SER A  97       2.229   1.334  13.461  1.00  0.00           H  
ATOM   1422  HB2 SER A  97       2.157   0.087  12.160  1.00  0.00           H  
ATOM   1423  HG  SER A  97       2.750  -0.816  13.988  1.00  0.00           H  
ATOM   1424  N   GLY A  98      -0.325   0.218  10.626  1.00  0.00           N  
ATOM   1425  CA  GLY A  98      -1.122  -0.231   9.401  1.00  0.00           C  
ATOM   1426  C   GLY A  98      -0.915  -1.712   9.227  1.00  0.00           C  
ATOM   1427  O   GLY A  98      -0.065  -2.400   9.833  1.00  0.00           O  
ATOM   1428  H   GLY A  98       0.435   0.839  10.386  1.00  0.00           H  
ATOM   1429  HA3 GLY A  98      -0.822   0.359   8.534  1.00  0.00           H  
ATOM   1430  HA2 GLY A  98      -2.206  -0.154   9.487  1.00  0.00           H  
ATOM   1431  N   ALA A  99      -1.880  -2.309   8.408  1.00  0.00           N  
ATOM   1432  CA  ALA A  99      -1.936  -3.706   7.980  1.00  0.00           C  
ATOM   1433  C   ALA A  99      -0.736  -4.213   7.269  1.00  0.00           C  
ATOM   1434  O   ALA A  99      -0.649  -5.469   7.222  1.00  0.00           O  
ATOM   1435  CB  ALA A  99      -3.235  -3.931   7.281  1.00  0.00           C  
ATOM   1436  H   ALA A  99      -2.409  -1.703   7.798  1.00  0.00           H  
ATOM   1437  HA  ALA A  99      -1.893  -4.274   8.909  1.00  0.00           H  
ATOM   1438  HB1 ALA A  99      -4.082  -3.987   7.965  1.00  0.00           H  
ATOM   1439  HB2 ALA A  99      -3.351  -3.156   6.523  1.00  0.00           H  
ATOM   1440  HB3 ALA A  99      -3.339  -4.847   6.700  1.00  0.00           H  
ATOM   1441  N   GLY A 100       0.188  -3.357   6.701  1.00  0.00           N  
ATOM   1442  CA  GLY A 100       1.350  -3.875   5.869  1.00  0.00           C  
ATOM   1443  C   GLY A 100       0.846  -4.646   4.607  1.00  0.00           C  
ATOM   1444  O   GLY A 100       1.499  -5.516   4.066  1.00  0.00           O  
ATOM   1445  H   GLY A 100      -0.068  -2.389   6.565  1.00  0.00           H  
ATOM   1446  HA3 GLY A 100       2.120  -4.363   6.467  1.00  0.00           H  
ATOM   1447  HA2 GLY A 100       1.854  -3.009   5.440  1.00  0.00           H  
ATOM   1448  N   ASN A 101      -0.306  -4.206   4.115  1.00  0.00           N  
ATOM   1449  CA  ASN A 101      -1.142  -4.760   3.050  1.00  0.00           C  
ATOM   1450  C   ASN A 101      -1.729  -6.155   3.363  1.00  0.00           C  
ATOM   1451  O   ASN A 101      -2.085  -6.876   2.374  1.00  0.00           O  
ATOM   1452  CB  ASN A 101      -0.436  -4.707   1.598  1.00  0.00           C  
ATOM   1453  CG  ASN A 101      -0.127  -3.292   1.059  1.00  0.00           C  
ATOM   1454  OD1 ASN A 101       1.001  -2.970   0.601  1.00  0.00           O  
ATOM   1455  ND2 ASN A 101      -1.043  -2.354   1.330  1.00  0.00           N  
ATOM   1456  H   ASN A 101      -0.777  -3.413   4.526  1.00  0.00           H  
ATOM   1457  HA  ASN A 101      -1.899  -3.984   3.163  1.00  0.00           H  
ATOM   1458  HB3 ASN A 101      -1.011  -5.248   0.846  1.00  0.00           H  
ATOM   1459  HB2 ASN A 101       0.530  -5.186   1.754  1.00  0.00           H  
ATOM   1460 HD22 ASN A 101      -0.935  -1.357   1.206  1.00  0.00           H  
ATOM   1461 HD21 ASN A 101      -1.908  -2.583   1.797  1.00  0.00           H  
ATOM   1462  N   ASN A 102      -1.649  -6.604   4.597  1.00  0.00           N  
ATOM   1463  CA  ASN A 102      -2.031  -7.965   4.932  1.00  0.00           C  
ATOM   1464  C   ASN A 102      -3.444  -7.928   5.601  1.00  0.00           C  
ATOM   1465  O   ASN A 102      -3.555  -7.488   6.728  1.00  0.00           O  
ATOM   1466  CB  ASN A 102      -0.919  -8.447   5.874  1.00  0.00           C  
ATOM   1467  CG  ASN A 102      -0.905  -9.977   6.251  1.00  0.00           C  
ATOM   1468  OD1 ASN A 102      -1.927 -10.679   6.199  1.00  0.00           O  
ATOM   1469  ND2 ASN A 102       0.202 -10.549   6.621  1.00  0.00           N  
ATOM   1470  H   ASN A 102      -1.423  -5.985   5.362  1.00  0.00           H  
ATOM   1471  HA  ASN A 102      -2.116  -8.628   4.071  1.00  0.00           H  
ATOM   1472  HB3 ASN A 102      -1.230  -7.871   6.745  1.00  0.00           H  
ATOM   1473  HB2 ASN A 102      -0.002  -7.986   5.506  1.00  0.00           H  
ATOM   1474 HD22 ASN A 102       0.299 -11.536   6.810  1.00  0.00           H  
ATOM   1475 HD21 ASN A 102       1.035  -9.979   6.588  1.00  0.00           H  
ATOM   1476  N   TRP A 103      -4.506  -8.485   4.916  1.00  0.00           N  
ATOM   1477  CA  TRP A 103      -5.864  -8.683   5.363  1.00  0.00           C  
ATOM   1478  C   TRP A 103      -6.111  -9.218   6.817  1.00  0.00           C  
ATOM   1479  O   TRP A 103      -6.966  -8.770   7.625  1.00  0.00           O  
ATOM   1480  CB  TRP A 103      -6.537  -9.672   4.363  1.00  0.00           C  
ATOM   1481  CG  TRP A 103      -8.006  -9.851   4.426  1.00  0.00           C  
ATOM   1482  CD1 TRP A 103      -8.893  -9.096   3.702  1.00  0.00           C  
ATOM   1483  CD2 TRP A 103      -8.806 -10.872   5.111  1.00  0.00           C  
ATOM   1484  NE1 TRP A 103     -10.178  -9.473   4.028  1.00  0.00           N  
ATOM   1485  CE2 TRP A 103     -10.177 -10.580   4.855  1.00  0.00           C  
ATOM   1486  CE3 TRP A 103      -8.470 -11.925   5.996  1.00  0.00           C  
ATOM   1487  CZ2 TRP A 103     -11.250 -11.349   5.394  1.00  0.00           C  
ATOM   1488  CZ3 TRP A 103      -9.566 -12.751   6.508  1.00  0.00           C  
ATOM   1489  CH2 TRP A 103     -10.926 -12.472   6.152  1.00  0.00           C  
ATOM   1490  H   TRP A 103      -4.273  -8.637   3.945  1.00  0.00           H  
ATOM   1491  HA  TRP A 103      -6.165  -7.636   5.397  1.00  0.00           H  
ATOM   1492  HB3 TRP A 103      -6.024 -10.634   4.376  1.00  0.00           H  
ATOM   1493  HB2 TRP A 103      -6.231  -9.415   3.349  1.00  0.00           H  
ATOM   1494  HD1 TRP A 103      -8.610  -8.248   3.097  1.00  0.00           H  
ATOM   1495  HE1 TRP A 103     -10.991  -8.953   3.730  1.00  0.00           H  
ATOM   1496  HE3 TRP A 103      -7.434 -12.157   6.198  1.00  0.00           H  
ATOM   1497  HZ2 TRP A 103     -12.212 -11.120   4.959  1.00  0.00           H  
ATOM   1498  HZ3 TRP A 103      -9.358 -13.414   7.335  1.00  0.00           H  
ATOM   1499  HH2 TRP A 103     -11.770 -13.027   6.535  1.00  0.00           H  
ATOM   1500  N   ALA A 104      -5.276 -10.238   7.147  1.00  0.00           N  
ATOM   1501  CA  ALA A 104      -5.220 -10.956   8.385  1.00  0.00           C  
ATOM   1502  C   ALA A 104      -4.806 -10.089   9.560  1.00  0.00           C  
ATOM   1503  O   ALA A 104      -5.270 -10.383  10.663  1.00  0.00           O  
ATOM   1504  CB  ALA A 104      -4.241 -12.139   8.320  1.00  0.00           C  
ATOM   1505  H   ALA A 104      -4.517 -10.446   6.515  1.00  0.00           H  
ATOM   1506  HA  ALA A 104      -6.169 -11.372   8.723  1.00  0.00           H  
ATOM   1507  HB1 ALA A 104      -4.308 -12.673   7.372  1.00  0.00           H  
ATOM   1508  HB2 ALA A 104      -3.193 -11.888   8.478  1.00  0.00           H  
ATOM   1509  HB3 ALA A 104      -4.584 -12.901   9.020  1.00  0.00           H  
ATOM   1510  N   LYS A 105      -4.171  -8.957   9.313  1.00  0.00           N  
ATOM   1511  CA  LYS A 105      -3.990  -7.900  10.318  1.00  0.00           C  
ATOM   1512  C   LYS A 105      -5.193  -6.919  10.591  1.00  0.00           C  
ATOM   1513  O   LYS A 105      -5.260  -6.376  11.693  1.00  0.00           O  
ATOM   1514  CB  LYS A 105      -2.784  -7.084   9.954  1.00  0.00           C  
ATOM   1515  CG  LYS A 105      -1.440  -7.858   9.879  1.00  0.00           C  
ATOM   1516  CD  LYS A 105      -0.062  -7.057   9.886  1.00  0.00           C  
ATOM   1517  CE  LYS A 105       1.088  -7.543   9.037  1.00  0.00           C  
ATOM   1518  NZ  LYS A 105       2.368  -6.947   9.438  1.00  0.00           N1+
ATOM   1519  H   LYS A 105      -4.036  -8.671   8.354  1.00  0.00           H  
ATOM   1520  HA  LYS A 105      -3.861  -8.393  11.282  1.00  0.00           H  
ATOM   1521  HB3 LYS A 105      -2.669  -6.275  10.676  1.00  0.00           H  
ATOM   1522  HB2 LYS A 105      -2.921  -6.557   9.010  1.00  0.00           H  
ATOM   1523  HG3 LYS A 105      -1.466  -8.435   8.955  1.00  0.00           H  
ATOM   1524  HG2 LYS A 105      -1.418  -8.653  10.625  1.00  0.00           H  
ATOM   1525  HD3 LYS A 105       0.357  -6.900  10.880  1.00  0.00           H  
ATOM   1526  HD2 LYS A 105      -0.172  -5.997   9.655  1.00  0.00           H  
ATOM   1527  HE3 LYS A 105       1.015  -7.351   7.967  1.00  0.00           H  
ATOM   1528  HE2 LYS A 105       1.071  -8.633   9.013  1.00  0.00           H  
ATOM   1529  HZ1 LYS A 105       2.588  -7.124  10.408  1.00  0.00           H  
ATOM   1530  HZ2 LYS A 105       3.170  -7.091   8.841  1.00  0.00           H  
ATOM   1531  HZ3 LYS A 105       2.222  -5.948   9.428  1.00  0.00           H  
ATOM   1532  N   GLY A 106      -6.168  -6.862   9.602  1.00  0.00           N  
ATOM   1533  CA  GLY A 106      -7.405  -6.150   9.905  1.00  0.00           C  
ATOM   1534  C   GLY A 106      -8.535  -7.038  10.451  1.00  0.00           C  
ATOM   1535  O   GLY A 106      -9.407  -6.546  11.139  1.00  0.00           O  
ATOM   1536  H   GLY A 106      -6.255  -7.509   8.831  1.00  0.00           H  
ATOM   1537  HA3 GLY A 106      -7.645  -5.491   9.070  1.00  0.00           H  
ATOM   1538  HA2 GLY A 106      -7.279  -5.430  10.713  1.00  0.00           H  
ATOM   1539  N   HIS A 107      -8.440  -8.371  10.177  1.00  0.00           N  
ATOM   1540  CA  HIS A 107      -9.511  -9.354  10.419  1.00  0.00           C  
ATOM   1541  C   HIS A 107      -9.204 -10.147  11.665  1.00  0.00           C  
ATOM   1542  O   HIS A 107     -10.128 -10.589  12.324  1.00  0.00           O  
ATOM   1543  CB  HIS A 107      -9.790 -10.256   9.150  1.00  0.00           C  
ATOM   1544  CG  HIS A 107     -11.052 -11.035   9.286  1.00  0.00           C  
ATOM   1545  ND1 HIS A 107     -12.303 -10.550   8.903  1.00  0.00           N  
ATOM   1546  CD2 HIS A 107     -11.249 -12.317   9.679  1.00  0.00           C  
ATOM   1547  CE1 HIS A 107     -13.128 -11.585   9.090  1.00  0.00           C  
ATOM   1548  NE2 HIS A 107     -12.493 -12.719   9.472  1.00  0.00           N  
ATOM   1549  H   HIS A 107      -7.578  -8.748   9.809  1.00  0.00           H  
ATOM   1550  HA  HIS A 107     -10.435  -8.831  10.666  1.00  0.00           H  
ATOM   1551  HB3 HIS A 107      -8.952 -10.870   8.821  1.00  0.00           H  
ATOM   1552  HB2 HIS A 107      -9.819  -9.726   8.198  1.00  0.00           H  
ATOM   1553  HD2 HIS A 107     -10.403 -12.900  10.013  1.00  0.00           H  
ATOM   1554  HE1 HIS A 107     -14.177 -11.622   8.834  1.00  0.00           H  
ATOM   1555  HD1 HIS A 107     -12.352  -9.655   8.439  1.00  0.00           H  
ATOM   1556  N   TYR A 108      -7.926 -10.169  12.127  1.00  0.00           N  
ATOM   1557  CA  TYR A 108      -7.418 -10.848  13.346  1.00  0.00           C  
ATOM   1558  C   TYR A 108      -6.411  -9.884  14.061  1.00  0.00           C  
ATOM   1559  O   TYR A 108      -6.471  -8.684  13.755  1.00  0.00           O  
ATOM   1560  CB  TYR A 108      -6.766 -12.245  12.987  1.00  0.00           C  
ATOM   1561  CG  TYR A 108      -7.579 -13.271  12.279  1.00  0.00           C  
ATOM   1562  CD1 TYR A 108      -8.610 -14.004  12.896  1.00  0.00           C  
ATOM   1563  CD2 TYR A 108      -7.314 -13.590  10.975  1.00  0.00           C  
ATOM   1564  CE1 TYR A 108      -9.342 -14.970  12.226  1.00  0.00           C  
ATOM   1565  CE2 TYR A 108      -8.052 -14.561  10.206  1.00  0.00           C  
ATOM   1566  CZ  TYR A 108      -9.106 -15.237  10.835  1.00  0.00           C  
ATOM   1567  OH  TYR A 108      -9.755 -16.237  10.137  1.00  0.00           O  
ATOM   1568  H   TYR A 108      -7.277  -9.538  11.679  1.00  0.00           H  
ATOM   1569  HA  TYR A 108      -8.121 -11.058  14.152  1.00  0.00           H  
ATOM   1570  HB3 TYR A 108      -6.431 -12.742  13.897  1.00  0.00           H  
ATOM   1571  HB2 TYR A 108      -5.907 -12.183  12.319  1.00  0.00           H  
ATOM   1572  HD1 TYR A 108      -8.902 -13.724  13.897  1.00  0.00           H  
ATOM   1573  HD2 TYR A 108      -6.570 -12.971  10.495  1.00  0.00           H  
ATOM   1574  HE1 TYR A 108     -10.128 -15.449  12.790  1.00  0.00           H  
ATOM   1575  HE2 TYR A 108      -7.772 -14.552   9.163  1.00  0.00           H  
ATOM   1576  HH  TYR A 108      -9.323 -16.467   9.311  1.00  0.00           H  
ATOM   1577  N   THR A 109      -5.622 -10.323  15.062  1.00  0.00           N  
ATOM   1578  CA  THR A 109      -4.689  -9.462  15.886  1.00  0.00           C  
ATOM   1579  C   THR A 109      -5.258  -8.140  16.444  1.00  0.00           C  
ATOM   1580  O   THR A 109      -6.165  -8.167  17.246  1.00  0.00           O  
ATOM   1581  CB  THR A 109      -3.273  -9.507  15.382  1.00  0.00           C  
ATOM   1582  OG1 THR A 109      -2.313  -8.793  16.087  1.00  0.00           O  
ATOM   1583  CG2 THR A 109      -3.137  -9.110  13.868  1.00  0.00           C  
ATOM   1584  H   THR A 109      -5.721 -11.302  15.294  1.00  0.00           H  
ATOM   1585  HA  THR A 109      -4.485 -10.114  16.734  1.00  0.00           H  
ATOM   1586  HB  THR A 109      -2.900 -10.514  15.572  1.00  0.00           H  
ATOM   1587  HG1 THR A 109      -2.588  -8.789  17.007  1.00  0.00           H  
ATOM   1588 HG21 THR A 109      -2.112  -9.274  13.536  1.00  0.00           H  
ATOM   1589 HG22 THR A 109      -3.709  -9.785  13.233  1.00  0.00           H  
ATOM   1590 HG23 THR A 109      -3.559  -8.134  13.626  1.00  0.00           H  
ATOM   1591  N   GLU A 110      -4.551  -7.013  16.134  1.00  0.00           N  
ATOM   1592  CA  GLU A 110      -4.836  -5.672  16.763  1.00  0.00           C  
ATOM   1593  C   GLU A 110      -6.069  -5.054  16.115  1.00  0.00           C  
ATOM   1594  O   GLU A 110      -6.864  -4.395  16.763  1.00  0.00           O  
ATOM   1595  CB  GLU A 110      -3.712  -4.642  16.717  1.00  0.00           C  
ATOM   1596  CG  GLU A 110      -2.470  -5.064  17.609  1.00  0.00           C  
ATOM   1597  CD  GLU A 110      -1.176  -4.308  17.391  1.00  0.00           C  
ATOM   1598  OE1 GLU A 110      -1.284  -3.177  16.896  1.00  0.00           O  
ATOM   1599  OE2 GLU A 110      -0.076  -4.837  17.623  1.00  0.00           O1-
ATOM   1600  H   GLU A 110      -3.814  -6.961  15.445  1.00  0.00           H  
ATOM   1601  HA  GLU A 110      -5.065  -5.701  17.829  1.00  0.00           H  
ATOM   1602  HB3 GLU A 110      -4.063  -3.624  16.886  1.00  0.00           H  
ATOM   1603  HB2 GLU A 110      -3.324  -4.590  15.700  1.00  0.00           H  
ATOM   1604  HG3 GLU A 110      -2.273  -6.120  17.793  1.00  0.00           H  
ATOM   1605  HG2 GLU A 110      -2.665  -4.633  18.591  1.00  0.00           H  
ATOM   1606  N   GLY A 111      -6.264  -5.334  14.793  1.00  0.00           N  
ATOM   1607  CA  GLY A 111      -7.402  -5.038  13.989  1.00  0.00           C  
ATOM   1608  C   GLY A 111      -8.643  -5.643  14.617  1.00  0.00           C  
ATOM   1609  O   GLY A 111      -9.679  -4.939  14.628  1.00  0.00           O  
ATOM   1610  H   GLY A 111      -5.594  -5.965  14.375  1.00  0.00           H  
ATOM   1611  HA3 GLY A 111      -7.222  -5.369  12.966  1.00  0.00           H  
ATOM   1612  HA2 GLY A 111      -7.537  -3.958  14.033  1.00  0.00           H  
ATOM   1613  N   ALA A 112      -8.573  -6.852  15.240  1.00  0.00           N  
ATOM   1614  CA  ALA A 112      -9.777  -7.527  15.786  1.00  0.00           C  
ATOM   1615  C   ALA A 112     -10.195  -6.792  17.097  1.00  0.00           C  
ATOM   1616  O   ALA A 112     -11.371  -6.436  17.192  1.00  0.00           O  
ATOM   1617  CB  ALA A 112      -9.235  -8.936  15.897  1.00  0.00           C  
ATOM   1618  H   ALA A 112      -7.711  -7.373  15.165  1.00  0.00           H  
ATOM   1619  HA  ALA A 112     -10.632  -7.641  15.119  1.00  0.00           H  
ATOM   1620  HB1 ALA A 112     -10.003  -9.610  16.277  1.00  0.00           H  
ATOM   1621  HB2 ALA A 112      -9.026  -9.393  14.930  1.00  0.00           H  
ATOM   1622  HB3 ALA A 112      -8.484  -9.080  16.674  1.00  0.00           H  
ATOM   1623  N   GLU A 113      -9.180  -6.424  17.923  1.00  0.00           N  
ATOM   1624  CA  GLU A 113      -9.327  -5.573  19.140  1.00  0.00           C  
ATOM   1625  C   GLU A 113      -9.786  -4.178  18.843  1.00  0.00           C  
ATOM   1626  O   GLU A 113     -10.291  -3.497  19.766  1.00  0.00           O  
ATOM   1627  CB  GLU A 113      -8.037  -5.556  19.865  1.00  0.00           C  
ATOM   1628  CG  GLU A 113      -7.514  -6.828  20.449  1.00  0.00           C  
ATOM   1629  CD  GLU A 113      -6.081  -6.716  20.883  1.00  0.00           C  
ATOM   1630  OE1 GLU A 113      -5.679  -5.545  21.164  1.00  0.00           O  
ATOM   1631  OE2 GLU A 113      -5.288  -7.665  20.726  1.00  0.00           O1-
ATOM   1632  H   GLU A 113      -8.295  -6.795  17.607  1.00  0.00           H  
ATOM   1633  HA  GLU A 113     -10.041  -5.996  19.846  1.00  0.00           H  
ATOM   1634  HB3 GLU A 113      -8.040  -4.816  20.665  1.00  0.00           H  
ATOM   1635  HB2 GLU A 113      -7.307  -5.215  19.132  1.00  0.00           H  
ATOM   1636  HG3 GLU A 113      -7.610  -7.640  19.729  1.00  0.00           H  
ATOM   1637  HG2 GLU A 113      -8.126  -7.164  21.286  1.00  0.00           H  
ATOM   1638  N   LEU A 114      -9.670  -3.696  17.592  1.00  0.00           N  
ATOM   1639  CA  LEU A 114     -10.154  -2.345  17.176  1.00  0.00           C  
ATOM   1640  C   LEU A 114     -11.690  -2.526  16.840  1.00  0.00           C  
ATOM   1641  O   LEU A 114     -12.518  -1.729  17.275  1.00  0.00           O  
ATOM   1642  CB  LEU A 114      -9.451  -1.936  15.959  1.00  0.00           C  
ATOM   1643  CG  LEU A 114      -8.588  -0.638  16.042  1.00  0.00           C  
ATOM   1644  CD1 LEU A 114      -7.633  -0.784  17.142  1.00  0.00           C  
ATOM   1645  CD2 LEU A 114      -7.859  -0.151  14.743  1.00  0.00           C  
ATOM   1646  H   LEU A 114      -9.099  -4.243  16.962  1.00  0.00           H  
ATOM   1647  HA  LEU A 114      -9.916  -1.586  17.920  1.00  0.00           H  
ATOM   1648  HB3 LEU A 114     -10.163  -1.678  15.175  1.00  0.00           H  
ATOM   1649  HB2 LEU A 114      -8.831  -2.697  15.484  1.00  0.00           H  
ATOM   1650  HG  LEU A 114      -9.278   0.155  16.331  1.00  0.00           H  
ATOM   1651 HD11 LEU A 114      -7.759  -0.042  17.931  1.00  0.00           H  
ATOM   1652 HD12 LEU A 114      -7.689  -1.737  17.669  1.00  0.00           H  
ATOM   1653 HD13 LEU A 114      -6.599  -0.715  16.805  1.00  0.00           H  
ATOM   1654 HD21 LEU A 114      -8.592  -0.278  13.947  1.00  0.00           H  
ATOM   1655 HD22 LEU A 114      -7.502   0.872  14.866  1.00  0.00           H  
ATOM   1656 HD23 LEU A 114      -7.013  -0.783  14.474  1.00  0.00           H  
ATOM   1657  N   VAL A 115     -12.052  -3.587  16.157  1.00  0.00           N  
ATOM   1658  CA  VAL A 115     -13.476  -3.879  15.972  1.00  0.00           C  
ATOM   1659  C   VAL A 115     -14.201  -4.217  17.300  1.00  0.00           C  
ATOM   1660  O   VAL A 115     -15.352  -3.896  17.494  1.00  0.00           O  
ATOM   1661  CB  VAL A 115     -13.642  -5.070  14.934  1.00  0.00           C  
ATOM   1662  CG1 VAL A 115     -15.091  -5.464  14.664  1.00  0.00           C  
ATOM   1663  CG2 VAL A 115     -13.003  -4.602  13.634  1.00  0.00           C  
ATOM   1664  H   VAL A 115     -11.327  -4.243  15.907  1.00  0.00           H  
ATOM   1665  HA  VAL A 115     -14.020  -3.000  15.627  1.00  0.00           H  
ATOM   1666  HB  VAL A 115     -13.150  -5.956  15.336  1.00  0.00           H  
ATOM   1667 HG11 VAL A 115     -15.335  -5.502  13.603  1.00  0.00           H  
ATOM   1668 HG12 VAL A 115     -15.307  -6.413  15.155  1.00  0.00           H  
ATOM   1669 HG13 VAL A 115     -15.802  -4.777  15.123  1.00  0.00           H  
ATOM   1670 HG21 VAL A 115     -13.145  -5.365  12.869  1.00  0.00           H  
ATOM   1671 HG22 VAL A 115     -13.384  -3.666  13.226  1.00  0.00           H  
ATOM   1672 HG23 VAL A 115     -11.920  -4.509  13.721  1.00  0.00           H  
ATOM   1673  N   ASP A 116     -13.500  -4.813  18.273  1.00  0.00           N  
ATOM   1674  CA  ASP A 116     -13.872  -4.943  19.688  1.00  0.00           C  
ATOM   1675  C   ASP A 116     -14.294  -3.596  20.316  1.00  0.00           C  
ATOM   1676  O   ASP A 116     -15.458  -3.391  20.668  1.00  0.00           O  
ATOM   1677  CB  ASP A 116     -12.849  -5.682  20.621  1.00  0.00           C  
ATOM   1678  CG  ASP A 116     -12.677  -7.181  20.393  1.00  0.00           C  
ATOM   1679  OD1 ASP A 116     -13.373  -7.797  19.570  1.00  0.00           O  
ATOM   1680  OD2 ASP A 116     -11.773  -7.683  21.101  1.00  0.00           O1-
ATOM   1681  H   ASP A 116     -12.649  -5.313  18.060  1.00  0.00           H  
ATOM   1682  HA  ASP A 116     -14.761  -5.573  19.640  1.00  0.00           H  
ATOM   1683  HB3 ASP A 116     -13.209  -5.549  21.641  1.00  0.00           H  
ATOM   1684  HB2 ASP A 116     -11.928  -5.134  20.425  1.00  0.00           H  
ATOM   1685  N   SER A 117     -13.346  -2.594  20.342  1.00  0.00           N  
ATOM   1686  CA  SER A 117     -13.573  -1.307  20.999  1.00  0.00           C  
ATOM   1687  C   SER A 117     -14.693  -0.447  20.263  1.00  0.00           C  
ATOM   1688  O   SER A 117     -15.462   0.349  20.856  1.00  0.00           O  
ATOM   1689  CB  SER A 117     -12.164  -0.627  21.095  1.00  0.00           C  
ATOM   1690  OG  SER A 117     -11.227  -1.557  21.604  1.00  0.00           O  
ATOM   1691  H   SER A 117     -12.423  -2.764  19.970  1.00  0.00           H  
ATOM   1692  HA  SER A 117     -14.002  -1.376  21.999  1.00  0.00           H  
ATOM   1693  HB3 SER A 117     -12.209   0.251  21.739  1.00  0.00           H  
ATOM   1694  HB2 SER A 117     -11.890  -0.314  20.088  1.00  0.00           H  
ATOM   1695  HG  SER A 117     -11.034  -2.286  21.010  1.00  0.00           H  
ATOM   1696  N   VAL A 118     -14.855  -0.551  18.985  1.00  0.00           N  
ATOM   1697  CA  VAL A 118     -15.946  -0.021  18.185  1.00  0.00           C  
ATOM   1698  C   VAL A 118     -17.330  -0.551  18.545  1.00  0.00           C  
ATOM   1699  O   VAL A 118     -18.202   0.274  18.471  1.00  0.00           O  
ATOM   1700  CB  VAL A 118     -15.620  -0.059  16.621  1.00  0.00           C  
ATOM   1701  CG1 VAL A 118     -16.907  -0.090  15.739  1.00  0.00           C  
ATOM   1702  CG2 VAL A 118     -14.796   1.170  16.244  1.00  0.00           C  
ATOM   1703  H   VAL A 118     -14.091  -1.003  18.503  1.00  0.00           H  
ATOM   1704  HA  VAL A 118     -15.994   1.030  18.471  1.00  0.00           H  
ATOM   1705  HB  VAL A 118     -15.022  -0.933  16.366  1.00  0.00           H  
ATOM   1706 HG11 VAL A 118     -16.666   0.142  14.702  1.00  0.00           H  
ATOM   1707 HG12 VAL A 118     -17.436  -1.043  15.753  1.00  0.00           H  
ATOM   1708 HG13 VAL A 118     -17.612   0.683  16.045  1.00  0.00           H  
ATOM   1709 HG21 VAL A 118     -13.815   0.989  16.683  1.00  0.00           H  
ATOM   1710 HG22 VAL A 118     -14.579   1.184  15.176  1.00  0.00           H  
ATOM   1711 HG23 VAL A 118     -15.235   2.101  16.602  1.00  0.00           H  
ATOM   1712  N   LEU A 119     -17.433  -1.791  19.122  1.00  0.00           N  
ATOM   1713  CA  LEU A 119     -18.792  -2.277  19.465  1.00  0.00           C  
ATOM   1714  C   LEU A 119     -19.306  -1.624  20.782  1.00  0.00           C  
ATOM   1715  O   LEU A 119     -20.496  -1.655  21.030  1.00  0.00           O  
ATOM   1716  CB  LEU A 119     -18.828  -3.813  19.403  1.00  0.00           C  
ATOM   1717  CG  LEU A 119     -20.277  -4.246  19.136  1.00  0.00           C  
ATOM   1718  CD1 LEU A 119     -20.709  -3.883  17.695  1.00  0.00           C  
ATOM   1719  CD2 LEU A 119     -20.655  -5.689  19.460  1.00  0.00           C  
ATOM   1720  H   LEU A 119     -16.597  -2.357  19.081  1.00  0.00           H  
ATOM   1721  HA  LEU A 119     -19.461  -1.883  18.700  1.00  0.00           H  
ATOM   1722  HB3 LEU A 119     -18.547  -4.129  20.408  1.00  0.00           H  
ATOM   1723  HB2 LEU A 119     -18.093  -4.250  18.727  1.00  0.00           H  
ATOM   1724  HG  LEU A 119     -20.851  -3.576  19.776  1.00  0.00           H  
ATOM   1725 HD11 LEU A 119     -21.579  -3.257  17.492  1.00  0.00           H  
ATOM   1726 HD12 LEU A 119     -19.962  -3.291  17.166  1.00  0.00           H  
ATOM   1727 HD13 LEU A 119     -20.790  -4.736  17.021  1.00  0.00           H  
ATOM   1728 HD21 LEU A 119     -19.912  -6.001  20.194  1.00  0.00           H  
ATOM   1729 HD22 LEU A 119     -21.654  -5.787  19.885  1.00  0.00           H  
ATOM   1730 HD23 LEU A 119     -20.624  -6.467  18.697  1.00  0.00           H  
ATOM   1731  N   ASP A 120     -18.439  -0.966  21.602  1.00  0.00           N  
ATOM   1732  CA  ASP A 120     -18.845  -0.193  22.740  1.00  0.00           C  
ATOM   1733  C   ASP A 120     -19.379   1.141  22.212  1.00  0.00           C  
ATOM   1734  O   ASP A 120     -20.360   1.557  22.777  1.00  0.00           O  
ATOM   1735  CB  ASP A 120     -17.660   0.098  23.743  1.00  0.00           C  
ATOM   1736  CG  ASP A 120     -16.831  -1.037  24.466  1.00  0.00           C  
ATOM   1737  OD1 ASP A 120     -15.871  -0.631  25.153  1.00  0.00           O  
ATOM   1738  OD2 ASP A 120     -17.268  -2.170  24.560  1.00  0.00           O1-
ATOM   1739  H   ASP A 120     -17.472  -1.041  21.318  1.00  0.00           H  
ATOM   1740  HA  ASP A 120     -19.660  -0.672  23.283  1.00  0.00           H  
ATOM   1741  HB3 ASP A 120     -17.970   0.825  24.494  1.00  0.00           H  
ATOM   1742  HB2 ASP A 120     -16.947   0.674  23.152  1.00  0.00           H  
ATOM   1743  N   VAL A 121     -18.807   1.725  21.122  1.00  0.00           N  
ATOM   1744  CA  VAL A 121     -19.196   3.023  20.576  1.00  0.00           C  
ATOM   1745  C   VAL A 121     -20.577   2.968  19.868  1.00  0.00           C  
ATOM   1746  O   VAL A 121     -21.330   3.888  19.851  1.00  0.00           O  
ATOM   1747  CB  VAL A 121     -18.128   3.630  19.613  1.00  0.00           C  
ATOM   1748  CG1 VAL A 121     -18.489   5.013  19.154  1.00  0.00           C  
ATOM   1749  CG2 VAL A 121     -16.685   3.738  20.309  1.00  0.00           C  
ATOM   1750  H   VAL A 121     -17.960   1.363  20.708  1.00  0.00           H  
ATOM   1751  HA  VAL A 121     -19.153   3.731  21.404  1.00  0.00           H  
ATOM   1752  HB  VAL A 121     -17.984   3.001  18.735  1.00  0.00           H  
ATOM   1753 HG11 VAL A 121     -18.460   5.545  20.105  1.00  0.00           H  
ATOM   1754 HG12 VAL A 121     -17.695   5.366  18.496  1.00  0.00           H  
ATOM   1755 HG13 VAL A 121     -19.457   5.113  18.662  1.00  0.00           H  
ATOM   1756 HG21 VAL A 121     -16.311   2.742  20.547  1.00  0.00           H  
ATOM   1757 HG22 VAL A 121     -15.901   4.001  19.599  1.00  0.00           H  
ATOM   1758 HG23 VAL A 121     -16.698   4.382  21.189  1.00  0.00           H  
ATOM   1759  N   VAL A 122     -20.926   1.750  19.388  1.00  0.00           N  
ATOM   1760  CA  VAL A 122     -22.195   1.439  18.751  1.00  0.00           C  
ATOM   1761  C   VAL A 122     -23.329   1.339  19.756  1.00  0.00           C  
ATOM   1762  O   VAL A 122     -24.408   1.911  19.547  1.00  0.00           O  
ATOM   1763  CB  VAL A 122     -22.125   0.100  17.975  1.00  0.00           C  
ATOM   1764  CG1 VAL A 122     -23.465  -0.462  17.511  1.00  0.00           C  
ATOM   1765  CG2 VAL A 122     -21.033   0.141  16.851  1.00  0.00           C  
ATOM   1766  H   VAL A 122     -20.191   1.057  19.397  1.00  0.00           H  
ATOM   1767  HA  VAL A 122     -22.348   2.272  18.065  1.00  0.00           H  
ATOM   1768  HB  VAL A 122     -21.781  -0.687  18.645  1.00  0.00           H  
ATOM   1769 HG11 VAL A 122     -23.275  -1.077  16.631  1.00  0.00           H  
ATOM   1770 HG12 VAL A 122     -24.001  -0.975  18.309  1.00  0.00           H  
ATOM   1771 HG13 VAL A 122     -24.164   0.344  17.284  1.00  0.00           H  
ATOM   1772 HG21 VAL A 122     -20.206  -0.489  17.176  1.00  0.00           H  
ATOM   1773 HG22 VAL A 122     -21.223  -0.126  15.811  1.00  0.00           H  
ATOM   1774 HG23 VAL A 122     -20.864   1.194  16.626  1.00  0.00           H  
ATOM   1775  N   ARG A 123     -23.099   0.804  20.950  1.00  0.00           N  
ATOM   1776  CA  ARG A 123     -24.027   0.844  22.061  1.00  0.00           C  
ATOM   1777  C   ARG A 123     -24.158   2.322  22.528  1.00  0.00           C  
ATOM   1778  O   ARG A 123     -25.303   2.700  22.850  1.00  0.00           O  
ATOM   1779  CB  ARG A 123     -23.629  -0.136  23.172  1.00  0.00           C  
ATOM   1780  CG  ARG A 123     -23.424  -1.666  22.842  1.00  0.00           C  
ATOM   1781  CD  ARG A 123     -22.726  -2.475  23.966  1.00  0.00           C  
ATOM   1782  NE  ARG A 123     -22.307  -3.772  23.404  1.00  0.00           N  
ATOM   1783  CZ  ARG A 123     -21.113  -4.286  23.549  1.00  0.00           C  
ATOM   1784  NH1 ARG A 123     -20.048  -3.628  24.053  1.00  0.00           N  
ATOM   1785  NH2 ARG A 123     -20.819  -5.442  22.941  1.00  0.00           N1+
ATOM   1786  H   ARG A 123     -22.226   0.317  21.094  1.00  0.00           H  
ATOM   1787  HA  ARG A 123     -24.965   0.468  21.654  1.00  0.00           H  
ATOM   1788  HB3 ARG A 123     -24.436  -0.071  23.903  1.00  0.00           H  
ATOM   1789  HB2 ARG A 123     -22.770   0.290  23.690  1.00  0.00           H  
ATOM   1790  HG3 ARG A 123     -22.854  -1.711  21.914  1.00  0.00           H  
ATOM   1791  HG2 ARG A 123     -24.388  -2.162  22.730  1.00  0.00           H  
ATOM   1792  HD3 ARG A 123     -23.364  -2.639  24.835  1.00  0.00           H  
ATOM   1793  HD2 ARG A 123     -21.930  -1.867  24.398  1.00  0.00           H  
ATOM   1794  HE  ARG A 123     -22.979  -4.437  23.047  1.00  0.00           H  
ATOM   1795 HH12 ARG A 123     -19.121  -4.007  23.925  1.00  0.00           H  
ATOM   1796 HH11 ARG A 123     -20.105  -2.834  24.675  1.00  0.00           H  
ATOM   1797 HH22 ARG A 123     -19.929  -5.852  22.698  1.00  0.00           H  
ATOM   1798 HH21 ARG A 123     -21.666  -5.963  22.764  1.00  0.00           H  
ATOM   1799  N   LYS A 124     -23.073   3.075  22.566  1.00  0.00           N  
ATOM   1800  CA  LYS A 124     -23.208   4.517  22.940  1.00  0.00           C  
ATOM   1801  C   LYS A 124     -24.045   5.335  21.942  1.00  0.00           C  
ATOM   1802  O   LYS A 124     -24.910   6.145  22.401  1.00  0.00           O  
ATOM   1803  CB  LYS A 124     -21.796   5.112  23.202  1.00  0.00           C  
ATOM   1804  CG  LYS A 124     -21.198   4.306  24.414  1.00  0.00           C  
ATOM   1805  CD  LYS A 124     -19.717   4.526  24.576  1.00  0.00           C  
ATOM   1806  CE  LYS A 124     -18.919   3.638  25.523  1.00  0.00           C  
ATOM   1807  NZ  LYS A 124     -17.708   4.282  26.027  1.00  0.00           N1+
ATOM   1808  H   LYS A 124     -22.160   2.793  22.239  1.00  0.00           H  
ATOM   1809  HA  LYS A 124     -23.767   4.563  23.874  1.00  0.00           H  
ATOM   1810  HB3 LYS A 124     -21.868   6.176  23.424  1.00  0.00           H  
ATOM   1811  HB2 LYS A 124     -21.108   5.120  22.357  1.00  0.00           H  
ATOM   1812  HG3 LYS A 124     -21.387   3.258  24.179  1.00  0.00           H  
ATOM   1813  HG2 LYS A 124     -21.762   4.427  25.339  1.00  0.00           H  
ATOM   1814  HD3 LYS A 124     -19.589   5.570  24.864  1.00  0.00           H  
ATOM   1815  HD2 LYS A 124     -19.214   4.521  23.609  1.00  0.00           H  
ATOM   1816  HE3 LYS A 124     -18.630   2.649  25.168  1.00  0.00           H  
ATOM   1817  HE2 LYS A 124     -19.615   3.326  26.302  1.00  0.00           H  
ATOM   1818  HZ1 LYS A 124     -17.785   5.105  26.607  1.00  0.00           H  
ATOM   1819  HZ2 LYS A 124     -17.318   3.565  26.622  1.00  0.00           H  
ATOM   1820  HZ3 LYS A 124     -17.092   4.673  25.328  1.00  0.00           H  
ATOM   1821  N   GLU A 125     -23.955   5.036  20.588  1.00  0.00           N  
ATOM   1822  CA  GLU A 125     -24.907   5.537  19.587  1.00  0.00           C  
ATOM   1823  C   GLU A 125     -26.409   5.250  19.831  1.00  0.00           C  
ATOM   1824  O   GLU A 125     -27.254   6.081  19.502  1.00  0.00           O  
ATOM   1825  CB  GLU A 125     -24.452   5.250  18.176  1.00  0.00           C  
ATOM   1826  CG  GLU A 125     -23.052   5.942  17.782  1.00  0.00           C  
ATOM   1827  CD  GLU A 125     -22.973   7.428  17.798  1.00  0.00           C  
ATOM   1828  OE1 GLU A 125     -21.845   7.938  17.982  1.00  0.00           O  
ATOM   1829  OE2 GLU A 125     -23.983   8.110  17.561  1.00  0.00           O1-
ATOM   1830  H   GLU A 125     -23.226   4.424  20.250  1.00  0.00           H  
ATOM   1831  HA  GLU A 125     -24.849   6.625  19.628  1.00  0.00           H  
ATOM   1832  HB3 GLU A 125     -25.165   5.602  17.431  1.00  0.00           H  
ATOM   1833  HB2 GLU A 125     -24.430   4.161  18.160  1.00  0.00           H  
ATOM   1834  HG3 GLU A 125     -22.822   5.562  16.787  1.00  0.00           H  
ATOM   1835  HG2 GLU A 125     -22.305   5.471  18.420  1.00  0.00           H  
ATOM   1836  N   SER A 126     -26.650   4.011  20.297  1.00  0.00           N  
ATOM   1837  CA  SER A 126     -27.990   3.486  20.347  1.00  0.00           C  
ATOM   1838  C   SER A 126     -28.916   4.306  21.329  1.00  0.00           C  
ATOM   1839  O   SER A 126     -30.109   4.314  21.053  1.00  0.00           O  
ATOM   1840  CB  SER A 126     -28.025   1.975  20.715  1.00  0.00           C  
ATOM   1841  OG  SER A 126     -29.333   1.435  20.580  1.00  0.00           O  
ATOM   1842  H   SER A 126     -25.978   3.301  20.551  1.00  0.00           H  
ATOM   1843  HA  SER A 126     -28.338   3.647  19.327  1.00  0.00           H  
ATOM   1844  HB3 SER A 126     -27.810   1.894  21.780  1.00  0.00           H  
ATOM   1845  HB2 SER A 126     -27.333   1.341  20.159  1.00  0.00           H  
ATOM   1846  HG  SER A 126     -29.671   1.416  21.478  1.00  0.00           H  
ATOM   1847  N   GLU A 127     -28.303   4.937  22.356  1.00  0.00           N  
ATOM   1848  CA  GLU A 127     -28.958   5.667  23.412  1.00  0.00           C  
ATOM   1849  C   GLU A 127     -29.536   7.043  23.081  1.00  0.00           C  
ATOM   1850  O   GLU A 127     -30.433   7.489  23.776  1.00  0.00           O  
ATOM   1851  CB  GLU A 127     -27.953   5.879  24.569  1.00  0.00           C  
ATOM   1852  CG  GLU A 127     -27.489   4.510  25.144  1.00  0.00           C  
ATOM   1853  CD  GLU A 127     -26.496   4.629  26.311  1.00  0.00           C  
ATOM   1854  OE1 GLU A 127     -26.126   3.595  26.809  1.00  0.00           O  
ATOM   1855  OE2 GLU A 127     -26.248   5.804  26.748  1.00  0.00           O1-
ATOM   1856  H   GLU A 127     -27.306   4.970  22.515  1.00  0.00           H  
ATOM   1857  HA  GLU A 127     -29.787   5.113  23.852  1.00  0.00           H  
ATOM   1858  HB3 GLU A 127     -28.351   6.468  25.396  1.00  0.00           H  
ATOM   1859  HB2 GLU A 127     -27.088   6.366  24.121  1.00  0.00           H  
ATOM   1860  HG3 GLU A 127     -27.011   3.847  24.423  1.00  0.00           H  
ATOM   1861  HG2 GLU A 127     -28.394   4.012  25.492  1.00  0.00           H  
ATOM   1862  N   SER A 128     -29.035   7.652  22.048  1.00  0.00           N  
ATOM   1863  CA  SER A 128     -29.509   8.954  21.519  1.00  0.00           C  
ATOM   1864  C   SER A 128     -30.188   8.788  20.144  1.00  0.00           C  
ATOM   1865  O   SER A 128     -29.996   9.566  19.199  1.00  0.00           O  
ATOM   1866  CB  SER A 128     -28.254   9.865  21.564  1.00  0.00           C  
ATOM   1867  OG  SER A 128     -27.068   9.255  21.024  1.00  0.00           O  
ATOM   1868  H   SER A 128     -28.473   7.194  21.345  1.00  0.00           H  
ATOM   1869  HA  SER A 128     -30.154   9.466  22.233  1.00  0.00           H  
ATOM   1870  HB3 SER A 128     -28.047  10.215  22.575  1.00  0.00           H  
ATOM   1871  HB2 SER A 128     -28.450  10.820  21.077  1.00  0.00           H  
ATOM   1872  HG  SER A 128     -27.100   9.298  20.066  1.00  0.00           H  
ATOM   1873  N   CYS A 129     -31.049   7.753  20.162  1.00  0.00           N  
ATOM   1874  CA  CYS A 129     -31.945   7.334  19.091  1.00  0.00           C  
ATOM   1875  C   CYS A 129     -33.242   6.779  19.544  1.00  0.00           C  
ATOM   1876  O   CYS A 129     -33.307   6.169  20.611  1.00  0.00           O  
ATOM   1877  CB  CYS A 129     -31.271   6.257  18.178  1.00  0.00           C  
ATOM   1878  SG  CYS A 129     -29.716   6.806  17.548  1.00  0.00           S  
ATOM   1879  H   CYS A 129     -31.150   7.112  20.936  1.00  0.00           H  
ATOM   1880  HA  CYS A 129     -32.161   8.191  18.453  1.00  0.00           H  
ATOM   1881  HB3 CYS A 129     -31.841   5.954  17.300  1.00  0.00           H  
ATOM   1882  HB2 CYS A 129     -31.042   5.340  18.722  1.00  0.00           H  
ATOM   1883  HG  CYS A 129     -28.877   6.456  18.526  1.00  0.00           H  
ATOM   1884  N   ASP A 130     -34.303   6.929  18.782  1.00  0.00           N  
ATOM   1885  CA  ASP A 130     -35.575   6.285  19.102  1.00  0.00           C  
ATOM   1886  C   ASP A 130     -35.453   4.837  18.566  1.00  0.00           C  
ATOM   1887  O   ASP A 130     -36.169   3.976  19.077  1.00  0.00           O  
ATOM   1888  CB  ASP A 130     -36.843   7.050  18.535  1.00  0.00           C  
ATOM   1889  CG  ASP A 130     -37.208   8.405  19.179  1.00  0.00           C  
ATOM   1890  OD1 ASP A 130     -38.041   9.011  18.478  1.00  0.00           O  
ATOM   1891  OD2 ASP A 130     -36.916   8.571  20.408  1.00  0.00           O1-
ATOM   1892  H   ASP A 130     -34.257   7.421  17.902  1.00  0.00           H  
ATOM   1893  HA  ASP A 130     -35.773   6.123  20.161  1.00  0.00           H  
ATOM   1894  HB3 ASP A 130     -37.714   6.476  18.850  1.00  0.00           H  
ATOM   1895  HB2 ASP A 130     -36.755   7.085  17.449  1.00  0.00           H  
ATOM   1896  N   CYS A 131     -34.691   4.535  17.520  1.00  0.00           N  
ATOM   1897  CA  CYS A 131     -34.387   3.281  16.958  1.00  0.00           C  
ATOM   1898  C   CYS A 131     -33.232   3.497  16.032  1.00  0.00           C  
ATOM   1899  O   CYS A 131     -33.383   4.091  14.988  1.00  0.00           O  
ATOM   1900  CB  CYS A 131     -35.562   2.591  16.173  1.00  0.00           C  
ATOM   1901  SG  CYS A 131     -35.408   0.811  15.836  1.00  0.00           S  
ATOM   1902  H   CYS A 131     -34.259   5.236  16.935  1.00  0.00           H  
ATOM   1903  HA  CYS A 131     -33.909   2.658  17.714  1.00  0.00           H  
ATOM   1904  HB3 CYS A 131     -35.723   3.190  15.277  1.00  0.00           H  
ATOM   1905  HB2 CYS A 131     -36.544   2.650  16.643  1.00  0.00           H  
ATOM   1906  HG  CYS A 131     -36.740   0.781  15.740  1.00  0.00           H  
ATOM   1907  N   LEU A 132     -32.013   3.178  16.432  1.00  0.00           N  
ATOM   1908  CA  LEU A 132     -30.805   3.050  15.606  1.00  0.00           C  
ATOM   1909  C   LEU A 132     -31.049   1.829  14.673  1.00  0.00           C  
ATOM   1910  O   LEU A 132     -30.798   0.725  15.080  1.00  0.00           O  
ATOM   1911  CB  LEU A 132     -29.611   3.026  16.539  1.00  0.00           C  
ATOM   1912  CG  LEU A 132     -28.252   3.069  15.762  1.00  0.00           C  
ATOM   1913  CD1 LEU A 132     -28.163   4.210  14.822  1.00  0.00           C  
ATOM   1914  CD2 LEU A 132     -27.047   2.903  16.686  1.00  0.00           C  
ATOM   1915  H   LEU A 132     -31.998   2.714  17.329  1.00  0.00           H  
ATOM   1916  HA  LEU A 132     -30.766   3.879  14.899  1.00  0.00           H  
ATOM   1917  HB3 LEU A 132     -29.629   2.081  17.083  1.00  0.00           H  
ATOM   1918  HB2 LEU A 132     -29.701   3.783  17.317  1.00  0.00           H  
ATOM   1919  HG  LEU A 132     -28.176   2.177  15.140  1.00  0.00           H  
ATOM   1920 HD11 LEU A 132     -27.193   4.701  14.904  1.00  0.00           H  
ATOM   1921 HD12 LEU A 132     -28.193   3.828  13.801  1.00  0.00           H  
ATOM   1922 HD13 LEU A 132     -28.998   4.910  14.847  1.00  0.00           H  
ATOM   1923 HD21 LEU A 132     -26.909   1.973  17.238  1.00  0.00           H  
ATOM   1924 HD22 LEU A 132     -26.096   3.046  16.172  1.00  0.00           H  
ATOM   1925 HD23 LEU A 132     -26.976   3.608  17.514  1.00  0.00           H  
ATOM   1926  N   GLN A 133     -31.626   2.034  13.531  1.00  0.00           N  
ATOM   1927  CA  GLN A 133     -32.404   1.047  12.750  1.00  0.00           C  
ATOM   1928  C   GLN A 133     -31.607   0.422  11.561  1.00  0.00           C  
ATOM   1929  O   GLN A 133     -31.996  -0.660  11.103  1.00  0.00           O  
ATOM   1930  CB  GLN A 133     -33.779   1.621  12.271  1.00  0.00           C  
ATOM   1931  CG  GLN A 133     -34.823   0.584  11.952  1.00  0.00           C  
ATOM   1932  CD  GLN A 133     -36.191   1.030  11.380  1.00  0.00           C  
ATOM   1933  OE1 GLN A 133     -36.459   2.114  11.040  1.00  0.00           O  
ATOM   1934  NE2 GLN A 133     -37.117   0.103  11.383  1.00  0.00           N  
ATOM   1935  H   GLN A 133     -31.805   3.000  13.298  1.00  0.00           H  
ATOM   1936  HA  GLN A 133     -32.653   0.187  13.373  1.00  0.00           H  
ATOM   1937  HB3 GLN A 133     -33.623   2.277  11.414  1.00  0.00           H  
ATOM   1938  HB2 GLN A 133     -34.219   2.300  13.001  1.00  0.00           H  
ATOM   1939  HG3 GLN A 133     -35.137  -0.019  12.804  1.00  0.00           H  
ATOM   1940  HG2 GLN A 133     -34.346  -0.110  11.259  1.00  0.00           H  
ATOM   1941 HE22 GLN A 133     -37.958   0.287  10.856  1.00  0.00           H  
ATOM   1942 HE21 GLN A 133     -36.851  -0.871  11.425  1.00  0.00           H  
ATOM   1943  N   GLY A 134     -30.526   1.080  11.121  1.00  0.00           N  
ATOM   1944  CA  GLY A 134     -29.585   0.560  10.079  1.00  0.00           C  
ATOM   1945  C   GLY A 134     -28.079   1.004  10.343  1.00  0.00           C  
ATOM   1946  O   GLY A 134     -27.917   1.977  11.080  1.00  0.00           O  
ATOM   1947  H   GLY A 134     -30.123   1.848  11.639  1.00  0.00           H  
ATOM   1948  HA3 GLY A 134     -29.848   1.044   9.139  1.00  0.00           H  
ATOM   1949  HA2 GLY A 134     -29.789  -0.504   9.963  1.00  0.00           H  
ATOM   1950  N   PHE A 135     -27.201   0.337   9.606  1.00  0.00           N  
ATOM   1951  CA  PHE A 135     -25.783   0.523   9.580  1.00  0.00           C  
ATOM   1952  C   PHE A 135     -25.402   0.864   8.139  1.00  0.00           C  
ATOM   1953  O   PHE A 135     -26.102   0.443   7.300  1.00  0.00           O  
ATOM   1954  CB  PHE A 135     -24.945  -0.646  10.136  1.00  0.00           C  
ATOM   1955  CG  PHE A 135     -25.047  -0.745  11.673  1.00  0.00           C  
ATOM   1956  CD1 PHE A 135     -26.173  -1.365  12.206  1.00  0.00           C  
ATOM   1957  CD2 PHE A 135     -24.136  -0.137  12.524  1.00  0.00           C  
ATOM   1958  CE1 PHE A 135     -26.248  -1.484  13.595  1.00  0.00           C  
ATOM   1959  CE2 PHE A 135     -24.275  -0.244  13.893  1.00  0.00           C  
ATOM   1960  CZ  PHE A 135     -25.357  -0.856  14.417  1.00  0.00           C  
ATOM   1961  H   PHE A 135     -27.538  -0.219   8.833  1.00  0.00           H  
ATOM   1962  HA  PHE A 135     -25.610   1.469  10.094  1.00  0.00           H  
ATOM   1963  HB3 PHE A 135     -23.894  -0.594   9.855  1.00  0.00           H  
ATOM   1964  HB2 PHE A 135     -25.418  -1.534   9.717  1.00  0.00           H  
ATOM   1965  HD1 PHE A 135     -26.974  -1.792  11.620  1.00  0.00           H  
ATOM   1966  HD2 PHE A 135     -23.273   0.363  12.110  1.00  0.00           H  
ATOM   1967  HE1 PHE A 135     -27.057  -2.103  13.951  1.00  0.00           H  
ATOM   1968  HE2 PHE A 135     -23.484   0.251  14.437  1.00  0.00           H  
ATOM   1969  HZ  PHE A 135     -25.554  -0.748  15.473  1.00  0.00           H  
ATOM   1970  N   GLN A 136     -24.286   1.556   7.935  1.00  0.00           N  
ATOM   1971  CA  GLN A 136     -23.866   1.985   6.598  1.00  0.00           C  
ATOM   1972  C   GLN A 136     -22.323   2.073   6.442  1.00  0.00           C  
ATOM   1973  O   GLN A 136     -21.685   3.120   6.734  1.00  0.00           O  
ATOM   1974  CB  GLN A 136     -24.582   3.269   6.148  1.00  0.00           C  
ATOM   1975  CG  GLN A 136     -24.343   3.744   4.717  1.00  0.00           C  
ATOM   1976  CD  GLN A 136     -25.482   4.627   4.188  1.00  0.00           C  
ATOM   1977  OE1 GLN A 136     -26.433   4.062   3.596  1.00  0.00           O  
ATOM   1978  NE2 GLN A 136     -25.471   5.932   4.404  1.00  0.00           N  
ATOM   1979  H   GLN A 136     -23.955   2.031   8.762  1.00  0.00           H  
ATOM   1980  HA  GLN A 136     -24.093   1.116   5.980  1.00  0.00           H  
ATOM   1981  HB3 GLN A 136     -24.292   4.113   6.773  1.00  0.00           H  
ATOM   1982  HB2 GLN A 136     -25.641   3.094   6.340  1.00  0.00           H  
ATOM   1983  HG3 GLN A 136     -24.290   2.860   4.082  1.00  0.00           H  
ATOM   1984  HG2 GLN A 136     -23.405   4.266   4.532  1.00  0.00           H  
ATOM   1985 HE22 GLN A 136     -26.297   6.476   4.200  1.00  0.00           H  
ATOM   1986 HE21 GLN A 136     -24.702   6.406   4.856  1.00  0.00           H  
ATOM   1987  N   LEU A 137     -21.732   0.885   6.097  1.00  0.00           N  
ATOM   1988  CA  LEU A 137     -20.354   0.660   5.788  1.00  0.00           C  
ATOM   1989  C   LEU A 137     -19.884   1.504   4.630  1.00  0.00           C  
ATOM   1990  O   LEU A 137     -20.573   1.694   3.617  1.00  0.00           O  
ATOM   1991  CB  LEU A 137     -20.098  -0.926   5.838  1.00  0.00           C  
ATOM   1992  CG  LEU A 137     -18.539  -1.208   5.662  1.00  0.00           C  
ATOM   1993  CD1 LEU A 137     -17.624  -0.686   6.783  1.00  0.00           C  
ATOM   1994  CD2 LEU A 137     -18.382  -2.738   5.515  1.00  0.00           C  
ATOM   1995  H   LEU A 137     -22.365   0.198   5.713  1.00  0.00           H  
ATOM   1996  HA  LEU A 137     -19.843   1.117   6.636  1.00  0.00           H  
ATOM   1997  HB3 LEU A 137     -20.827  -1.405   5.184  1.00  0.00           H  
ATOM   1998  HB2 LEU A 137     -20.385  -1.145   6.867  1.00  0.00           H  
ATOM   1999  HG  LEU A 137     -18.159  -0.723   4.763  1.00  0.00           H  
ATOM   2000 HD11 LEU A 137     -18.094  -0.872   7.749  1.00  0.00           H  
ATOM   2001 HD12 LEU A 137     -16.677  -1.217   6.683  1.00  0.00           H  
ATOM   2002 HD13 LEU A 137     -17.511   0.396   6.723  1.00  0.00           H  
ATOM   2003 HD21 LEU A 137     -19.264  -3.263   5.149  1.00  0.00           H  
ATOM   2004 HD22 LEU A 137     -17.535  -3.019   4.889  1.00  0.00           H  
ATOM   2005 HD23 LEU A 137     -18.125  -3.145   6.493  1.00  0.00           H  
ATOM   2006  N   THR A 138     -18.683   2.092   4.840  1.00  0.00           N  
ATOM   2007  CA  THR A 138     -17.816   2.680   3.873  1.00  0.00           C  
ATOM   2008  C   THR A 138     -16.419   2.139   3.950  1.00  0.00           C  
ATOM   2009  O   THR A 138     -15.878   2.294   5.030  1.00  0.00           O  
ATOM   2010  CB  THR A 138     -17.891   4.258   4.050  1.00  0.00           C  
ATOM   2011  OG1 THR A 138     -19.222   4.594   4.108  1.00  0.00           O  
ATOM   2012  CG2 THR A 138     -17.311   4.999   2.873  1.00  0.00           C  
ATOM   2013  H   THR A 138     -18.345   2.023   5.789  1.00  0.00           H  
ATOM   2014  HA  THR A 138     -18.141   2.401   2.870  1.00  0.00           H  
ATOM   2015  HB  THR A 138     -17.399   4.635   4.947  1.00  0.00           H  
ATOM   2016  HG1 THR A 138     -19.678   4.056   4.759  1.00  0.00           H  
ATOM   2017 HG21 THR A 138     -17.377   6.071   3.064  1.00  0.00           H  
ATOM   2018 HG22 THR A 138     -16.237   4.868   2.739  1.00  0.00           H  
ATOM   2019 HG23 THR A 138     -17.887   4.823   1.965  1.00  0.00           H  
ATOM   2020  N   HIS A 139     -15.862   1.533   2.907  1.00  0.00           N  
ATOM   2021  CA  HIS A 139     -14.586   0.799   3.051  1.00  0.00           C  
ATOM   2022  C   HIS A 139     -13.834   0.475   1.682  1.00  0.00           C  
ATOM   2023  O   HIS A 139     -14.555   0.544   0.638  1.00  0.00           O  
ATOM   2024  CB  HIS A 139     -14.815  -0.480   3.893  1.00  0.00           C  
ATOM   2025  CG  HIS A 139     -15.353  -1.720   3.189  1.00  0.00           C  
ATOM   2026  ND1 HIS A 139     -14.725  -2.903   3.174  1.00  0.00           N  
ATOM   2027  CD2 HIS A 139     -16.553  -2.005   2.532  1.00  0.00           C  
ATOM   2028  CE1 HIS A 139     -15.250  -3.809   2.422  1.00  0.00           C  
ATOM   2029  NE2 HIS A 139     -16.441  -3.314   1.985  1.00  0.00           N  
ATOM   2030  H   HIS A 139     -16.400   1.201   2.119  1.00  0.00           H  
ATOM   2031  HA  HIS A 139     -13.800   1.337   3.581  1.00  0.00           H  
ATOM   2032  HB3 HIS A 139     -15.531  -0.300   4.695  1.00  0.00           H  
ATOM   2033  HB2 HIS A 139     -13.867  -0.627   4.410  1.00  0.00           H  
ATOM   2034  HD2 HIS A 139     -17.417  -1.374   2.386  1.00  0.00           H  
ATOM   2035  HE1 HIS A 139     -14.941  -4.824   2.218  1.00  0.00           H  
ATOM   2036  HD1 HIS A 139     -13.835  -3.037   3.631  1.00  0.00           H  
ATOM   2037  N   SER A 140     -12.632  -0.044   1.755  1.00  0.00           N  
ATOM   2038  CA  SER A 140     -11.867  -0.669   0.674  1.00  0.00           C  
ATOM   2039  C   SER A 140     -11.929  -2.187   0.714  1.00  0.00           C  
ATOM   2040  O   SER A 140     -11.643  -2.862   1.628  1.00  0.00           O  
ATOM   2041  CB  SER A 140     -10.419  -0.193   0.885  1.00  0.00           C  
ATOM   2042  OG  SER A 140     -10.120  -0.186   2.328  1.00  0.00           O  
ATOM   2043  H   SER A 140     -12.009   0.000   2.549  1.00  0.00           H  
ATOM   2044  HA  SER A 140     -12.144  -0.314  -0.318  1.00  0.00           H  
ATOM   2045  HB3 SER A 140     -10.172   0.825   0.585  1.00  0.00           H  
ATOM   2046  HB2 SER A 140      -9.649  -0.783   0.387  1.00  0.00           H  
ATOM   2047  HG  SER A 140      -9.414   0.402   2.606  1.00  0.00           H  
ATOM   2048  N   LEU A 141     -12.296  -2.797  -0.391  1.00  0.00           N  
ATOM   2049  CA  LEU A 141     -12.450  -4.256  -0.643  1.00  0.00           C  
ATOM   2050  C   LEU A 141     -11.048  -4.845  -0.764  1.00  0.00           C  
ATOM   2051  O   LEU A 141     -10.758  -5.753  -0.017  1.00  0.00           O  
ATOM   2052  CB  LEU A 141     -13.401  -4.528  -1.867  1.00  0.00           C  
ATOM   2053  CG  LEU A 141     -13.978  -5.904  -1.981  1.00  0.00           C  
ATOM   2054  CD1 LEU A 141     -15.083  -6.281  -0.985  1.00  0.00           C  
ATOM   2055  CD2 LEU A 141     -14.583  -6.113  -3.376  1.00  0.00           C  
ATOM   2056  H   LEU A 141     -12.586  -2.293  -1.217  1.00  0.00           H  
ATOM   2057  HA  LEU A 141     -12.971  -4.603   0.249  1.00  0.00           H  
ATOM   2058  HB3 LEU A 141     -12.907  -4.350  -2.823  1.00  0.00           H  
ATOM   2059  HB2 LEU A 141     -14.136  -3.723  -1.861  1.00  0.00           H  
ATOM   2060  HG  LEU A 141     -13.117  -6.569  -1.912  1.00  0.00           H  
ATOM   2061 HD11 LEU A 141     -16.034  -5.881  -1.336  1.00  0.00           H  
ATOM   2062 HD12 LEU A 141     -15.103  -7.357  -0.814  1.00  0.00           H  
ATOM   2063 HD13 LEU A 141     -14.903  -5.642  -0.120  1.00  0.00           H  
ATOM   2064 HD21 LEU A 141     -13.750  -5.922  -4.052  1.00  0.00           H  
ATOM   2065 HD22 LEU A 141     -14.922  -7.137  -3.531  1.00  0.00           H  
ATOM   2066 HD23 LEU A 141     -15.406  -5.453  -3.651  1.00  0.00           H  
ATOM   2067  N   GLY A 142     -10.147  -4.274  -1.682  1.00  0.00           N  
ATOM   2068  CA  GLY A 142      -8.756  -4.535  -1.903  1.00  0.00           C  
ATOM   2069  C   GLY A 142      -7.904  -3.684  -0.923  1.00  0.00           C  
ATOM   2070  O   GLY A 142      -6.812  -3.115  -1.222  1.00  0.00           O  
ATOM   2071  H   GLY A 142     -10.418  -3.370  -2.044  1.00  0.00           H  
ATOM   2072  HA3 GLY A 142      -8.544  -4.207  -2.921  1.00  0.00           H  
ATOM   2073  HA2 GLY A 142      -8.508  -5.580  -1.715  1.00  0.00           H  
ATOM   2074  N   GLY A 143      -8.458  -3.563   0.299  1.00  0.00           N  
ATOM   2075  CA  GLY A 143      -7.851  -2.744   1.395  1.00  0.00           C  
ATOM   2076  C   GLY A 143      -6.892  -3.599   2.182  1.00  0.00           C  
ATOM   2077  O   GLY A 143      -6.899  -4.777   2.075  1.00  0.00           O  
ATOM   2078  H   GLY A 143      -9.328  -4.028   0.514  1.00  0.00           H  
ATOM   2079  HA3 GLY A 143      -8.631  -2.385   2.066  1.00  0.00           H  
ATOM   2080  HA2 GLY A 143      -7.414  -1.832   0.987  1.00  0.00           H  
ATOM   2081  N   GLY A 144      -6.214  -2.935   3.100  1.00  0.00           N  
ATOM   2082  CA  GLY A 144      -5.200  -3.372   4.029  1.00  0.00           C  
ATOM   2083  C   GLY A 144      -5.967  -3.840   5.322  1.00  0.00           C  
ATOM   2084  O   GLY A 144      -5.855  -4.932   5.826  1.00  0.00           O  
ATOM   2085  H   GLY A 144      -6.550  -2.016   3.350  1.00  0.00           H  
ATOM   2086  HA3 GLY A 144      -4.480  -2.596   4.289  1.00  0.00           H  
ATOM   2087  HA2 GLY A 144      -4.691  -4.270   3.677  1.00  0.00           H  
ATOM   2088  N   THR A 145      -6.807  -2.929   5.741  1.00  0.00           N  
ATOM   2089  CA  THR A 145      -7.565  -2.870   6.992  1.00  0.00           C  
ATOM   2090  C   THR A 145      -8.965  -2.664   6.737  1.00  0.00           C  
ATOM   2091  O   THR A 145      -9.734  -3.503   7.238  1.00  0.00           O  
ATOM   2092  CB  THR A 145      -6.979  -1.696   7.792  1.00  0.00           C  
ATOM   2093  OG1 THR A 145      -5.582  -1.660   7.676  1.00  0.00           O  
ATOM   2094  CG2 THR A 145      -7.449  -1.624   9.210  1.00  0.00           C  
ATOM   2095  H   THR A 145      -6.876  -2.045   5.258  1.00  0.00           H  
ATOM   2096  HA  THR A 145      -7.495  -3.798   7.558  1.00  0.00           H  
ATOM   2097  HB  THR A 145      -7.376  -0.776   7.363  1.00  0.00           H  
ATOM   2098  HG1 THR A 145      -5.470  -1.091   6.911  1.00  0.00           H  
ATOM   2099 HG21 THR A 145      -8.521  -1.740   9.374  1.00  0.00           H  
ATOM   2100 HG22 THR A 145      -6.998  -2.382   9.850  1.00  0.00           H  
ATOM   2101 HG23 THR A 145      -7.119  -0.727   9.734  1.00  0.00           H  
ATOM   2102  N   GLY A 146      -9.384  -1.683   5.902  1.00  0.00           N  
ATOM   2103  CA  GLY A 146     -10.742  -1.558   5.462  1.00  0.00           C  
ATOM   2104  C   GLY A 146     -11.358  -2.853   4.899  1.00  0.00           C  
ATOM   2105  O   GLY A 146     -12.555  -3.018   5.092  1.00  0.00           O  
ATOM   2106  H   GLY A 146      -8.706  -1.106   5.426  1.00  0.00           H  
ATOM   2107  HA3 GLY A 146     -10.841  -0.871   4.622  1.00  0.00           H  
ATOM   2108  HA2 GLY A 146     -11.373  -1.153   6.253  1.00  0.00           H  
ATOM   2109  N   SER A 147     -10.568  -3.791   4.325  1.00  0.00           N  
ATOM   2110  CA  SER A 147     -11.069  -5.060   3.887  1.00  0.00           C  
ATOM   2111  C   SER A 147     -11.491  -5.963   5.054  1.00  0.00           C  
ATOM   2112  O   SER A 147     -12.678  -6.265   5.183  1.00  0.00           O  
ATOM   2113  CB  SER A 147      -9.985  -5.630   2.996  1.00  0.00           C  
ATOM   2114  OG  SER A 147      -8.795  -5.774   3.740  1.00  0.00           O  
ATOM   2115  H   SER A 147      -9.574  -3.630   4.242  1.00  0.00           H  
ATOM   2116  HA  SER A 147     -11.892  -5.105   3.174  1.00  0.00           H  
ATOM   2117  HB3 SER A 147      -9.809  -4.945   2.167  1.00  0.00           H  
ATOM   2118  HB2 SER A 147     -10.226  -6.526   2.424  1.00  0.00           H  
ATOM   2119  HG  SER A 147      -8.027  -5.482   3.242  1.00  0.00           H  
ATOM   2120  N   GLY A 148     -10.474  -6.400   5.848  1.00  0.00           N  
ATOM   2121  CA  GLY A 148     -10.689  -7.374   6.867  1.00  0.00           C  
ATOM   2122  C   GLY A 148     -11.563  -6.909   7.972  1.00  0.00           C  
ATOM   2123  O   GLY A 148     -12.658  -7.511   8.258  1.00  0.00           O  
ATOM   2124  H   GLY A 148      -9.535  -6.052   5.714  1.00  0.00           H  
ATOM   2125  HA3 GLY A 148      -9.682  -7.594   7.222  1.00  0.00           H  
ATOM   2126  HA2 GLY A 148     -11.100  -8.302   6.470  1.00  0.00           H  
ATOM   2127  N   MET A 149     -11.244  -5.705   8.460  1.00  0.00           N  
ATOM   2128  CA  MET A 149     -11.965  -4.953   9.499  1.00  0.00           C  
ATOM   2129  C   MET A 149     -13.423  -4.554   9.100  1.00  0.00           C  
ATOM   2130  O   MET A 149     -14.365  -4.843   9.878  1.00  0.00           O  
ATOM   2131  CB  MET A 149     -11.178  -3.689   9.773  1.00  0.00           C  
ATOM   2132  CG  MET A 149     -11.531  -2.897  11.042  1.00  0.00           C  
ATOM   2133  SD  MET A 149     -10.405  -1.548  11.325  1.00  0.00           S  
ATOM   2134  CE  MET A 149      -9.079  -2.439  12.056  1.00  0.00           C  
ATOM   2135  H   MET A 149     -10.456  -5.154   8.154  1.00  0.00           H  
ATOM   2136  HA  MET A 149     -11.998  -5.574  10.394  1.00  0.00           H  
ATOM   2137  HB3 MET A 149     -11.233  -3.030   8.907  1.00  0.00           H  
ATOM   2138  HB2 MET A 149     -10.106  -3.883   9.821  1.00  0.00           H  
ATOM   2139  HG3 MET A 149     -11.482  -3.588  11.884  1.00  0.00           H  
ATOM   2140  HG2 MET A 149     -12.512  -2.441  10.912  1.00  0.00           H  
ATOM   2141  HE1 MET A 149      -8.796  -3.258  11.396  1.00  0.00           H  
ATOM   2142  HE2 MET A 149      -8.128  -1.937  12.238  1.00  0.00           H  
ATOM   2143  HE3 MET A 149      -9.411  -2.812  13.025  1.00  0.00           H  
ATOM   2144  N   GLY A 150     -13.594  -4.082   7.838  1.00  0.00           N  
ATOM   2145  CA  GLY A 150     -14.881  -3.774   7.258  1.00  0.00           C  
ATOM   2146  C   GLY A 150     -15.826  -5.059   7.408  1.00  0.00           C  
ATOM   2147  O   GLY A 150     -16.870  -4.925   8.015  1.00  0.00           O  
ATOM   2148  H   GLY A 150     -12.807  -4.185   7.213  1.00  0.00           H  
ATOM   2149  HA3 GLY A 150     -14.625  -3.614   6.211  1.00  0.00           H  
ATOM   2150  HA2 GLY A 150     -15.310  -2.878   7.708  1.00  0.00           H  
ATOM   2151  N   THR A 151     -15.353  -6.193   6.873  1.00  0.00           N  
ATOM   2152  CA  THR A 151     -16.160  -7.437   6.806  1.00  0.00           C  
ATOM   2153  C   THR A 151     -16.466  -8.026   8.180  1.00  0.00           C  
ATOM   2154  O   THR A 151     -17.443  -8.788   8.409  1.00  0.00           O  
ATOM   2155  CB  THR A 151     -15.462  -8.432   5.857  1.00  0.00           C  
ATOM   2156  OG1 THR A 151     -14.114  -8.683   6.074  1.00  0.00           O  
ATOM   2157  CG2 THR A 151     -15.684  -8.028   4.376  1.00  0.00           C  
ATOM   2158  H   THR A 151     -14.413  -6.260   6.508  1.00  0.00           H  
ATOM   2159  HA  THR A 151     -17.123  -7.170   6.371  1.00  0.00           H  
ATOM   2160  HB  THR A 151     -15.957  -9.396   5.984  1.00  0.00           H  
ATOM   2161  HG1 THR A 151     -13.637  -7.873   6.270  1.00  0.00           H  
ATOM   2162 HG21 THR A 151     -16.663  -8.418   4.096  1.00  0.00           H  
ATOM   2163 HG22 THR A 151     -15.693  -6.962   4.149  1.00  0.00           H  
ATOM   2164 HG23 THR A 151     -15.034  -8.591   3.706  1.00  0.00           H  
ATOM   2165  N   LEU A 152     -15.658  -7.611   9.175  1.00  0.00           N  
ATOM   2166  CA  LEU A 152     -15.718  -8.070  10.525  1.00  0.00           C  
ATOM   2167  C   LEU A 152     -16.657  -7.194  11.382  1.00  0.00           C  
ATOM   2168  O   LEU A 152     -17.320  -7.844  12.213  1.00  0.00           O  
ATOM   2169  CB  LEU A 152     -14.294  -8.104  11.087  1.00  0.00           C  
ATOM   2170  CG  LEU A 152     -14.110  -8.474  12.592  1.00  0.00           C  
ATOM   2171  CD1 LEU A 152     -14.529  -9.968  12.769  1.00  0.00           C  
ATOM   2172  CD2 LEU A 152     -12.640  -8.315  12.877  1.00  0.00           C  
ATOM   2173  H   LEU A 152     -14.913  -6.982   8.911  1.00  0.00           H  
ATOM   2174  HA  LEU A 152     -16.109  -9.087  10.554  1.00  0.00           H  
ATOM   2175  HB3 LEU A 152     -13.839  -7.136  10.877  1.00  0.00           H  
ATOM   2176  HB2 LEU A 152     -13.575  -8.671  10.496  1.00  0.00           H  
ATOM   2177  HG  LEU A 152     -14.724  -7.814  13.205  1.00  0.00           H  
ATOM   2178 HD11 LEU A 152     -14.610 -10.452  11.796  1.00  0.00           H  
ATOM   2179 HD12 LEU A 152     -13.747 -10.492  13.320  1.00  0.00           H  
ATOM   2180 HD13 LEU A 152     -15.478 -10.108  13.287  1.00  0.00           H  
ATOM   2181 HD21 LEU A 152     -12.019  -9.142  12.533  1.00  0.00           H  
ATOM   2182 HD22 LEU A 152     -12.151  -7.434  12.462  1.00  0.00           H  
ATOM   2183 HD23 LEU A 152     -12.538  -8.259  13.961  1.00  0.00           H  
ATOM   2184  N   LEU A 153     -16.730  -5.895  11.086  1.00  0.00           N  
ATOM   2185  CA  LEU A 153     -17.677  -5.004  11.690  1.00  0.00           C  
ATOM   2186  C   LEU A 153     -19.146  -5.486  11.478  1.00  0.00           C  
ATOM   2187  O   LEU A 153     -19.835  -5.838  12.451  1.00  0.00           O  
ATOM   2188  CB  LEU A 153     -17.554  -3.550  11.037  1.00  0.00           C  
ATOM   2189  CG  LEU A 153     -16.363  -2.734  11.636  1.00  0.00           C  
ATOM   2190  CD1 LEU A 153     -15.781  -1.680  10.620  1.00  0.00           C  
ATOM   2191  CD2 LEU A 153     -16.746  -2.069  12.968  1.00  0.00           C  
ATOM   2192  H   LEU A 153     -16.093  -5.451  10.439  1.00  0.00           H  
ATOM   2193  HA  LEU A 153     -17.523  -4.969  12.769  1.00  0.00           H  
ATOM   2194  HB3 LEU A 153     -18.417  -2.908  11.211  1.00  0.00           H  
ATOM   2195  HB2 LEU A 153     -17.461  -3.668   9.958  1.00  0.00           H  
ATOM   2196  HG  LEU A 153     -15.512  -3.374  11.869  1.00  0.00           H  
ATOM   2197 HD11 LEU A 153     -16.046  -0.638  10.798  1.00  0.00           H  
ATOM   2198 HD12 LEU A 153     -14.692  -1.645  10.572  1.00  0.00           H  
ATOM   2199 HD13 LEU A 153     -16.104  -1.850   9.593  1.00  0.00           H  
ATOM   2200 HD21 LEU A 153     -17.175  -1.094  12.740  1.00  0.00           H  
ATOM   2201 HD22 LEU A 153     -17.504  -2.701  13.430  1.00  0.00           H  
ATOM   2202 HD23 LEU A 153     -15.978  -1.997  13.738  1.00  0.00           H  
ATOM   2203  N   ILE A 154     -19.512  -5.833  10.266  1.00  0.00           N  
ATOM   2204  CA  ILE A 154     -20.891  -6.270   9.987  1.00  0.00           C  
ATOM   2205  C   ILE A 154     -21.121  -7.756  10.413  1.00  0.00           C  
ATOM   2206  O   ILE A 154     -22.323  -8.246  10.556  1.00  0.00           O  
ATOM   2207  CB  ILE A 154     -21.343  -6.026   8.552  1.00  0.00           C  
ATOM   2208  CG1 ILE A 154     -20.315  -6.491   7.500  1.00  0.00           C  
ATOM   2209  CG2 ILE A 154     -21.494  -4.469   8.504  1.00  0.00           C  
ATOM   2210  CD1 ILE A 154     -20.753  -6.281   6.001  1.00  0.00           C  
ATOM   2211  H   ILE A 154     -18.820  -5.784   9.532  1.00  0.00           H  
ATOM   2212  HA  ILE A 154     -21.646  -5.832  10.640  1.00  0.00           H  
ATOM   2213  HB  ILE A 154     -22.283  -6.504   8.274  1.00  0.00           H  
ATOM   2214 HG13 ILE A 154     -20.231  -7.566   7.657  1.00  0.00           H  
ATOM   2215 HG12 ILE A 154     -19.353  -6.054   7.766  1.00  0.00           H  
ATOM   2216 HG21 ILE A 154     -21.658  -4.120   7.484  1.00  0.00           H  
ATOM   2217 HG22 ILE A 154     -22.224  -4.128   9.238  1.00  0.00           H  
ATOM   2218 HG23 ILE A 154     -20.491  -4.079   8.678  1.00  0.00           H  
ATOM   2219 HD11 ILE A 154     -21.777  -5.940   5.851  1.00  0.00           H  
ATOM   2220 HD12 ILE A 154     -20.096  -5.530   5.561  1.00  0.00           H  
ATOM   2221 HD13 ILE A 154     -20.500  -7.218   5.506  1.00  0.00           H  
ATOM   2222  N   SER A 155     -20.119  -8.569  10.728  1.00  0.00           N  
ATOM   2223  CA  SER A 155     -20.290  -9.916  11.339  1.00  0.00           C  
ATOM   2224  C   SER A 155     -20.379  -9.765  12.901  1.00  0.00           C  
ATOM   2225  O   SER A 155     -21.210 -10.441  13.501  1.00  0.00           O  
ATOM   2226  CB  SER A 155     -18.959 -10.755  11.032  1.00  0.00           C  
ATOM   2227  OG  SER A 155     -18.809 -12.027  11.834  1.00  0.00           O  
ATOM   2228  H   SER A 155     -19.178  -8.259  10.534  1.00  0.00           H  
ATOM   2229  HA  SER A 155     -21.179 -10.422  10.962  1.00  0.00           H  
ATOM   2230  HB3 SER A 155     -18.014 -10.246  11.222  1.00  0.00           H  
ATOM   2231  HB2 SER A 155     -18.966 -11.130  10.009  1.00  0.00           H  
ATOM   2232  HG  SER A 155     -19.577 -12.532  11.557  1.00  0.00           H  
ATOM   2233  N   LYS A 156     -19.561  -8.839  13.502  1.00  0.00           N  
ATOM   2234  CA  LYS A 156     -19.438  -8.576  14.956  1.00  0.00           C  
ATOM   2235  C   LYS A 156     -20.732  -7.872  15.455  1.00  0.00           C  
ATOM   2236  O   LYS A 156     -21.274  -8.194  16.523  1.00  0.00           O  
ATOM   2237  CB  LYS A 156     -18.157  -7.678  15.118  1.00  0.00           C  
ATOM   2238  CG  LYS A 156     -17.625  -7.439  16.589  1.00  0.00           C  
ATOM   2239  CD  LYS A 156     -17.622  -8.633  17.568  1.00  0.00           C  
ATOM   2240  CE  LYS A 156     -16.582  -9.729  17.240  1.00  0.00           C  
ATOM   2241  NZ  LYS A 156     -16.787 -10.970  17.872  1.00  0.00           N1+
ATOM   2242  H   LYS A 156     -18.850  -8.418  12.920  1.00  0.00           H  
ATOM   2243  HA  LYS A 156     -19.381  -9.564  15.414  1.00  0.00           H  
ATOM   2244  HB3 LYS A 156     -18.285  -6.714  14.626  1.00  0.00           H  
ATOM   2245  HB2 LYS A 156     -17.288  -8.092  14.607  1.00  0.00           H  
ATOM   2246  HG3 LYS A 156     -18.318  -6.711  17.011  1.00  0.00           H  
ATOM   2247  HG2 LYS A 156     -16.652  -6.974  16.747  1.00  0.00           H  
ATOM   2248  HD3 LYS A 156     -18.605  -9.095  17.663  1.00  0.00           H  
ATOM   2249  HD2 LYS A 156     -17.320  -8.137  18.490  1.00  0.00           H  
ATOM   2250  HE3 LYS A 156     -15.593  -9.349  17.497  1.00  0.00           H  
ATOM   2251  HE2 LYS A 156     -16.699  -9.983  16.187  1.00  0.00           H  
ATOM   2252  HZ1 LYS A 156     -16.747 -10.994  18.881  1.00  0.00           H  
ATOM   2253  HZ2 LYS A 156     -17.704 -11.353  17.691  1.00  0.00           H  
ATOM   2254  HZ3 LYS A 156     -16.099 -11.651  17.581  1.00  0.00           H  
ATOM   2255  N   ILE A 157     -21.304  -6.979  14.654  1.00  0.00           N  
ATOM   2256  CA  ILE A 157     -22.540  -6.301  15.025  1.00  0.00           C  
ATOM   2257  C   ILE A 157     -23.801  -7.161  14.992  1.00  0.00           C  
ATOM   2258  O   ILE A 157     -24.619  -7.099  15.882  1.00  0.00           O  
ATOM   2259  CB  ILE A 157     -22.686  -5.090  14.058  1.00  0.00           C  
ATOM   2260  CG1 ILE A 157     -21.687  -3.947  14.385  1.00  0.00           C  
ATOM   2261  CG2 ILE A 157     -24.159  -4.462  14.037  1.00  0.00           C  
ATOM   2262  CD1 ILE A 157     -21.486  -3.073  13.101  1.00  0.00           C  
ATOM   2263  H   ILE A 157     -20.821  -6.772  13.792  1.00  0.00           H  
ATOM   2264  HA  ILE A 157     -22.517  -5.926  16.049  1.00  0.00           H  
ATOM   2265  HB  ILE A 157     -22.471  -5.408  13.039  1.00  0.00           H  
ATOM   2266 HG13 ILE A 157     -20.680  -4.209  14.710  1.00  0.00           H  
ATOM   2267 HG12 ILE A 157     -22.006  -3.274  15.181  1.00  0.00           H  
ATOM   2268 HG21 ILE A 157     -24.415  -4.120  15.040  1.00  0.00           H  
ATOM   2269 HG22 ILE A 157     -24.212  -3.650  13.312  1.00  0.00           H  
ATOM   2270 HG23 ILE A 157     -24.831  -5.235  13.666  1.00  0.00           H  
ATOM   2271 HD11 ILE A 157     -20.493  -2.626  13.142  1.00  0.00           H  
ATOM   2272 HD12 ILE A 157     -21.552  -3.589  12.143  1.00  0.00           H  
ATOM   2273 HD13 ILE A 157     -22.203  -2.252  13.086  1.00  0.00           H  
ATOM   2274  N   ARG A 158     -23.868  -8.140  14.082  1.00  0.00           N  
ATOM   2275  CA  ARG A 158     -24.972  -9.096  14.114  1.00  0.00           C  
ATOM   2276  C   ARG A 158     -24.996 -10.111  15.285  1.00  0.00           C  
ATOM   2277  O   ARG A 158     -25.902 -10.939  15.398  1.00  0.00           O  
ATOM   2278  CB  ARG A 158     -24.910  -9.966  12.794  1.00  0.00           C  
ATOM   2279  CG  ARG A 158     -25.452  -9.163  11.589  1.00  0.00           C  
ATOM   2280  CD  ARG A 158     -25.486  -9.804  10.243  1.00  0.00           C  
ATOM   2281  NE  ARG A 158     -26.204 -11.086  10.172  1.00  0.00           N  
ATOM   2282  CZ  ARG A 158     -27.571 -11.298  10.148  1.00  0.00           C  
ATOM   2283  NH1 ARG A 158     -28.408 -10.315   9.818  1.00  0.00           N  
ATOM   2284  NH2 ARG A 158     -27.995 -12.531  10.337  1.00  0.00           N1+
ATOM   2285  H   ARG A 158     -23.184  -8.342  13.367  1.00  0.00           H  
ATOM   2286  HA  ARG A 158     -25.915  -8.550  14.078  1.00  0.00           H  
ATOM   2287  HB3 ARG A 158     -25.654 -10.763  12.800  1.00  0.00           H  
ATOM   2288  HB2 ARG A 158     -23.895 -10.349  12.691  1.00  0.00           H  
ATOM   2289  HG3 ARG A 158     -24.873  -8.242  11.537  1.00  0.00           H  
ATOM   2290  HG2 ARG A 158     -26.459  -8.811  11.814  1.00  0.00           H  
ATOM   2291  HD3 ARG A 158     -24.420  -9.842  10.020  1.00  0.00           H  
ATOM   2292  HD2 ARG A 158     -25.890  -9.138   9.481  1.00  0.00           H  
ATOM   2293  HE  ARG A 158     -25.667 -11.935  10.066  1.00  0.00           H  
ATOM   2294 HH12 ARG A 158     -29.405 -10.458   9.893  1.00  0.00           H  
ATOM   2295 HH11 ARG A 158     -28.057  -9.443   9.448  1.00  0.00           H  
ATOM   2296 HH22 ARG A 158     -28.892 -12.610  10.795  1.00  0.00           H  
ATOM   2297 HH21 ARG A 158     -27.275 -13.202  10.565  1.00  0.00           H  
ATOM   2298  N   GLU A 159     -24.017 -10.012  16.161  1.00  0.00           N  
ATOM   2299  CA  GLU A 159     -23.949 -10.710  17.477  1.00  0.00           C  
ATOM   2300  C   GLU A 159     -24.954 -10.076  18.432  1.00  0.00           C  
ATOM   2301  O   GLU A 159     -25.482 -10.733  19.313  1.00  0.00           O  
ATOM   2302  CB  GLU A 159     -22.527 -10.855  18.015  1.00  0.00           C  
ATOM   2303  CG  GLU A 159     -21.635 -11.725  17.053  1.00  0.00           C  
ATOM   2304  CD  GLU A 159     -20.155 -11.873  17.540  1.00  0.00           C  
ATOM   2305  OE1 GLU A 159     -19.768 -11.454  18.641  1.00  0.00           O  
ATOM   2306  OE2 GLU A 159     -19.352 -12.505  16.814  1.00  0.00           O1-
ATOM   2307  H   GLU A 159     -23.242  -9.413  15.914  1.00  0.00           H  
ATOM   2308  HA  GLU A 159     -24.402 -11.701  17.449  1.00  0.00           H  
ATOM   2309  HB3 GLU A 159     -22.554 -11.359  18.981  1.00  0.00           H  
ATOM   2310  HB2 GLU A 159     -22.119  -9.878  18.276  1.00  0.00           H  
ATOM   2311  HG3 GLU A 159     -21.673 -11.320  16.042  1.00  0.00           H  
ATOM   2312  HG2 GLU A 159     -22.040 -12.736  17.001  1.00  0.00           H  
ATOM   2313  N   GLU A 160     -25.217  -8.729  18.239  1.00  0.00           N  
ATOM   2314  CA  GLU A 160     -26.140  -7.980  19.053  1.00  0.00           C  
ATOM   2315  C   GLU A 160     -27.198  -7.278  18.266  1.00  0.00           C  
ATOM   2316  O   GLU A 160     -28.218  -6.987  18.919  1.00  0.00           O  
ATOM   2317  CB  GLU A 160     -25.343  -6.939  19.816  1.00  0.00           C  
ATOM   2318  CG  GLU A 160     -24.304  -7.576  20.728  1.00  0.00           C  
ATOM   2319  CD  GLU A 160     -23.859  -6.803  21.991  1.00  0.00           C  
ATOM   2320  OE1 GLU A 160     -23.121  -7.432  22.738  1.00  0.00           O  
ATOM   2321  OE2 GLU A 160     -24.117  -5.589  22.127  1.00  0.00           O1-
ATOM   2322  H   GLU A 160     -24.827  -8.305  17.410  1.00  0.00           H  
ATOM   2323  HA  GLU A 160     -26.567  -8.603  19.839  1.00  0.00           H  
ATOM   2324  HB3 GLU A 160     -26.097  -6.417  20.405  1.00  0.00           H  
ATOM   2325  HB2 GLU A 160     -24.719  -6.219  19.287  1.00  0.00           H  
ATOM   2326  HG3 GLU A 160     -23.452  -8.172  20.401  1.00  0.00           H  
ATOM   2327  HG2 GLU A 160     -24.943  -8.298  21.235  1.00  0.00           H  
ATOM   2328  N   TYR A 161     -26.967  -6.944  16.982  1.00  0.00           N  
ATOM   2329  CA  TYR A 161     -27.993  -6.248  16.216  1.00  0.00           C  
ATOM   2330  C   TYR A 161     -28.314  -6.836  14.870  1.00  0.00           C  
ATOM   2331  O   TYR A 161     -28.367  -5.986  13.938  1.00  0.00           O  
ATOM   2332  CB  TYR A 161     -27.544  -4.834  16.096  1.00  0.00           C  
ATOM   2333  CG  TYR A 161     -27.037  -4.178  17.452  1.00  0.00           C  
ATOM   2334  CD1 TYR A 161     -25.672  -4.034  17.943  1.00  0.00           C  
ATOM   2335  CD2 TYR A 161     -28.086  -3.472  18.076  1.00  0.00           C  
ATOM   2336  CE1 TYR A 161     -25.428  -3.258  19.056  1.00  0.00           C  
ATOM   2337  CE2 TYR A 161     -27.802  -2.656  19.217  1.00  0.00           C  
ATOM   2338  CZ  TYR A 161     -26.445  -2.541  19.713  1.00  0.00           C  
ATOM   2339  OH  TYR A 161     -26.247  -1.959  20.892  1.00  0.00           O  
ATOM   2340  H   TYR A 161     -26.042  -7.032  16.585  1.00  0.00           H  
ATOM   2341  HA  TYR A 161     -28.895  -6.135  16.818  1.00  0.00           H  
ATOM   2342  HB3 TYR A 161     -28.312  -4.161  15.715  1.00  0.00           H  
ATOM   2343  HB2 TYR A 161     -26.720  -4.785  15.385  1.00  0.00           H  
ATOM   2344  HD1 TYR A 161     -24.849  -4.481  17.405  1.00  0.00           H  
ATOM   2345  HD2 TYR A 161     -29.107  -3.584  17.744  1.00  0.00           H  
ATOM   2346  HE1 TYR A 161     -24.401  -3.223  19.388  1.00  0.00           H  
ATOM   2347  HE2 TYR A 161     -28.578  -2.011  19.603  1.00  0.00           H  
ATOM   2348  HH  TYR A 161     -27.134  -1.749  21.193  1.00  0.00           H  
ATOM   2349  N   PRO A 162     -28.701  -8.149  14.780  1.00  0.00           N  
ATOM   2350  CA  PRO A 162     -29.148  -8.908  13.548  1.00  0.00           C  
ATOM   2351  C   PRO A 162     -30.339  -8.276  12.847  1.00  0.00           C  
ATOM   2352  O   PRO A 162     -30.578  -8.489  11.645  1.00  0.00           O  
ATOM   2353  CB  PRO A 162     -29.579 -10.263  14.218  1.00  0.00           C  
ATOM   2354  CG  PRO A 162     -29.871 -10.119  15.664  1.00  0.00           C  
ATOM   2355  CD  PRO A 162     -28.923  -8.962  16.015  1.00  0.00           C  
ATOM   2356  HA  PRO A 162     -28.342  -8.977  12.817  1.00  0.00           H  
ATOM   2357  HB3 PRO A 162     -28.721 -10.935  14.167  1.00  0.00           H  
ATOM   2358  HB2 PRO A 162     -30.504 -10.739  13.894  1.00  0.00           H  
ATOM   2359  HG3 PRO A 162     -29.728 -11.005  16.283  1.00  0.00           H  
ATOM   2360  HG2 PRO A 162     -30.892  -9.750  15.763  1.00  0.00           H  
ATOM   2361  HD2 PRO A 162     -29.374  -8.506  16.896  1.00  0.00           H  
ATOM   2362  HD3 PRO A 162     -28.077  -9.490  16.455  1.00  0.00           H  
ATOM   2363  N   ASP A 163     -31.134  -7.566  13.618  1.00  0.00           N  
ATOM   2364  CA  ASP A 163     -32.391  -7.007  13.080  1.00  0.00           C  
ATOM   2365  C   ASP A 163     -32.240  -5.692  12.247  1.00  0.00           C  
ATOM   2366  O   ASP A 163     -33.095  -5.475  11.377  1.00  0.00           O  
ATOM   2367  CB  ASP A 163     -33.512  -6.927  14.154  1.00  0.00           C  
ATOM   2368  CG  ASP A 163     -33.244  -6.077  15.458  1.00  0.00           C  
ATOM   2369  OD1 ASP A 163     -32.091  -6.107  15.898  1.00  0.00           O  
ATOM   2370  OD2 ASP A 163     -34.271  -5.798  16.192  1.00  0.00           O1-
ATOM   2371  H   ASP A 163     -30.966  -7.492  14.611  1.00  0.00           H  
ATOM   2372  HA  ASP A 163     -32.913  -7.658  12.379  1.00  0.00           H  
ATOM   2373  HB3 ASP A 163     -33.821  -7.910  14.512  1.00  0.00           H  
ATOM   2374  HB2 ASP A 163     -34.372  -6.361  13.797  1.00  0.00           H  
ATOM   2375  N   ARG A 164     -31.192  -4.906  12.552  1.00  0.00           N  
ATOM   2376  CA  ARG A 164     -30.783  -3.791  11.746  1.00  0.00           C  
ATOM   2377  C   ARG A 164     -30.244  -4.262  10.376  1.00  0.00           C  
ATOM   2378  O   ARG A 164     -29.700  -5.363  10.269  1.00  0.00           O  
ATOM   2379  CB  ARG A 164     -29.824  -2.925  12.583  1.00  0.00           C  
ATOM   2380  CG  ARG A 164     -30.318  -2.196  13.834  1.00  0.00           C  
ATOM   2381  CD  ARG A 164     -31.065  -2.980  14.953  1.00  0.00           C  
ATOM   2382  NE  ARG A 164     -31.407  -2.014  16.023  1.00  0.00           N  
ATOM   2383  CZ  ARG A 164     -32.108  -2.234  17.166  1.00  0.00           C  
ATOM   2384  NH1 ARG A 164     -32.500  -3.418  17.537  1.00  0.00           N  
ATOM   2385  NH2 ARG A 164     -32.534  -1.204  17.849  1.00  0.00           N1+
ATOM   2386  H   ARG A 164     -30.594  -5.256  13.287  1.00  0.00           H  
ATOM   2387  HA  ARG A 164     -31.684  -3.208  11.552  1.00  0.00           H  
ATOM   2388  HB3 ARG A 164     -29.514  -2.184  11.846  1.00  0.00           H  
ATOM   2389  HB2 ARG A 164     -28.960  -3.555  12.797  1.00  0.00           H  
ATOM   2390  HG3 ARG A 164     -31.063  -1.531  13.396  1.00  0.00           H  
ATOM   2391  HG2 ARG A 164     -29.567  -1.561  14.302  1.00  0.00           H  
ATOM   2392  HD3 ARG A 164     -30.447  -3.793  15.335  1.00  0.00           H  
ATOM   2393  HD2 ARG A 164     -32.039  -3.381  14.674  1.00  0.00           H  
ATOM   2394  HE  ARG A 164     -31.250  -1.060  15.733  1.00  0.00           H  
ATOM   2395 HH12 ARG A 164     -32.733  -3.511  18.515  1.00  0.00           H  
ATOM   2396 HH11 ARG A 164     -32.299  -4.227  16.967  1.00  0.00           H  
ATOM   2397 HH22 ARG A 164     -33.292  -1.341  18.502  1.00  0.00           H  
ATOM   2398 HH21 ARG A 164     -32.164  -0.264  17.872  1.00  0.00           H  
ATOM   2399  N   ILE A 165     -30.397  -3.407   9.308  1.00  0.00           N  
ATOM   2400  CA  ILE A 165     -29.737  -3.578   8.020  1.00  0.00           C  
ATOM   2401  C   ILE A 165     -28.256  -3.134   7.955  1.00  0.00           C  
ATOM   2402  O   ILE A 165     -27.809  -2.136   8.524  1.00  0.00           O  
ATOM   2403  CB  ILE A 165     -30.571  -2.835   6.946  1.00  0.00           C  
ATOM   2404  CG1 ILE A 165     -30.156  -3.125   5.482  1.00  0.00           C  
ATOM   2405  CG2 ILE A 165     -30.639  -1.318   7.240  1.00  0.00           C  
ATOM   2406  CD1 ILE A 165     -31.107  -2.767   4.310  1.00  0.00           C  
ATOM   2407  H   ILE A 165     -30.967  -2.573   9.304  1.00  0.00           H  
ATOM   2408  HA  ILE A 165     -29.758  -4.633   7.747  1.00  0.00           H  
ATOM   2409  HB  ILE A 165     -31.589  -3.207   7.066  1.00  0.00           H  
ATOM   2410 HG13 ILE A 165     -29.849  -4.164   5.363  1.00  0.00           H  
ATOM   2411 HG12 ILE A 165     -29.198  -2.649   5.267  1.00  0.00           H  
ATOM   2412 HG21 ILE A 165     -30.897  -1.261   8.298  1.00  0.00           H  
ATOM   2413 HG22 ILE A 165     -29.727  -0.722   7.218  1.00  0.00           H  
ATOM   2414 HG23 ILE A 165     -31.407  -0.965   6.552  1.00  0.00           H  
ATOM   2415 HD11 ILE A 165     -30.700  -1.976   3.681  1.00  0.00           H  
ATOM   2416 HD12 ILE A 165     -31.238  -3.664   3.704  1.00  0.00           H  
ATOM   2417 HD13 ILE A 165     -32.080  -2.386   4.622  1.00  0.00           H  
ATOM   2418  N   MET A 166     -27.488  -3.887   7.173  1.00  0.00           N  
ATOM   2419  CA  MET A 166     -26.069  -3.754   6.986  1.00  0.00           C  
ATOM   2420  C   MET A 166     -25.894  -3.288   5.534  1.00  0.00           C  
ATOM   2421  O   MET A 166     -25.748  -4.177   4.681  1.00  0.00           O  
ATOM   2422  CB  MET A 166     -25.259  -5.109   7.166  1.00  0.00           C  
ATOM   2423  CG  MET A 166     -25.548  -5.744   8.472  1.00  0.00           C  
ATOM   2424  SD  MET A 166     -24.935  -4.882   9.965  1.00  0.00           S  
ATOM   2425  CE  MET A 166     -26.407  -4.607  11.058  1.00  0.00           C  
ATOM   2426  H   MET A 166     -27.869  -4.674   6.667  1.00  0.00           H  
ATOM   2427  HA  MET A 166     -25.690  -2.985   7.659  1.00  0.00           H  
ATOM   2428  HB3 MET A 166     -24.189  -5.237   7.001  1.00  0.00           H  
ATOM   2429  HB2 MET A 166     -25.613  -5.846   6.445  1.00  0.00           H  
ATOM   2430  HG3 MET A 166     -24.903  -6.621   8.530  1.00  0.00           H  
ATOM   2431  HG2 MET A 166     -26.605  -5.988   8.572  1.00  0.00           H  
ATOM   2432  HE1 MET A 166     -26.900  -5.541  11.328  1.00  0.00           H  
ATOM   2433  HE2 MET A 166     -26.173  -4.235  12.056  1.00  0.00           H  
ATOM   2434  HE3 MET A 166     -27.167  -3.956  10.624  1.00  0.00           H  
ATOM   2435  N   ASN A 167     -26.039  -1.985   5.341  1.00  0.00           N  
ATOM   2436  CA  ASN A 167     -25.614  -1.391   4.052  1.00  0.00           C  
ATOM   2437  C   ASN A 167     -24.076  -1.350   3.921  1.00  0.00           C  
ATOM   2438  O   ASN A 167     -23.337  -1.072   4.940  1.00  0.00           O  
ATOM   2439  CB  ASN A 167     -26.165   0.110   3.858  1.00  0.00           C  
ATOM   2440  CG  ASN A 167     -27.641   0.268   4.022  1.00  0.00           C  
ATOM   2441  OD1 ASN A 167     -28.372  -0.017   3.084  1.00  0.00           O  
ATOM   2442  ND2 ASN A 167     -28.009   0.661   5.239  1.00  0.00           N  
ATOM   2443  H   ASN A 167     -26.076  -1.416   6.175  1.00  0.00           H  
ATOM   2444  HA  ASN A 167     -25.977  -2.039   3.255  1.00  0.00           H  
ATOM   2445  HB3 ASN A 167     -26.011   0.488   2.847  1.00  0.00           H  
ATOM   2446  HB2 ASN A 167     -25.506   0.743   4.451  1.00  0.00           H  
ATOM   2447 HD22 ASN A 167     -28.942   0.964   5.482  1.00  0.00           H  
ATOM   2448 HD21 ASN A 167     -27.328   0.804   5.971  1.00  0.00           H  
ATOM   2449  N   THR A 168     -23.584  -1.635   2.759  1.00  0.00           N  
ATOM   2450  CA  THR A 168     -22.148  -1.521   2.430  1.00  0.00           C  
ATOM   2451  C   THR A 168     -21.883  -0.720   1.157  1.00  0.00           C  
ATOM   2452  O   THR A 168     -22.202  -1.227   0.095  1.00  0.00           O  
ATOM   2453  CB  THR A 168     -21.492  -2.984   2.452  1.00  0.00           C  
ATOM   2454  OG1 THR A 168     -21.925  -3.713   3.571  1.00  0.00           O  
ATOM   2455  CG2 THR A 168     -19.971  -2.871   2.336  1.00  0.00           C  
ATOM   2456  H   THR A 168     -24.080  -1.863   1.909  1.00  0.00           H  
ATOM   2457  HA  THR A 168     -21.606  -0.950   3.185  1.00  0.00           H  
ATOM   2458  HB  THR A 168     -21.636  -3.530   1.520  1.00  0.00           H  
ATOM   2459  HG1 THR A 168     -22.873  -3.841   3.488  1.00  0.00           H  
ATOM   2460 HG21 THR A 168     -19.525  -2.665   1.363  1.00  0.00           H  
ATOM   2461 HG22 THR A 168     -19.651  -2.135   3.075  1.00  0.00           H  
ATOM   2462 HG23 THR A 168     -19.614  -3.851   2.652  1.00  0.00           H  
ATOM   2463  N   PHE A 169     -21.158   0.420   1.319  1.00  0.00           N  
ATOM   2464  CA  PHE A 169     -20.499   1.078   0.170  1.00  0.00           C  
ATOM   2465  C   PHE A 169     -19.036   0.511   0.038  1.00  0.00           C  
ATOM   2466  O   PHE A 169     -18.287   0.669   1.008  1.00  0.00           O  
ATOM   2467  CB  PHE A 169     -20.498   2.601   0.239  1.00  0.00           C  
ATOM   2468  CG  PHE A 169     -21.818   3.378  -0.112  1.00  0.00           C  
ATOM   2469  CD1 PHE A 169     -22.178   3.742  -1.438  1.00  0.00           C  
ATOM   2470  CD2 PHE A 169     -22.794   3.672   0.860  1.00  0.00           C  
ATOM   2471  CE1 PHE A 169     -23.401   4.337  -1.775  1.00  0.00           C  
ATOM   2472  CE2 PHE A 169     -24.113   4.073   0.500  1.00  0.00           C  
ATOM   2473  CZ  PHE A 169     -24.338   4.497  -0.798  1.00  0.00           C  
ATOM   2474  H   PHE A 169     -20.890   0.779   2.224  1.00  0.00           H  
ATOM   2475  HA  PHE A 169     -21.130   0.843  -0.687  1.00  0.00           H  
ATOM   2476  HB3 PHE A 169     -19.822   2.881  -0.570  1.00  0.00           H  
ATOM   2477  HB2 PHE A 169     -20.180   3.025   1.191  1.00  0.00           H  
ATOM   2478  HD1 PHE A 169     -21.451   3.663  -2.232  1.00  0.00           H  
ATOM   2479  HD2 PHE A 169     -22.649   3.444   1.906  1.00  0.00           H  
ATOM   2480  HE1 PHE A 169     -23.555   4.664  -2.793  1.00  0.00           H  
ATOM   2481  HE2 PHE A 169     -24.872   4.305   1.233  1.00  0.00           H  
ATOM   2482  HZ  PHE A 169     -25.247   5.003  -1.085  1.00  0.00           H  
ATOM   2483  N   SER A 170     -18.720  -0.287  -1.023  1.00  0.00           N  
ATOM   2484  CA  SER A 170     -17.466  -1.016  -1.196  1.00  0.00           C  
ATOM   2485  C   SER A 170     -16.728  -0.628  -2.501  1.00  0.00           C  
ATOM   2486  O   SER A 170     -17.164  -0.932  -3.610  1.00  0.00           O  
ATOM   2487  CB  SER A 170     -17.628  -2.583  -1.103  1.00  0.00           C  
ATOM   2488  OG  SER A 170     -16.371  -3.078  -0.608  1.00  0.00           O  
ATOM   2489  H   SER A 170     -19.504  -0.471  -1.634  1.00  0.00           H  
ATOM   2490  HA  SER A 170     -16.822  -0.708  -0.373  1.00  0.00           H  
ATOM   2491  HB3 SER A 170     -17.759  -2.867  -2.147  1.00  0.00           H  
ATOM   2492  HB2 SER A 170     -18.484  -2.989  -0.564  1.00  0.00           H  
ATOM   2493  HG  SER A 170     -16.497  -3.178   0.339  1.00  0.00           H  
ATOM   2494  N   VAL A 171     -15.650   0.195  -2.342  1.00  0.00           N  
ATOM   2495  CA  VAL A 171     -14.757   0.597  -3.436  1.00  0.00           C  
ATOM   2496  C   VAL A 171     -13.858  -0.668  -3.597  1.00  0.00           C  
ATOM   2497  O   VAL A 171     -13.193  -1.114  -2.710  1.00  0.00           O  
ATOM   2498  CB  VAL A 171     -13.858   1.791  -2.948  1.00  0.00           C  
ATOM   2499  CG1 VAL A 171     -12.747   2.180  -3.869  1.00  0.00           C  
ATOM   2500  CG2 VAL A 171     -14.863   2.979  -2.721  1.00  0.00           C  
ATOM   2501  H   VAL A 171     -15.377   0.426  -1.398  1.00  0.00           H  
ATOM   2502  HA  VAL A 171     -15.325   0.884  -4.321  1.00  0.00           H  
ATOM   2503  HB  VAL A 171     -13.432   1.512  -1.984  1.00  0.00           H  
ATOM   2504 HG11 VAL A 171     -13.101   2.178  -4.900  1.00  0.00           H  
ATOM   2505 HG12 VAL A 171     -12.284   3.093  -3.496  1.00  0.00           H  
ATOM   2506 HG13 VAL A 171     -11.918   1.472  -3.847  1.00  0.00           H  
ATOM   2507 HG21 VAL A 171     -14.544   3.626  -1.904  1.00  0.00           H  
ATOM   2508 HG22 VAL A 171     -14.882   3.633  -3.593  1.00  0.00           H  
ATOM   2509 HG23 VAL A 171     -15.871   2.767  -2.363  1.00  0.00           H  
ATOM   2510  N   MET A 172     -14.132  -1.340  -4.720  1.00  0.00           N  
ATOM   2511  CA  MET A 172     -13.590  -2.570  -5.191  1.00  0.00           C  
ATOM   2512  C   MET A 172     -12.079  -2.562  -5.443  1.00  0.00           C  
ATOM   2513  O   MET A 172     -11.522  -1.423  -5.429  1.00  0.00           O  
ATOM   2514  CB  MET A 172     -14.422  -3.139  -6.415  1.00  0.00           C  
ATOM   2515  CG  MET A 172     -15.976  -3.346  -6.174  1.00  0.00           C  
ATOM   2516  SD  MET A 172     -16.632  -4.433  -7.384  1.00  0.00           S  
ATOM   2517  CE  MET A 172     -16.342  -3.547  -8.907  1.00  0.00           C  
ATOM   2518  H   MET A 172     -14.681  -0.901  -5.445  1.00  0.00           H  
ATOM   2519  HA  MET A 172     -13.730  -3.315  -4.407  1.00  0.00           H  
ATOM   2520  HB3 MET A 172     -14.090  -4.122  -6.748  1.00  0.00           H  
ATOM   2521  HB2 MET A 172     -14.365  -2.537  -7.322  1.00  0.00           H  
ATOM   2522  HG3 MET A 172     -16.596  -2.450  -6.148  1.00  0.00           H  
ATOM   2523  HG2 MET A 172     -16.194  -3.811  -5.213  1.00  0.00           H  
ATOM   2524  HE1 MET A 172     -15.281  -3.462  -9.142  1.00  0.00           H  
ATOM   2525  HE2 MET A 172     -17.010  -3.892  -9.696  1.00  0.00           H  
ATOM   2526  HE3 MET A 172     -16.647  -2.528  -8.668  1.00  0.00           H  
ATOM   2527  N   PRO A 173     -11.347  -3.664  -5.731  1.00  0.00           N  
ATOM   2528  CA  PRO A 173      -9.849  -3.663  -5.847  1.00  0.00           C  
ATOM   2529  C   PRO A 173      -9.307  -3.026  -7.080  1.00  0.00           C  
ATOM   2530  O   PRO A 173      -8.137  -2.610  -7.025  1.00  0.00           O  
ATOM   2531  CB  PRO A 173      -9.421  -5.194  -5.798  1.00  0.00           C  
ATOM   2532  CG  PRO A 173     -10.715  -5.963  -6.233  1.00  0.00           C  
ATOM   2533  CD  PRO A 173     -11.757  -5.098  -5.637  1.00  0.00           C  
ATOM   2534  HA  PRO A 173      -9.310  -3.216  -5.012  1.00  0.00           H  
ATOM   2535  HB3 PRO A 173      -8.974  -5.456  -4.839  1.00  0.00           H  
ATOM   2536  HB2 PRO A 173      -8.582  -5.401  -6.462  1.00  0.00           H  
ATOM   2537  HG3 PRO A 173     -10.741  -7.032  -6.025  1.00  0.00           H  
ATOM   2538  HG2 PRO A 173     -10.789  -5.972  -7.321  1.00  0.00           H  
ATOM   2539  HD2 PRO A 173     -12.676  -5.351  -6.166  1.00  0.00           H  
ATOM   2540  HD3 PRO A 173     -11.900  -5.293  -4.574  1.00  0.00           H  
ATOM   2541  N   SER A 174     -10.118  -2.920  -8.193  1.00  0.00           N  
ATOM   2542  CA  SER A 174      -9.799  -2.292  -9.472  1.00  0.00           C  
ATOM   2543  C   SER A 174      -8.499  -2.657 -10.175  1.00  0.00           C  
ATOM   2544  O   SER A 174      -7.653  -1.817 -10.342  1.00  0.00           O  
ATOM   2545  CB  SER A 174      -9.968  -0.731  -9.309  1.00  0.00           C  
ATOM   2546  OG  SER A 174     -11.185  -0.389  -8.773  1.00  0.00           O  
ATOM   2547  H   SER A 174     -11.049  -3.309  -8.229  1.00  0.00           H  
ATOM   2548  HA  SER A 174     -10.605  -2.457 -10.187  1.00  0.00           H  
ATOM   2549  HB3 SER A 174      -9.891  -0.156 -10.231  1.00  0.00           H  
ATOM   2550  HB2 SER A 174      -9.186  -0.299  -8.685  1.00  0.00           H  
ATOM   2551  HG  SER A 174     -11.778  -0.845  -9.375  1.00  0.00           H  
ATOM   2552  N   PRO A 175      -8.205  -3.925 -10.525  1.00  0.00           N  
ATOM   2553  CA  PRO A 175      -6.837  -4.411 -10.821  1.00  0.00           C  
ATOM   2554  C   PRO A 175      -6.017  -3.740 -11.916  1.00  0.00           C  
ATOM   2555  O   PRO A 175      -4.779  -4.021 -11.938  1.00  0.00           O  
ATOM   2556  CB  PRO A 175      -6.939  -5.916 -10.858  1.00  0.00           C  
ATOM   2557  CG  PRO A 175      -8.364  -6.304 -10.539  1.00  0.00           C  
ATOM   2558  CD  PRO A 175      -9.181  -5.049 -10.479  1.00  0.00           C  
ATOM   2559  HA  PRO A 175      -6.335  -4.075  -9.913  1.00  0.00           H  
ATOM   2560  HB3 PRO A 175      -6.161  -6.304 -10.200  1.00  0.00           H  
ATOM   2561  HB2 PRO A 175      -6.579  -6.345 -11.794  1.00  0.00           H  
ATOM   2562  HG3 PRO A 175      -8.404  -6.674  -9.515  1.00  0.00           H  
ATOM   2563  HG2 PRO A 175      -8.787  -7.048 -11.214  1.00  0.00           H  
ATOM   2564  HD2 PRO A 175      -9.812  -5.014 -11.367  1.00  0.00           H  
ATOM   2565  HD3 PRO A 175      -9.905  -5.158  -9.672  1.00  0.00           H  
ATOM   2566  N   LYS A 176      -6.593  -2.920 -12.827  1.00  0.00           N  
ATOM   2567  CA  LYS A 176      -5.839  -2.200 -13.902  1.00  0.00           C  
ATOM   2568  C   LYS A 176      -5.269  -0.826 -13.437  1.00  0.00           C  
ATOM   2569  O   LYS A 176      -4.550  -0.225 -14.173  1.00  0.00           O  
ATOM   2570  CB  LYS A 176      -6.723  -1.951 -15.215  1.00  0.00           C  
ATOM   2571  CG  LYS A 176      -5.969  -1.830 -16.496  1.00  0.00           C  
ATOM   2572  CD  LYS A 176      -6.858  -2.128 -17.707  1.00  0.00           C  
ATOM   2573  CE  LYS A 176      -5.975  -2.169 -18.999  1.00  0.00           C  
ATOM   2574  NZ  LYS A 176      -5.413  -3.448 -19.419  1.00  0.00           N1+
ATOM   2575  H   LYS A 176      -7.506  -2.500 -12.719  1.00  0.00           H  
ATOM   2576  HA  LYS A 176      -4.993  -2.823 -14.194  1.00  0.00           H  
ATOM   2577  HB3 LYS A 176      -7.513  -1.223 -15.031  1.00  0.00           H  
ATOM   2578  HB2 LYS A 176      -7.076  -2.979 -15.297  1.00  0.00           H  
ATOM   2579  HG3 LYS A 176      -5.165  -2.566 -16.493  1.00  0.00           H  
ATOM   2580  HG2 LYS A 176      -5.464  -0.879 -16.665  1.00  0.00           H  
ATOM   2581  HD3 LYS A 176      -7.551  -1.292 -17.804  1.00  0.00           H  
ATOM   2582  HD2 LYS A 176      -7.467  -3.015 -17.537  1.00  0.00           H  
ATOM   2583  HE3 LYS A 176      -5.280  -1.338 -19.122  1.00  0.00           H  
ATOM   2584  HE2 LYS A 176      -6.672  -1.926 -19.801  1.00  0.00           H  
ATOM   2585  HZ1 LYS A 176      -6.182  -4.100 -19.350  1.00  0.00           H  
ATOM   2586  HZ2 LYS A 176      -5.089  -3.460 -20.376  1.00  0.00           H  
ATOM   2587  HZ3 LYS A 176      -4.645  -3.700 -18.813  1.00  0.00           H  
ATOM   2588  N   VAL A 177      -5.752  -0.355 -12.283  1.00  0.00           N  
ATOM   2589  CA  VAL A 177      -5.259   0.865 -11.553  1.00  0.00           C  
ATOM   2590  C   VAL A 177      -3.737   0.785 -11.222  1.00  0.00           C  
ATOM   2591  O   VAL A 177      -3.106   1.838 -11.137  1.00  0.00           O  
ATOM   2592  CB  VAL A 177      -6.071   1.228 -10.351  1.00  0.00           C  
ATOM   2593  CG1 VAL A 177      -5.589   2.416  -9.556  1.00  0.00           C  
ATOM   2594  CG2 VAL A 177      -7.603   1.527 -10.677  1.00  0.00           C  
ATOM   2595  H   VAL A 177      -6.536  -0.765 -11.795  1.00  0.00           H  
ATOM   2596  HA  VAL A 177      -5.303   1.694 -12.259  1.00  0.00           H  
ATOM   2597  HB  VAL A 177      -5.997   0.302  -9.782  1.00  0.00           H  
ATOM   2598 HG11 VAL A 177      -5.434   3.251 -10.239  1.00  0.00           H  
ATOM   2599 HG12 VAL A 177      -6.200   2.673  -8.691  1.00  0.00           H  
ATOM   2600 HG13 VAL A 177      -4.665   2.207  -9.017  1.00  0.00           H  
ATOM   2601 HG21 VAL A 177      -7.741   2.526 -11.088  1.00  0.00           H  
ATOM   2602 HG22 VAL A 177      -7.983   0.756 -11.348  1.00  0.00           H  
ATOM   2603 HG23 VAL A 177      -8.254   1.512  -9.803  1.00  0.00           H  
ATOM   2604  N   SER A 178      -3.101  -0.378 -10.963  1.00  0.00           N  
ATOM   2605  CA  SER A 178      -1.709  -0.713 -10.611  1.00  0.00           C  
ATOM   2606  C   SER A 178      -1.258  -0.335  -9.172  1.00  0.00           C  
ATOM   2607  O   SER A 178      -0.108   0.003  -9.064  1.00  0.00           O  
ATOM   2608  CB  SER A 178      -0.759  -0.162 -11.698  1.00  0.00           C  
ATOM   2609  OG  SER A 178      -1.041  -0.559 -13.031  1.00  0.00           O  
ATOM   2610  H   SER A 178      -3.734  -1.164 -10.931  1.00  0.00           H  
ATOM   2611  HA  SER A 178      -1.684  -1.794 -10.747  1.00  0.00           H  
ATOM   2612  HB3 SER A 178       0.296  -0.354 -11.501  1.00  0.00           H  
ATOM   2613  HB2 SER A 178      -0.978   0.898 -11.828  1.00  0.00           H  
ATOM   2614  HG  SER A 178      -1.485   0.109 -13.557  1.00  0.00           H  
ATOM   2615  N   ASP A 179      -2.123  -0.335  -8.146  1.00  0.00           N  
ATOM   2616  CA  ASP A 179      -1.787   0.278  -6.799  1.00  0.00           C  
ATOM   2617  C   ASP A 179      -0.859  -0.642  -5.985  1.00  0.00           C  
ATOM   2618  O   ASP A 179       0.171  -0.217  -5.556  1.00  0.00           O  
ATOM   2619  CB  ASP A 179      -2.969   0.721  -5.866  1.00  0.00           C  
ATOM   2620  CG  ASP A 179      -4.424   0.805  -6.345  1.00  0.00           C  
ATOM   2621  OD1 ASP A 179      -5.149   1.345  -5.515  1.00  0.00           O  
ATOM   2622  OD2 ASP A 179      -4.813   0.045  -7.274  1.00  0.00           O1-
ATOM   2623  H   ASP A 179      -3.100  -0.540  -8.293  1.00  0.00           H  
ATOM   2624  HA  ASP A 179      -1.151   1.154  -6.930  1.00  0.00           H  
ATOM   2625  HB3 ASP A 179      -2.746   1.732  -5.523  1.00  0.00           H  
ATOM   2626  HB2 ASP A 179      -2.944   0.135  -4.948  1.00  0.00           H  
ATOM   2627  N   THR A 180      -1.319  -1.894  -5.896  1.00  0.00           N  
ATOM   2628  CA  THR A 180      -0.758  -2.879  -4.940  1.00  0.00           C  
ATOM   2629  C   THR A 180      -0.938  -4.341  -5.469  1.00  0.00           C  
ATOM   2630  O   THR A 180      -2.103  -4.575  -5.686  1.00  0.00           O  
ATOM   2631  CB  THR A 180      -1.333  -2.797  -3.518  1.00  0.00           C  
ATOM   2632  OG1 THR A 180      -0.966  -1.550  -2.900  1.00  0.00           O  
ATOM   2633  CG2 THR A 180      -1.025  -3.890  -2.358  1.00  0.00           C  
ATOM   2634  H   THR A 180      -2.108  -2.268  -6.403  1.00  0.00           H  
ATOM   2635  HA  THR A 180       0.329  -2.806  -4.905  1.00  0.00           H  
ATOM   2636  HB  THR A 180      -2.419  -2.767  -3.608  1.00  0.00           H  
ATOM   2637  HG1 THR A 180      -0.861  -0.900  -3.598  1.00  0.00           H  
ATOM   2638 HG21 THR A 180      -1.535  -4.818  -2.617  1.00  0.00           H  
ATOM   2639 HG22 THR A 180       0.022  -4.073  -2.118  1.00  0.00           H  
ATOM   2640 HG23 THR A 180      -1.497  -3.699  -1.395  1.00  0.00           H  
ATOM   2641  N   VAL A 181       0.128  -5.168  -5.511  1.00  0.00           N  
ATOM   2642  CA  VAL A 181       0.191  -6.477  -6.077  1.00  0.00           C  
ATOM   2643  C   VAL A 181      -0.896  -7.416  -5.520  1.00  0.00           C  
ATOM   2644  O   VAL A 181      -1.668  -7.942  -6.315  1.00  0.00           O  
ATOM   2645  CB  VAL A 181       1.618  -7.008  -5.775  1.00  0.00           C  
ATOM   2646  CG1 VAL A 181       1.892  -8.497  -6.000  1.00  0.00           C  
ATOM   2647  CG2 VAL A 181       2.627  -6.207  -6.629  1.00  0.00           C  
ATOM   2648  H   VAL A 181       0.995  -4.803  -5.143  1.00  0.00           H  
ATOM   2649  HA  VAL A 181       0.120  -6.407  -7.162  1.00  0.00           H  
ATOM   2650  HB  VAL A 181       1.773  -6.828  -4.711  1.00  0.00           H  
ATOM   2651 HG11 VAL A 181       1.531  -9.129  -5.189  1.00  0.00           H  
ATOM   2652 HG12 VAL A 181       1.392  -8.669  -6.953  1.00  0.00           H  
ATOM   2653 HG13 VAL A 181       2.955  -8.728  -6.075  1.00  0.00           H  
ATOM   2654 HG21 VAL A 181       2.429  -5.147  -6.474  1.00  0.00           H  
ATOM   2655 HG22 VAL A 181       3.611  -6.140  -6.165  1.00  0.00           H  
ATOM   2656 HG23 VAL A 181       2.712  -6.477  -7.682  1.00  0.00           H  
ATOM   2657  N   VAL A 182      -1.025  -7.497  -4.191  1.00  0.00           N  
ATOM   2658  CA  VAL A 182      -1.851  -8.408  -3.465  1.00  0.00           C  
ATOM   2659  C   VAL A 182      -3.231  -7.933  -3.107  1.00  0.00           C  
ATOM   2660  O   VAL A 182      -3.922  -8.565  -2.310  1.00  0.00           O  
ATOM   2661  CB  VAL A 182      -1.125  -8.704  -2.118  1.00  0.00           C  
ATOM   2662  CG1 VAL A 182       0.192  -9.489  -2.506  1.00  0.00           C  
ATOM   2663  CG2 VAL A 182      -0.899  -7.476  -1.174  1.00  0.00           C  
ATOM   2664  H   VAL A 182      -0.393  -6.938  -3.635  1.00  0.00           H  
ATOM   2665  HA  VAL A 182      -1.886  -9.301  -4.088  1.00  0.00           H  
ATOM   2666  HB  VAL A 182      -1.685  -9.349  -1.442  1.00  0.00           H  
ATOM   2667 HG11 VAL A 182       0.152 -10.297  -3.237  1.00  0.00           H  
ATOM   2668 HG12 VAL A 182       1.019  -8.823  -2.756  1.00  0.00           H  
ATOM   2669 HG13 VAL A 182       0.596  -9.917  -1.589  1.00  0.00           H  
ATOM   2670 HG21 VAL A 182      -1.863  -7.052  -0.893  1.00  0.00           H  
ATOM   2671 HG22 VAL A 182      -0.359  -7.791  -0.281  1.00  0.00           H  
ATOM   2672 HG23 VAL A 182      -0.342  -6.743  -1.757  1.00  0.00           H  
ATOM   2673  N   GLU A 183      -3.887  -7.098  -4.002  1.00  0.00           N  
ATOM   2674  CA  GLU A 183      -5.313  -6.741  -3.974  1.00  0.00           C  
ATOM   2675  C   GLU A 183      -6.299  -7.966  -4.232  1.00  0.00           C  
ATOM   2676  O   GLU A 183      -7.318  -7.987  -3.560  1.00  0.00           O  
ATOM   2677  CB  GLU A 183      -5.691  -5.634  -4.887  1.00  0.00           C  
ATOM   2678  CG  GLU A 183      -5.271  -4.200  -4.352  1.00  0.00           C  
ATOM   2679  CD  GLU A 183      -5.288  -3.231  -5.564  1.00  0.00           C  
ATOM   2680  OE1 GLU A 183      -5.146  -3.531  -6.682  1.00  0.00           O  
ATOM   2681  OE2 GLU A 183      -5.422  -1.912  -5.211  1.00  0.00           O  
ATOM   2682  H   GLU A 183      -3.383  -6.729  -4.795  1.00  0.00           H  
ATOM   2683  HA  GLU A 183      -5.516  -6.291  -3.002  1.00  0.00           H  
ATOM   2684  HB3 GLU A 183      -6.776  -5.654  -4.999  1.00  0.00           H  
ATOM   2685  HB2 GLU A 183      -5.280  -5.784  -5.885  1.00  0.00           H  
ATOM   2686  HG3 GLU A 183      -4.275  -4.237  -3.911  1.00  0.00           H  
ATOM   2687  HG2 GLU A 183      -6.016  -3.886  -3.622  1.00  0.00           H  
ATOM   2688  HE2 GLU A 183      -5.534  -1.386  -6.006  1.00  0.00           H  
ATOM   2689  N   PRO A 184      -6.023  -8.928  -5.160  1.00  0.00           N  
ATOM   2690  CA  PRO A 184      -6.879 -10.147  -5.389  1.00  0.00           C  
ATOM   2691  C   PRO A 184      -7.089 -11.051  -4.084  1.00  0.00           C  
ATOM   2692  O   PRO A 184      -8.188 -11.614  -3.874  1.00  0.00           O  
ATOM   2693  CB  PRO A 184      -6.125 -10.873  -6.493  1.00  0.00           C  
ATOM   2694  CG  PRO A 184      -5.327  -9.816  -7.207  1.00  0.00           C  
ATOM   2695  CD  PRO A 184      -4.929  -8.882  -6.100  1.00  0.00           C  
ATOM   2696  HA  PRO A 184      -7.798  -9.754  -5.824  1.00  0.00           H  
ATOM   2697  HB3 PRO A 184      -6.771 -11.396  -7.199  1.00  0.00           H  
ATOM   2698  HB2 PRO A 184      -5.457 -11.612  -6.052  1.00  0.00           H  
ATOM   2699  HG3 PRO A 184      -5.929  -9.384  -8.007  1.00  0.00           H  
ATOM   2700  HG2 PRO A 184      -4.508 -10.267  -7.768  1.00  0.00           H  
ATOM   2701  HD2 PRO A 184      -4.039  -9.164  -5.537  1.00  0.00           H  
ATOM   2702  HD3 PRO A 184      -4.714  -7.947  -6.616  1.00  0.00           H  
ATOM   2703  N   TYR A 185      -5.988 -11.323  -3.319  1.00  0.00           N  
ATOM   2704  CA  TYR A 185      -6.052 -11.864  -1.966  1.00  0.00           C  
ATOM   2705  C   TYR A 185      -7.160 -11.079  -1.158  1.00  0.00           C  
ATOM   2706  O   TYR A 185      -8.271 -11.609  -0.929  1.00  0.00           O  
ATOM   2707  CB  TYR A 185      -4.741 -12.142  -1.246  1.00  0.00           C  
ATOM   2708  CG  TYR A 185      -3.874 -13.240  -1.819  1.00  0.00           C  
ATOM   2709  CD1 TYR A 185      -4.314 -14.610  -1.716  1.00  0.00           C  
ATOM   2710  CD2 TYR A 185      -2.626 -13.015  -2.373  1.00  0.00           C  
ATOM   2711  CE1 TYR A 185      -3.605 -15.679  -2.312  1.00  0.00           C  
ATOM   2712  CE2 TYR A 185      -1.943 -14.047  -2.975  1.00  0.00           C  
ATOM   2713  CZ  TYR A 185      -2.361 -15.395  -2.859  1.00  0.00           C  
ATOM   2714  OH  TYR A 185      -1.487 -16.358  -3.293  1.00  0.00           O  
ATOM   2715  H   TYR A 185      -5.154 -10.762  -3.420  1.00  0.00           H  
ATOM   2716  HA  TYR A 185      -6.559 -12.811  -2.156  1.00  0.00           H  
ATOM   2717  HB3 TYR A 185      -4.786 -12.216  -0.159  1.00  0.00           H  
ATOM   2718  HB2 TYR A 185      -4.130 -11.245  -1.346  1.00  0.00           H  
ATOM   2719  HD1 TYR A 185      -5.265 -14.843  -1.262  1.00  0.00           H  
ATOM   2720  HD2 TYR A 185      -2.214 -12.018  -2.436  1.00  0.00           H  
ATOM   2721  HE1 TYR A 185      -4.001 -16.667  -2.129  1.00  0.00           H  
ATOM   2722  HE2 TYR A 185      -1.045 -13.794  -3.518  1.00  0.00           H  
ATOM   2723  HH  TYR A 185      -0.613 -16.000  -3.464  1.00  0.00           H  
ATOM   2724  N   ASN A 186      -6.906  -9.822  -0.869  1.00  0.00           N  
ATOM   2725  CA  ASN A 186      -7.679  -8.976   0.086  1.00  0.00           C  
ATOM   2726  C   ASN A 186      -9.119  -8.680  -0.293  1.00  0.00           C  
ATOM   2727  O   ASN A 186      -9.977  -8.591   0.552  1.00  0.00           O  
ATOM   2728  CB  ASN A 186      -6.906  -7.695   0.275  1.00  0.00           C  
ATOM   2729  CG  ASN A 186      -5.517  -7.824   0.964  1.00  0.00           C  
ATOM   2730  OD1 ASN A 186      -4.869  -8.879   1.071  1.00  0.00           O  
ATOM   2731  ND2 ASN A 186      -5.066  -6.709   1.552  1.00  0.00           N  
ATOM   2732  H   ASN A 186      -6.034  -9.448  -1.216  1.00  0.00           H  
ATOM   2733  HA  ASN A 186      -7.766  -9.511   1.032  1.00  0.00           H  
ATOM   2734  HB3 ASN A 186      -7.588  -7.127   0.907  1.00  0.00           H  
ATOM   2735  HB2 ASN A 186      -6.814  -7.140  -0.658  1.00  0.00           H  
ATOM   2736 HD22 ASN A 186      -4.105  -6.650   1.857  1.00  0.00           H  
ATOM   2737 HD21 ASN A 186      -5.607  -5.870   1.399  1.00  0.00           H  
ATOM   2738  N   ALA A 187      -9.439  -8.577  -1.558  1.00  0.00           N  
ATOM   2739  CA  ALA A 187     -10.831  -8.522  -2.086  1.00  0.00           C  
ATOM   2740  C   ALA A 187     -11.558  -9.863  -2.094  1.00  0.00           C  
ATOM   2741  O   ALA A 187     -12.714  -9.876  -1.896  1.00  0.00           O  
ATOM   2742  CB  ALA A 187     -10.964  -7.954  -3.471  1.00  0.00           C  
ATOM   2743  H   ALA A 187      -8.672  -8.492  -2.209  1.00  0.00           H  
ATOM   2744  HA  ALA A 187     -11.393  -7.941  -1.355  1.00  0.00           H  
ATOM   2745  HB1 ALA A 187     -10.467  -6.988  -3.566  1.00  0.00           H  
ATOM   2746  HB2 ALA A 187     -10.499  -8.642  -4.177  1.00  0.00           H  
ATOM   2747  HB3 ALA A 187     -12.014  -7.801  -3.718  1.00  0.00           H  
ATOM   2748  N   THR A 188     -10.840 -10.971  -2.301  1.00  0.00           N  
ATOM   2749  CA  THR A 188     -11.473 -12.312  -2.329  1.00  0.00           C  
ATOM   2750  C   THR A 188     -11.566 -12.925  -0.936  1.00  0.00           C  
ATOM   2751  O   THR A 188     -12.611 -13.452  -0.683  1.00  0.00           O  
ATOM   2752  CB  THR A 188     -10.790 -13.294  -3.215  1.00  0.00           C  
ATOM   2753  OG1 THR A 188     -10.494 -12.848  -4.577  1.00  0.00           O  
ATOM   2754  CG2 THR A 188     -11.553 -14.612  -3.505  1.00  0.00           C  
ATOM   2755  H   THR A 188      -9.868 -10.889  -2.560  1.00  0.00           H  
ATOM   2756  HA  THR A 188     -12.485 -12.272  -2.730  1.00  0.00           H  
ATOM   2757  HB  THR A 188      -9.821 -13.505  -2.763  1.00  0.00           H  
ATOM   2758  HG1 THR A 188      -9.659 -12.389  -4.463  1.00  0.00           H  
ATOM   2759 HG21 THR A 188     -12.585 -14.444  -3.812  1.00  0.00           H  
ATOM   2760 HG22 THR A 188     -11.087 -15.185  -4.306  1.00  0.00           H  
ATOM   2761 HG23 THR A 188     -11.746 -15.239  -2.635  1.00  0.00           H  
ATOM   2762  N   LEU A 189     -10.645 -12.637  -0.074  1.00  0.00           N  
ATOM   2763  CA  LEU A 189     -10.803 -12.898   1.341  1.00  0.00           C  
ATOM   2764  C   LEU A 189     -12.007 -12.141   1.994  1.00  0.00           C  
ATOM   2765  O   LEU A 189     -12.774 -12.634   2.812  1.00  0.00           O  
ATOM   2766  CB  LEU A 189      -9.456 -12.773   2.106  1.00  0.00           C  
ATOM   2767  CG  LEU A 189      -8.328 -13.750   1.632  1.00  0.00           C  
ATOM   2768  CD1 LEU A 189      -6.919 -13.419   2.276  1.00  0.00           C  
ATOM   2769  CD2 LEU A 189      -8.707 -15.244   1.942  1.00  0.00           C  
ATOM   2770  H   LEU A 189      -9.796 -12.204  -0.411  1.00  0.00           H  
ATOM   2771  HA  LEU A 189     -11.050 -13.957   1.422  1.00  0.00           H  
ATOM   2772  HB3 LEU A 189      -9.746 -12.926   3.146  1.00  0.00           H  
ATOM   2773  HB2 LEU A 189      -9.227 -11.707   2.096  1.00  0.00           H  
ATOM   2774  HG  LEU A 189      -8.132 -13.748   0.560  1.00  0.00           H  
ATOM   2775 HD11 LEU A 189      -7.041 -12.505   2.856  1.00  0.00           H  
ATOM   2776 HD12 LEU A 189      -6.677 -14.156   3.042  1.00  0.00           H  
ATOM   2777 HD13 LEU A 189      -6.204 -13.264   1.468  1.00  0.00           H  
ATOM   2778 HD21 LEU A 189      -7.871 -15.894   2.203  1.00  0.00           H  
ATOM   2779 HD22 LEU A 189      -9.386 -15.389   2.782  1.00  0.00           H  
ATOM   2780 HD23 LEU A 189      -9.273 -15.706   1.134  1.00  0.00           H  
ATOM   2781  N   SER A 190     -12.255 -10.855   1.562  1.00  0.00           N  
ATOM   2782  CA  SER A 190     -13.353 -10.010   2.059  1.00  0.00           C  
ATOM   2783  C   SER A 190     -14.663 -10.591   1.604  1.00  0.00           C  
ATOM   2784  O   SER A 190     -15.504 -10.644   2.444  1.00  0.00           O  
ATOM   2785  CB  SER A 190     -13.135  -8.591   1.408  1.00  0.00           C  
ATOM   2786  OG  SER A 190     -12.123  -7.877   2.010  1.00  0.00           O  
ATOM   2787  H   SER A 190     -11.644 -10.480   0.851  1.00  0.00           H  
ATOM   2788  HA  SER A 190     -13.392  -9.962   3.147  1.00  0.00           H  
ATOM   2789  HB3 SER A 190     -14.081  -8.050   1.422  1.00  0.00           H  
ATOM   2790  HB2 SER A 190     -12.866  -8.778   0.369  1.00  0.00           H  
ATOM   2791  HG  SER A 190     -11.319  -8.028   1.506  1.00  0.00           H  
ATOM   2792  N   VAL A 191     -14.778 -11.075   0.348  1.00  0.00           N  
ATOM   2793  CA  VAL A 191     -16.107 -11.333  -0.265  1.00  0.00           C  
ATOM   2794  C   VAL A 191     -16.864 -12.571   0.379  1.00  0.00           C  
ATOM   2795  O   VAL A 191     -18.085 -12.482   0.657  1.00  0.00           O  
ATOM   2796  CB  VAL A 191     -16.000 -11.478  -1.833  1.00  0.00           C  
ATOM   2797  CG1 VAL A 191     -15.393 -12.838  -2.393  1.00  0.00           C  
ATOM   2798  CG2 VAL A 191     -17.301 -11.212  -2.616  1.00  0.00           C  
ATOM   2799  H   VAL A 191     -14.020 -10.954  -0.309  1.00  0.00           H  
ATOM   2800  HA  VAL A 191     -16.754 -10.478  -0.067  1.00  0.00           H  
ATOM   2801  HB  VAL A 191     -15.424 -10.676  -2.295  1.00  0.00           H  
ATOM   2802 HG11 VAL A 191     -14.434 -13.299  -2.159  1.00  0.00           H  
ATOM   2803 HG12 VAL A 191     -16.146 -13.583  -2.136  1.00  0.00           H  
ATOM   2804 HG13 VAL A 191     -15.532 -12.873  -3.473  1.00  0.00           H  
ATOM   2805 HG21 VAL A 191     -17.633 -10.181  -2.494  1.00  0.00           H  
ATOM   2806 HG22 VAL A 191     -17.174 -11.302  -3.695  1.00  0.00           H  
ATOM   2807 HG23 VAL A 191     -18.139 -11.773  -2.202  1.00  0.00           H  
ATOM   2808  N   HIS A 192     -16.054 -13.586   0.701  1.00  0.00           N  
ATOM   2809  CA  HIS A 192     -16.333 -14.809   1.508  1.00  0.00           C  
ATOM   2810  C   HIS A 192     -17.015 -14.487   2.798  1.00  0.00           C  
ATOM   2811  O   HIS A 192     -18.042 -15.056   3.182  1.00  0.00           O  
ATOM   2812  CB  HIS A 192     -15.003 -15.551   1.587  1.00  0.00           C  
ATOM   2813  CG  HIS A 192     -14.795 -16.399   2.837  1.00  0.00           C  
ATOM   2814  ND1 HIS A 192     -15.467 -17.571   3.103  1.00  0.00           N  
ATOM   2815  CD2 HIS A 192     -13.923 -16.158   3.893  1.00  0.00           C  
ATOM   2816  CE1 HIS A 192     -14.900 -18.079   4.217  1.00  0.00           C  
ATOM   2817  NE2 HIS A 192     -14.002 -17.262   4.737  1.00  0.00           N  
ATOM   2818  H   HIS A 192     -15.097 -13.516   0.387  1.00  0.00           H  
ATOM   2819  HA  HIS A 192     -16.938 -15.382   0.807  1.00  0.00           H  
ATOM   2820  HB3 HIS A 192     -14.185 -14.833   1.542  1.00  0.00           H  
ATOM   2821  HB2 HIS A 192     -14.887 -16.073   0.638  1.00  0.00           H  
ATOM   2822  HD2 HIS A 192     -13.240 -15.342   4.080  1.00  0.00           H  
ATOM   2823  HE1 HIS A 192     -15.046 -19.092   4.560  1.00  0.00           H  
ATOM   2824  HE2 HIS A 192     -13.364 -17.432   5.501  1.00  0.00           H  
ATOM   2825  N   GLN A 193     -16.461 -13.509   3.535  1.00  0.00           N  
ATOM   2826  CA  GLN A 193     -16.999 -12.956   4.825  1.00  0.00           C  
ATOM   2827  C   GLN A 193     -18.208 -11.956   4.584  1.00  0.00           C  
ATOM   2828  O   GLN A 193     -19.168 -11.985   5.374  1.00  0.00           O  
ATOM   2829  CB  GLN A 193     -15.794 -12.239   5.590  1.00  0.00           C  
ATOM   2830  CG  GLN A 193     -14.654 -13.111   5.959  1.00  0.00           C  
ATOM   2831  CD  GLN A 193     -15.023 -14.350   6.897  1.00  0.00           C  
ATOM   2832  OE1 GLN A 193     -16.181 -14.555   7.272  1.00  0.00           O  
ATOM   2833  NE2 GLN A 193     -13.986 -15.110   7.267  1.00  0.00           N  
ATOM   2834  H   GLN A 193     -15.720 -12.919   3.185  1.00  0.00           H  
ATOM   2835  HA  GLN A 193     -17.458 -13.768   5.388  1.00  0.00           H  
ATOM   2836  HB3 GLN A 193     -16.181 -11.680   6.442  1.00  0.00           H  
ATOM   2837  HB2 GLN A 193     -15.204 -11.487   5.065  1.00  0.00           H  
ATOM   2838  HG3 GLN A 193     -13.870 -12.574   6.494  1.00  0.00           H  
ATOM   2839  HG2 GLN A 193     -14.195 -13.400   5.014  1.00  0.00           H  
ATOM   2840 HE22 GLN A 193     -14.254 -15.994   7.675  1.00  0.00           H  
ATOM   2841 HE21 GLN A 193     -13.059 -14.922   6.913  1.00  0.00           H  
ATOM   2842  N   LEU A 194     -18.079 -11.154   3.484  1.00  0.00           N  
ATOM   2843  CA  LEU A 194     -19.093 -10.109   3.178  1.00  0.00           C  
ATOM   2844  C   LEU A 194     -20.460 -10.684   2.811  1.00  0.00           C  
ATOM   2845  O   LEU A 194     -21.437 -10.262   3.434  1.00  0.00           O  
ATOM   2846  CB  LEU A 194     -18.542  -9.316   1.978  1.00  0.00           C  
ATOM   2847  CG  LEU A 194     -19.328  -7.950   1.603  1.00  0.00           C  
ATOM   2848  CD1 LEU A 194     -19.242  -6.834   2.736  1.00  0.00           C  
ATOM   2849  CD2 LEU A 194     -18.902  -7.352   0.203  1.00  0.00           C  
ATOM   2850  H   LEU A 194     -17.317 -11.286   2.834  1.00  0.00           H  
ATOM   2851  HA  LEU A 194     -19.124  -9.425   4.027  1.00  0.00           H  
ATOM   2852  HB3 LEU A 194     -18.411  -9.828   1.025  1.00  0.00           H  
ATOM   2853  HB2 LEU A 194     -17.518  -9.085   2.272  1.00  0.00           H  
ATOM   2854  HG  LEU A 194     -20.336  -8.350   1.495  1.00  0.00           H  
ATOM   2855 HD11 LEU A 194     -18.736  -5.958   2.331  1.00  0.00           H  
ATOM   2856 HD12 LEU A 194     -20.266  -6.480   2.851  1.00  0.00           H  
ATOM   2857 HD13 LEU A 194     -18.763  -7.023   3.697  1.00  0.00           H  
ATOM   2858 HD21 LEU A 194     -19.638  -7.366  -0.601  1.00  0.00           H  
ATOM   2859 HD22 LEU A 194     -18.391  -6.402   0.363  1.00  0.00           H  
ATOM   2860 HD23 LEU A 194     -18.228  -8.039  -0.309  1.00  0.00           H  
ATOM   2861  N   VAL A 195     -20.554 -11.647   1.909  1.00  0.00           N  
ATOM   2862  CA  VAL A 195     -21.818 -12.201   1.387  1.00  0.00           C  
ATOM   2863  C   VAL A 195     -22.667 -12.953   2.500  1.00  0.00           C  
ATOM   2864  O   VAL A 195     -23.874 -13.121   2.261  1.00  0.00           O  
ATOM   2865  CB  VAL A 195     -21.550 -13.238   0.232  1.00  0.00           C  
ATOM   2866  CG1 VAL A 195     -20.763 -14.519   0.625  1.00  0.00           C  
ATOM   2867  CG2 VAL A 195     -22.736 -13.603  -0.594  1.00  0.00           C  
ATOM   2868  H   VAL A 195     -19.723 -12.070   1.521  1.00  0.00           H  
ATOM   2869  HA  VAL A 195     -22.370 -11.363   0.961  1.00  0.00           H  
ATOM   2870  HB  VAL A 195     -20.968 -12.664  -0.489  1.00  0.00           H  
ATOM   2871 HG11 VAL A 195     -20.432 -14.963  -0.314  1.00  0.00           H  
ATOM   2872 HG12 VAL A 195     -19.809 -14.540   1.151  1.00  0.00           H  
ATOM   2873 HG13 VAL A 195     -21.389 -15.277   1.096  1.00  0.00           H  
ATOM   2874 HG21 VAL A 195     -22.318 -14.137  -1.447  1.00  0.00           H  
ATOM   2875 HG22 VAL A 195     -23.498 -14.239  -0.142  1.00  0.00           H  
ATOM   2876 HG23 VAL A 195     -23.254 -12.726  -0.981  1.00  0.00           H  
ATOM   2877  N   GLU A 196     -22.106 -13.130   3.677  1.00  0.00           N  
ATOM   2878  CA  GLU A 196     -22.673 -13.706   4.890  1.00  0.00           C  
ATOM   2879  C   GLU A 196     -23.273 -12.626   5.819  1.00  0.00           C  
ATOM   2880  O   GLU A 196     -24.108 -12.994   6.613  1.00  0.00           O  
ATOM   2881  CB  GLU A 196     -21.622 -14.506   5.648  1.00  0.00           C  
ATOM   2882  CG  GLU A 196     -21.219 -15.857   4.994  1.00  0.00           C  
ATOM   2883  CD  GLU A 196     -22.152 -17.088   5.093  1.00  0.00           C  
ATOM   2884  OE1 GLU A 196     -23.047 -17.083   5.987  1.00  0.00           O  
ATOM   2885  OE2 GLU A 196     -22.091 -18.010   4.237  1.00  0.00           O1-
ATOM   2886  H   GLU A 196     -21.114 -12.950   3.745  1.00  0.00           H  
ATOM   2887  HA  GLU A 196     -23.500 -14.395   4.722  1.00  0.00           H  
ATOM   2888  HB3 GLU A 196     -21.846 -14.717   6.694  1.00  0.00           H  
ATOM   2889  HB2 GLU A 196     -20.686 -13.954   5.729  1.00  0.00           H  
ATOM   2890  HG3 GLU A 196     -20.250 -16.205   5.352  1.00  0.00           H  
ATOM   2891  HG2 GLU A 196     -21.093 -15.630   3.935  1.00  0.00           H  
ATOM   2892  N   ASN A 197     -22.850 -11.347   5.628  1.00  0.00           N  
ATOM   2893  CA  ASN A 197     -23.012 -10.314   6.638  1.00  0.00           C  
ATOM   2894  C   ASN A 197     -23.453  -8.955   6.092  1.00  0.00           C  
ATOM   2895  O   ASN A 197     -23.920  -8.076   6.904  1.00  0.00           O  
ATOM   2896  CB  ASN A 197     -21.696 -10.346   7.476  1.00  0.00           C  
ATOM   2897  CG  ASN A 197     -21.319 -11.552   8.279  1.00  0.00           C  
ATOM   2898  OD1 ASN A 197     -22.053 -11.936   9.191  1.00  0.00           O  
ATOM   2899  ND2 ASN A 197     -20.190 -12.173   7.983  1.00  0.00           N  
ATOM   2900  H   ASN A 197     -22.251 -11.080   4.861  1.00  0.00           H  
ATOM   2901  HA  ASN A 197     -23.852 -10.616   7.264  1.00  0.00           H  
ATOM   2902  HB3 ASN A 197     -21.744  -9.587   8.257  1.00  0.00           H  
ATOM   2903  HB2 ASN A 197     -20.838 -10.075   6.861  1.00  0.00           H  
ATOM   2904 HD22 ASN A 197     -19.792 -12.919   8.534  1.00  0.00           H  
ATOM   2905 HD21 ASN A 197     -19.790 -12.230   7.057  1.00  0.00           H  
ATOM   2906  N   THR A 198     -23.334  -8.763   4.785  1.00  0.00           N  
ATOM   2907  CA  THR A 198     -23.964  -7.663   4.033  1.00  0.00           C  
ATOM   2908  C   THR A 198     -25.516  -7.926   3.763  1.00  0.00           C  
ATOM   2909  O   THR A 198     -25.861  -9.077   3.812  1.00  0.00           O  
ATOM   2910  CB  THR A 198     -23.299  -7.321   2.619  1.00  0.00           C  
ATOM   2911  OG1 THR A 198     -23.819  -6.134   2.019  1.00  0.00           O  
ATOM   2912  CG2 THR A 198     -23.666  -8.520   1.645  1.00  0.00           C  
ATOM   2913  H   THR A 198     -22.925  -9.507   4.238  1.00  0.00           H  
ATOM   2914  HA  THR A 198     -23.841  -6.792   4.677  1.00  0.00           H  
ATOM   2915  HB  THR A 198     -22.210  -7.357   2.653  1.00  0.00           H  
ATOM   2916  HG1 THR A 198     -23.375  -5.901   1.200  1.00  0.00           H  
ATOM   2917 HG21 THR A 198     -24.747  -8.574   1.514  1.00  0.00           H  
ATOM   2918 HG22 THR A 198     -23.418  -8.367   0.595  1.00  0.00           H  
ATOM   2919 HG23 THR A 198     -23.459  -9.505   2.064  1.00  0.00           H  
ATOM   2920  N   ASP A 199     -26.274  -6.860   3.613  1.00  0.00           N  
ATOM   2921  CA  ASP A 199     -27.678  -6.924   3.127  1.00  0.00           C  
ATOM   2922  C   ASP A 199     -27.936  -6.153   1.902  1.00  0.00           C  
ATOM   2923  O   ASP A 199     -28.905  -6.477   1.219  1.00  0.00           O  
ATOM   2924  CB  ASP A 199     -28.700  -6.299   4.137  1.00  0.00           C  
ATOM   2925  CG  ASP A 199     -28.928  -7.106   5.405  1.00  0.00           C  
ATOM   2926  OD1 ASP A 199     -28.982  -6.450   6.453  1.00  0.00           O  
ATOM   2927  OD2 ASP A 199     -29.055  -8.364   5.406  1.00  0.00           O1-
ATOM   2928  H   ASP A 199     -25.828  -5.957   3.534  1.00  0.00           H  
ATOM   2929  HA  ASP A 199     -27.958  -7.941   2.855  1.00  0.00           H  
ATOM   2930  HB3 ASP A 199     -29.672  -6.077   3.696  1.00  0.00           H  
ATOM   2931  HB2 ASP A 199     -28.392  -5.283   4.382  1.00  0.00           H  
ATOM   2932  N   GLU A 200     -27.084  -5.107   1.650  1.00  0.00           N  
ATOM   2933  CA  GLU A 200     -27.112  -4.381   0.335  1.00  0.00           C  
ATOM   2934  C   GLU A 200     -25.685  -3.757   0.107  1.00  0.00           C  
ATOM   2935  O   GLU A 200     -25.145  -2.991   0.923  1.00  0.00           O  
ATOM   2936  CB  GLU A 200     -28.137  -3.299   0.279  1.00  0.00           C  
ATOM   2937  CG  GLU A 200     -29.626  -3.687   0.124  1.00  0.00           C  
ATOM   2938  CD  GLU A 200     -30.547  -2.677  -0.517  1.00  0.00           C  
ATOM   2939  OE1 GLU A 200     -31.405  -2.133   0.156  1.00  0.00           O  
ATOM   2940  OE2 GLU A 200     -30.198  -2.238  -1.732  1.00  0.00           O  
ATOM   2941  H   GLU A 200     -26.251  -4.952   2.199  1.00  0.00           H  
ATOM   2942  HA  GLU A 200     -27.441  -5.096  -0.419  1.00  0.00           H  
ATOM   2943  HB3 GLU A 200     -27.932  -2.565  -0.500  1.00  0.00           H  
ATOM   2944  HB2 GLU A 200     -28.042  -2.746   1.214  1.00  0.00           H  
ATOM   2945  HG3 GLU A 200     -30.013  -4.099   1.055  1.00  0.00           H  
ATOM   2946  HG2 GLU A 200     -29.615  -4.549  -0.543  1.00  0.00           H  
ATOM   2947  HE2 GLU A 200     -30.752  -1.461  -1.832  1.00  0.00           H  
ATOM   2948  N   THR A 201     -24.975  -4.218  -0.988  1.00  0.00           N  
ATOM   2949  CA  THR A 201     -23.630  -3.867  -1.284  1.00  0.00           C  
ATOM   2950  C   THR A 201     -23.592  -2.960  -2.530  1.00  0.00           C  
ATOM   2951  O   THR A 201     -23.928  -3.371  -3.609  1.00  0.00           O  
ATOM   2952  CB  THR A 201     -22.730  -5.046  -1.537  1.00  0.00           C  
ATOM   2953  OG1 THR A 201     -23.032  -6.031  -0.606  1.00  0.00           O  
ATOM   2954  CG2 THR A 201     -21.257  -4.688  -1.368  1.00  0.00           C  
ATOM   2955  H   THR A 201     -25.421  -4.778  -1.701  1.00  0.00           H  
ATOM   2956  HA  THR A 201     -23.191  -3.290  -0.470  1.00  0.00           H  
ATOM   2957  HB  THR A 201     -22.914  -5.464  -2.527  1.00  0.00           H  
ATOM   2958  HG1 THR A 201     -23.914  -6.383  -0.748  1.00  0.00           H  
ATOM   2959 HG21 THR A 201     -20.920  -5.013  -0.384  1.00  0.00           H  
ATOM   2960 HG22 THR A 201     -20.673  -5.228  -2.114  1.00  0.00           H  
ATOM   2961 HG23 THR A 201     -20.959  -3.642  -1.433  1.00  0.00           H  
ATOM   2962  N   TYR A 202     -23.033  -1.705  -2.416  1.00  0.00           N  
ATOM   2963  CA  TYR A 202     -22.953  -0.776  -3.507  1.00  0.00           C  
ATOM   2964  C   TYR A 202     -21.506  -0.721  -3.995  1.00  0.00           C  
ATOM   2965  O   TYR A 202     -20.674  -0.105  -3.318  1.00  0.00           O  
ATOM   2966  CB  TYR A 202     -23.447   0.599  -2.939  1.00  0.00           C  
ATOM   2967  CG  TYR A 202     -24.883   0.605  -2.355  1.00  0.00           C  
ATOM   2968  CD1 TYR A 202     -25.183   1.093  -1.073  1.00  0.00           C  
ATOM   2969  CD2 TYR A 202     -25.972   0.171  -3.208  1.00  0.00           C  
ATOM   2970  CE1 TYR A 202     -26.498   1.065  -0.563  1.00  0.00           C  
ATOM   2971  CE2 TYR A 202     -27.242   0.134  -2.621  1.00  0.00           C  
ATOM   2972  CZ  TYR A 202     -27.514   0.566  -1.362  1.00  0.00           C  
ATOM   2973  OH  TYR A 202     -28.802   0.611  -0.886  1.00  0.00           O  
ATOM   2974  H   TYR A 202     -22.659  -1.413  -1.525  1.00  0.00           H  
ATOM   2975  HA  TYR A 202     -23.627  -1.034  -4.324  1.00  0.00           H  
ATOM   2976  HB3 TYR A 202     -23.432   1.213  -3.839  1.00  0.00           H  
ATOM   2977  HB2 TYR A 202     -22.758   0.959  -2.176  1.00  0.00           H  
ATOM   2978  HD1 TYR A 202     -24.366   1.434  -0.456  1.00  0.00           H  
ATOM   2979  HD2 TYR A 202     -25.943  -0.176  -4.230  1.00  0.00           H  
ATOM   2980  HE1 TYR A 202     -26.741   1.472   0.407  1.00  0.00           H  
ATOM   2981  HE2 TYR A 202     -27.980  -0.129  -3.364  1.00  0.00           H  
ATOM   2982  HH  TYR A 202     -29.630   0.301  -1.261  1.00  0.00           H  
ATOM   2983  N   CYS A 203     -21.219  -1.264  -5.222  1.00  0.00           N  
ATOM   2984  CA  CYS A 203     -19.916  -1.379  -5.851  1.00  0.00           C  
ATOM   2985  C   CYS A 203     -19.551  -0.070  -6.545  1.00  0.00           C  
ATOM   2986  O   CYS A 203     -20.219   0.438  -7.416  1.00  0.00           O  
ATOM   2987  CB  CYS A 203     -19.834  -2.529  -6.924  1.00  0.00           C  
ATOM   2988  SG  CYS A 203     -20.216  -4.116  -6.191  1.00  0.00           S  
ATOM   2989  H   CYS A 203     -21.970  -1.726  -5.714  1.00  0.00           H  
ATOM   2990  HA  CYS A 203     -19.064  -1.515  -5.186  1.00  0.00           H  
ATOM   2991  HB3 CYS A 203     -18.908  -2.491  -7.497  1.00  0.00           H  
ATOM   2992  HB2 CYS A 203     -20.672  -2.438  -7.615  1.00  0.00           H  
ATOM   2993  HG  CYS A 203     -21.470  -3.708  -5.976  1.00  0.00           H  
ATOM   2994  N   ILE A 204     -18.420   0.452  -6.090  1.00  0.00           N  
ATOM   2995  CA  ILE A 204     -17.611   1.438  -6.800  1.00  0.00           C  
ATOM   2996  C   ILE A 204     -16.357   0.741  -7.342  1.00  0.00           C  
ATOM   2997  O   ILE A 204     -15.649   0.127  -6.593  1.00  0.00           O  
ATOM   2998  CB  ILE A 204     -17.220   2.675  -5.868  1.00  0.00           C  
ATOM   2999  CG1 ILE A 204     -18.400   3.524  -5.489  1.00  0.00           C  
ATOM   3000  CG2 ILE A 204     -16.096   3.601  -6.491  1.00  0.00           C  
ATOM   3001  CD1 ILE A 204     -19.467   2.968  -4.578  1.00  0.00           C  
ATOM   3002  H   ILE A 204     -18.118  -0.069  -5.279  1.00  0.00           H  
ATOM   3003  HA  ILE A 204     -18.158   1.822  -7.661  1.00  0.00           H  
ATOM   3004  HB  ILE A 204     -16.794   2.386  -4.907  1.00  0.00           H  
ATOM   3005 HG13 ILE A 204     -18.968   3.781  -6.383  1.00  0.00           H  
ATOM   3006 HG12 ILE A 204     -18.076   4.511  -5.157  1.00  0.00           H  
ATOM   3007 HG21 ILE A 204     -15.791   4.486  -5.933  1.00  0.00           H  
ATOM   3008 HG22 ILE A 204     -15.220   3.009  -6.754  1.00  0.00           H  
ATOM   3009 HG23 ILE A 204     -16.402   4.072  -7.425  1.00  0.00           H  
ATOM   3010 HD11 ILE A 204     -19.654   3.667  -3.763  1.00  0.00           H  
ATOM   3011 HD12 ILE A 204     -20.398   2.746  -5.100  1.00  0.00           H  
ATOM   3012 HD13 ILE A 204     -19.185   2.030  -4.100  1.00  0.00           H  
ATOM   3013  N   ASP A 205     -16.139   0.890  -8.681  1.00  0.00           N  
ATOM   3014  CA  ASP A 205     -14.977   0.463  -9.362  1.00  0.00           C  
ATOM   3015  C   ASP A 205     -14.250   1.724  -9.783  1.00  0.00           C  
ATOM   3016  O   ASP A 205     -14.787   2.541 -10.546  1.00  0.00           O  
ATOM   3017  CB  ASP A 205     -15.308  -0.424 -10.608  1.00  0.00           C  
ATOM   3018  CG  ASP A 205     -14.064  -1.056 -11.330  1.00  0.00           C  
ATOM   3019  OD1 ASP A 205     -12.987  -1.183 -10.706  1.00  0.00           O  
ATOM   3020  OD2 ASP A 205     -14.191  -1.597 -12.449  1.00  0.00           O1-
ATOM   3021  H   ASP A 205     -16.795   1.466  -9.187  1.00  0.00           H  
ATOM   3022  HA  ASP A 205     -14.288  -0.144  -8.775  1.00  0.00           H  
ATOM   3023  HB3 ASP A 205     -15.779   0.256 -11.317  1.00  0.00           H  
ATOM   3024  HB2 ASP A 205     -16.095  -1.171 -10.508  1.00  0.00           H  
ATOM   3025  N   ASN A 206     -13.000   1.854  -9.273  1.00  0.00           N  
ATOM   3026  CA  ASN A 206     -12.116   2.996  -9.430  1.00  0.00           C  
ATOM   3027  C   ASN A 206     -11.718   3.243 -10.877  1.00  0.00           C  
ATOM   3028  O   ASN A 206     -11.503   4.401 -11.181  1.00  0.00           O  
ATOM   3029  CB  ASN A 206     -10.841   2.872  -8.561  1.00  0.00           C  
ATOM   3030  CG  ASN A 206     -11.034   2.706  -7.091  1.00  0.00           C  
ATOM   3031  OD1 ASN A 206     -11.385   3.697  -6.428  1.00  0.00           O  
ATOM   3032  ND2 ASN A 206     -10.621   1.592  -6.437  1.00  0.00           N  
ATOM   3033  H   ASN A 206     -12.679   0.979  -8.885  1.00  0.00           H  
ATOM   3034  HA  ASN A 206     -12.649   3.900  -9.134  1.00  0.00           H  
ATOM   3035  HB3 ASN A 206     -10.167   3.713  -8.724  1.00  0.00           H  
ATOM   3036  HB2 ASN A 206     -10.368   1.941  -8.873  1.00  0.00           H  
ATOM   3037 HD22 ASN A 206     -10.933   1.590  -5.477  1.00  0.00           H  
ATOM   3038 HD21 ASN A 206     -10.441   0.699  -6.873  1.00  0.00           H  
ATOM   3039  N   GLU A 207     -11.795   2.223 -11.740  1.00  0.00           N  
ATOM   3040  CA  GLU A 207     -11.506   2.345 -13.166  1.00  0.00           C  
ATOM   3041  C   GLU A 207     -12.632   3.131 -13.937  1.00  0.00           C  
ATOM   3042  O   GLU A 207     -12.279   3.759 -14.937  1.00  0.00           O  
ATOM   3043  CB  GLU A 207     -11.181   0.979 -13.919  1.00  0.00           C  
ATOM   3044  CG  GLU A 207     -10.467  -0.055 -13.060  1.00  0.00           C  
ATOM   3045  CD  GLU A 207     -10.155  -1.466 -13.767  1.00  0.00           C  
ATOM   3046  OE1 GLU A 207     -10.594  -1.612 -14.949  1.00  0.00           O  
ATOM   3047  OE2 GLU A 207      -9.524  -2.328 -13.161  1.00  0.00           O1-
ATOM   3048  H   GLU A 207     -12.077   1.310 -11.413  1.00  0.00           H  
ATOM   3049  HA  GLU A 207     -10.583   2.905 -13.313  1.00  0.00           H  
ATOM   3050  HB3 GLU A 207     -10.639   1.335 -14.796  1.00  0.00           H  
ATOM   3051  HB2 GLU A 207     -12.135   0.568 -14.248  1.00  0.00           H  
ATOM   3052  HG3 GLU A 207     -11.040  -0.412 -12.204  1.00  0.00           H  
ATOM   3053  HG2 GLU A 207      -9.576   0.379 -12.606  1.00  0.00           H  
ATOM   3054  N   ALA A 208     -13.843   3.021 -13.428  1.00  0.00           N  
ATOM   3055  CA  ALA A 208     -15.021   3.733 -13.911  1.00  0.00           C  
ATOM   3056  C   ALA A 208     -14.999   5.211 -13.587  1.00  0.00           C  
ATOM   3057  O   ALA A 208     -15.156   6.044 -14.490  1.00  0.00           O  
ATOM   3058  CB  ALA A 208     -16.217   2.954 -13.417  1.00  0.00           C  
ATOM   3059  H   ALA A 208     -13.972   2.447 -12.606  1.00  0.00           H  
ATOM   3060  HA  ALA A 208     -14.978   3.635 -14.996  1.00  0.00           H  
ATOM   3061  HB1 ALA A 208     -16.013   1.887 -13.510  1.00  0.00           H  
ATOM   3062  HB2 ALA A 208     -16.443   3.148 -12.369  1.00  0.00           H  
ATOM   3063  HB3 ALA A 208     -17.123   3.143 -13.992  1.00  0.00           H  
ATOM   3064  N   LEU A 209     -14.667   5.439 -12.297  1.00  0.00           N  
ATOM   3065  CA  LEU A 209     -14.403   6.724 -11.761  1.00  0.00           C  
ATOM   3066  C   LEU A 209     -13.220   7.412 -12.497  1.00  0.00           C  
ATOM   3067  O   LEU A 209     -13.363   8.589 -12.831  1.00  0.00           O  
ATOM   3068  CB  LEU A 209     -14.083   6.721 -10.261  1.00  0.00           C  
ATOM   3069  CG  LEU A 209     -15.090   6.434  -9.100  1.00  0.00           C  
ATOM   3070  CD1 LEU A 209     -14.380   6.372  -7.729  1.00  0.00           C  
ATOM   3071  CD2 LEU A 209     -16.213   7.535  -9.072  1.00  0.00           C  
ATOM   3072  H   LEU A 209     -14.571   4.611 -11.726  1.00  0.00           H  
ATOM   3073  HA  LEU A 209     -15.292   7.348 -11.854  1.00  0.00           H  
ATOM   3074  HB3 LEU A 209     -13.562   7.664 -10.093  1.00  0.00           H  
ATOM   3075  HB2 LEU A 209     -13.230   6.043 -10.225  1.00  0.00           H  
ATOM   3076  HG  LEU A 209     -15.550   5.460  -9.266  1.00  0.00           H  
ATOM   3077 HD11 LEU A 209     -15.000   6.703  -6.897  1.00  0.00           H  
ATOM   3078 HD12 LEU A 209     -14.146   5.323  -7.545  1.00  0.00           H  
ATOM   3079 HD13 LEU A 209     -13.406   6.852  -7.638  1.00  0.00           H  
ATOM   3080 HD21 LEU A 209     -15.779   8.506  -8.833  1.00  0.00           H  
ATOM   3081 HD22 LEU A 209     -16.629   7.643 -10.074  1.00  0.00           H  
ATOM   3082 HD23 LEU A 209     -17.085   7.341  -8.448  1.00  0.00           H  
ATOM   3083  N   TYR A 210     -12.190   6.687 -12.806  1.00  0.00           N  
ATOM   3084  CA  TYR A 210     -11.137   7.147 -13.764  1.00  0.00           C  
ATOM   3085  C   TYR A 210     -11.651   7.583 -15.157  1.00  0.00           C  
ATOM   3086  O   TYR A 210     -11.242   8.632 -15.596  1.00  0.00           O  
ATOM   3087  CB  TYR A 210     -10.016   6.221 -13.767  1.00  0.00           C  
ATOM   3088  CG  TYR A 210      -8.764   6.846 -14.402  1.00  0.00           C  
ATOM   3089  CD1 TYR A 210      -7.866   7.686 -13.675  1.00  0.00           C  
ATOM   3090  CD2 TYR A 210      -8.518   6.535 -15.735  1.00  0.00           C  
ATOM   3091  CE1 TYR A 210      -6.755   8.215 -14.330  1.00  0.00           C  
ATOM   3092  CE2 TYR A 210      -7.342   7.017 -16.389  1.00  0.00           C  
ATOM   3093  CZ  TYR A 210      -6.429   7.867 -15.640  1.00  0.00           C  
ATOM   3094  OH  TYR A 210      -5.342   8.394 -16.297  1.00  0.00           O  
ATOM   3095  H   TYR A 210     -12.180   5.686 -12.674  1.00  0.00           H  
ATOM   3096  HA  TYR A 210     -10.815   7.975 -13.132  1.00  0.00           H  
ATOM   3097  HB3 TYR A 210     -10.319   5.208 -14.034  1.00  0.00           H  
ATOM   3098  HB2 TYR A 210      -9.693   5.969 -12.757  1.00  0.00           H  
ATOM   3099  HD1 TYR A 210      -7.997   7.914 -12.628  1.00  0.00           H  
ATOM   3100  HD2 TYR A 210      -9.072   5.808 -16.309  1.00  0.00           H  
ATOM   3101  HE1 TYR A 210      -6.039   8.855 -13.836  1.00  0.00           H  
ATOM   3102  HE2 TYR A 210      -7.146   6.897 -17.445  1.00  0.00           H  
ATOM   3103  HH  TYR A 210      -5.189   7.942 -17.130  1.00  0.00           H  
ATOM   3104  N   ASP A 211     -12.375   6.781 -15.907  1.00  0.00           N  
ATOM   3105  CA  ASP A 211     -12.863   7.130 -17.250  1.00  0.00           C  
ATOM   3106  C   ASP A 211     -13.719   8.322 -17.367  1.00  0.00           C  
ATOM   3107  O   ASP A 211     -13.500   9.151 -18.214  1.00  0.00           O  
ATOM   3108  CB  ASP A 211     -13.603   5.899 -17.883  1.00  0.00           C  
ATOM   3109  CG  ASP A 211     -14.325   6.154 -19.192  1.00  0.00           C  
ATOM   3110  OD1 ASP A 211     -15.516   5.844 -19.208  1.00  0.00           O  
ATOM   3111  OD2 ASP A 211     -13.650   6.558 -20.225  1.00  0.00           O1-
ATOM   3112  H   ASP A 211     -12.599   5.832 -15.642  1.00  0.00           H  
ATOM   3113  HA  ASP A 211     -11.894   7.354 -17.696  1.00  0.00           H  
ATOM   3114  HB3 ASP A 211     -14.304   5.549 -17.125  1.00  0.00           H  
ATOM   3115  HB2 ASP A 211     -12.999   4.992 -17.909  1.00  0.00           H  
ATOM   3116  N   ILE A 212     -14.688   8.370 -16.438  1.00  0.00           N  
ATOM   3117  CA  ILE A 212     -15.457   9.605 -16.109  1.00  0.00           C  
ATOM   3118  C   ILE A 212     -14.622  10.883 -15.828  1.00  0.00           C  
ATOM   3119  O   ILE A 212     -14.934  11.877 -16.514  1.00  0.00           O  
ATOM   3120  CB  ILE A 212     -16.478   9.443 -14.884  1.00  0.00           C  
ATOM   3121  CG1 ILE A 212     -17.499   8.341 -15.304  1.00  0.00           C  
ATOM   3122  CG2 ILE A 212     -17.262  10.743 -14.499  1.00  0.00           C  
ATOM   3123  CD1 ILE A 212     -18.050   7.740 -14.032  1.00  0.00           C  
ATOM   3124  H   ILE A 212     -14.714   7.602 -15.784  1.00  0.00           H  
ATOM   3125  HA  ILE A 212     -15.962   9.895 -17.031  1.00  0.00           H  
ATOM   3126  HB  ILE A 212     -15.810   9.172 -14.066  1.00  0.00           H  
ATOM   3127 HG13 ILE A 212     -17.004   7.634 -15.970  1.00  0.00           H  
ATOM   3128 HG12 ILE A 212     -18.343   8.694 -15.896  1.00  0.00           H  
ATOM   3129 HG21 ILE A 212     -17.586  11.146 -15.459  1.00  0.00           H  
ATOM   3130 HG22 ILE A 212     -18.097  10.489 -13.846  1.00  0.00           H  
ATOM   3131 HG23 ILE A 212     -16.733  11.550 -13.992  1.00  0.00           H  
ATOM   3132 HD11 ILE A 212     -17.354   7.108 -13.481  1.00  0.00           H  
ATOM   3133 HD12 ILE A 212     -18.441   8.554 -13.421  1.00  0.00           H  
ATOM   3134 HD13 ILE A 212     -18.853   7.066 -14.334  1.00  0.00           H  
ATOM   3135  N   CYS A 213     -13.607  10.841 -14.979  1.00  0.00           N  
ATOM   3136  CA  CYS A 213     -12.747  12.022 -14.619  1.00  0.00           C  
ATOM   3137  C   CYS A 213     -11.684  12.295 -15.716  1.00  0.00           C  
ATOM   3138  O   CYS A 213     -11.318  13.432 -15.920  1.00  0.00           O  
ATOM   3139  CB  CYS A 213     -12.144  11.866 -13.238  1.00  0.00           C  
ATOM   3140  SG  CYS A 213     -13.752  11.872 -12.295  1.00  0.00           S  
ATOM   3141  H   CYS A 213     -13.416   9.991 -14.468  1.00  0.00           H  
ATOM   3142  HA  CYS A 213     -13.301  12.946 -14.783  1.00  0.00           H  
ATOM   3143  HB3 CYS A 213     -11.487  12.699 -12.987  1.00  0.00           H  
ATOM   3144  HB2 CYS A 213     -11.599  10.945 -13.035  1.00  0.00           H  
ATOM   3145  HG  CYS A 213     -14.157  10.653 -12.664  1.00  0.00           H  
ATOM   3146  N   PHE A 214     -11.208  11.263 -16.345  1.00  0.00           N  
ATOM   3147  CA  PHE A 214     -10.340  11.333 -17.478  1.00  0.00           C  
ATOM   3148  C   PHE A 214     -10.946  12.088 -18.689  1.00  0.00           C  
ATOM   3149  O   PHE A 214     -10.328  13.010 -19.216  1.00  0.00           O  
ATOM   3150  CB  PHE A 214      -9.837   9.951 -17.892  1.00  0.00           C  
ATOM   3151  CG  PHE A 214      -8.661  10.040 -18.875  1.00  0.00           C  
ATOM   3152  CD1 PHE A 214      -8.769  10.378 -20.315  1.00  0.00           C  
ATOM   3153  CD2 PHE A 214      -7.384  10.042 -18.314  1.00  0.00           C  
ATOM   3154  CE1 PHE A 214      -7.601  10.760 -21.050  1.00  0.00           C  
ATOM   3155  CE2 PHE A 214      -6.277  10.287 -19.099  1.00  0.00           C  
ATOM   3156  CZ  PHE A 214      -6.356  10.611 -20.472  1.00  0.00           C  
ATOM   3157  H   PHE A 214     -11.394  10.346 -15.965  1.00  0.00           H  
ATOM   3158  HA  PHE A 214      -9.513  11.947 -17.122  1.00  0.00           H  
ATOM   3159  HB3 PHE A 214     -10.590   9.343 -18.393  1.00  0.00           H  
ATOM   3160  HB2 PHE A 214      -9.511   9.441 -16.985  1.00  0.00           H  
ATOM   3161  HD1 PHE A 214      -9.719  10.403 -20.829  1.00  0.00           H  
ATOM   3162  HD2 PHE A 214      -7.227   9.864 -17.261  1.00  0.00           H  
ATOM   3163  HE1 PHE A 214      -7.674  11.108 -22.070  1.00  0.00           H  
ATOM   3164  HE2 PHE A 214      -5.305  10.222 -18.632  1.00  0.00           H  
ATOM   3165  HZ  PHE A 214      -5.458  10.576 -21.070  1.00  0.00           H  
ATOM   3166  N   ARG A 215     -12.143  11.691 -19.123  1.00  0.00           N  
ATOM   3167  CA  ARG A 215     -12.810  12.327 -20.243  1.00  0.00           C  
ATOM   3168  C   ARG A 215     -13.263  13.800 -19.880  1.00  0.00           C  
ATOM   3169  O   ARG A 215     -13.369  14.641 -20.727  1.00  0.00           O  
ATOM   3170  CB  ARG A 215     -14.038  11.512 -20.558  1.00  0.00           C  
ATOM   3171  CG  ARG A 215     -13.611  10.303 -21.422  1.00  0.00           C  
ATOM   3172  CD  ARG A 215     -14.714   9.442 -21.894  1.00  0.00           C  
ATOM   3173  NE  ARG A 215     -15.466   8.834 -20.791  1.00  0.00           N  
ATOM   3174  CZ  ARG A 215     -16.622   9.118 -20.163  1.00  0.00           C  
ATOM   3175  NH1 ARG A 215     -17.515   9.968 -20.710  1.00  0.00           N  
ATOM   3176  NH2 ARG A 215     -16.946   8.555 -19.047  1.00  0.00           N1+
ATOM   3177  H   ARG A 215     -12.746  11.093 -18.576  1.00  0.00           H  
ATOM   3178  HA  ARG A 215     -12.057  12.449 -21.021  1.00  0.00           H  
ATOM   3179  HB3 ARG A 215     -14.742  12.090 -21.157  1.00  0.00           H  
ATOM   3180  HB2 ARG A 215     -14.600  11.184 -19.685  1.00  0.00           H  
ATOM   3181  HG3 ARG A 215     -12.906   9.791 -20.767  1.00  0.00           H  
ATOM   3182  HG2 ARG A 215     -13.168  10.704 -22.334  1.00  0.00           H  
ATOM   3183  HD3 ARG A 215     -14.307   8.595 -22.446  1.00  0.00           H  
ATOM   3184  HD2 ARG A 215     -15.321  10.010 -22.599  1.00  0.00           H  
ATOM   3185  HE  ARG A 215     -14.904   8.153 -20.302  1.00  0.00           H  
ATOM   3186 HH12 ARG A 215     -18.180  10.354 -20.054  1.00  0.00           H  
ATOM   3187 HH11 ARG A 215     -17.381  10.501 -21.557  1.00  0.00           H  
ATOM   3188 HH22 ARG A 215     -17.816   8.746 -18.571  1.00  0.00           H  
ATOM   3189 HH21 ARG A 215     -16.425   7.738 -18.761  1.00  0.00           H  
ATOM   3190  N   THR A 216     -13.566  14.163 -18.611  1.00  0.00           N  
ATOM   3191  CA  THR A 216     -13.920  15.509 -18.243  1.00  0.00           C  
ATOM   3192  C   THR A 216     -12.720  16.452 -18.051  1.00  0.00           C  
ATOM   3193  O   THR A 216     -12.844  17.622 -18.288  1.00  0.00           O  
ATOM   3194  CB  THR A 216     -14.565  15.577 -16.763  1.00  0.00           C  
ATOM   3195  OG1 THR A 216     -15.548  14.611 -16.704  1.00  0.00           O  
ATOM   3196  CG2 THR A 216     -15.434  16.786 -16.585  1.00  0.00           C  
ATOM   3197  H   THR A 216     -13.808  13.456 -17.931  1.00  0.00           H  
ATOM   3198  HA  THR A 216     -14.557  15.958 -19.005  1.00  0.00           H  
ATOM   3199  HB  THR A 216     -13.787  15.532 -16.001  1.00  0.00           H  
ATOM   3200  HG1 THR A 216     -15.120  13.751 -16.708  1.00  0.00           H  
ATOM   3201 HG21 THR A 216     -15.613  17.010 -15.533  1.00  0.00           H  
ATOM   3202 HG22 THR A 216     -15.048  17.694 -17.049  1.00  0.00           H  
ATOM   3203 HG23 THR A 216     -16.449  16.776 -16.982  1.00  0.00           H  
ATOM   3204  N   LEU A 217     -11.587  15.828 -17.675  1.00  0.00           N  
ATOM   3205  CA  LEU A 217     -10.219  16.316 -17.410  1.00  0.00           C  
ATOM   3206  C   LEU A 217     -10.344  17.470 -16.363  1.00  0.00           C  
ATOM   3207  O   LEU A 217      -9.322  17.959 -15.758  1.00  0.00           O  
ATOM   3208  CB  LEU A 217      -9.521  16.723 -18.726  1.00  0.00           C  
ATOM   3209  CG  LEU A 217      -7.964  16.952 -18.721  1.00  0.00           C  
ATOM   3210  CD1 LEU A 217      -7.144  15.800 -18.306  1.00  0.00           C  
ATOM   3211  CD2 LEU A 217      -7.441  17.670 -20.004  1.00  0.00           C  
ATOM   3212  H   LEU A 217     -11.620  14.819 -17.646  1.00  0.00           H  
ATOM   3213  HA  LEU A 217      -9.564  15.506 -17.090  1.00  0.00           H  
ATOM   3214  HXT LEU A 217     -11.360  17.811 -16.164  1.00  0.00           H  
ATOM   3215  HB3 LEU A 217      -9.873  17.707 -19.035  1.00  0.00           H  
ATOM   3216  HB2 LEU A 217      -9.633  15.907 -19.441  1.00  0.00           H  
ATOM   3217  HG  LEU A 217      -7.681  17.700 -17.981  1.00  0.00           H  
ATOM   3218 HD11 LEU A 217      -6.120  16.022 -18.605  1.00  0.00           H  
ATOM   3219 HD12 LEU A 217      -7.201  15.629 -17.230  1.00  0.00           H  
ATOM   3220 HD13 LEU A 217      -7.361  14.851 -18.796  1.00  0.00           H  
ATOM   3221 HD21 LEU A 217      -8.079  17.588 -20.884  1.00  0.00           H  
ATOM   3222 HD22 LEU A 217      -7.454  18.717 -19.699  1.00  0.00           H  
ATOM   3223 HD23 LEU A 217      -6.393  17.579 -20.287  1.00  0.00           H  
ATOM   3224  N   LEU A 219     -15.869  20.781 -12.403  1.00  0.00           N1+
ATOM   3225  CA  LEU A 219     -14.765  20.396 -13.338  1.00  0.00           C  
ATOM   3226  C   LEU A 219     -14.011  19.212 -12.668  1.00  0.00           C  
ATOM   3227  O   LEU A 219     -12.982  19.429 -12.031  1.00  0.00           O  
ATOM   3228  CB  LEU A 219     -13.811  21.521 -13.827  1.00  0.00           C  
ATOM   3229  CG  LEU A 219     -12.817  21.172 -14.987  1.00  0.00           C  
ATOM   3230  CD1 LEU A 219     -13.493  20.741 -16.261  1.00  0.00           C  
ATOM   3231  CD2 LEU A 219     -11.905  22.418 -15.260  1.00  0.00           C  
ATOM   3232  H1  LEU A 219     -15.454  20.887 -11.488  1.00  0.00           H  
ATOM   3233  H2  LEU A 219     -16.463  21.533 -12.720  1.00  0.00           H  
ATOM   3234  H3  LEU A 219     -16.507  20.001 -12.336  1.00  0.00           H  
ATOM   3235  HA  LEU A 219     -15.288  19.957 -14.188  1.00  0.00           H  
ATOM   3236  HB3 LEU A 219     -13.295  21.882 -12.938  1.00  0.00           H  
ATOM   3237  HB2 LEU A 219     -14.421  22.383 -14.097  1.00  0.00           H  
ATOM   3238  HG  LEU A 219     -12.067  20.405 -14.790  1.00  0.00           H  
ATOM   3239 HD11 LEU A 219     -13.311  19.670 -16.352  1.00  0.00           H  
ATOM   3240 HD12 LEU A 219     -14.550  21.009 -16.278  1.00  0.00           H  
ATOM   3241 HD13 LEU A 219     -13.077  21.120 -17.195  1.00  0.00           H  
ATOM   3242 HD21 LEU A 219     -12.357  23.363 -14.960  1.00  0.00           H  
ATOM   3243 HD22 LEU A 219     -10.970  22.291 -14.715  1.00  0.00           H  
ATOM   3244 HD23 LEU A 219     -11.632  22.552 -16.307  1.00  0.00           H  
ATOM   3245  N   THR A 220     -14.436  17.944 -12.765  1.00  0.00           N  
ATOM   3246  CA  THR A 220     -13.950  16.781 -11.957  1.00  0.00           C  
ATOM   3247  C   THR A 220     -12.687  16.237 -12.706  1.00  0.00           C  
ATOM   3248  O   THR A 220     -12.787  15.495 -13.689  1.00  0.00           O  
ATOM   3249  CB  THR A 220     -15.119  15.808 -12.076  1.00  0.00           C  
ATOM   3250  OG1 THR A 220     -15.527  15.659 -13.466  1.00  0.00           O  
ATOM   3251  CG2 THR A 220     -16.325  16.307 -11.255  1.00  0.00           C  
ATOM   3252  H   THR A 220     -15.270  17.714 -13.287  1.00  0.00           H  
ATOM   3253  HA  THR A 220     -13.747  17.213 -10.977  1.00  0.00           H  
ATOM   3254  HB  THR A 220     -14.786  14.823 -11.749  1.00  0.00           H  
ATOM   3255  HG1 THR A 220     -14.707  15.520 -13.944  1.00  0.00           H  
ATOM   3256 HG21 THR A 220     -16.993  15.447 -11.291  1.00  0.00           H  
ATOM   3257 HG22 THR A 220     -16.021  16.457 -10.219  1.00  0.00           H  
ATOM   3258 HG23 THR A 220     -16.701  17.275 -11.587  1.00  0.00           H  
ATOM   3259  N   THR A 221     -11.540  16.751 -12.301  1.00  0.00           N  
ATOM   3260  CA  THR A 221     -10.239  16.308 -12.729  1.00  0.00           C  
ATOM   3261  C   THR A 221      -9.856  14.928 -12.234  1.00  0.00           C  
ATOM   3262  O   THR A 221     -10.358  14.567 -11.136  1.00  0.00           O  
ATOM   3263  CB  THR A 221      -9.092  17.362 -12.413  1.00  0.00           C  
ATOM   3264  OG1 THR A 221      -8.541  17.335 -11.161  1.00  0.00           O  
ATOM   3265  CG2 THR A 221      -9.583  18.841 -12.609  1.00  0.00           C  
ATOM   3266  H   THR A 221     -11.446  17.313 -11.468  1.00  0.00           H  
ATOM   3267  HA  THR A 221     -10.257  16.237 -13.817  1.00  0.00           H  
ATOM   3268  HB  THR A 221      -8.199  17.230 -13.024  1.00  0.00           H  
ATOM   3269  HG1 THR A 221      -9.203  17.473 -10.479  1.00  0.00           H  
ATOM   3270 HG21 THR A 221     -10.066  19.099 -13.552  1.00  0.00           H  
ATOM   3271 HG22 THR A 221     -10.350  19.036 -11.860  1.00  0.00           H  
ATOM   3272 HG23 THR A 221      -8.825  19.624 -12.638  1.00  0.00           H  
ATOM   3273  N   PRO A 222      -8.881  14.199 -12.879  1.00  0.00           N  
ATOM   3274  CA  PRO A 222      -8.229  13.008 -12.382  1.00  0.00           C  
ATOM   3275  C   PRO A 222      -7.189  13.192 -11.187  1.00  0.00           C  
ATOM   3276  O   PRO A 222      -6.007  12.902 -11.333  1.00  0.00           O  
ATOM   3277  CB  PRO A 222      -7.792  12.204 -13.617  1.00  0.00           C  
ATOM   3278  CG  PRO A 222      -7.517  13.298 -14.636  1.00  0.00           C  
ATOM   3279  CD  PRO A 222      -8.511  14.351 -14.231  1.00  0.00           C  
ATOM   3280  HA  PRO A 222      -9.048  12.606 -11.786  1.00  0.00           H  
ATOM   3281  HB3 PRO A 222      -8.536  11.409 -13.670  1.00  0.00           H  
ATOM   3282  HB2 PRO A 222      -6.840  11.705 -13.437  1.00  0.00           H  
ATOM   3283  HG3 PRO A 222      -7.722  12.907 -15.632  1.00  0.00           H  
ATOM   3284  HG2 PRO A 222      -6.510  13.714 -14.671  1.00  0.00           H  
ATOM   3285  HD2 PRO A 222      -8.079  15.347 -14.324  1.00  0.00           H  
ATOM   3286  HD3 PRO A 222      -9.386  14.475 -14.870  1.00  0.00           H  
ATOM   3287  N   THR A 223      -7.714  13.507  -9.990  1.00  0.00           N  
ATOM   3288  CA  THR A 223      -7.096  13.534  -8.702  1.00  0.00           C  
ATOM   3289  C   THR A 223      -8.220  12.971  -7.764  1.00  0.00           C  
ATOM   3290  O   THR A 223      -9.388  13.271  -8.014  1.00  0.00           O  
ATOM   3291  CB  THR A 223      -6.638  14.968  -8.244  1.00  0.00           C  
ATOM   3292  OG1 THR A 223      -5.783  14.794  -7.142  1.00  0.00           O  
ATOM   3293  CG2 THR A 223      -7.782  15.988  -7.932  1.00  0.00           C  
ATOM   3294  H   THR A 223      -8.712  13.579  -9.850  1.00  0.00           H  
ATOM   3295  HA  THR A 223      -6.253  12.847  -8.628  1.00  0.00           H  
ATOM   3296  HB  THR A 223      -6.008  15.496  -8.960  1.00  0.00           H  
ATOM   3297  HG1 THR A 223      -6.070  15.273  -6.361  1.00  0.00           H  
ATOM   3298 HG21 THR A 223      -8.547  15.765  -7.188  1.00  0.00           H  
ATOM   3299 HG22 THR A 223      -7.377  16.979  -7.725  1.00  0.00           H  
ATOM   3300 HG23 THR A 223      -8.331  16.189  -8.852  1.00  0.00           H  
ATOM   3301  N   TYR A 224      -7.886  12.157  -6.775  1.00  0.00           N  
ATOM   3302  CA  TYR A 224      -8.839  11.400  -5.936  1.00  0.00           C  
ATOM   3303  C   TYR A 224     -10.057  12.208  -5.344  1.00  0.00           C  
ATOM   3304  O   TYR A 224     -11.200  11.772  -5.354  1.00  0.00           O  
ATOM   3305  CB  TYR A 224      -8.204  10.598  -4.828  1.00  0.00           C  
ATOM   3306  CG  TYR A 224      -7.551   9.312  -5.179  1.00  0.00           C  
ATOM   3307  CD1 TYR A 224      -8.271   8.272  -5.825  1.00  0.00           C  
ATOM   3308  CD2 TYR A 224      -6.239   9.065  -4.686  1.00  0.00           C  
ATOM   3309  CE1 TYR A 224      -7.696   7.014  -5.924  1.00  0.00           C  
ATOM   3310  CE2 TYR A 224      -5.731   7.721  -4.692  1.00  0.00           C  
ATOM   3311  CZ  TYR A 224      -6.415   6.745  -5.353  1.00  0.00           C  
ATOM   3312  OH  TYR A 224      -5.912   5.476  -5.382  1.00  0.00           O  
ATOM   3313  H   TYR A 224      -6.901  12.086  -6.560  1.00  0.00           H  
ATOM   3314  HA  TYR A 224      -9.300  10.679  -6.611  1.00  0.00           H  
ATOM   3315  HB3 TYR A 224      -8.975  10.196  -4.170  1.00  0.00           H  
ATOM   3316  HB2 TYR A 224      -7.614  11.269  -4.203  1.00  0.00           H  
ATOM   3317  HD1 TYR A 224      -9.306   8.410  -6.100  1.00  0.00           H  
ATOM   3318  HD2 TYR A 224      -5.746   9.901  -4.211  1.00  0.00           H  
ATOM   3319  HE1 TYR A 224      -8.104   6.097  -6.323  1.00  0.00           H  
ATOM   3320  HE2 TYR A 224      -4.724   7.445  -4.416  1.00  0.00           H  
ATOM   3321  HH  TYR A 224      -6.567   4.851  -5.700  1.00  0.00           H  
ATOM   3322  N   GLY A 225      -9.740  13.405  -4.804  1.00  0.00           N  
ATOM   3323  CA  GLY A 225     -10.669  14.364  -4.205  1.00  0.00           C  
ATOM   3324  C   GLY A 225     -11.872  14.578  -5.104  1.00  0.00           C  
ATOM   3325  O   GLY A 225     -12.991  14.725  -4.619  1.00  0.00           O  
ATOM   3326  H   GLY A 225      -8.819  13.818  -4.828  1.00  0.00           H  
ATOM   3327  HA3 GLY A 225     -10.207  15.350  -4.150  1.00  0.00           H  
ATOM   3328  HA2 GLY A 225     -10.989  13.879  -3.282  1.00  0.00           H  
ATOM   3329  N   ASP A 226     -11.643  14.671  -6.449  1.00  0.00           N  
ATOM   3330  CA  ASP A 226     -12.619  14.909  -7.517  1.00  0.00           C  
ATOM   3331  C   ASP A 226     -13.414  13.634  -7.885  1.00  0.00           C  
ATOM   3332  O   ASP A 226     -14.547  13.726  -8.289  1.00  0.00           O  
ATOM   3333  CB  ASP A 226     -12.127  15.714  -8.731  1.00  0.00           C  
ATOM   3334  CG  ASP A 226     -11.461  17.070  -8.410  1.00  0.00           C  
ATOM   3335  OD1 ASP A 226     -12.068  17.844  -7.648  1.00  0.00           O  
ATOM   3336  OD2 ASP A 226     -10.674  17.496  -9.302  1.00  0.00           O1-
ATOM   3337  H   ASP A 226     -10.687  14.526  -6.739  1.00  0.00           H  
ATOM   3338  HA  ASP A 226     -13.365  15.610  -7.140  1.00  0.00           H  
ATOM   3339  HB3 ASP A 226     -12.770  15.691  -9.612  1.00  0.00           H  
ATOM   3340  HB2 ASP A 226     -11.217  15.219  -9.069  1.00  0.00           H  
ATOM   3341  N   LEU A 227     -12.844  12.475  -7.513  1.00  0.00           N  
ATOM   3342  CA  LEU A 227     -13.459  11.151  -7.799  1.00  0.00           C  
ATOM   3343  C   LEU A 227     -14.382  10.761  -6.567  1.00  0.00           C  
ATOM   3344  O   LEU A 227     -15.503  10.340  -6.821  1.00  0.00           O  
ATOM   3345  CB  LEU A 227     -12.373  10.105  -7.941  1.00  0.00           C  
ATOM   3346  CG  LEU A 227     -11.538   9.925  -9.278  1.00  0.00           C  
ATOM   3347  CD1 LEU A 227     -10.852  11.245  -9.729  1.00  0.00           C  
ATOM   3348  CD2 LEU A 227     -10.635   8.697  -9.254  1.00  0.00           C  
ATOM   3349  H   LEU A 227     -11.928  12.507  -7.090  1.00  0.00           H  
ATOM   3350  HA  LEU A 227     -14.059  11.201  -8.708  1.00  0.00           H  
ATOM   3351  HB3 LEU A 227     -12.939   9.174  -7.915  1.00  0.00           H  
ATOM   3352  HB2 LEU A 227     -11.755  10.022  -7.047  1.00  0.00           H  
ATOM   3353  HG  LEU A 227     -12.341   9.757  -9.995  1.00  0.00           H  
ATOM   3354 HD11 LEU A 227     -10.908  11.327 -10.815  1.00  0.00           H  
ATOM   3355 HD12 LEU A 227     -11.255  12.194  -9.375  1.00  0.00           H  
ATOM   3356 HD13 LEU A 227      -9.798  11.332  -9.467  1.00  0.00           H  
ATOM   3357 HD21 LEU A 227     -11.202   7.779  -9.099  1.00  0.00           H  
ATOM   3358 HD22 LEU A 227      -9.943   8.575 -10.087  1.00  0.00           H  
ATOM   3359 HD23 LEU A 227      -9.868   8.876  -8.500  1.00  0.00           H  
ATOM   3360  N   ASN A 228     -13.804  10.893  -5.395  1.00  0.00           N  
ATOM   3361  CA  ASN A 228     -14.404  10.769  -4.013  1.00  0.00           C  
ATOM   3362  C   ASN A 228     -15.692  11.621  -3.824  1.00  0.00           C  
ATOM   3363  O   ASN A 228     -16.664  11.134  -3.244  1.00  0.00           O  
ATOM   3364  CB  ASN A 228     -13.266  11.131  -2.975  1.00  0.00           C  
ATOM   3365  CG  ASN A 228     -12.295   9.928  -2.752  1.00  0.00           C  
ATOM   3366  OD1 ASN A 228     -12.389   8.872  -3.341  1.00  0.00           O  
ATOM   3367  ND2 ASN A 228     -11.312  10.092  -1.917  1.00  0.00           N  
ATOM   3368  H   ASN A 228     -12.879  11.295  -5.445  1.00  0.00           H  
ATOM   3369  HA  ASN A 228     -14.622   9.710  -3.873  1.00  0.00           H  
ATOM   3370  HB3 ASN A 228     -13.684  11.310  -1.984  1.00  0.00           H  
ATOM   3371  HB2 ASN A 228     -12.626  11.996  -3.151  1.00  0.00           H  
ATOM   3372 HD22 ASN A 228     -10.614   9.363  -1.872  1.00  0.00           H  
ATOM   3373 HD21 ASN A 228     -11.275  11.017  -1.513  1.00  0.00           H  
ATOM   3374  N   HIS A 229     -15.695  12.786  -4.419  1.00  0.00           N  
ATOM   3375  CA  HIS A 229     -16.782  13.747  -4.510  1.00  0.00           C  
ATOM   3376  C   HIS A 229     -17.968  13.276  -5.434  1.00  0.00           C  
ATOM   3377  O   HIS A 229     -19.126  13.622  -5.138  1.00  0.00           O  
ATOM   3378  CB  HIS A 229     -16.234  15.076  -5.078  1.00  0.00           C  
ATOM   3379  CG  HIS A 229     -17.252  16.149  -5.378  1.00  0.00           C  
ATOM   3380  ND1 HIS A 229     -17.822  16.920  -4.429  1.00  0.00           N  
ATOM   3381  CD2 HIS A 229     -17.606  16.714  -6.577  1.00  0.00           C  
ATOM   3382  CE1 HIS A 229     -18.497  17.885  -5.047  1.00  0.00           C  
ATOM   3383  NE2 HIS A 229     -18.425  17.791  -6.369  1.00  0.00           N  
ATOM   3384  H   HIS A 229     -14.878  13.054  -4.948  1.00  0.00           H  
ATOM   3385  HA  HIS A 229     -17.153  13.987  -3.514  1.00  0.00           H  
ATOM   3386  HB3 HIS A 229     -15.736  14.728  -5.983  1.00  0.00           H  
ATOM   3387  HB2 HIS A 229     -15.400  15.336  -4.426  1.00  0.00           H  
ATOM   3388  HD2 HIS A 229     -17.144  16.426  -7.510  1.00  0.00           H  
ATOM   3389  HE1 HIS A 229     -19.025  18.644  -4.490  1.00  0.00           H  
ATOM   3390  HE2 HIS A 229     -18.584  18.576  -6.983  1.00  0.00           H  
ATOM   3391  N   LEU A 230     -17.752  12.531  -6.500  1.00  0.00           N  
ATOM   3392  CA  LEU A 230     -18.786  11.896  -7.272  1.00  0.00           C  
ATOM   3393  C   LEU A 230     -19.321  10.637  -6.527  1.00  0.00           C  
ATOM   3394  O   LEU A 230     -20.535  10.417  -6.580  1.00  0.00           O  
ATOM   3395  CB  LEU A 230     -18.233  11.297  -8.594  1.00  0.00           C  
ATOM   3396  CG  LEU A 230     -17.604  12.418  -9.513  1.00  0.00           C  
ATOM   3397  CD1 LEU A 230     -17.101  11.797 -10.916  1.00  0.00           C  
ATOM   3398  CD2 LEU A 230     -18.537  13.593  -9.835  1.00  0.00           C  
ATOM   3399  H   LEU A 230     -16.853  12.515  -6.959  1.00  0.00           H  
ATOM   3400  HA  LEU A 230     -19.594  12.578  -7.540  1.00  0.00           H  
ATOM   3401  HB3 LEU A 230     -18.910  10.643  -9.142  1.00  0.00           H  
ATOM   3402  HB2 LEU A 230     -17.373  10.662  -8.379  1.00  0.00           H  
ATOM   3403  HG  LEU A 230     -16.739  12.902  -9.059  1.00  0.00           H  
ATOM   3404 HD11 LEU A 230     -16.196  11.190 -10.885  1.00  0.00           H  
ATOM   3405 HD12 LEU A 230     -17.933  11.181 -11.260  1.00  0.00           H  
ATOM   3406 HD13 LEU A 230     -17.007  12.603 -11.644  1.00  0.00           H  
ATOM   3407 HD21 LEU A 230     -18.294  14.393  -9.136  1.00  0.00           H  
ATOM   3408 HD22 LEU A 230     -18.489  13.862 -10.890  1.00  0.00           H  
ATOM   3409 HD23 LEU A 230     -19.569  13.454  -9.515  1.00  0.00           H  
ATOM   3410  N   VAL A 231     -18.456   9.840  -5.871  1.00  0.00           N  
ATOM   3411  CA  VAL A 231     -19.001   8.768  -4.948  1.00  0.00           C  
ATOM   3412  C   VAL A 231     -19.932   9.429  -3.882  1.00  0.00           C  
ATOM   3413  O   VAL A 231     -21.064   8.939  -3.769  1.00  0.00           O  
ATOM   3414  CB  VAL A 231     -17.864   8.034  -4.246  1.00  0.00           C  
ATOM   3415  CG1 VAL A 231     -18.260   7.230  -2.985  1.00  0.00           C  
ATOM   3416  CG2 VAL A 231     -17.156   7.156  -5.325  1.00  0.00           C  
ATOM   3417  H   VAL A 231     -17.466   9.919  -6.055  1.00  0.00           H  
ATOM   3418  HA  VAL A 231     -19.483   8.047  -5.608  1.00  0.00           H  
ATOM   3419  HB  VAL A 231     -17.175   8.820  -3.937  1.00  0.00           H  
ATOM   3420 HG11 VAL A 231     -18.661   7.926  -2.248  1.00  0.00           H  
ATOM   3421 HG12 VAL A 231     -18.988   6.478  -3.290  1.00  0.00           H  
ATOM   3422 HG13 VAL A 231     -17.439   6.783  -2.425  1.00  0.00           H  
ATOM   3423 HG21 VAL A 231     -16.690   7.858  -6.017  1.00  0.00           H  
ATOM   3424 HG22 VAL A 231     -16.434   6.492  -4.851  1.00  0.00           H  
ATOM   3425 HG23 VAL A 231     -17.942   6.548  -5.774  1.00  0.00           H  
ATOM   3426  N   SER A 232     -19.647  10.583  -3.334  1.00  0.00           N  
ATOM   3427  CA  SER A 232     -20.376  11.232  -2.272  1.00  0.00           C  
ATOM   3428  C   SER A 232     -21.709  11.708  -2.858  1.00  0.00           C  
ATOM   3429  O   SER A 232     -22.720  11.604  -2.189  1.00  0.00           O  
ATOM   3430  CB  SER A 232     -19.465  12.303  -1.810  1.00  0.00           C  
ATOM   3431  OG  SER A 232     -18.413  11.758  -1.035  1.00  0.00           O  
ATOM   3432  H   SER A 232     -18.752  10.968  -3.601  1.00  0.00           H  
ATOM   3433  HA  SER A 232     -20.647  10.471  -1.540  1.00  0.00           H  
ATOM   3434  HB3 SER A 232     -20.068  12.967  -1.191  1.00  0.00           H  
ATOM   3435  HB2 SER A 232     -19.140  12.934  -2.637  1.00  0.00           H  
ATOM   3436  HG  SER A 232     -17.736  11.467  -1.650  1.00  0.00           H  
ATOM   3437  N   ALA A 233     -21.766  12.154  -4.176  1.00  0.00           N  
ATOM   3438  CA  ALA A 233     -23.010  12.343  -4.871  1.00  0.00           C  
ATOM   3439  C   ALA A 233     -24.038  11.188  -4.826  1.00  0.00           C  
ATOM   3440  O   ALA A 233     -25.191  11.388  -4.399  1.00  0.00           O  
ATOM   3441  CB  ALA A 233     -22.740  12.683  -6.359  1.00  0.00           C  
ATOM   3442  H   ALA A 233     -20.907  12.253  -4.697  1.00  0.00           H  
ATOM   3443  HA  ALA A 233     -23.346  13.282  -4.431  1.00  0.00           H  
ATOM   3444  HB1 ALA A 233     -21.960  13.412  -6.576  1.00  0.00           H  
ATOM   3445  HB2 ALA A 233     -22.560  11.800  -6.973  1.00  0.00           H  
ATOM   3446  HB3 ALA A 233     -23.637  13.136  -6.782  1.00  0.00           H  
ATOM   3447  N   THR A 234     -23.532   9.941  -5.179  1.00  0.00           N  
ATOM   3448  CA  THR A 234     -24.377   8.735  -5.142  1.00  0.00           C  
ATOM   3449  C   THR A 234     -24.690   8.272  -3.694  1.00  0.00           C  
ATOM   3450  O   THR A 234     -25.794   7.716  -3.557  1.00  0.00           O  
ATOM   3451  CB  THR A 234     -23.769   7.562  -5.850  1.00  0.00           C  
ATOM   3452  OG1 THR A 234     -22.482   7.269  -5.379  1.00  0.00           O  
ATOM   3453  CG2 THR A 234     -23.742   7.872  -7.346  1.00  0.00           C  
ATOM   3454  H   THR A 234     -22.538   9.872  -5.343  1.00  0.00           H  
ATOM   3455  HA  THR A 234     -25.322   9.016  -5.607  1.00  0.00           H  
ATOM   3456  HB  THR A 234     -24.247   6.603  -5.648  1.00  0.00           H  
ATOM   3457  HG1 THR A 234     -22.018   8.027  -5.014  1.00  0.00           H  
ATOM   3458 HG21 THR A 234     -22.834   8.453  -7.508  1.00  0.00           H  
ATOM   3459 HG22 THR A 234     -23.556   6.920  -7.843  1.00  0.00           H  
ATOM   3460 HG23 THR A 234     -24.619   8.324  -7.811  1.00  0.00           H  
ATOM   3461  N   MET A 235     -23.780   8.533  -2.642  1.00  0.00           N  
ATOM   3462  CA  MET A 235     -24.156   8.127  -1.242  1.00  0.00           C  
ATOM   3463  C   MET A 235     -25.249   9.088  -0.806  1.00  0.00           C  
ATOM   3464  O   MET A 235     -26.143   8.669  -0.055  1.00  0.00           O  
ATOM   3465  CB  MET A 235     -22.922   8.240  -0.265  1.00  0.00           C  
ATOM   3466  CG  MET A 235     -21.770   7.252  -0.635  1.00  0.00           C  
ATOM   3467  SD  MET A 235     -20.238   7.560   0.290  1.00  0.00           S  
ATOM   3468  CE  MET A 235     -20.752   7.387   2.056  1.00  0.00           C  
ATOM   3469  H   MET A 235     -22.858   8.875  -2.871  1.00  0.00           H  
ATOM   3470  HA  MET A 235     -24.646   7.153  -1.241  1.00  0.00           H  
ATOM   3471  HB3 MET A 235     -23.167   7.978   0.764  1.00  0.00           H  
ATOM   3472  HB2 MET A 235     -22.523   9.251  -0.183  1.00  0.00           H  
ATOM   3473  HG3 MET A 235     -21.556   7.308  -1.702  1.00  0.00           H  
ATOM   3474  HG2 MET A 235     -22.061   6.225  -0.413  1.00  0.00           H  
ATOM   3475  HE1 MET A 235     -21.805   7.437   2.334  1.00  0.00           H  
ATOM   3476  HE2 MET A 235     -20.401   6.399   2.353  1.00  0.00           H  
ATOM   3477  HE3 MET A 235     -20.121   8.115   2.566  1.00  0.00           H  
ATOM   3478  N   SER A 236     -25.131  10.378  -1.238  1.00  0.00           N  
ATOM   3479  CA  SER A 236     -26.076  11.404  -0.915  1.00  0.00           C  
ATOM   3480  C   SER A 236     -27.417  11.010  -1.510  1.00  0.00           C  
ATOM   3481  O   SER A 236     -28.445  11.001  -0.841  1.00  0.00           O  
ATOM   3482  CB  SER A 236     -25.618  12.815  -1.399  1.00  0.00           C  
ATOM   3483  OG  SER A 236     -26.659  13.737  -1.122  1.00  0.00           O  
ATOM   3484  H   SER A 236     -24.269  10.639  -1.696  1.00  0.00           H  
ATOM   3485  HA  SER A 236     -26.092  11.488   0.172  1.00  0.00           H  
ATOM   3486  HB3 SER A 236     -25.377  12.817  -2.462  1.00  0.00           H  
ATOM   3487  HB2 SER A 236     -24.701  13.174  -0.931  1.00  0.00           H  
ATOM   3488  HG  SER A 236     -26.363  14.644  -1.224  1.00  0.00           H  
ATOM   3489  N   GLY A 237     -27.502  10.629  -2.796  1.00  0.00           N  
ATOM   3490  CA  GLY A 237     -28.642   9.994  -3.511  1.00  0.00           C  
ATOM   3491  C   GLY A 237     -29.296   8.797  -2.736  1.00  0.00           C  
ATOM   3492  O   GLY A 237     -30.537   8.770  -2.623  1.00  0.00           O  
ATOM   3493  H   GLY A 237     -26.692  10.721  -3.392  1.00  0.00           H  
ATOM   3494  HA3 GLY A 237     -28.273   9.724  -4.500  1.00  0.00           H  
ATOM   3495  HA2 GLY A 237     -29.363  10.780  -3.735  1.00  0.00           H  
ATOM   3496  N   VAL A 238     -28.531   7.813  -2.260  1.00  0.00           N  
ATOM   3497  CA  VAL A 238     -29.082   6.666  -1.563  1.00  0.00           C  
ATOM   3498  C   VAL A 238     -29.716   6.975  -0.130  1.00  0.00           C  
ATOM   3499  O   VAL A 238     -30.596   6.293   0.375  1.00  0.00           O  
ATOM   3500  CB  VAL A 238     -27.905   5.563  -1.366  1.00  0.00           C  
ATOM   3501  CG1 VAL A 238     -28.112   4.325  -0.415  1.00  0.00           C  
ATOM   3502  CG2 VAL A 238     -27.564   5.034  -2.825  1.00  0.00           C  
ATOM   3503  H   VAL A 238     -27.562   7.835  -2.542  1.00  0.00           H  
ATOM   3504  HA  VAL A 238     -29.876   6.263  -2.192  1.00  0.00           H  
ATOM   3505  HB  VAL A 238     -27.049   6.149  -1.029  1.00  0.00           H  
ATOM   3506 HG11 VAL A 238     -28.759   3.552  -0.830  1.00  0.00           H  
ATOM   3507 HG12 VAL A 238     -27.177   3.794  -0.238  1.00  0.00           H  
ATOM   3508 HG13 VAL A 238     -28.580   4.544   0.545  1.00  0.00           H  
ATOM   3509 HG21 VAL A 238     -26.648   4.444  -2.870  1.00  0.00           H  
ATOM   3510 HG22 VAL A 238     -28.387   4.518  -3.319  1.00  0.00           H  
ATOM   3511 HG23 VAL A 238     -27.495   5.846  -3.548  1.00  0.00           H  
ATOM   3512  N   THR A 239     -29.350   8.067   0.584  1.00  0.00           N  
ATOM   3513  CA  THR A 239     -29.744   8.639   1.867  1.00  0.00           C  
ATOM   3514  C   THR A 239     -30.860   9.772   1.633  1.00  0.00           C  
ATOM   3515  O   THR A 239     -31.259  10.313   2.646  1.00  0.00           O  
ATOM   3516  CB  THR A 239     -28.485   9.177   2.675  1.00  0.00           C  
ATOM   3517  OG1 THR A 239     -27.838  10.184   1.908  1.00  0.00           O  
ATOM   3518  CG2 THR A 239     -27.386   8.101   2.955  1.00  0.00           C  
ATOM   3519  H   THR A 239     -28.484   8.489   0.278  1.00  0.00           H  
ATOM   3520  HA  THR A 239     -30.133   7.834   2.491  1.00  0.00           H  
ATOM   3521  HB  THR A 239     -28.769   9.517   3.671  1.00  0.00           H  
ATOM   3522  HG1 THR A 239     -27.229   9.799   1.273  1.00  0.00           H  
ATOM   3523 HG21 THR A 239     -26.561   8.523   3.529  1.00  0.00           H  
ATOM   3524 HG22 THR A 239     -27.792   7.288   3.557  1.00  0.00           H  
ATOM   3525 HG23 THR A 239     -26.817   7.819   2.069  1.00  0.00           H  
ATOM   3526  N   THR A 240     -31.181  10.125   0.361  1.00  0.00           N  
ATOM   3527  CA  THR A 240     -32.077  11.219   0.131  1.00  0.00           C  
ATOM   3528  C   THR A 240     -33.528  10.956   0.594  1.00  0.00           C  
ATOM   3529  O   THR A 240     -34.088  11.921   1.119  1.00  0.00           O  
ATOM   3530  CB  THR A 240     -32.086  11.575  -1.450  1.00  0.00           C  
ATOM   3531  OG1 THR A 240     -30.819  12.181  -1.747  1.00  0.00           O  
ATOM   3532  CG2 THR A 240     -33.076  12.596  -1.879  1.00  0.00           C  
ATOM   3533  H   THR A 240     -30.809   9.646  -0.447  1.00  0.00           H  
ATOM   3534  HA  THR A 240     -31.745  12.061   0.739  1.00  0.00           H  
ATOM   3535  HB  THR A 240     -32.206  10.634  -1.985  1.00  0.00           H  
ATOM   3536  HG1 THR A 240     -30.088  11.630  -1.457  1.00  0.00           H  
ATOM   3537 HG21 THR A 240     -32.781  13.617  -1.635  1.00  0.00           H  
ATOM   3538 HG22 THR A 240     -33.138  12.638  -2.966  1.00  0.00           H  
ATOM   3539 HG23 THR A 240     -34.102  12.441  -1.543  1.00  0.00           H  
ATOM   3540  N   CYS A 241     -34.096   9.743   0.564  1.00  0.00           N  
ATOM   3541  CA  CYS A 241     -35.477   9.483   0.928  1.00  0.00           C  
ATOM   3542  C   CYS A 241     -35.726   9.558   2.452  1.00  0.00           C  
ATOM   3543  O   CYS A 241     -36.861   9.797   2.826  1.00  0.00           O  
ATOM   3544  CB  CYS A 241     -36.078   8.143   0.327  1.00  0.00           C  
ATOM   3545  SG  CYS A 241     -35.946   8.050  -1.509  1.00  0.00           S  
ATOM   3546  H   CYS A 241     -33.542   8.969   0.228  1.00  0.00           H  
ATOM   3547  HA  CYS A 241     -36.054  10.252   0.414  1.00  0.00           H  
ATOM   3548  HB3 CYS A 241     -37.073   7.881   0.687  1.00  0.00           H  
ATOM   3549  HB2 CYS A 241     -35.373   7.376   0.647  1.00  0.00           H  
ATOM   3550  HG  CYS A 241     -36.812   9.018  -1.820  1.00  0.00           H  
ATOM   3551  N   LEU A 242     -34.661   9.297   3.198  1.00  0.00           N  
ATOM   3552  CA  LEU A 242     -34.721   9.566   4.612  1.00  0.00           C  
ATOM   3553  C   LEU A 242     -34.571  11.077   5.028  1.00  0.00           C  
ATOM   3554  O   LEU A 242     -35.217  11.579   5.930  1.00  0.00           O  
ATOM   3555  CB  LEU A 242     -33.765   8.653   5.430  1.00  0.00           C  
ATOM   3556  CG  LEU A 242     -33.983   7.169   5.226  1.00  0.00           C  
ATOM   3557  CD1 LEU A 242     -32.966   6.385   6.158  1.00  0.00           C  
ATOM   3558  CD2 LEU A 242     -35.446   6.678   5.402  1.00  0.00           C  
ATOM   3559  H   LEU A 242     -33.766   9.000   2.838  1.00  0.00           H  
ATOM   3560  HA  LEU A 242     -35.723   9.274   4.927  1.00  0.00           H  
ATOM   3561  HB3 LEU A 242     -33.923   9.031   6.440  1.00  0.00           H  
ATOM   3562  HB2 LEU A 242     -32.705   8.841   5.262  1.00  0.00           H  
ATOM   3563  HG  LEU A 242     -33.805   6.856   4.197  1.00  0.00           H  
ATOM   3564 HD11 LEU A 242     -33.476   5.582   6.691  1.00  0.00           H  
ATOM   3565 HD12 LEU A 242     -32.179   5.879   5.598  1.00  0.00           H  
ATOM   3566 HD13 LEU A 242     -32.502   7.106   6.831  1.00  0.00           H  
ATOM   3567 HD21 LEU A 242     -35.558   5.617   5.179  1.00  0.00           H  
ATOM   3568 HD22 LEU A 242     -35.963   6.822   6.351  1.00  0.00           H  
ATOM   3569 HD23 LEU A 242     -36.103   7.264   4.759  1.00  0.00           H  
ATOM   3570  N   ARG A 243     -33.766  11.813   4.301  1.00  0.00           N  
ATOM   3571  CA  ARG A 243     -33.433  13.202   4.668  1.00  0.00           C  
ATOM   3572  C   ARG A 243     -34.409  14.251   4.028  1.00  0.00           C  
ATOM   3573  O   ARG A 243     -34.713  15.301   4.627  1.00  0.00           O  
ATOM   3574  CB  ARG A 243     -31.940  13.512   4.174  1.00  0.00           C  
ATOM   3575  CG  ARG A 243     -30.912  12.706   4.991  1.00  0.00           C  
ATOM   3576  CD  ARG A 243     -29.372  12.814   4.613  1.00  0.00           C  
ATOM   3577  NE  ARG A 243     -29.096  12.646   3.181  1.00  0.00           N  
ATOM   3578  CZ  ARG A 243     -28.910  13.634   2.311  1.00  0.00           C  
ATOM   3579  NH1 ARG A 243     -28.924  14.904   2.602  1.00  0.00           N  
ATOM   3580  NH2 ARG A 243     -28.871  13.351   0.983  1.00  0.00           N1+
ATOM   3581  H   ARG A 243     -33.298  11.469   3.475  1.00  0.00           H  
ATOM   3582  HA  ARG A 243     -33.494  13.303   5.752  1.00  0.00           H  
ATOM   3583  HB3 ARG A 243     -31.784  14.587   4.255  1.00  0.00           H  
ATOM   3584  HB2 ARG A 243     -31.842  13.450   3.091  1.00  0.00           H  
ATOM   3585  HG3 ARG A 243     -31.071  11.640   5.151  1.00  0.00           H  
ATOM   3586  HG2 ARG A 243     -30.988  13.151   5.983  1.00  0.00           H  
ATOM   3587  HD3 ARG A 243     -28.854  12.020   5.152  1.00  0.00           H  
ATOM   3588  HD2 ARG A 243     -28.971  13.701   5.104  1.00  0.00           H  
ATOM   3589  HE  ARG A 243     -28.966  11.692   2.877  1.00  0.00           H  
ATOM   3590 HH12 ARG A 243     -28.758  15.563   1.855  1.00  0.00           H  
ATOM   3591 HH11 ARG A 243     -29.270  15.123   3.526  1.00  0.00           H  
ATOM   3592 HH22 ARG A 243     -28.770  14.087   0.299  1.00  0.00           H  
ATOM   3593 HH21 ARG A 243     -28.449  12.494   0.655  1.00  0.00           H  
ATOM   3594  N   PHE A 244     -34.794  14.006   2.763  1.00  0.00           N  
ATOM   3595  CA  PHE A 244     -35.747  14.850   2.086  1.00  0.00           C  
ATOM   3596  C   PHE A 244     -36.841  13.930   1.300  1.00  0.00           C  
ATOM   3597  O   PHE A 244     -36.739  13.880   0.104  1.00  0.00           O  
ATOM   3598  CB  PHE A 244     -34.933  15.602   0.962  1.00  0.00           C  
ATOM   3599  CG  PHE A 244     -33.857  16.560   1.477  1.00  0.00           C  
ATOM   3600  CD1 PHE A 244     -32.430  16.315   1.419  1.00  0.00           C  
ATOM   3601  CD2 PHE A 244     -34.317  17.676   2.217  1.00  0.00           C  
ATOM   3602  CE1 PHE A 244     -31.556  17.299   1.930  1.00  0.00           C  
ATOM   3603  CE2 PHE A 244     -33.433  18.629   2.724  1.00  0.00           C  
ATOM   3604  CZ  PHE A 244     -32.025  18.419   2.583  1.00  0.00           C  
ATOM   3605  H   PHE A 244     -34.502  13.211   2.212  1.00  0.00           H  
ATOM   3606  HA  PHE A 244     -36.361  15.472   2.738  1.00  0.00           H  
ATOM   3607  HB3 PHE A 244     -35.645  16.164   0.358  1.00  0.00           H  
ATOM   3608  HB2 PHE A 244     -34.548  14.829   0.297  1.00  0.00           H  
ATOM   3609  HD1 PHE A 244     -31.925  15.456   1.001  1.00  0.00           H  
ATOM   3610  HD2 PHE A 244     -35.390  17.721   2.332  1.00  0.00           H  
ATOM   3611  HE1 PHE A 244     -30.513  17.083   1.755  1.00  0.00           H  
ATOM   3612  HE2 PHE A 244     -33.785  19.437   3.348  1.00  0.00           H  
ATOM   3613  HZ  PHE A 244     -31.352  19.194   2.920  1.00  0.00           H  
ATOM   3614  N   PRO A 245     -37.757  13.235   2.006  1.00  0.00           N  
ATOM   3615  CA  PRO A 245     -38.782  12.308   1.364  1.00  0.00           C  
ATOM   3616  C   PRO A 245     -39.400  12.844   0.058  1.00  0.00           C  
ATOM   3617  O   PRO A 245     -39.181  12.273  -1.025  1.00  0.00           O  
ATOM   3618  CB  PRO A 245     -39.776  11.964   2.431  1.00  0.00           C  
ATOM   3619  CG  PRO A 245     -39.231  12.519   3.765  1.00  0.00           C  
ATOM   3620  CD  PRO A 245     -37.810  13.116   3.436  1.00  0.00           C  
ATOM   3621  HA  PRO A 245     -38.417  11.331   1.048  1.00  0.00           H  
ATOM   3622  HB3 PRO A 245     -39.869  10.893   2.612  1.00  0.00           H  
ATOM   3623  HB2 PRO A 245     -40.775  12.396   2.499  1.00  0.00           H  
ATOM   3624  HG3 PRO A 245     -39.272  11.708   4.491  1.00  0.00           H  
ATOM   3625  HG2 PRO A 245     -39.856  13.333   4.131  1.00  0.00           H  
ATOM   3626  HD2 PRO A 245     -37.681  14.004   4.055  1.00  0.00           H  
ATOM   3627  HD3 PRO A 245     -36.994  12.491   3.797  1.00  0.00           H  
ATOM   3628  N   GLY A 246     -40.027  14.082   0.061  1.00  0.00           N  
ATOM   3629  CA  GLY A 246     -40.562  14.868  -1.025  1.00  0.00           C  
ATOM   3630  C   GLY A 246     -41.904  14.318  -1.484  1.00  0.00           C  
ATOM   3631  O   GLY A 246     -42.392  13.315  -0.929  1.00  0.00           O  
ATOM   3632  H   GLY A 246     -40.008  14.540   0.961  1.00  0.00           H  
ATOM   3633  HA3 GLY A 246     -39.937  14.754  -1.911  1.00  0.00           H  
ATOM   3634  HA2 GLY A 246     -40.500  15.939  -0.835  1.00  0.00           H  
ATOM   3635  N   GLN A 247     -42.444  14.998  -2.502  1.00  0.00           N  
ATOM   3636  CA  GLN A 247     -43.718  14.855  -3.196  1.00  0.00           C  
ATOM   3637  C   GLN A 247     -44.899  14.868  -2.294  1.00  0.00           C  
ATOM   3638  O   GLN A 247     -46.046  14.847  -2.711  1.00  0.00           O  
ATOM   3639  CB  GLN A 247     -43.757  13.683  -4.152  1.00  0.00           C  
ATOM   3640  CG  GLN A 247     -42.852  13.711  -5.325  1.00  0.00           C  
ATOM   3641  CD  GLN A 247     -43.325  14.474  -6.585  1.00  0.00           C  
ATOM   3642  OE1 GLN A 247     -44.181  14.019  -7.423  1.00  0.00           O  
ATOM   3643  NE2 GLN A 247     -42.747  15.650  -6.651  1.00  0.00           N  
ATOM   3644  H   GLN A 247     -41.914  15.738  -2.941  1.00  0.00           H  
ATOM   3645  HA  GLN A 247     -43.788  15.822  -3.694  1.00  0.00           H  
ATOM   3646  HXT GLN A 247     -44.731  15.088  -1.240  1.00  0.00           H  
ATOM   3647  HB3 GLN A 247     -44.777  13.494  -4.487  1.00  0.00           H  
ATOM   3648  HB2 GLN A 247     -43.490  12.798  -3.575  1.00  0.00           H  
ATOM   3649  HG3 GLN A 247     -42.692  12.681  -5.644  1.00  0.00           H  
ATOM   3650  HG2 GLN A 247     -41.797  13.813  -5.071  1.00  0.00           H  
ATOM   3651 HE22 GLN A 247     -42.940  16.383  -7.319  1.00  0.00           H  
ATOM   3652 HE21 GLN A 247     -42.012  15.782  -5.971  1.00  0.00           H  
ATOM   3653  N   ALA A 250     -41.791  -0.022   9.993  1.00  0.00           N1+
ATOM   3654  CA  ALA A 250     -41.317  -0.980   8.921  1.00  0.00           C  
ATOM   3655  C   ALA A 250     -39.838  -1.279   9.158  1.00  0.00           C  
ATOM   3656  O   ALA A 250     -38.995  -0.375   9.433  1.00  0.00           O  
ATOM   3657  CB  ALA A 250     -41.659  -0.530   7.464  1.00  0.00           C  
ATOM   3658  H1  ALA A 250     -41.033   0.286  10.585  1.00  0.00           H  
ATOM   3659  H2  ALA A 250     -42.024   0.828   9.501  1.00  0.00           H  
ATOM   3660  H3  ALA A 250     -42.630  -0.265  10.501  1.00  0.00           H  
ATOM   3661  HA  ALA A 250     -41.862  -1.863   9.256  1.00  0.00           H  
ATOM   3662  HB1 ALA A 250     -42.704  -0.348   7.213  1.00  0.00           H  
ATOM   3663  HB2 ALA A 250     -40.930   0.152   7.027  1.00  0.00           H  
ATOM   3664  HB3 ALA A 250     -41.440  -1.345   6.775  1.00  0.00           H  
ATOM   3665  N   ASP A 251     -39.454  -2.559   9.077  1.00  0.00           N  
ATOM   3666  CA  ASP A 251     -38.012  -2.883   9.179  1.00  0.00           C  
ATOM   3667  C   ASP A 251     -37.255  -2.600   7.877  1.00  0.00           C  
ATOM   3668  O   ASP A 251     -37.799  -2.773   6.810  1.00  0.00           O  
ATOM   3669  CB  ASP A 251     -37.694  -4.353   9.503  1.00  0.00           C  
ATOM   3670  CG  ASP A 251     -38.176  -4.873  10.885  1.00  0.00           C  
ATOM   3671  OD1 ASP A 251     -38.129  -6.137  11.010  1.00  0.00           O  
ATOM   3672  OD2 ASP A 251     -38.372  -4.170  11.886  1.00  0.00           O1-
ATOM   3673  H   ASP A 251     -40.099  -3.331   8.989  1.00  0.00           H  
ATOM   3674  HA  ASP A 251     -37.600  -2.414  10.073  1.00  0.00           H  
ATOM   3675  HB3 ASP A 251     -36.613  -4.471   9.434  1.00  0.00           H  
ATOM   3676  HB2 ASP A 251     -38.042  -5.046   8.737  1.00  0.00           H  
ATOM   3677  N   LEU A 252     -36.070  -2.173   8.021  1.00  0.00           N  
ATOM   3678  CA  LEU A 252     -35.387  -1.647   6.815  1.00  0.00           C  
ATOM   3679  C   LEU A 252     -34.858  -2.723   5.829  1.00  0.00           C  
ATOM   3680  O   LEU A 252     -34.810  -2.483   4.617  1.00  0.00           O  
ATOM   3681  CB  LEU A 252     -34.230  -0.695   7.261  1.00  0.00           C  
ATOM   3682  CG  LEU A 252     -34.574   0.731   7.839  1.00  0.00           C  
ATOM   3683  CD1 LEU A 252     -33.227   1.338   8.338  1.00  0.00           C  
ATOM   3684  CD2 LEU A 252     -35.375   1.636   6.858  1.00  0.00           C  
ATOM   3685  H   LEU A 252     -35.710  -2.040   8.955  1.00  0.00           H  
ATOM   3686  HA  LEU A 252     -36.067  -1.120   6.146  1.00  0.00           H  
ATOM   3687  HB3 LEU A 252     -33.644  -0.572   6.350  1.00  0.00           H  
ATOM   3688  HB2 LEU A 252     -33.599  -1.227   7.974  1.00  0.00           H  
ATOM   3689  HG  LEU A 252     -35.287   0.491   8.627  1.00  0.00           H  
ATOM   3690 HD11 LEU A 252     -32.464   0.687   8.763  1.00  0.00           H  
ATOM   3691 HD12 LEU A 252     -32.692   1.834   7.528  1.00  0.00           H  
ATOM   3692 HD13 LEU A 252     -33.407   2.040   9.153  1.00  0.00           H  
ATOM   3693 HD21 LEU A 252     -34.758   2.518   6.686  1.00  0.00           H  
ATOM   3694 HD22 LEU A 252     -35.626   1.200   5.892  1.00  0.00           H  
ATOM   3695 HD23 LEU A 252     -36.334   1.983   7.243  1.00  0.00           H  
ATOM   3696  N   ARG A 253     -34.496  -3.859   6.461  1.00  0.00           N  
ATOM   3697  CA  ARG A 253     -34.194  -5.148   5.745  1.00  0.00           C  
ATOM   3698  C   ARG A 253     -35.444  -5.600   4.918  1.00  0.00           C  
ATOM   3699  O   ARG A 253     -35.250  -5.973   3.781  1.00  0.00           O  
ATOM   3700  CB  ARG A 253     -33.767  -6.269   6.701  1.00  0.00           C  
ATOM   3701  CG  ARG A 253     -32.646  -5.943   7.613  1.00  0.00           C  
ATOM   3702  CD  ARG A 253     -32.114  -7.192   8.398  1.00  0.00           C  
ATOM   3703  NE  ARG A 253     -31.404  -8.266   7.539  1.00  0.00           N  
ATOM   3704  CZ  ARG A 253     -31.663  -9.559   7.397  1.00  0.00           C  
ATOM   3705  NH1 ARG A 253     -32.683 -10.253   8.017  1.00  0.00           N  
ATOM   3706  NH2 ARG A 253     -30.829 -10.264   6.632  1.00  0.00           N1+
ATOM   3707  H   ARG A 253     -34.477  -3.914   7.469  1.00  0.00           H  
ATOM   3708  HA  ARG A 253     -33.441  -4.809   5.032  1.00  0.00           H  
ATOM   3709  HB3 ARG A 253     -33.626  -7.108   6.020  1.00  0.00           H  
ATOM   3710  HB2 ARG A 253     -34.519  -6.465   7.464  1.00  0.00           H  
ATOM   3711  HG3 ARG A 253     -32.969  -5.183   8.325  1.00  0.00           H  
ATOM   3712  HG2 ARG A 253     -31.827  -5.535   7.021  1.00  0.00           H  
ATOM   3713  HD3 ARG A 253     -32.881  -7.636   9.033  1.00  0.00           H  
ATOM   3714  HD2 ARG A 253     -31.343  -6.779   9.049  1.00  0.00           H  
ATOM   3715  HE  ARG A 253     -30.495  -7.930   7.253  1.00  0.00           H  
ATOM   3716 HH12 ARG A 253     -32.695 -11.257   8.120  1.00  0.00           H  
ATOM   3717 HH11 ARG A 253     -33.430  -9.773   8.500  1.00  0.00           H  
ATOM   3718 HH22 ARG A 253     -31.187 -11.119   6.231  1.00  0.00           H  
ATOM   3719 HH21 ARG A 253     -30.112  -9.749   6.141  1.00  0.00           H  
ATOM   3720  N   LYS A 254     -36.672  -5.429   5.391  1.00  0.00           N  
ATOM   3721  CA  LYS A 254     -37.873  -5.786   4.574  1.00  0.00           C  
ATOM   3722  C   LYS A 254     -38.165  -4.726   3.519  1.00  0.00           C  
ATOM   3723  O   LYS A 254     -38.931  -5.081   2.678  1.00  0.00           O  
ATOM   3724  CB  LYS A 254     -39.080  -6.026   5.523  1.00  0.00           C  
ATOM   3725  CG  LYS A 254     -38.763  -7.244   6.434  1.00  0.00           C  
ATOM   3726  CD  LYS A 254     -40.055  -7.767   7.225  1.00  0.00           C  
ATOM   3727  CE  LYS A 254     -39.773  -8.910   8.186  1.00  0.00           C  
ATOM   3728  NZ  LYS A 254     -40.948  -9.414   8.848  1.00  0.00           N1+
ATOM   3729  H   LYS A 254     -36.822  -5.007   6.296  1.00  0.00           H  
ATOM   3730  HA  LYS A 254     -37.767  -6.726   4.033  1.00  0.00           H  
ATOM   3731  HB3 LYS A 254     -40.022  -6.337   5.073  1.00  0.00           H  
ATOM   3732  HB2 LYS A 254     -39.243  -5.169   6.176  1.00  0.00           H  
ATOM   3733  HG3 LYS A 254     -37.950  -6.879   7.061  1.00  0.00           H  
ATOM   3734  HG2 LYS A 254     -38.395  -8.086   5.848  1.00  0.00           H  
ATOM   3735  HD3 LYS A 254     -40.788  -8.094   6.488  1.00  0.00           H  
ATOM   3736  HD2 LYS A 254     -40.436  -6.896   7.757  1.00  0.00           H  
ATOM   3737  HE3 LYS A 254     -39.012  -8.544   8.875  1.00  0.00           H  
ATOM   3738  HE2 LYS A 254     -39.354  -9.716   7.583  1.00  0.00           H  
ATOM   3739  HZ1 LYS A 254     -40.751 -10.307   9.276  1.00  0.00           H  
ATOM   3740  HZ2 LYS A 254     -41.246  -8.705   9.502  1.00  0.00           H  
ATOM   3741  HZ3 LYS A 254     -41.691  -9.660   8.209  1.00  0.00           H  
ATOM   3742  N   LEU A 255     -37.613  -3.500   3.664  1.00  0.00           N  
ATOM   3743  CA  LEU A 255     -37.716  -2.520   2.584  1.00  0.00           C  
ATOM   3744  C   LEU A 255     -36.755  -2.812   1.443  1.00  0.00           C  
ATOM   3745  O   LEU A 255     -36.901  -2.217   0.421  1.00  0.00           O  
ATOM   3746  CB  LEU A 255     -37.682  -1.195   3.168  1.00  0.00           C  
ATOM   3747  CG  LEU A 255     -38.828  -0.822   4.103  1.00  0.00           C  
ATOM   3748  CD1 LEU A 255     -38.538   0.451   5.036  1.00  0.00           C  
ATOM   3749  CD2 LEU A 255     -40.232  -0.734   3.460  1.00  0.00           C  
ATOM   3750  H   LEU A 255     -36.794  -3.427   4.251  1.00  0.00           H  
ATOM   3751  HA  LEU A 255     -38.721  -2.629   2.176  1.00  0.00           H  
ATOM   3752  HB3 LEU A 255     -37.797  -0.388   2.445  1.00  0.00           H  
ATOM   3753  HB2 LEU A 255     -36.671  -0.948   3.491  1.00  0.00           H  
ATOM   3754  HG  LEU A 255     -38.927  -1.666   4.786  1.00  0.00           H  
ATOM   3755 HD11 LEU A 255     -37.528   0.781   4.794  1.00  0.00           H  
ATOM   3756 HD12 LEU A 255     -39.104   1.349   4.791  1.00  0.00           H  
ATOM   3757 HD13 LEU A 255     -38.643   0.117   6.069  1.00  0.00           H  
ATOM   3758 HD21 LEU A 255     -40.672   0.250   3.623  1.00  0.00           H  
ATOM   3759 HD22 LEU A 255     -40.140  -0.972   2.400  1.00  0.00           H  
ATOM   3760 HD23 LEU A 255     -40.899  -1.544   3.754  1.00  0.00           H  
ATOM   3761  N   ALA A 256     -35.659  -3.549   1.763  1.00  0.00           N  
ATOM   3762  CA  ALA A 256     -34.547  -3.976   0.830  1.00  0.00           C  
ATOM   3763  C   ALA A 256     -34.896  -4.927  -0.341  1.00  0.00           C  
ATOM   3764  O   ALA A 256     -34.168  -5.057  -1.307  1.00  0.00           O  
ATOM   3765  CB  ALA A 256     -33.371  -4.567   1.711  1.00  0.00           C  
ATOM   3766  H   ALA A 256     -35.593  -3.743   2.752  1.00  0.00           H  
ATOM   3767  HA  ALA A 256     -34.159  -3.055   0.395  1.00  0.00           H  
ATOM   3768  HB1 ALA A 256     -32.385  -4.410   1.272  1.00  0.00           H  
ATOM   3769  HB2 ALA A 256     -33.333  -4.253   2.754  1.00  0.00           H  
ATOM   3770  HB3 ALA A 256     -33.511  -5.647   1.757  1.00  0.00           H  
ATOM   3771  N   VAL A 257     -36.010  -5.653  -0.142  1.00  0.00           N  
ATOM   3772  CA  VAL A 257     -36.644  -6.595  -1.027  1.00  0.00           C  
ATOM   3773  C   VAL A 257     -36.901  -6.119  -2.420  1.00  0.00           C  
ATOM   3774  O   VAL A 257     -36.779  -6.912  -3.367  1.00  0.00           O  
ATOM   3775  CB  VAL A 257     -37.905  -7.235  -0.406  1.00  0.00           C  
ATOM   3776  CG1 VAL A 257     -37.643  -8.103   0.855  1.00  0.00           C  
ATOM   3777  CG2 VAL A 257     -39.145  -6.332  -0.127  1.00  0.00           C  
ATOM   3778  H   VAL A 257     -36.563  -5.434   0.674  1.00  0.00           H  
ATOM   3779  HA  VAL A 257     -35.896  -7.371  -1.190  1.00  0.00           H  
ATOM   3780  HB  VAL A 257     -38.242  -7.916  -1.188  1.00  0.00           H  
ATOM   3781 HG11 VAL A 257     -36.867  -8.833   0.622  1.00  0.00           H  
ATOM   3782 HG12 VAL A 257     -37.258  -7.540   1.706  1.00  0.00           H  
ATOM   3783 HG13 VAL A 257     -38.575  -8.565   1.180  1.00  0.00           H  
ATOM   3784 HG21 VAL A 257     -39.830  -6.708   0.633  1.00  0.00           H  
ATOM   3785 HG22 VAL A 257     -38.837  -5.340   0.205  1.00  0.00           H  
ATOM   3786 HG23 VAL A 257     -39.733  -6.136  -1.023  1.00  0.00           H  
ATOM   3787  N   ASN A 258     -37.231  -4.828  -2.588  1.00  0.00           N  
ATOM   3788  CA  ASN A 258     -37.414  -4.129  -3.887  1.00  0.00           C  
ATOM   3789  C   ASN A 258     -36.190  -4.053  -4.754  1.00  0.00           C  
ATOM   3790  O   ASN A 258     -36.321  -3.772  -5.939  1.00  0.00           O  
ATOM   3791  CB  ASN A 258     -37.869  -2.666  -3.728  1.00  0.00           C  
ATOM   3792  CG  ASN A 258     -39.259  -2.614  -2.956  1.00  0.00           C  
ATOM   3793  OD1 ASN A 258     -40.149  -3.389  -3.163  1.00  0.00           O  
ATOM   3794  ND2 ASN A 258     -39.409  -1.682  -1.973  1.00  0.00           N  
ATOM   3795  H   ASN A 258     -37.555  -4.358  -1.754  1.00  0.00           H  
ATOM   3796  HA  ASN A 258     -38.080  -4.785  -4.447  1.00  0.00           H  
ATOM   3797  HB3 ASN A 258     -38.081  -2.121  -4.648  1.00  0.00           H  
ATOM   3798  HB2 ASN A 258     -37.229  -2.099  -3.053  1.00  0.00           H  
ATOM   3799 HD22 ASN A 258     -40.267  -1.541  -1.459  1.00  0.00           H  
ATOM   3800 HD21 ASN A 258     -38.682  -1.011  -1.768  1.00  0.00           H  
ATOM   3801  N   MET A 259     -35.015  -4.243  -4.176  1.00  0.00           N  
ATOM   3802  CA  MET A 259     -33.700  -4.166  -4.723  1.00  0.00           C  
ATOM   3803  C   MET A 259     -32.900  -5.473  -4.685  1.00  0.00           C  
ATOM   3804  O   MET A 259     -32.024  -5.721  -5.547  1.00  0.00           O  
ATOM   3805  CB  MET A 259     -33.005  -2.876  -4.268  1.00  0.00           C  
ATOM   3806  CG  MET A 259     -33.654  -1.547  -4.819  1.00  0.00           C  
ATOM   3807  SD  MET A 259     -33.768  -1.377  -6.567  1.00  0.00           S  
ATOM   3808  CE  MET A 259     -32.055  -1.331  -7.174  1.00  0.00           C  
ATOM   3809  H   MET A 259     -35.060  -4.410  -3.181  1.00  0.00           H  
ATOM   3810  HA  MET A 259     -34.001  -4.072  -5.766  1.00  0.00           H  
ATOM   3811  HB3 MET A 259     -31.954  -2.944  -4.551  1.00  0.00           H  
ATOM   3812  HB2 MET A 259     -33.080  -2.784  -3.185  1.00  0.00           H  
ATOM   3813  HG3 MET A 259     -33.148  -0.720  -4.321  1.00  0.00           H  
ATOM   3814  HG2 MET A 259     -34.684  -1.513  -4.464  1.00  0.00           H  
ATOM   3815  HE1 MET A 259     -31.360  -1.802  -6.479  1.00  0.00           H  
ATOM   3816  HE2 MET A 259     -32.039  -1.806  -8.154  1.00  0.00           H  
ATOM   3817  HE3 MET A 259     -31.717  -0.296  -7.219  1.00  0.00           H  
ATOM   3818  N   VAL A 260     -33.109  -6.337  -3.738  1.00  0.00           N  
ATOM   3819  CA  VAL A 260     -32.588  -7.705  -3.744  1.00  0.00           C  
ATOM   3820  C   VAL A 260     -33.690  -8.702  -4.062  1.00  0.00           C  
ATOM   3821  O   VAL A 260     -34.283  -9.129  -3.075  1.00  0.00           O  
ATOM   3822  CB  VAL A 260     -31.998  -7.931  -2.338  1.00  0.00           C  
ATOM   3823  CG1 VAL A 260     -31.578  -9.403  -2.157  1.00  0.00           C  
ATOM   3824  CG2 VAL A 260     -30.769  -7.004  -2.105  1.00  0.00           C  
ATOM   3825  H   VAL A 260     -33.854  -6.132  -3.088  1.00  0.00           H  
ATOM   3826  HA  VAL A 260     -31.751  -7.945  -4.399  1.00  0.00           H  
ATOM   3827  HB  VAL A 260     -32.756  -7.658  -1.604  1.00  0.00           H  
ATOM   3828 HG11 VAL A 260     -30.952  -9.461  -1.266  1.00  0.00           H  
ATOM   3829 HG12 VAL A 260     -32.354 -10.141  -1.958  1.00  0.00           H  
ATOM   3830 HG13 VAL A 260     -30.839  -9.758  -2.877  1.00  0.00           H  
ATOM   3831 HG21 VAL A 260     -30.166  -6.927  -3.010  1.00  0.00           H  
ATOM   3832 HG22 VAL A 260     -31.113  -5.982  -1.949  1.00  0.00           H  
ATOM   3833 HG23 VAL A 260     -30.200  -7.289  -1.220  1.00  0.00           H  
ATOM   3834  N   PRO A 261     -34.072  -8.992  -5.349  1.00  0.00           N  
ATOM   3835  CA  PRO A 261     -35.278  -9.839  -5.721  1.00  0.00           C  
ATOM   3836  C   PRO A 261     -35.165 -11.204  -5.163  1.00  0.00           C  
ATOM   3837  O   PRO A 261     -36.177 -11.695  -4.690  1.00  0.00           O  
ATOM   3838  CB  PRO A 261     -35.315  -9.878  -7.240  1.00  0.00           C  
ATOM   3839  CG  PRO A 261     -33.818  -9.629  -7.597  1.00  0.00           C  
ATOM   3840  CD  PRO A 261     -33.406  -8.533  -6.618  1.00  0.00           C  
ATOM   3841  HA  PRO A 261     -36.121  -9.317  -5.271  1.00  0.00           H  
ATOM   3842  HB3 PRO A 261     -35.910  -9.055  -7.638  1.00  0.00           H  
ATOM   3843  HB2 PRO A 261     -35.702 -10.791  -7.693  1.00  0.00           H  
ATOM   3844  HG3 PRO A 261     -33.679  -9.277  -8.619  1.00  0.00           H  
ATOM   3845  HG2 PRO A 261     -33.138 -10.457  -7.394  1.00  0.00           H  
ATOM   3846  HD2 PRO A 261     -32.350  -8.369  -6.406  1.00  0.00           H  
ATOM   3847  HD3 PRO A 261     -33.820  -7.555  -6.861  1.00  0.00           H  
ATOM   3848  N   PHE A 262     -33.962 -11.833  -5.302  1.00  0.00           N  
ATOM   3849  CA  PHE A 262     -33.625 -13.113  -4.707  1.00  0.00           C  
ATOM   3850  C   PHE A 262     -32.441 -12.917  -3.734  1.00  0.00           C  
ATOM   3851  O   PHE A 262     -31.671 -11.936  -3.835  1.00  0.00           O  
ATOM   3852  CB  PHE A 262     -33.323 -14.099  -5.902  1.00  0.00           C  
ATOM   3853  CG  PHE A 262     -34.516 -14.305  -6.831  1.00  0.00           C  
ATOM   3854  CD1 PHE A 262     -34.423 -13.685  -8.098  1.00  0.00           C  
ATOM   3855  CD2 PHE A 262     -35.623 -15.070  -6.369  1.00  0.00           C  
ATOM   3856  CE1 PHE A 262     -35.552 -13.843  -8.878  1.00  0.00           C  
ATOM   3857  CE2 PHE A 262     -36.685 -15.225  -7.210  1.00  0.00           C  
ATOM   3858  CZ  PHE A 262     -36.678 -14.540  -8.479  1.00  0.00           C  
ATOM   3859  H   PHE A 262     -33.205 -11.285  -5.685  1.00  0.00           H  
ATOM   3860  HA  PHE A 262     -34.504 -13.537  -4.221  1.00  0.00           H  
ATOM   3861  HB3 PHE A 262     -33.185 -15.069  -5.425  1.00  0.00           H  
ATOM   3862  HB2 PHE A 262     -32.393 -13.824  -6.399  1.00  0.00           H  
ATOM   3863  HD1 PHE A 262     -33.532 -13.156  -8.403  1.00  0.00           H  
ATOM   3864  HD2 PHE A 262     -35.602 -15.614  -5.437  1.00  0.00           H  
ATOM   3865  HE1 PHE A 262     -35.460 -13.441  -9.876  1.00  0.00           H  
ATOM   3866  HE2 PHE A 262     -37.603 -15.730  -6.950  1.00  0.00           H  
ATOM   3867  HZ  PHE A 262     -37.507 -14.603  -9.168  1.00  0.00           H  
ATOM   3868  N   PRO A 263     -32.427 -13.785  -2.646  1.00  0.00           N  
ATOM   3869  CA  PRO A 263     -31.820 -13.401  -1.352  1.00  0.00           C  
ATOM   3870  C   PRO A 263     -30.282 -13.157  -1.307  1.00  0.00           C  
ATOM   3871  O   PRO A 263     -29.937 -12.414  -0.346  1.00  0.00           O  
ATOM   3872  CB  PRO A 263     -32.103 -14.574  -0.387  1.00  0.00           C  
ATOM   3873  CG  PRO A 263     -32.428 -15.720  -1.330  1.00  0.00           C  
ATOM   3874  CD  PRO A 263     -33.006 -15.064  -2.595  1.00  0.00           C  
ATOM   3875  HA  PRO A 263     -32.235 -12.460  -0.991  1.00  0.00           H  
ATOM   3876  HB3 PRO A 263     -32.888 -14.384   0.346  1.00  0.00           H  
ATOM   3877  HB2 PRO A 263     -31.283 -14.931   0.235  1.00  0.00           H  
ATOM   3878  HG3 PRO A 263     -33.133 -16.462  -0.956  1.00  0.00           H  
ATOM   3879  HG2 PRO A 263     -31.486 -16.202  -1.592  1.00  0.00           H  
ATOM   3880  HD2 PRO A 263     -32.871 -15.739  -3.440  1.00  0.00           H  
ATOM   3881  HD3 PRO A 263     -34.074 -14.899  -2.449  1.00  0.00           H  
ATOM   3882  N   ARG A 264     -29.462 -13.613  -2.212  1.00  0.00           N  
ATOM   3883  CA  ARG A 264     -28.045 -13.304  -2.250  1.00  0.00           C  
ATOM   3884  C   ARG A 264     -27.691 -12.368  -3.408  1.00  0.00           C  
ATOM   3885  O   ARG A 264     -26.523 -11.945  -3.480  1.00  0.00           O  
ATOM   3886  CB  ARG A 264     -27.133 -14.518  -2.271  1.00  0.00           C  
ATOM   3887  CG  ARG A 264     -27.359 -15.390  -1.019  1.00  0.00           C  
ATOM   3888  CD  ARG A 264     -26.216 -16.375  -0.634  1.00  0.00           C  
ATOM   3889  NE  ARG A 264     -26.080 -17.429  -1.622  1.00  0.00           N  
ATOM   3890  CZ  ARG A 264     -25.091 -18.266  -1.637  1.00  0.00           C  
ATOM   3891  NH1 ARG A 264     -24.174 -18.305  -0.698  1.00  0.00           N  
ATOM   3892  NH2 ARG A 264     -24.876 -19.028  -2.703  1.00  0.00           N1+
ATOM   3893  H   ARG A 264     -29.837 -14.093  -3.017  1.00  0.00           H  
ATOM   3894  HA  ARG A 264     -27.812 -12.796  -1.314  1.00  0.00           H  
ATOM   3895  HB3 ARG A 264     -26.070 -14.401  -2.479  1.00  0.00           H  
ATOM   3896  HB2 ARG A 264     -27.468 -15.067  -3.151  1.00  0.00           H  
ATOM   3897  HG3 ARG A 264     -28.320 -15.901  -1.088  1.00  0.00           H  
ATOM   3898  HG2 ARG A 264     -27.455 -14.694  -0.186  1.00  0.00           H  
ATOM   3899  HD3 ARG A 264     -26.364 -16.761   0.375  1.00  0.00           H  
ATOM   3900  HD2 ARG A 264     -25.335 -15.775  -0.408  1.00  0.00           H  
ATOM   3901  HE  ARG A 264     -26.808 -17.576  -2.306  1.00  0.00           H  
ATOM   3902 HH12 ARG A 264     -23.385 -18.933  -0.639  1.00  0.00           H  
ATOM   3903 HH11 ARG A 264     -24.329 -17.758   0.137  1.00  0.00           H  
ATOM   3904 HH22 ARG A 264     -24.196 -19.768  -2.600  1.00  0.00           H  
ATOM   3905 HH21 ARG A 264     -25.446 -19.023  -3.537  1.00  0.00           H  
ATOM   3906  N   LEU A 265     -28.648 -11.971  -4.240  1.00  0.00           N  
ATOM   3907  CA  LEU A 265     -28.382 -10.967  -5.318  1.00  0.00           C  
ATOM   3908  C   LEU A 265     -28.562  -9.587  -4.681  1.00  0.00           C  
ATOM   3909  O   LEU A 265     -29.548  -8.941  -4.964  1.00  0.00           O  
ATOM   3910  CB  LEU A 265     -29.425 -11.114  -6.472  1.00  0.00           C  
ATOM   3911  CG  LEU A 265     -29.541 -12.485  -7.121  1.00  0.00           C  
ATOM   3912  CD1 LEU A 265     -30.568 -12.482  -8.364  1.00  0.00           C  
ATOM   3913  CD2 LEU A 265     -28.213 -13.057  -7.529  1.00  0.00           C  
ATOM   3914  H   LEU A 265     -29.631 -12.125  -4.068  1.00  0.00           H  
ATOM   3915  HA  LEU A 265     -27.394 -10.980  -5.777  1.00  0.00           H  
ATOM   3916  HB3 LEU A 265     -29.109 -10.346  -7.178  1.00  0.00           H  
ATOM   3917  HB2 LEU A 265     -30.412 -10.751  -6.182  1.00  0.00           H  
ATOM   3918  HG  LEU A 265     -30.025 -13.126  -6.384  1.00  0.00           H  
ATOM   3919 HD11 LEU A 265     -30.249 -12.485  -9.406  1.00  0.00           H  
ATOM   3920 HD12 LEU A 265     -31.311 -13.279  -8.329  1.00  0.00           H  
ATOM   3921 HD13 LEU A 265     -31.131 -11.556  -8.255  1.00  0.00           H  
ATOM   3922 HD21 LEU A 265     -28.105 -13.275  -8.592  1.00  0.00           H  
ATOM   3923 HD22 LEU A 265     -27.350 -12.417  -7.347  1.00  0.00           H  
ATOM   3924 HD23 LEU A 265     -27.946 -14.016  -7.087  1.00  0.00           H  
ATOM   3925  N   HIS A 266     -27.514  -9.176  -3.988  1.00  0.00           N  
ATOM   3926  CA  HIS A 266     -27.489  -7.955  -3.205  1.00  0.00           C  
ATOM   3927  C   HIS A 266     -26.268  -7.087  -3.630  1.00  0.00           C  
ATOM   3928  O   HIS A 266     -25.788  -6.238  -2.852  1.00  0.00           O  
ATOM   3929  CB  HIS A 266     -27.539  -8.295  -1.663  1.00  0.00           C  
ATOM   3930  CG  HIS A 266     -26.612  -9.294  -1.104  1.00  0.00           C  
ATOM   3931  ND1 HIS A 266     -27.006 -10.385  -0.300  1.00  0.00           N  
ATOM   3932  CD2 HIS A 266     -25.225  -9.456  -1.238  1.00  0.00           C  
ATOM   3933  CE1 HIS A 266     -25.946 -11.163  -0.057  1.00  0.00           C  
ATOM   3934  NE2 HIS A 266     -24.881 -10.676  -0.599  1.00  0.00           N  
ATOM   3935  H   HIS A 266     -26.707  -9.768  -3.854  1.00  0.00           H  
ATOM   3936  HA  HIS A 266     -28.302  -7.310  -3.539  1.00  0.00           H  
ATOM   3937  HB3 HIS A 266     -28.467  -8.845  -1.503  1.00  0.00           H  
ATOM   3938  HB2 HIS A 266     -27.493  -7.384  -1.066  1.00  0.00           H  
ATOM   3939  HD2 HIS A 266     -24.443  -8.979  -1.810  1.00  0.00           H  
ATOM   3940  HE1 HIS A 266     -26.060 -12.125   0.420  1.00  0.00           H  
ATOM   3941  HD1 HIS A 266     -27.960 -10.509   0.009  1.00  0.00           H  
ATOM   3942  N   PHE A 267     -25.768  -7.235  -4.856  1.00  0.00           N  
ATOM   3943  CA  PHE A 267     -24.588  -6.520  -5.385  1.00  0.00           C  
ATOM   3944  C   PHE A 267     -25.030  -5.610  -6.458  1.00  0.00           C  
ATOM   3945  O   PHE A 267     -25.571  -6.032  -7.519  1.00  0.00           O  
ATOM   3946  CB  PHE A 267     -23.548  -7.606  -5.928  1.00  0.00           C  
ATOM   3947  CG  PHE A 267     -22.637  -8.148  -4.849  1.00  0.00           C  
ATOM   3948  CD1 PHE A 267     -21.421  -7.484  -4.632  1.00  0.00           C  
ATOM   3949  CD2 PHE A 267     -23.060  -9.178  -3.948  1.00  0.00           C  
ATOM   3950  CE1 PHE A 267     -20.659  -7.926  -3.568  1.00  0.00           C  
ATOM   3951  CE2 PHE A 267     -22.309  -9.437  -2.816  1.00  0.00           C  
ATOM   3952  CZ  PHE A 267     -21.127  -8.805  -2.581  1.00  0.00           C  
ATOM   3953  H   PHE A 267     -26.097  -7.969  -5.467  1.00  0.00           H  
ATOM   3954  HA  PHE A 267     -24.014  -5.910  -4.688  1.00  0.00           H  
ATOM   3955  HB3 PHE A 267     -22.999  -7.053  -6.691  1.00  0.00           H  
ATOM   3956  HB2 PHE A 267     -24.085  -8.514  -6.203  1.00  0.00           H  
ATOM   3957  HD1 PHE A 267     -21.216  -6.644  -5.279  1.00  0.00           H  
ATOM   3958  HD2 PHE A 267     -24.057  -9.558  -4.117  1.00  0.00           H  
ATOM   3959  HE1 PHE A 267     -19.710  -7.433  -3.416  1.00  0.00           H  
ATOM   3960  HE2 PHE A 267     -22.680 -10.229  -2.182  1.00  0.00           H  
ATOM   3961  HZ  PHE A 267     -20.594  -9.079  -1.683  1.00  0.00           H  
ATOM   3962  N   PHE A 268     -24.810  -4.292  -6.227  1.00  0.00           N  
ATOM   3963  CA  PHE A 268     -25.287  -3.231  -7.165  1.00  0.00           C  
ATOM   3964  C   PHE A 268     -24.173  -2.275  -7.636  1.00  0.00           C  
ATOM   3965  O   PHE A 268     -23.095  -2.347  -7.016  1.00  0.00           O  
ATOM   3966  CB  PHE A 268     -26.179  -2.288  -6.340  1.00  0.00           C  
ATOM   3967  CG  PHE A 268     -27.389  -2.842  -5.660  1.00  0.00           C  
ATOM   3968  CD1 PHE A 268     -28.552  -2.974  -6.380  1.00  0.00           C  
ATOM   3969  CD2 PHE A 268     -27.242  -3.392  -4.390  1.00  0.00           C  
ATOM   3970  CE1 PHE A 268     -29.640  -3.593  -5.848  1.00  0.00           C  
ATOM   3971  CE2 PHE A 268     -28.383  -3.899  -3.786  1.00  0.00           C  
ATOM   3972  CZ  PHE A 268     -29.522  -4.133  -4.537  1.00  0.00           C  
ATOM   3973  H   PHE A 268     -24.420  -4.017  -5.336  1.00  0.00           H  
ATOM   3974  HA  PHE A 268     -25.848  -3.682  -7.983  1.00  0.00           H  
ATOM   3975  HB3 PHE A 268     -26.463  -1.407  -6.915  1.00  0.00           H  
ATOM   3976  HB2 PHE A 268     -25.634  -1.884  -5.488  1.00  0.00           H  
ATOM   3977  HD1 PHE A 268     -28.541  -2.576  -7.384  1.00  0.00           H  
ATOM   3978  HD2 PHE A 268     -26.300  -3.364  -3.863  1.00  0.00           H  
ATOM   3979  HE1 PHE A 268     -30.579  -3.777  -6.351  1.00  0.00           H  
ATOM   3980  HE2 PHE A 268     -28.290  -4.279  -2.780  1.00  0.00           H  
ATOM   3981  HZ  PHE A 268     -30.384  -4.563  -4.047  1.00  0.00           H  
ATOM   3982  N   MET A 269     -24.429  -1.444  -8.705  1.00  0.00           N  
ATOM   3983  CA  MET A 269     -23.505  -0.364  -9.196  1.00  0.00           C  
ATOM   3984  C   MET A 269     -24.313   0.836  -9.181  1.00  0.00           C  
ATOM   3985  O   MET A 269     -25.306   0.973  -9.931  1.00  0.00           O  
ATOM   3986  CB  MET A 269     -22.995  -0.679 -10.607  1.00  0.00           C  
ATOM   3987  CG  MET A 269     -23.961  -1.040 -11.797  1.00  0.00           C  
ATOM   3988  SD  MET A 269     -24.930  -2.530 -11.681  1.00  0.00           S  
ATOM   3989  CE  MET A 269     -25.896  -2.447 -13.256  1.00  0.00           C  
ATOM   3990  H   MET A 269     -25.355  -1.549  -9.094  1.00  0.00           H  
ATOM   3991  HA  MET A 269     -22.583  -0.301  -8.617  1.00  0.00           H  
ATOM   3992  HB3 MET A 269     -22.170  -1.391 -10.630  1.00  0.00           H  
ATOM   3993  HB2 MET A 269     -22.364   0.167 -10.882  1.00  0.00           H  
ATOM   3994  HG3 MET A 269     -23.374  -0.944 -12.710  1.00  0.00           H  
ATOM   3995  HG2 MET A 269     -24.708  -0.255 -11.921  1.00  0.00           H  
ATOM   3996  HE1 MET A 269     -25.499  -3.047 -14.075  1.00  0.00           H  
ATOM   3997  HE2 MET A 269     -26.908  -2.791 -13.041  1.00  0.00           H  
ATOM   3998  HE3 MET A 269     -25.935  -1.386 -13.500  1.00  0.00           H  
ATOM   3999  N   PRO A 270     -23.955   1.809  -8.283  1.00  0.00           N  
ATOM   4000  CA  PRO A 270     -24.414   3.198  -8.424  1.00  0.00           C  
ATOM   4001  C   PRO A 270     -23.957   3.951  -9.684  1.00  0.00           C  
ATOM   4002  O   PRO A 270     -22.878   3.631 -10.259  1.00  0.00           O  
ATOM   4003  CB  PRO A 270     -23.832   3.930  -7.227  1.00  0.00           C  
ATOM   4004  CG  PRO A 270     -23.495   2.860  -6.189  1.00  0.00           C  
ATOM   4005  CD  PRO A 270     -23.079   1.694  -7.135  1.00  0.00           C  
ATOM   4006  HA  PRO A 270     -25.503   3.216  -8.400  1.00  0.00           H  
ATOM   4007  HB3 PRO A 270     -24.497   4.677  -6.796  1.00  0.00           H  
ATOM   4008  HB2 PRO A 270     -22.917   4.493  -7.412  1.00  0.00           H  
ATOM   4009  HG3 PRO A 270     -24.360   2.532  -5.613  1.00  0.00           H  
ATOM   4010  HG2 PRO A 270     -22.804   3.158  -5.401  1.00  0.00           H  
ATOM   4011  HD2 PRO A 270     -22.083   1.855  -7.548  1.00  0.00           H  
ATOM   4012  HD3 PRO A 270     -23.186   0.798  -6.524  1.00  0.00           H  
ATOM   4013  N   GLY A 271     -24.759   4.997 -10.075  1.00  0.00           N  
ATOM   4014  CA  GLY A 271     -24.360   5.968 -11.024  1.00  0.00           C  
ATOM   4015  C   GLY A 271     -25.166   7.238 -10.854  1.00  0.00           C  
ATOM   4016  O   GLY A 271     -26.081   7.365 -10.058  1.00  0.00           O  
ATOM   4017  H   GLY A 271     -25.610   5.149  -9.551  1.00  0.00           H  
ATOM   4018  HA3 GLY A 271     -24.513   5.591 -12.035  1.00  0.00           H  
ATOM   4019  HA2 GLY A 271     -23.327   6.288 -10.883  1.00  0.00           H  
ATOM   4020  N   PHE A 272     -24.814   8.195 -11.684  1.00  0.00           N  
ATOM   4021  CA  PHE A 272     -25.380   9.558 -11.495  1.00  0.00           C  
ATOM   4022  C   PHE A 272     -25.658  10.327 -12.788  1.00  0.00           C  
ATOM   4023  O   PHE A 272     -24.892  10.117 -13.749  1.00  0.00           O  
ATOM   4024  CB  PHE A 272     -24.415  10.428 -10.634  1.00  0.00           C  
ATOM   4025  CG  PHE A 272     -24.713  11.869 -10.327  1.00  0.00           C  
ATOM   4026  CD1 PHE A 272     -25.610  12.388  -9.379  1.00  0.00           C  
ATOM   4027  CD2 PHE A 272     -24.103  12.713 -11.220  1.00  0.00           C  
ATOM   4028  CE1 PHE A 272     -25.675  13.772  -9.153  1.00  0.00           C  
ATOM   4029  CE2 PHE A 272     -24.268  14.083 -11.096  1.00  0.00           C  
ATOM   4030  CZ  PHE A 272     -24.984  14.566 -10.001  1.00  0.00           C  
ATOM   4031  H   PHE A 272     -24.213   8.053 -12.483  1.00  0.00           H  
ATOM   4032  HA  PHE A 272     -26.258   9.550 -10.848  1.00  0.00           H  
ATOM   4033  HB3 PHE A 272     -23.398  10.371 -11.022  1.00  0.00           H  
ATOM   4034  HB2 PHE A 272     -24.266   9.918  -9.682  1.00  0.00           H  
ATOM   4035  HD1 PHE A 272     -26.139  11.671  -8.768  1.00  0.00           H  
ATOM   4036  HD2 PHE A 272     -23.416  12.257 -11.917  1.00  0.00           H  
ATOM   4037  HE1 PHE A 272     -26.250  14.228  -8.360  1.00  0.00           H  
ATOM   4038  HE2 PHE A 272     -23.737  14.659 -11.840  1.00  0.00           H  
ATOM   4039  HZ  PHE A 272     -25.078  15.626  -9.815  1.00  0.00           H  
ATOM   4040  N   ALA A 273     -26.767  11.054 -12.893  1.00  0.00           N  
ATOM   4041  CA  ALA A 273     -27.239  11.836 -14.060  1.00  0.00           C  
ATOM   4042  C   ALA A 273     -27.438  13.236 -13.564  1.00  0.00           C  
ATOM   4043  O   ALA A 273     -28.355  13.414 -12.774  1.00  0.00           O  
ATOM   4044  CB  ALA A 273     -28.605  11.188 -14.483  1.00  0.00           C  
ATOM   4045  H   ALA A 273     -27.395  11.290 -12.138  1.00  0.00           H  
ATOM   4046  HA  ALA A 273     -26.607  11.779 -14.946  1.00  0.00           H  
ATOM   4047  HB1 ALA A 273     -29.325  11.803 -15.022  1.00  0.00           H  
ATOM   4048  HB2 ALA A 273     -28.345  10.339 -15.115  1.00  0.00           H  
ATOM   4049  HB3 ALA A 273     -29.158  10.690 -13.687  1.00  0.00           H  
ATOM   4050  N   PRO A 274     -26.602  14.187 -14.044  1.00  0.00           N  
ATOM   4051  CA  PRO A 274     -25.612  14.179 -15.248  1.00  0.00           C  
ATOM   4052  C   PRO A 274     -24.300  13.407 -14.941  1.00  0.00           C  
ATOM   4053  O   PRO A 274     -23.371  13.412 -15.783  1.00  0.00           O  
ATOM   4054  CB  PRO A 274     -25.241  15.702 -15.382  1.00  0.00           C  
ATOM   4055  CG  PRO A 274     -25.512  16.281 -13.965  1.00  0.00           C  
ATOM   4056  CD  PRO A 274     -26.711  15.542 -13.411  1.00  0.00           C  
ATOM   4057  HA  PRO A 274     -25.921  13.762 -16.206  1.00  0.00           H  
ATOM   4058  HXT PRO A 274     -24.375  12.940 -13.959  1.00  0.00           H  
ATOM   4059  HB3 PRO A 274     -25.841  16.196 -16.147  1.00  0.00           H  
ATOM   4060  HB2 PRO A 274     -24.203  15.997 -15.534  1.00  0.00           H  
ATOM   4061  HG3 PRO A 274     -25.506  17.367 -13.870  1.00  0.00           H  
ATOM   4062  HG2 PRO A 274     -24.675  15.997 -13.327  1.00  0.00           H  
ATOM   4063  HD2 PRO A 274     -26.705  15.534 -12.321  1.00  0.00           H  
ATOM   4064  HD3 PRO A 274     -27.596  16.005 -13.846  1.00  0.00           H  
ATOM   4065  N   ALA A 285     -30.861  23.308 -16.799  1.00  0.00           N1+
ATOM   4066  CA  ALA A 285     -30.898  21.942 -16.174  1.00  0.00           C  
ATOM   4067  C   ALA A 285     -31.595  20.957 -17.219  1.00  0.00           C  
ATOM   4068  O   ALA A 285     -32.507  21.280 -17.954  1.00  0.00           O  
ATOM   4069  CB  ALA A 285     -31.715  22.034 -14.889  1.00  0.00           C  
ATOM   4070  H1  ALA A 285     -31.154  23.975 -16.099  1.00  0.00           H  
ATOM   4071  H2  ALA A 285     -29.921  23.583 -17.045  1.00  0.00           H  
ATOM   4072  H3  ALA A 285     -31.403  23.401 -17.646  1.00  0.00           H  
ATOM   4073  HA  ALA A 285     -29.864  21.606 -16.094  1.00  0.00           H  
ATOM   4074  HB1 ALA A 285     -31.133  22.648 -14.202  1.00  0.00           H  
ATOM   4075  HB2 ALA A 285     -32.735  22.377 -15.063  1.00  0.00           H  
ATOM   4076  HB3 ALA A 285     -31.941  21.127 -14.328  1.00  0.00           H  
ATOM   4077  N   LEU A 286     -31.177  19.666 -17.220  1.00  0.00           N  
ATOM   4078  CA  LEU A 286     -31.707  18.586 -18.062  1.00  0.00           C  
ATOM   4079  C   LEU A 286     -33.231  18.349 -17.754  1.00  0.00           C  
ATOM   4080  O   LEU A 286     -33.547  18.212 -16.601  1.00  0.00           O  
ATOM   4081  CB  LEU A 286     -30.817  17.321 -17.884  1.00  0.00           C  
ATOM   4082  CG  LEU A 286     -29.334  17.449 -18.253  1.00  0.00           C  
ATOM   4083  CD1 LEU A 286     -28.594  16.035 -17.973  1.00  0.00           C  
ATOM   4084  CD2 LEU A 286     -29.104  18.031 -19.708  1.00  0.00           C  
ATOM   4085  H   LEU A 286     -30.502  19.378 -16.525  1.00  0.00           H  
ATOM   4086  HA  LEU A 286     -31.617  18.926 -19.094  1.00  0.00           H  
ATOM   4087  HB3 LEU A 286     -31.344  16.629 -18.542  1.00  0.00           H  
ATOM   4088  HB2 LEU A 286     -30.928  16.919 -16.877  1.00  0.00           H  
ATOM   4089  HG  LEU A 286     -28.980  18.165 -17.511  1.00  0.00           H  
ATOM   4090 HD11 LEU A 286     -27.833  16.130 -17.198  1.00  0.00           H  
ATOM   4091 HD12 LEU A 286     -29.268  15.199 -17.786  1.00  0.00           H  
ATOM   4092 HD13 LEU A 286     -27.983  15.741 -18.826  1.00  0.00           H  
ATOM   4093 HD21 LEU A 286     -28.700  19.044 -19.709  1.00  0.00           H  
ATOM   4094 HD22 LEU A 286     -28.288  17.511 -20.208  1.00  0.00           H  
ATOM   4095 HD23 LEU A 286     -29.932  17.907 -20.406  1.00  0.00           H  
ATOM   4096  N   THR A 287     -34.026  18.230 -18.805  1.00  0.00           N  
ATOM   4097  CA  THR A 287     -35.365  17.618 -18.740  1.00  0.00           C  
ATOM   4098  C   THR A 287     -35.378  16.143 -18.290  1.00  0.00           C  
ATOM   4099  O   THR A 287     -34.364  15.467 -18.210  1.00  0.00           O  
ATOM   4100  CB  THR A 287     -35.968  17.725 -20.191  1.00  0.00           C  
ATOM   4101  OG1 THR A 287     -35.285  16.905 -21.119  1.00  0.00           O  
ATOM   4102  CG2 THR A 287     -36.016  19.112 -20.965  1.00  0.00           C  
ATOM   4103  H   THR A 287     -33.579  18.245 -19.711  1.00  0.00           H  
ATOM   4104  HA  THR A 287     -36.042  18.081 -18.022  1.00  0.00           H  
ATOM   4105  HB  THR A 287     -36.962  17.331 -19.979  1.00  0.00           H  
ATOM   4106  HG1 THR A 287     -34.381  17.198 -21.257  1.00  0.00           H  
ATOM   4107 HG21 THR A 287     -35.060  19.609 -21.133  1.00  0.00           H  
ATOM   4108 HG22 THR A 287     -36.423  18.915 -21.956  1.00  0.00           H  
ATOM   4109 HG23 THR A 287     -36.610  19.833 -20.405  1.00  0.00           H  
ATOM   4110  N   VAL A 288     -36.539  15.669 -18.007  1.00  0.00           N  
ATOM   4111  CA  VAL A 288     -36.696  14.308 -17.530  1.00  0.00           C  
ATOM   4112  C   VAL A 288     -36.235  13.196 -18.460  1.00  0.00           C  
ATOM   4113  O   VAL A 288     -35.575  12.255 -18.019  1.00  0.00           O  
ATOM   4114  CB  VAL A 288     -38.174  13.989 -16.968  1.00  0.00           C  
ATOM   4115  CG1 VAL A 288     -38.626  12.495 -16.802  1.00  0.00           C  
ATOM   4116  CG2 VAL A 288     -38.378  14.636 -15.625  1.00  0.00           C  
ATOM   4117  H   VAL A 288     -37.417  16.156 -18.121  1.00  0.00           H  
ATOM   4118  HA  VAL A 288     -35.980  14.199 -16.715  1.00  0.00           H  
ATOM   4119  HB  VAL A 288     -38.798  14.401 -17.762  1.00  0.00           H  
ATOM   4120 HG11 VAL A 288     -39.570  12.384 -16.270  1.00  0.00           H  
ATOM   4121 HG12 VAL A 288     -38.768  11.945 -17.733  1.00  0.00           H  
ATOM   4122 HG13 VAL A 288     -38.017  11.780 -16.249  1.00  0.00           H  
ATOM   4123 HG21 VAL A 288     -39.358  14.435 -15.194  1.00  0.00           H  
ATOM   4124 HG22 VAL A 288     -37.570  14.380 -14.939  1.00  0.00           H  
ATOM   4125 HG23 VAL A 288     -38.283  15.719 -15.702  1.00  0.00           H  
ATOM   4126  N   PRO A 289     -36.551  13.341 -19.776  1.00  0.00           N  
ATOM   4127  CA  PRO A 289     -35.973  12.414 -20.788  1.00  0.00           C  
ATOM   4128  C   PRO A 289     -34.439  12.422 -20.826  1.00  0.00           C  
ATOM   4129  O   PRO A 289     -33.839  11.337 -20.861  1.00  0.00           O  
ATOM   4130  CB  PRO A 289     -36.681  12.842 -22.095  1.00  0.00           C  
ATOM   4131  CG  PRO A 289     -38.051  13.227 -21.618  1.00  0.00           C  
ATOM   4132  CD  PRO A 289     -37.785  13.921 -20.259  1.00  0.00           C  
ATOM   4133  HA  PRO A 289     -36.298  11.381 -20.663  1.00  0.00           H  
ATOM   4134  HB3 PRO A 289     -36.616  11.983 -22.763  1.00  0.00           H  
ATOM   4135  HB2 PRO A 289     -36.093  13.629 -22.569  1.00  0.00           H  
ATOM   4136  HG3 PRO A 289     -38.631  12.312 -21.498  1.00  0.00           H  
ATOM   4137  HG2 PRO A 289     -38.596  13.836 -22.339  1.00  0.00           H  
ATOM   4138  HD2 PRO A 289     -37.609  14.996 -20.291  1.00  0.00           H  
ATOM   4139  HD3 PRO A 289     -38.694  13.693 -19.703  1.00  0.00           H  
ATOM   4140  N   GLU A 290     -33.864  13.628 -20.694  1.00  0.00           N  
ATOM   4141  CA  GLU A 290     -32.435  13.819 -20.651  1.00  0.00           C  
ATOM   4142  C   GLU A 290     -31.815  13.276 -19.370  1.00  0.00           C  
ATOM   4143  O   GLU A 290     -30.757  12.665 -19.491  1.00  0.00           O  
ATOM   4144  CB  GLU A 290     -32.079  15.318 -20.725  1.00  0.00           C  
ATOM   4145  CG  GLU A 290     -32.277  15.811 -22.143  1.00  0.00           C  
ATOM   4146  CD  GLU A 290     -32.056  17.268 -22.311  1.00  0.00           C  
ATOM   4147  OE1 GLU A 290     -31.216  17.661 -23.158  1.00  0.00           O  
ATOM   4148  OE2 GLU A 290     -32.784  18.013 -21.626  1.00  0.00           O1-
ATOM   4149  H   GLU A 290     -34.495  14.413 -20.774  1.00  0.00           H  
ATOM   4150  HA  GLU A 290     -32.019  13.397 -21.565  1.00  0.00           H  
ATOM   4151  HB3 GLU A 290     -31.027  15.529 -20.533  1.00  0.00           H  
ATOM   4152  HB2 GLU A 290     -32.675  15.855 -19.988  1.00  0.00           H  
ATOM   4153  HG3 GLU A 290     -33.279  15.582 -22.504  1.00  0.00           H  
ATOM   4154  HG2 GLU A 290     -31.544  15.302 -22.769  1.00  0.00           H  
ATOM   4155  N   LEU A 291     -32.498  13.443 -18.197  1.00  0.00           N  
ATOM   4156  CA  LEU A 291     -32.004  12.663 -17.004  1.00  0.00           C  
ATOM   4157  C   LEU A 291     -32.031  11.116 -17.227  1.00  0.00           C  
ATOM   4158  O   LEU A 291     -30.992  10.450 -16.908  1.00  0.00           O  
ATOM   4159  CB  LEU A 291     -32.766  13.127 -15.704  1.00  0.00           C  
ATOM   4160  CG  LEU A 291     -32.525  14.608 -15.280  1.00  0.00           C  
ATOM   4161  CD1 LEU A 291     -33.579  14.981 -14.270  1.00  0.00           C  
ATOM   4162  CD2 LEU A 291     -31.060  14.763 -14.743  1.00  0.00           C  
ATOM   4163  H   LEU A 291     -33.392  13.912 -18.163  1.00  0.00           H  
ATOM   4164  HA  LEU A 291     -30.969  12.872 -16.734  1.00  0.00           H  
ATOM   4165  HB3 LEU A 291     -32.587  12.378 -14.933  1.00  0.00           H  
ATOM   4166  HB2 LEU A 291     -33.824  13.021 -15.947  1.00  0.00           H  
ATOM   4167  HG  LEU A 291     -32.815  15.252 -16.110  1.00  0.00           H  
ATOM   4168 HD11 LEU A 291     -34.298  14.250 -13.901  1.00  0.00           H  
ATOM   4169 HD12 LEU A 291     -33.058  15.485 -13.455  1.00  0.00           H  
ATOM   4170 HD13 LEU A 291     -34.178  15.776 -14.716  1.00  0.00           H  
ATOM   4171 HD21 LEU A 291     -31.047  14.129 -13.857  1.00  0.00           H  
ATOM   4172 HD22 LEU A 291     -30.346  14.428 -15.496  1.00  0.00           H  
ATOM   4173 HD23 LEU A 291     -30.780  15.769 -14.430  1.00  0.00           H  
ATOM   4174  N   THR A 292     -33.084  10.616 -17.834  1.00  0.00           N  
ATOM   4175  CA  THR A 292     -33.274   9.179 -18.273  1.00  0.00           C  
ATOM   4176  C   THR A 292     -32.218   8.719 -19.311  1.00  0.00           C  
ATOM   4177  O   THR A 292     -31.506   7.709 -19.110  1.00  0.00           O  
ATOM   4178  CB  THR A 292     -34.745   8.806 -18.763  1.00  0.00           C  
ATOM   4179  OG1 THR A 292     -35.778   9.411 -17.979  1.00  0.00           O  
ATOM   4180  CG2 THR A 292     -35.004   7.275 -18.618  1.00  0.00           C  
ATOM   4181  H   THR A 292     -33.871  11.230 -17.990  1.00  0.00           H  
ATOM   4182  HA  THR A 292     -33.102   8.535 -17.411  1.00  0.00           H  
ATOM   4183  HB  THR A 292     -34.833   9.122 -19.803  1.00  0.00           H  
ATOM   4184  HG1 THR A 292     -35.687  10.362 -17.889  1.00  0.00           H  
ATOM   4185 HG21 THR A 292     -36.014   7.021 -18.941  1.00  0.00           H  
ATOM   4186 HG22 THR A 292     -34.377   6.728 -19.323  1.00  0.00           H  
ATOM   4187 HG23 THR A 292     -34.840   6.925 -17.599  1.00  0.00           H  
ATOM   4188  N   GLN A 293     -31.913   9.484 -20.345  1.00  0.00           N  
ATOM   4189  CA  GLN A 293     -30.780   9.283 -21.293  1.00  0.00           C  
ATOM   4190  C   GLN A 293     -29.288   9.244 -20.716  1.00  0.00           C  
ATOM   4191  O   GLN A 293     -28.620   8.301 -21.049  1.00  0.00           O  
ATOM   4192  CB  GLN A 293     -30.875  10.439 -22.335  1.00  0.00           C  
ATOM   4193  CG  GLN A 293     -31.957  10.494 -23.423  1.00  0.00           C  
ATOM   4194  CD  GLN A 293     -32.445  11.780 -24.054  1.00  0.00           C  
ATOM   4195  OE1 GLN A 293     -31.796  12.794 -24.023  1.00  0.00           O  
ATOM   4196  NE2 GLN A 293     -33.576  11.716 -24.701  1.00  0.00           N  
ATOM   4197  H   GLN A 293     -32.565  10.205 -20.619  1.00  0.00           H  
ATOM   4198  HA  GLN A 293     -30.983   8.352 -21.824  1.00  0.00           H  
ATOM   4199  HB3 GLN A 293     -29.889  10.595 -22.774  1.00  0.00           H  
ATOM   4200  HB2 GLN A 293     -30.957  11.303 -21.674  1.00  0.00           H  
ATOM   4201  HG3 GLN A 293     -32.752   9.875 -23.008  1.00  0.00           H  
ATOM   4202  HG2 GLN A 293     -31.523   9.837 -24.176  1.00  0.00           H  
ATOM   4203 HE22 GLN A 293     -33.967  12.572 -25.068  1.00  0.00           H  
ATOM   4204 HE21 GLN A 293     -34.139  10.882 -24.793  1.00  0.00           H  
ATOM   4205  N   GLN A 294     -28.968  10.133 -19.783  1.00  0.00           N  
ATOM   4206  CA  GLN A 294     -27.734  10.140 -19.006  1.00  0.00           C  
ATOM   4207  C   GLN A 294     -27.591   8.852 -18.188  1.00  0.00           C  
ATOM   4208  O   GLN A 294     -26.420   8.426 -18.025  1.00  0.00           O  
ATOM   4209  CB  GLN A 294     -27.682  11.425 -18.098  1.00  0.00           C  
ATOM   4210  CG  GLN A 294     -27.470  12.714 -18.872  1.00  0.00           C  
ATOM   4211  CD  GLN A 294     -26.066  12.821 -19.438  1.00  0.00           C  
ATOM   4212  OE1 GLN A 294     -25.131  13.235 -18.734  1.00  0.00           O  
ATOM   4213  NE2 GLN A 294     -25.881  12.710 -20.789  1.00  0.00           N  
ATOM   4214  H   GLN A 294     -29.615  10.835 -19.454  1.00  0.00           H  
ATOM   4215  HA  GLN A 294     -26.888  10.245 -19.686  1.00  0.00           H  
ATOM   4216  HB3 GLN A 294     -26.939  11.399 -17.301  1.00  0.00           H  
ATOM   4217  HB2 GLN A 294     -28.611  11.470 -17.532  1.00  0.00           H  
ATOM   4218  HG3 GLN A 294     -27.581  13.668 -18.355  1.00  0.00           H  
ATOM   4219  HG2 GLN A 294     -28.071  12.883 -19.765  1.00  0.00           H  
ATOM   4220 HE22 GLN A 294     -24.974  12.691 -21.233  1.00  0.00           H  
ATOM   4221 HE21 GLN A 294     -26.676  12.453 -21.356  1.00  0.00           H  
ATOM   4222  N   MET A 295     -28.639   8.313 -17.561  1.00  0.00           N  
ATOM   4223  CA  MET A 295     -28.391   7.396 -16.460  1.00  0.00           C  
ATOM   4224  C   MET A 295     -28.425   5.948 -16.916  1.00  0.00           C  
ATOM   4225  O   MET A 295     -27.685   5.137 -16.447  1.00  0.00           O  
ATOM   4226  CB  MET A 295     -29.386   7.672 -15.289  1.00  0.00           C  
ATOM   4227  CG  MET A 295     -30.875   7.397 -15.496  1.00  0.00           C  
ATOM   4228  SD  MET A 295     -31.941   8.256 -14.336  1.00  0.00           S  
ATOM   4229  CE  MET A 295     -31.660   7.453 -12.799  1.00  0.00           C  
ATOM   4230  H   MET A 295     -29.537   8.758 -17.683  1.00  0.00           H  
ATOM   4231  HA  MET A 295     -27.361   7.410 -16.105  1.00  0.00           H  
ATOM   4232  HB3 MET A 295     -29.317   8.687 -14.899  1.00  0.00           H  
ATOM   4233  HB2 MET A 295     -28.905   7.131 -14.474  1.00  0.00           H  
ATOM   4234  HG3 MET A 295     -30.999   6.352 -15.211  1.00  0.00           H  
ATOM   4235  HG2 MET A 295     -31.277   7.542 -16.499  1.00  0.00           H  
ATOM   4236  HE1 MET A 295     -32.354   7.880 -12.074  1.00  0.00           H  
ATOM   4237  HE2 MET A 295     -31.861   6.386 -12.885  1.00  0.00           H  
ATOM   4238  HE3 MET A 295     -30.655   7.641 -12.419  1.00  0.00           H  
ATOM   4239  N   PHE A 296     -29.250   5.524 -17.869  1.00  0.00           N  
ATOM   4240  CA  PHE A 296     -29.164   4.167 -18.482  1.00  0.00           C  
ATOM   4241  C   PHE A 296     -27.930   3.976 -19.379  1.00  0.00           C  
ATOM   4242  O   PHE A 296     -27.934   2.932 -20.118  1.00  0.00           O  
ATOM   4243  CB  PHE A 296     -30.502   3.776 -19.039  1.00  0.00           C  
ATOM   4244  CG  PHE A 296     -31.671   3.558 -18.060  1.00  0.00           C  
ATOM   4245  CD1 PHE A 296     -32.455   4.584 -17.634  1.00  0.00           C  
ATOM   4246  CD2 PHE A 296     -31.828   2.268 -17.567  1.00  0.00           C  
ATOM   4247  CE1 PHE A 296     -33.458   4.345 -16.709  1.00  0.00           C  
ATOM   4248  CE2 PHE A 296     -32.879   2.102 -16.669  1.00  0.00           C  
ATOM   4249  CZ  PHE A 296     -33.716   3.085 -16.291  1.00  0.00           C  
ATOM   4250  H   PHE A 296     -29.783   6.264 -18.303  1.00  0.00           H  
ATOM   4251  HA  PHE A 296     -29.072   3.373 -17.740  1.00  0.00           H  
ATOM   4252  HB3 PHE A 296     -30.493   2.878 -19.657  1.00  0.00           H  
ATOM   4253  HB2 PHE A 296     -30.760   4.587 -19.721  1.00  0.00           H  
ATOM   4254  HD1 PHE A 296     -32.339   5.577 -18.043  1.00  0.00           H  
ATOM   4255  HD2 PHE A 296     -31.148   1.464 -17.806  1.00  0.00           H  
ATOM   4256  HE1 PHE A 296     -34.137   5.142 -16.443  1.00  0.00           H  
ATOM   4257  HE2 PHE A 296     -32.923   1.146 -16.170  1.00  0.00           H  
ATOM   4258  HZ  PHE A 296     -34.595   2.912 -15.687  1.00  0.00           H  
ATOM   4259  N   ASP A 297     -26.980   4.922 -19.422  1.00  0.00           N  
ATOM   4260  CA  ASP A 297     -25.636   4.797 -19.911  1.00  0.00           C  
ATOM   4261  C   ASP A 297     -24.652   4.279 -18.821  1.00  0.00           C  
ATOM   4262  O   ASP A 297     -24.494   4.874 -17.788  1.00  0.00           O  
ATOM   4263  CB  ASP A 297     -25.071   6.109 -20.525  1.00  0.00           C  
ATOM   4264  CG  ASP A 297     -23.733   5.936 -21.353  1.00  0.00           C  
ATOM   4265  OD1 ASP A 297     -23.294   7.010 -21.877  1.00  0.00           O  
ATOM   4266  OD2 ASP A 297     -23.367   4.799 -21.629  1.00  0.00           O1-
ATOM   4267  H   ASP A 297     -27.155   5.804 -18.962  1.00  0.00           H  
ATOM   4268  HA  ASP A 297     -25.702   4.069 -20.719  1.00  0.00           H  
ATOM   4269  HB3 ASP A 297     -25.085   6.921 -19.799  1.00  0.00           H  
ATOM   4270  HB2 ASP A 297     -25.820   6.420 -21.254  1.00  0.00           H  
ATOM   4271  N   SER A 298     -23.830   3.254 -19.130  1.00  0.00           N  
ATOM   4272  CA  SER A 298     -22.790   2.584 -18.455  1.00  0.00           C  
ATOM   4273  C   SER A 298     -21.548   3.496 -18.144  1.00  0.00           C  
ATOM   4274  O   SER A 298     -20.736   3.286 -17.233  1.00  0.00           O  
ATOM   4275  CB  SER A 298     -22.335   1.473 -19.360  1.00  0.00           C  
ATOM   4276  OG  SER A 298     -22.149   1.937 -20.676  1.00  0.00           O  
ATOM   4277  H   SER A 298     -23.800   3.069 -20.123  1.00  0.00           H  
ATOM   4278  HA  SER A 298     -23.167   2.144 -17.532  1.00  0.00           H  
ATOM   4279  HB3 SER A 298     -23.002   0.616 -19.444  1.00  0.00           H  
ATOM   4280  HB2 SER A 298     -21.408   1.008 -19.024  1.00  0.00           H  
ATOM   4281  HG  SER A 298     -21.355   1.518 -21.016  1.00  0.00           H  
ATOM   4282  N   LYS A 299     -21.393   4.521 -18.936  1.00  0.00           N  
ATOM   4283  CA  LYS A 299     -20.318   5.479 -18.844  1.00  0.00           C  
ATOM   4284  C   LYS A 299     -20.555   6.531 -17.759  1.00  0.00           C  
ATOM   4285  O   LYS A 299     -19.640   7.336 -17.452  1.00  0.00           O  
ATOM   4286  CB  LYS A 299     -20.038   6.045 -20.238  1.00  0.00           C  
ATOM   4287  CG  LYS A 299     -19.776   4.909 -21.267  1.00  0.00           C  
ATOM   4288  CD  LYS A 299     -19.116   5.527 -22.488  1.00  0.00           C  
ATOM   4289  CE  LYS A 299     -19.879   6.608 -23.292  1.00  0.00           C  
ATOM   4290  NZ  LYS A 299     -21.188   6.180 -23.745  1.00  0.00           N1+
ATOM   4291  H   LYS A 299     -22.009   4.590 -19.733  1.00  0.00           H  
ATOM   4292  HA  LYS A 299     -19.394   5.032 -18.477  1.00  0.00           H  
ATOM   4293  HB3 LYS A 299     -19.199   6.736 -20.145  1.00  0.00           H  
ATOM   4294  HB2 LYS A 299     -20.836   6.728 -20.529  1.00  0.00           H  
ATOM   4295  HG3 LYS A 299     -20.580   4.187 -21.409  1.00  0.00           H  
ATOM   4296  HG2 LYS A 299     -19.049   4.213 -20.849  1.00  0.00           H  
ATOM   4297  HD3 LYS A 299     -18.896   4.728 -23.196  1.00  0.00           H  
ATOM   4298  HD2 LYS A 299     -18.146   5.955 -22.235  1.00  0.00           H  
ATOM   4299  HE3 LYS A 299     -19.182   6.725 -24.122  1.00  0.00           H  
ATOM   4300  HE2 LYS A 299     -19.968   7.600 -22.851  1.00  0.00           H  
ATOM   4301  HZ1 LYS A 299     -21.453   6.748 -24.538  1.00  0.00           H  
ATOM   4302  HZ2 LYS A 299     -21.217   5.223 -24.064  1.00  0.00           H  
ATOM   4303  HZ3 LYS A 299     -21.927   6.355 -23.079  1.00  0.00           H  
ATOM   4304  N   ASN A 300     -21.771   6.516 -17.231  1.00  0.00           N  
ATOM   4305  CA  ASN A 300     -22.051   7.443 -16.117  1.00  0.00           C  
ATOM   4306  C   ASN A 300     -22.145   6.654 -14.783  1.00  0.00           C  
ATOM   4307  O   ASN A 300     -22.678   7.218 -13.819  1.00  0.00           O  
ATOM   4308  CB  ASN A 300     -23.342   8.224 -16.440  1.00  0.00           C  
ATOM   4309  CG  ASN A 300     -23.051   9.400 -17.367  1.00  0.00           C  
ATOM   4310  OD1 ASN A 300     -22.259  10.288 -17.143  1.00  0.00           O  
ATOM   4311  ND2 ASN A 300     -23.884   9.659 -18.388  1.00  0.00           N  
ATOM   4312  H   ASN A 300     -22.487   5.905 -17.596  1.00  0.00           H  
ATOM   4313  HA  ASN A 300     -21.239   8.158 -15.984  1.00  0.00           H  
ATOM   4314  HB3 ASN A 300     -23.588   8.667 -15.475  1.00  0.00           H  
ATOM   4315  HB2 ASN A 300     -24.041   7.551 -16.936  1.00  0.00           H  
ATOM   4316 HD22 ASN A 300     -23.922  10.563 -18.838  1.00  0.00           H  
ATOM   4317 HD21 ASN A 300     -24.660   9.031 -18.542  1.00  0.00           H  
ATOM   4318  N   MET A 301     -21.811   5.338 -14.731  1.00  0.00           N  
ATOM   4319  CA  MET A 301     -21.912   4.405 -13.621  1.00  0.00           C  
ATOM   4320  C   MET A 301     -20.564   4.345 -12.874  1.00  0.00           C  
ATOM   4321  O   MET A 301     -19.525   4.519 -13.408  1.00  0.00           O  
ATOM   4322  CB  MET A 301     -22.428   3.068 -14.194  1.00  0.00           C  
ATOM   4323  CG  MET A 301     -23.878   3.167 -14.589  1.00  0.00           C  
ATOM   4324  SD  MET A 301     -24.457   1.536 -15.302  1.00  0.00           S  
ATOM   4325  CE  MET A 301     -26.080   2.119 -15.818  1.00  0.00           C  
ATOM   4326  H   MET A 301     -21.265   4.967 -15.497  1.00  0.00           H  
ATOM   4327  HA  MET A 301     -22.720   4.761 -12.983  1.00  0.00           H  
ATOM   4328  HB3 MET A 301     -22.359   2.272 -13.453  1.00  0.00           H  
ATOM   4329  HB2 MET A 301     -21.717   2.737 -14.951  1.00  0.00           H  
ATOM   4330  HG3 MET A 301     -23.973   3.910 -15.381  1.00  0.00           H  
ATOM   4331  HG2 MET A 301     -24.562   3.523 -13.819  1.00  0.00           H  
ATOM   4332  HE1 MET A 301     -26.742   1.254 -15.863  1.00  0.00           H  
ATOM   4333  HE2 MET A 301     -26.424   2.835 -15.072  1.00  0.00           H  
ATOM   4334  HE3 MET A 301     -26.024   2.661 -16.762  1.00  0.00           H  
ATOM   4335  N   MET A 302     -20.602   4.153 -11.573  1.00  0.00           N  
ATOM   4336  CA  MET A 302     -19.529   4.111 -10.646  1.00  0.00           C  
ATOM   4337  C   MET A 302     -18.845   2.777 -10.714  1.00  0.00           C  
ATOM   4338  O   MET A 302     -17.808   2.567 -10.101  1.00  0.00           O  
ATOM   4339  CB  MET A 302     -19.983   4.515  -9.224  1.00  0.00           C  
ATOM   4340  CG  MET A 302     -20.872   5.801  -9.047  1.00  0.00           C  
ATOM   4341  SD  MET A 302     -20.066   7.354  -9.586  1.00  0.00           S  
ATOM   4342  CE  MET A 302     -21.096   8.132 -10.886  1.00  0.00           C  
ATOM   4343  H   MET A 302     -21.509   3.877 -11.226  1.00  0.00           H  
ATOM   4344  HA  MET A 302     -18.777   4.778 -11.067  1.00  0.00           H  
ATOM   4345  HB3 MET A 302     -19.113   4.683  -8.589  1.00  0.00           H  
ATOM   4346  HB2 MET A 302     -20.547   3.713  -8.747  1.00  0.00           H  
ATOM   4347  HG3 MET A 302     -21.044   5.889  -7.974  1.00  0.00           H  
ATOM   4348  HG2 MET A 302     -21.890   5.739  -9.434  1.00  0.00           H  
ATOM   4349  HE1 MET A 302     -22.051   8.292 -10.386  1.00  0.00           H  
ATOM   4350  HE2 MET A 302     -20.559   9.069 -11.037  1.00  0.00           H  
ATOM   4351  HE3 MET A 302     -21.296   7.482 -11.738  1.00  0.00           H  
ATOM   4352  N   ALA A 303     -19.451   1.767 -11.441  1.00  0.00           N  
ATOM   4353  CA  ALA A 303     -18.880   0.579 -11.963  1.00  0.00           C  
ATOM   4354  C   ALA A 303     -19.852   0.304 -13.141  1.00  0.00           C  
ATOM   4355  O   ALA A 303     -20.982   0.040 -12.935  1.00  0.00           O  
ATOM   4356  CB  ALA A 303     -18.961  -0.582 -10.952  1.00  0.00           C  
ATOM   4357  H   ALA A 303     -20.343   1.978 -11.865  1.00  0.00           H  
ATOM   4358  HA  ALA A 303     -17.866   0.755 -12.321  1.00  0.00           H  
ATOM   4359  HB1 ALA A 303     -18.587  -0.112 -10.043  1.00  0.00           H  
ATOM   4360  HB2 ALA A 303     -19.898  -1.060 -10.667  1.00  0.00           H  
ATOM   4361  HB3 ALA A 303     -18.291  -1.431 -11.088  1.00  0.00           H  
ATOM   4362  N   ALA A 304     -19.205   0.352 -14.285  1.00  0.00           N  
ATOM   4363  CA  ALA A 304     -19.731   0.110 -15.652  1.00  0.00           C  
ATOM   4364  C   ALA A 304     -20.102  -1.420 -15.843  1.00  0.00           C  
ATOM   4365  O   ALA A 304     -19.234  -2.346 -15.771  1.00  0.00           O  
ATOM   4366  CB  ALA A 304     -18.790   0.587 -16.756  1.00  0.00           C  
ATOM   4367  H   ALA A 304     -18.202   0.291 -14.183  1.00  0.00           H  
ATOM   4368  HA  ALA A 304     -20.589   0.778 -15.568  1.00  0.00           H  
ATOM   4369  HB1 ALA A 304     -18.617   1.662 -16.820  1.00  0.00           H  
ATOM   4370  HB2 ALA A 304     -17.897  -0.035 -16.819  1.00  0.00           H  
ATOM   4371  HB3 ALA A 304     -19.127   0.411 -17.777  1.00  0.00           H  
ATOM   4372  N   CYS A 305     -21.370  -1.604 -16.158  1.00  0.00           N  
ATOM   4373  CA  CYS A 305     -21.876  -2.833 -16.813  1.00  0.00           C  
ATOM   4374  C   CYS A 305     -22.409  -2.496 -18.172  1.00  0.00           C  
ATOM   4375  O   CYS A 305     -23.099  -1.471 -18.250  1.00  0.00           O  
ATOM   4376  CB  CYS A 305     -22.848  -3.597 -15.953  1.00  0.00           C  
ATOM   4377  SG  CYS A 305     -22.038  -4.289 -14.428  1.00  0.00           S  
ATOM   4378  H   CYS A 305     -21.982  -0.802 -16.215  1.00  0.00           H  
ATOM   4379  HA  CYS A 305     -21.037  -3.499 -17.016  1.00  0.00           H  
ATOM   4380  HB3 CYS A 305     -23.248  -4.362 -16.618  1.00  0.00           H  
ATOM   4381  HB2 CYS A 305     -23.734  -2.989 -15.770  1.00  0.00           H  
ATOM   4382  HG  CYS A 305     -21.333  -3.212 -14.069  1.00  0.00           H  
ATOM   4383  N   ASP A 306     -22.206  -3.353 -19.156  1.00  0.00           N  
ATOM   4384  CA  ASP A 306     -22.771  -3.251 -20.507  1.00  0.00           C  
ATOM   4385  C   ASP A 306     -24.266  -3.783 -20.469  1.00  0.00           C  
ATOM   4386  O   ASP A 306     -24.501  -4.897 -19.949  1.00  0.00           O  
ATOM   4387  CB  ASP A 306     -21.953  -4.179 -21.417  1.00  0.00           C  
ATOM   4388  CG  ASP A 306     -22.309  -4.285 -22.920  1.00  0.00           C  
ATOM   4389  OD1 ASP A 306     -23.003  -3.423 -23.456  1.00  0.00           O  
ATOM   4390  OD2 ASP A 306     -21.781  -5.143 -23.651  1.00  0.00           O1-
ATOM   4391  H   ASP A 306     -21.619  -4.163 -19.017  1.00  0.00           H  
ATOM   4392  HA  ASP A 306     -22.607  -2.253 -20.913  1.00  0.00           H  
ATOM   4393  HB3 ASP A 306     -21.899  -5.230 -21.135  1.00  0.00           H  
ATOM   4394  HB2 ASP A 306     -20.939  -3.783 -21.378  1.00  0.00           H  
ATOM   4395  N   PRO A 307     -25.164  -2.992 -21.025  1.00  0.00           N  
ATOM   4396  CA  PRO A 307     -26.588  -3.373 -21.189  1.00  0.00           C  
ATOM   4397  C   PRO A 307     -26.796  -4.603 -22.146  1.00  0.00           C  
ATOM   4398  O   PRO A 307     -27.749  -5.369 -21.921  1.00  0.00           O  
ATOM   4399  CB  PRO A 307     -27.177  -2.124 -21.855  1.00  0.00           C  
ATOM   4400  CG  PRO A 307     -26.342  -0.965 -21.376  1.00  0.00           C  
ATOM   4401  CD  PRO A 307     -24.989  -1.564 -21.217  1.00  0.00           C  
ATOM   4402  HA  PRO A 307     -27.008  -3.595 -20.208  1.00  0.00           H  
ATOM   4403  HB3 PRO A 307     -28.243  -2.043 -21.640  1.00  0.00           H  
ATOM   4404  HB2 PRO A 307     -27.140  -2.033 -22.941  1.00  0.00           H  
ATOM   4405  HG3 PRO A 307     -26.643  -0.624 -20.385  1.00  0.00           H  
ATOM   4406  HG2 PRO A 307     -26.385  -0.149 -22.098  1.00  0.00           H  
ATOM   4407  HD2 PRO A 307     -24.498  -1.416 -22.179  1.00  0.00           H  
ATOM   4408  HD3 PRO A 307     -24.393  -1.206 -20.377  1.00  0.00           H  
ATOM   4409  N   ARG A 308     -25.970  -4.733 -23.129  1.00  0.00           N  
ATOM   4410  CA  ARG A 308     -26.113  -5.900 -24.059  1.00  0.00           C  
ATOM   4411  C   ARG A 308     -25.644  -7.300 -23.533  1.00  0.00           C  
ATOM   4412  O   ARG A 308     -26.214  -8.300 -23.929  1.00  0.00           O  
ATOM   4413  CB  ARG A 308     -25.454  -5.596 -25.440  1.00  0.00           C  
ATOM   4414  CG  ARG A 308     -25.867  -4.212 -25.976  1.00  0.00           C  
ATOM   4415  CD  ARG A 308     -25.259  -3.888 -27.337  1.00  0.00           C  
ATOM   4416  NE  ARG A 308     -23.783  -3.647 -27.191  1.00  0.00           N  
ATOM   4417  CZ  ARG A 308     -22.986  -2.845 -27.981  1.00  0.00           C  
ATOM   4418  NH1 ARG A 308     -23.426  -2.305 -29.052  1.00  0.00           N  
ATOM   4419  NH2 ARG A 308     -21.675  -2.658 -27.697  1.00  0.00           N1+
ATOM   4420  H   ARG A 308     -25.134  -4.178 -23.246  1.00  0.00           H  
ATOM   4421  HA  ARG A 308     -27.170  -5.991 -24.311  1.00  0.00           H  
ATOM   4422  HB3 ARG A 308     -25.686  -6.400 -26.138  1.00  0.00           H  
ATOM   4423  HB2 ARG A 308     -24.375  -5.715 -25.338  1.00  0.00           H  
ATOM   4424  HG3 ARG A 308     -25.643  -3.456 -25.223  1.00  0.00           H  
ATOM   4425  HG2 ARG A 308     -26.942  -4.169 -26.152  1.00  0.00           H  
ATOM   4426  HD3 ARG A 308     -25.613  -2.977 -27.819  1.00  0.00           H  
ATOM   4427  HD2 ARG A 308     -25.396  -4.704 -28.047  1.00  0.00           H  
ATOM   4428  HE  ARG A 308     -23.502  -3.904 -26.256  1.00  0.00           H  
ATOM   4429 HH12 ARG A 308     -22.811  -1.813 -29.685  1.00  0.00           H  
ATOM   4430 HH11 ARG A 308     -24.328  -2.387 -29.498  1.00  0.00           H  
ATOM   4431 HH22 ARG A 308     -21.036  -2.276 -28.379  1.00  0.00           H  
ATOM   4432 HH21 ARG A 308     -21.278  -3.222 -26.959  1.00  0.00           H  
ATOM   4433  N   HIS A 309     -24.658  -7.342 -22.602  1.00  0.00           N  
ATOM   4434  CA  HIS A 309     -23.983  -8.474 -22.097  1.00  0.00           C  
ATOM   4435  C   HIS A 309     -24.649  -9.074 -20.832  1.00  0.00           C  
ATOM   4436  O   HIS A 309     -24.214 -10.158 -20.402  1.00  0.00           O  
ATOM   4437  CB  HIS A 309     -22.538  -7.939 -21.739  1.00  0.00           C  
ATOM   4438  CG  HIS A 309     -21.557  -9.054 -21.420  1.00  0.00           C  
ATOM   4439  ND1 HIS A 309     -21.176  -9.894 -22.446  1.00  0.00           N  
ATOM   4440  CD2 HIS A 309     -20.992  -9.419 -20.175  1.00  0.00           C  
ATOM   4441  CE1 HIS A 309     -20.214 -10.634 -21.903  1.00  0.00           C  
ATOM   4442  NE2 HIS A 309     -20.135 -10.524 -20.576  1.00  0.00           N  
ATOM   4443  H   HIS A 309     -24.388  -6.408 -22.328  1.00  0.00           H  
ATOM   4444  HA  HIS A 309     -24.021  -9.266 -22.845  1.00  0.00           H  
ATOM   4445  HB3 HIS A 309     -22.552  -7.286 -20.866  1.00  0.00           H  
ATOM   4446  HB2 HIS A 309     -22.133  -7.466 -22.634  1.00  0.00           H  
ATOM   4447  HD2 HIS A 309     -21.051  -8.944 -19.207  1.00  0.00           H  
ATOM   4448  HE1 HIS A 309     -19.584 -11.332 -22.434  1.00  0.00           H  
ATOM   4449  HE2 HIS A 309     -19.566 -11.130 -20.001  1.00  0.00           H  
ATOM   4450  N   GLY A 310     -25.521  -8.313 -20.173  1.00  0.00           N  
ATOM   4451  CA  GLY A 310     -26.292  -8.780 -19.013  1.00  0.00           C  
ATOM   4452  C   GLY A 310     -27.682  -8.245 -19.208  1.00  0.00           C  
ATOM   4453  O   GLY A 310     -28.048  -7.857 -20.351  1.00  0.00           O  
ATOM   4454  H   GLY A 310     -25.827  -7.531 -20.733  1.00  0.00           H  
ATOM   4455  HA3 GLY A 310     -25.801  -8.289 -18.173  1.00  0.00           H  
ATOM   4456  HA2 GLY A 310     -26.335  -9.857 -18.854  1.00  0.00           H  
ATOM   4457  N   ARG A 311     -28.486  -8.252 -18.105  1.00  0.00           N  
ATOM   4458  CA  ARG A 311     -29.849  -7.821 -17.990  1.00  0.00           C  
ATOM   4459  C   ARG A 311     -30.074  -7.376 -16.534  1.00  0.00           C  
ATOM   4460  O   ARG A 311     -29.729  -8.124 -15.658  1.00  0.00           O  
ATOM   4461  CB  ARG A 311     -30.863  -8.986 -18.337  1.00  0.00           C  
ATOM   4462  CG  ARG A 311     -30.508  -9.642 -19.787  1.00  0.00           C  
ATOM   4463  CD  ARG A 311     -31.403 -10.849 -20.277  1.00  0.00           C  
ATOM   4464  NE  ARG A 311     -32.756 -10.399 -20.723  1.00  0.00           N  
ATOM   4465  CZ  ARG A 311     -33.664 -11.109 -21.414  1.00  0.00           C  
ATOM   4466  NH1 ARG A 311     -33.383 -12.346 -21.893  1.00  0.00           N  
ATOM   4467  NH2 ARG A 311     -34.879 -10.541 -21.608  1.00  0.00           N1+
ATOM   4468  H   ARG A 311     -28.102  -8.608 -17.241  1.00  0.00           H  
ATOM   4469  HA  ARG A 311     -30.065  -6.999 -18.672  1.00  0.00           H  
ATOM   4470  HB3 ARG A 311     -31.881  -8.599 -18.289  1.00  0.00           H  
ATOM   4471  HB2 ARG A 311     -30.729  -9.839 -17.672  1.00  0.00           H  
ATOM   4472  HG3 ARG A 311     -29.503 -10.026 -19.959  1.00  0.00           H  
ATOM   4473  HG2 ARG A 311     -30.638  -8.878 -20.554  1.00  0.00           H  
ATOM   4474  HD3 ARG A 311     -31.512 -11.559 -19.457  1.00  0.00           H  
ATOM   4475  HD2 ARG A 311     -30.861 -11.389 -21.054  1.00  0.00           H  
ATOM   4476  HE  ARG A 311     -32.841  -9.406 -20.564  1.00  0.00           H  
ATOM   4477 HH12 ARG A 311     -33.948 -12.793 -22.600  1.00  0.00           H  
ATOM   4478 HH11 ARG A 311     -32.482 -12.731 -21.649  1.00  0.00           H  
ATOM   4479 HH22 ARG A 311     -35.559 -10.864 -22.282  1.00  0.00           H  
ATOM   4480 HH21 ARG A 311     -35.158  -9.760 -21.031  1.00  0.00           H  
ATOM   4481  N   TYR A 312     -30.612  -6.174 -16.446  1.00  0.00           N  
ATOM   4482  CA  TYR A 312     -30.918  -5.592 -15.171  1.00  0.00           C  
ATOM   4483  C   TYR A 312     -32.042  -6.455 -14.528  1.00  0.00           C  
ATOM   4484  O   TYR A 312     -32.975  -6.857 -15.193  1.00  0.00           O  
ATOM   4485  CB  TYR A 312     -31.490  -4.144 -15.424  1.00  0.00           C  
ATOM   4486  CG  TYR A 312     -30.637  -3.108 -16.192  1.00  0.00           C  
ATOM   4487  CD1 TYR A 312     -31.065  -2.542 -17.418  1.00  0.00           C  
ATOM   4488  CD2 TYR A 312     -29.522  -2.526 -15.527  1.00  0.00           C  
ATOM   4489  CE1 TYR A 312     -30.260  -1.533 -18.081  1.00  0.00           C  
ATOM   4490  CE2 TYR A 312     -28.787  -1.505 -16.168  1.00  0.00           C  
ATOM   4491  CZ  TYR A 312     -29.111  -1.037 -17.455  1.00  0.00           C  
ATOM   4492  OH  TYR A 312     -28.514   0.099 -18.030  1.00  0.00           O  
ATOM   4493  H   TYR A 312     -30.872  -5.652 -17.271  1.00  0.00           H  
ATOM   4494  HA  TYR A 312     -30.007  -5.439 -14.593  1.00  0.00           H  
ATOM   4495  HB3 TYR A 312     -31.816  -3.725 -14.472  1.00  0.00           H  
ATOM   4496  HB2 TYR A 312     -32.375  -4.251 -16.051  1.00  0.00           H  
ATOM   4497  HD1 TYR A 312     -32.018  -2.785 -17.863  1.00  0.00           H  
ATOM   4498  HD2 TYR A 312     -29.368  -2.813 -14.497  1.00  0.00           H  
ATOM   4499  HE1 TYR A 312     -30.637  -1.023 -18.954  1.00  0.00           H  
ATOM   4500  HE2 TYR A 312     -27.950  -1.059 -15.651  1.00  0.00           H  
ATOM   4501  HH  TYR A 312     -28.817   0.322 -18.913  1.00  0.00           H  
ATOM   4502  N   LEU A 313     -31.854  -6.683 -13.180  1.00  0.00           N  
ATOM   4503  CA  LEU A 313     -32.696  -7.407 -12.267  1.00  0.00           C  
ATOM   4504  C   LEU A 313     -33.713  -6.367 -11.729  1.00  0.00           C  
ATOM   4505  O   LEU A 313     -34.901  -6.454 -11.951  1.00  0.00           O  
ATOM   4506  CB  LEU A 313     -31.912  -8.074 -11.118  1.00  0.00           C  
ATOM   4507  CG  LEU A 313     -31.157  -9.376 -11.464  1.00  0.00           C  
ATOM   4508  CD1 LEU A 313     -29.857  -9.550 -10.655  1.00  0.00           C  
ATOM   4509  CD2 LEU A 313     -32.062 -10.609 -11.457  1.00  0.00           C  
ATOM   4510  H   LEU A 313     -30.992  -6.273 -12.850  1.00  0.00           H  
ATOM   4511  HA  LEU A 313     -33.319  -8.092 -12.842  1.00  0.00           H  
ATOM   4512  HB3 LEU A 313     -32.706  -8.203 -10.382  1.00  0.00           H  
ATOM   4513  HB2 LEU A 313     -31.223  -7.358 -10.669  1.00  0.00           H  
ATOM   4514  HG  LEU A 313     -30.864  -9.252 -12.506  1.00  0.00           H  
ATOM   4515 HD11 LEU A 313     -29.805 -10.600 -10.368  1.00  0.00           H  
ATOM   4516 HD12 LEU A 313     -29.028  -9.227 -11.285  1.00  0.00           H  
ATOM   4517 HD13 LEU A 313     -29.948  -9.069  -9.681  1.00  0.00           H  
ATOM   4518 HD21 LEU A 313     -33.152 -10.627 -11.475  1.00  0.00           H  
ATOM   4519 HD22 LEU A 313     -31.934 -11.346 -12.250  1.00  0.00           H  
ATOM   4520 HD23 LEU A 313     -31.832 -11.189 -10.564  1.00  0.00           H  
ATOM   4521  N   THR A 314     -33.117  -5.437 -10.962  1.00  0.00           N  
ATOM   4522  CA  THR A 314     -33.960  -4.431 -10.348  1.00  0.00           C  
ATOM   4523  C   THR A 314     -33.012  -3.142 -10.550  1.00  0.00           C  
ATOM   4524  O   THR A 314     -31.872  -3.229 -10.283  1.00  0.00           O  
ATOM   4525  CB  THR A 314     -34.217  -4.769  -8.881  1.00  0.00           C  
ATOM   4526  OG1 THR A 314     -33.038  -5.218  -8.309  1.00  0.00           O  
ATOM   4527  CG2 THR A 314     -35.281  -5.939  -8.681  1.00  0.00           C  
ATOM   4528  H   THR A 314     -32.132  -5.414 -10.739  1.00  0.00           H  
ATOM   4529  HA  THR A 314     -34.901  -4.263 -10.873  1.00  0.00           H  
ATOM   4530  HB  THR A 314     -34.473  -3.895  -8.282  1.00  0.00           H  
ATOM   4531  HG1 THR A 314     -32.777  -4.487  -7.743  1.00  0.00           H  
ATOM   4532 HG21 THR A 314     -35.382  -6.170  -7.621  1.00  0.00           H  
ATOM   4533 HG22 THR A 314     -36.278  -5.731  -9.069  1.00  0.00           H  
ATOM   4534 HG23 THR A 314     -35.021  -6.857  -9.209  1.00  0.00           H  
ATOM   4535  N   VAL A 315     -33.540  -1.986 -11.052  1.00  0.00           N  
ATOM   4536  CA  VAL A 315     -32.802  -0.752 -11.099  1.00  0.00           C  
ATOM   4537  C   VAL A 315     -33.661   0.153 -10.174  1.00  0.00           C  
ATOM   4538  O   VAL A 315     -34.901  -0.052 -10.127  1.00  0.00           O  
ATOM   4539  CB  VAL A 315     -32.788  -0.126 -12.577  1.00  0.00           C  
ATOM   4540  CG1 VAL A 315     -32.265   1.347 -12.583  1.00  0.00           C  
ATOM   4541  CG2 VAL A 315     -32.008  -1.023 -13.535  1.00  0.00           C  
ATOM   4542  H   VAL A 315     -34.541  -1.976 -11.187  1.00  0.00           H  
ATOM   4543  HA  VAL A 315     -31.811  -0.767 -10.646  1.00  0.00           H  
ATOM   4544  HB  VAL A 315     -33.763  -0.119 -13.064  1.00  0.00           H  
ATOM   4545 HG11 VAL A 315     -33.043   1.993 -12.175  1.00  0.00           H  
ATOM   4546 HG12 VAL A 315     -31.362   1.356 -11.972  1.00  0.00           H  
ATOM   4547 HG13 VAL A 315     -32.124   1.659 -13.618  1.00  0.00           H  
ATOM   4548 HG21 VAL A 315     -32.452  -2.015 -13.455  1.00  0.00           H  
ATOM   4549 HG22 VAL A 315     -32.165  -0.721 -14.571  1.00  0.00           H  
ATOM   4550 HG23 VAL A 315     -30.957  -1.128 -13.265  1.00  0.00           H  
ATOM   4551  N   ALA A 316     -33.059   1.089  -9.406  1.00  0.00           N  
ATOM   4552  CA  ALA A 316     -33.736   2.187  -8.737  1.00  0.00           C  
ATOM   4553  C   ALA A 316     -33.428   3.453  -9.537  1.00  0.00           C  
ATOM   4554  O   ALA A 316     -32.278   3.605  -9.929  1.00  0.00           O  
ATOM   4555  CB  ALA A 316     -33.250   2.383  -7.284  1.00  0.00           C  
ATOM   4556  H   ALA A 316     -32.063   1.255  -9.451  1.00  0.00           H  
ATOM   4557  HA  ALA A 316     -34.806   2.016  -8.622  1.00  0.00           H  
ATOM   4558  HB1 ALA A 316     -32.191   2.638  -7.315  1.00  0.00           H  
ATOM   4559  HB2 ALA A 316     -33.783   3.162  -6.739  1.00  0.00           H  
ATOM   4560  HB3 ALA A 316     -33.182   1.456  -6.716  1.00  0.00           H  
ATOM   4561  N   ALA A 317     -34.402   4.326  -9.670  1.00  0.00           N  
ATOM   4562  CA  ALA A 317     -34.198   5.737 -10.101  1.00  0.00           C  
ATOM   4563  C   ALA A 317     -34.722   6.699  -9.004  1.00  0.00           C  
ATOM   4564  O   ALA A 317     -35.955   6.687  -8.768  1.00  0.00           O  
ATOM   4565  CB  ALA A 317     -34.976   6.008 -11.410  1.00  0.00           C  
ATOM   4566  H   ALA A 317     -35.239   4.137  -9.137  1.00  0.00           H  
ATOM   4567  HA  ALA A 317     -33.132   5.919 -10.237  1.00  0.00           H  
ATOM   4568  HB1 ALA A 317     -34.381   5.812 -12.302  1.00  0.00           H  
ATOM   4569  HB2 ALA A 317     -35.915   5.454 -11.420  1.00  0.00           H  
ATOM   4570  HB3 ALA A 317     -35.393   7.014 -11.436  1.00  0.00           H  
ATOM   4571  N   ILE A 318     -33.846   7.522  -8.526  1.00  0.00           N  
ATOM   4572  CA  ILE A 318     -33.924   8.468  -7.444  1.00  0.00           C  
ATOM   4573  C   ILE A 318     -33.730   9.821  -8.156  1.00  0.00           C  
ATOM   4574  O   ILE A 318     -32.637  10.364  -8.277  1.00  0.00           O  
ATOM   4575  CB  ILE A 318     -32.895   8.343  -6.356  1.00  0.00           C  
ATOM   4576  CG1 ILE A 318     -32.947   6.992  -5.668  1.00  0.00           C  
ATOM   4577  CG2 ILE A 318     -32.951   9.520  -5.309  1.00  0.00           C  
ATOM   4578  CD1 ILE A 318     -31.660   6.506  -4.965  1.00  0.00           C  
ATOM   4579  H   ILE A 318     -32.922   7.546  -8.933  1.00  0.00           H  
ATOM   4580  HA  ILE A 318     -34.923   8.531  -7.012  1.00  0.00           H  
ATOM   4581  HB  ILE A 318     -31.864   8.475  -6.684  1.00  0.00           H  
ATOM   4582 HG13 ILE A 318     -33.254   6.155  -6.296  1.00  0.00           H  
ATOM   4583 HG12 ILE A 318     -33.743   7.015  -4.925  1.00  0.00           H  
ATOM   4584 HG21 ILE A 318     -33.965   9.704  -4.955  1.00  0.00           H  
ATOM   4585 HG22 ILE A 318     -32.289   9.340  -4.462  1.00  0.00           H  
ATOM   4586 HG23 ILE A 318     -32.647  10.480  -5.727  1.00  0.00           H  
ATOM   4587 HD11 ILE A 318     -31.981   6.426  -3.926  1.00  0.00           H  
ATOM   4588 HD12 ILE A 318     -31.259   5.526  -5.227  1.00  0.00           H  
ATOM   4589 HD13 ILE A 318     -30.830   7.210  -4.916  1.00  0.00           H  
ATOM   4590  N   PHE A 319     -34.813  10.320  -8.722  1.00  0.00           N  
ATOM   4591  CA  PHE A 319     -34.882  11.700  -9.271  1.00  0.00           C  
ATOM   4592  C   PHE A 319     -34.948  12.687  -8.214  1.00  0.00           C  
ATOM   4593  O   PHE A 319     -35.682  12.444  -7.264  1.00  0.00           O  
ATOM   4594  CB  PHE A 319     -36.061  11.750 -10.252  1.00  0.00           C  
ATOM   4595  CG  PHE A 319     -35.891  11.262 -11.645  1.00  0.00           C  
ATOM   4596  CD1 PHE A 319     -35.584   9.898 -11.889  1.00  0.00           C  
ATOM   4597  CD2 PHE A 319     -35.761  12.188 -12.659  1.00  0.00           C  
ATOM   4598  CE1 PHE A 319     -35.229   9.473 -13.208  1.00  0.00           C  
ATOM   4599  CE2 PHE A 319     -35.568  11.742 -13.969  1.00  0.00           C  
ATOM   4600  CZ  PHE A 319     -35.312  10.382 -14.253  1.00  0.00           C  
ATOM   4601  H   PHE A 319     -35.719   9.933  -8.495  1.00  0.00           H  
ATOM   4602  HA  PHE A 319     -33.997  11.823  -9.895  1.00  0.00           H  
ATOM   4603  HB3 PHE A 319     -36.523  12.733 -10.340  1.00  0.00           H  
ATOM   4604  HB2 PHE A 319     -36.861  11.109  -9.881  1.00  0.00           H  
ATOM   4605  HD1 PHE A 319     -35.563   9.179 -11.084  1.00  0.00           H  
ATOM   4606  HD2 PHE A 319     -36.004  13.226 -12.488  1.00  0.00           H  
ATOM   4607  HE1 PHE A 319     -34.877   8.485 -13.466  1.00  0.00           H  
ATOM   4608  HE2 PHE A 319     -35.683  12.437 -14.787  1.00  0.00           H  
ATOM   4609  HZ  PHE A 319     -35.067  10.131 -15.275  1.00  0.00           H  
ATOM   4610  N   ARG A 320     -34.194  13.753  -8.322  1.00  0.00           N  
ATOM   4611  CA  ARG A 320     -34.250  14.948  -7.411  1.00  0.00           C  
ATOM   4612  C   ARG A 320     -34.585  16.172  -8.377  1.00  0.00           C  
ATOM   4613  O   ARG A 320     -33.733  16.557  -9.171  1.00  0.00           O  
ATOM   4614  CB  ARG A 320     -32.923  15.147  -6.711  1.00  0.00           C  
ATOM   4615  CG  ARG A 320     -32.290  13.922  -5.965  1.00  0.00           C  
ATOM   4616  CD  ARG A 320     -30.951  14.151  -5.262  1.00  0.00           C  
ATOM   4617  NE  ARG A 320     -31.175  14.853  -3.945  1.00  0.00           N  
ATOM   4618  CZ  ARG A 320     -30.329  15.110  -2.970  1.00  0.00           C  
ATOM   4619  NH1 ARG A 320     -29.067  14.716  -3.003  1.00  0.00           N  
ATOM   4620  NH2 ARG A 320     -30.734  15.825  -1.963  1.00  0.00           N1+
ATOM   4621  H   ARG A 320     -33.727  13.890  -9.207  1.00  0.00           H  
ATOM   4622  HA  ARG A 320     -35.010  14.891  -6.632  1.00  0.00           H  
ATOM   4623  HB3 ARG A 320     -33.179  15.919  -5.985  1.00  0.00           H  
ATOM   4624  HB2 ARG A 320     -32.170  15.654  -7.315  1.00  0.00           H  
ATOM   4625  HG3 ARG A 320     -32.155  13.097  -6.663  1.00  0.00           H  
ATOM   4626  HG2 ARG A 320     -32.953  13.589  -5.166  1.00  0.00           H  
ATOM   4627  HD3 ARG A 320     -30.535  14.970  -5.848  1.00  0.00           H  
ATOM   4628  HD2 ARG A 320     -30.238  13.327  -5.234  1.00  0.00           H  
ATOM   4629  HE  ARG A 320     -32.060  15.340  -3.949  1.00  0.00           H  
ATOM   4630 HH12 ARG A 320     -28.361  15.120  -2.403  1.00  0.00           H  
ATOM   4631 HH11 ARG A 320     -28.801  14.001  -3.665  1.00  0.00           H  
ATOM   4632 HH22 ARG A 320     -30.173  15.774  -1.124  1.00  0.00           H  
ATOM   4633 HH21 ARG A 320     -31.642  16.262  -1.901  1.00  0.00           H  
ATOM   4634  N   GLY A 321     -35.739  16.774  -8.211  1.00  0.00           N  
ATOM   4635  CA  GLY A 321     -36.094  18.002  -8.822  1.00  0.00           C  
ATOM   4636  C   GLY A 321     -37.626  18.185  -8.613  1.00  0.00           C  
ATOM   4637  O   GLY A 321     -38.321  17.287  -8.227  1.00  0.00           O  
ATOM   4638  H   GLY A 321     -36.434  16.339  -7.621  1.00  0.00           H  
ATOM   4639  HA3 GLY A 321     -36.014  18.046  -9.909  1.00  0.00           H  
ATOM   4640  HA2 GLY A 321     -35.525  18.804  -8.352  1.00  0.00           H  
ATOM   4641  N   ARG A 322     -38.134  19.426  -8.752  1.00  0.00           N  
ATOM   4642  CA  ARG A 322     -39.601  19.635  -8.880  1.00  0.00           C  
ATOM   4643  C   ARG A 322     -40.030  19.151 -10.315  1.00  0.00           C  
ATOM   4644  O   ARG A 322     -39.559  19.614 -11.355  1.00  0.00           O  
ATOM   4645  CB  ARG A 322     -40.208  20.877  -8.236  1.00  0.00           C  
ATOM   4646  CG  ARG A 322     -39.820  20.928  -6.712  1.00  0.00           C  
ATOM   4647  CD  ARG A 322     -40.367  22.258  -6.088  1.00  0.00           C  
ATOM   4648  NE  ARG A 322     -40.282  22.273  -4.637  1.00  0.00           N  
ATOM   4649  CZ  ARG A 322     -41.169  21.727  -3.791  1.00  0.00           C  
ATOM   4650  NH1 ARG A 322     -41.025  21.922  -2.478  1.00  0.00           N  
ATOM   4651  NH2 ARG A 322     -42.219  21.012  -4.221  1.00  0.00           N1+
ATOM   4652  H   ARG A 322     -37.527  20.187  -9.021  1.00  0.00           H  
ATOM   4653  HA  ARG A 322     -40.001  18.856  -8.231  1.00  0.00           H  
ATOM   4654  HB3 ARG A 322     -41.297  20.899  -8.267  1.00  0.00           H  
ATOM   4655  HB2 ARG A 322     -39.871  21.756  -8.785  1.00  0.00           H  
ATOM   4656  HG3 ARG A 322     -38.733  20.983  -6.642  1.00  0.00           H  
ATOM   4657  HG2 ARG A 322     -40.180  20.081  -6.128  1.00  0.00           H  
ATOM   4658  HD3 ARG A 322     -41.343  22.462  -6.528  1.00  0.00           H  
ATOM   4659  HD2 ARG A 322     -39.629  23.040  -6.268  1.00  0.00           H  
ATOM   4660  HE  ARG A 322     -39.526  22.840  -4.281  1.00  0.00           H  
ATOM   4661 HH12 ARG A 322     -40.337  22.557  -2.098  1.00  0.00           H  
ATOM   4662 HH11 ARG A 322     -41.832  21.775  -1.888  1.00  0.00           H  
ATOM   4663 HH22 ARG A 322     -42.863  20.561  -3.588  1.00  0.00           H  
ATOM   4664 HH21 ARG A 322     -42.389  20.980  -5.216  1.00  0.00           H  
ATOM   4665  N   MET A 323     -40.919  18.162 -10.343  1.00  0.00           N  
ATOM   4666  CA  MET A 323     -41.497  17.474 -11.451  1.00  0.00           C  
ATOM   4667  C   MET A 323     -42.582  16.567 -10.803  1.00  0.00           C  
ATOM   4668  O   MET A 323     -42.504  16.174  -9.682  1.00  0.00           O  
ATOM   4669  CB  MET A 323     -40.478  16.531 -12.129  1.00  0.00           C  
ATOM   4670  CG  MET A 323     -39.800  15.509 -11.260  1.00  0.00           C  
ATOM   4671  SD  MET A 323     -38.427  14.729 -12.116  1.00  0.00           S  
ATOM   4672  CE  MET A 323     -36.985  15.779 -11.576  1.00  0.00           C  
ATOM   4673  H   MET A 323     -41.209  17.741  -9.472  1.00  0.00           H  
ATOM   4674  HA  MET A 323     -41.908  18.196 -12.156  1.00  0.00           H  
ATOM   4675  HB3 MET A 323     -39.730  17.179 -12.585  1.00  0.00           H  
ATOM   4676  HB2 MET A 323     -40.878  16.080 -13.037  1.00  0.00           H  
ATOM   4677  HG3 MET A 323     -40.432  14.706 -10.880  1.00  0.00           H  
ATOM   4678  HG2 MET A 323     -39.390  15.866 -10.316  1.00  0.00           H  
ATOM   4679  HE1 MET A 323     -36.836  15.617 -10.508  1.00  0.00           H  
ATOM   4680  HE2 MET A 323     -36.120  15.499 -12.177  1.00  0.00           H  
ATOM   4681  HE3 MET A 323     -37.296  16.810 -11.748  1.00  0.00           H  
ATOM   4682  N   SER A 324     -43.470  16.098 -11.706  1.00  0.00           N  
ATOM   4683  CA  SER A 324     -44.515  15.072 -11.469  1.00  0.00           C  
ATOM   4684  C   SER A 324     -43.948  13.639 -11.751  1.00  0.00           C  
ATOM   4685  O   SER A 324     -43.521  13.307 -12.893  1.00  0.00           O  
ATOM   4686  CB  SER A 324     -45.691  15.399 -12.416  1.00  0.00           C  
ATOM   4687  OG  SER A 324     -46.233  16.740 -12.187  1.00  0.00           O  
ATOM   4688  H   SER A 324     -43.154  16.335 -12.635  1.00  0.00           H  
ATOM   4689  HA  SER A 324     -44.861  15.097 -10.436  1.00  0.00           H  
ATOM   4690  HB3 SER A 324     -46.474  14.645 -12.333  1.00  0.00           H  
ATOM   4691  HB2 SER A 324     -45.390  15.302 -13.460  1.00  0.00           H  
ATOM   4692  HG  SER A 324     -46.633  16.698 -11.315  1.00  0.00           H  
ATOM   4693  N   MET A 325     -43.916  12.942 -10.598  1.00  0.00           N  
ATOM   4694  CA  MET A 325     -43.498  11.517 -10.513  1.00  0.00           C  
ATOM   4695  C   MET A 325     -44.200  10.551 -11.498  1.00  0.00           C  
ATOM   4696  O   MET A 325     -43.548   9.597 -11.904  1.00  0.00           O  
ATOM   4697  CB  MET A 325     -43.622  11.113  -9.032  1.00  0.00           C  
ATOM   4698  CG  MET A 325     -42.986   9.780  -8.834  1.00  0.00           C  
ATOM   4699  SD  MET A 325     -42.552   9.446  -7.097  1.00  0.00           S  
ATOM   4700  CE  MET A 325     -44.160   9.856  -6.375  1.00  0.00           C  
ATOM   4701  H   MET A 325     -44.172  13.431  -9.752  1.00  0.00           H  
ATOM   4702  HA  MET A 325     -42.453  11.490 -10.823  1.00  0.00           H  
ATOM   4703  HB3 MET A 325     -44.687  10.966  -8.855  1.00  0.00           H  
ATOM   4704  HB2 MET A 325     -43.153  11.844  -8.372  1.00  0.00           H  
ATOM   4705  HG3 MET A 325     -42.123   9.780  -9.500  1.00  0.00           H  
ATOM   4706  HG2 MET A 325     -43.652   9.003  -9.209  1.00  0.00           H  
ATOM   4707  HE1 MET A 325     -44.193   9.607  -5.314  1.00  0.00           H  
ATOM   4708  HE2 MET A 325     -44.366  10.924  -6.434  1.00  0.00           H  
ATOM   4709  HE3 MET A 325     -44.893   9.227  -6.880  1.00  0.00           H  
ATOM   4710  N   LYS A 326     -45.432  10.808 -11.858  1.00  0.00           N  
ATOM   4711  CA  LYS A 326     -46.120   9.924 -12.874  1.00  0.00           C  
ATOM   4712  C   LYS A 326     -45.599  10.141 -14.332  1.00  0.00           C  
ATOM   4713  O   LYS A 326     -45.807   9.278 -15.172  1.00  0.00           O  
ATOM   4714  CB  LYS A 326     -47.662  10.233 -12.755  1.00  0.00           C  
ATOM   4715  CG  LYS A 326     -48.617   9.786 -13.896  1.00  0.00           C  
ATOM   4716  CD  LYS A 326     -48.865   8.283 -14.142  1.00  0.00           C  
ATOM   4717  CE  LYS A 326     -50.093   7.884 -15.100  1.00  0.00           C  
ATOM   4718  NZ  LYS A 326     -49.886   8.091 -16.521  1.00  0.00           N1+
ATOM   4719  H   LYS A 326     -45.983  11.547 -11.445  1.00  0.00           H  
ATOM   4720  HA  LYS A 326     -46.031   8.868 -12.620  1.00  0.00           H  
ATOM   4721  HB3 LYS A 326     -47.688  11.322 -12.723  1.00  0.00           H  
ATOM   4722  HB2 LYS A 326     -48.105   9.955 -11.799  1.00  0.00           H  
ATOM   4723  HG3 LYS A 326     -48.230  10.297 -14.778  1.00  0.00           H  
ATOM   4724  HG2 LYS A 326     -49.574  10.220 -13.606  1.00  0.00           H  
ATOM   4725  HD3 LYS A 326     -49.237   7.810 -13.234  1.00  0.00           H  
ATOM   4726  HD2 LYS A 326     -47.976   7.787 -14.532  1.00  0.00           H  
ATOM   4727  HE3 LYS A 326     -50.978   8.401 -14.731  1.00  0.00           H  
ATOM   4728  HE2 LYS A 326     -50.309   6.824 -14.968  1.00  0.00           H  
ATOM   4729  HZ1 LYS A 326     -50.668   7.704 -17.030  1.00  0.00           H  
ATOM   4730  HZ2 LYS A 326     -49.886   9.098 -16.454  1.00  0.00           H  
ATOM   4731  HZ3 LYS A 326     -49.057   7.656 -16.899  1.00  0.00           H  
ATOM   4732  N   GLU A 327     -44.941  11.299 -14.636  1.00  0.00           N  
ATOM   4733  CA  GLU A 327     -44.378  11.447 -15.945  1.00  0.00           C  
ATOM   4734  C   GLU A 327     -42.870  11.033 -16.085  1.00  0.00           C  
ATOM   4735  O   GLU A 327     -42.451  10.699 -17.166  1.00  0.00           O  
ATOM   4736  CB  GLU A 327     -44.542  12.953 -16.299  1.00  0.00           C  
ATOM   4737  CG  GLU A 327     -46.018  13.472 -16.114  1.00  0.00           C  
ATOM   4738  CD  GLU A 327     -46.270  14.866 -16.576  1.00  0.00           C  
ATOM   4739  OE1 GLU A 327     -45.478  15.292 -17.395  1.00  0.00           O  
ATOM   4740  OE2 GLU A 327     -47.373  15.346 -16.294  1.00  0.00           O1-
ATOM   4741  H   GLU A 327     -44.886  12.113 -14.041  1.00  0.00           H  
ATOM   4742  HA  GLU A 327     -44.883  10.799 -16.662  1.00  0.00           H  
ATOM   4743  HB3 GLU A 327     -44.328  12.942 -17.368  1.00  0.00           H  
ATOM   4744  HB2 GLU A 327     -43.870  13.552 -15.685  1.00  0.00           H  
ATOM   4745  HG3 GLU A 327     -46.259  13.343 -15.059  1.00  0.00           H  
ATOM   4746  HG2 GLU A 327     -46.621  12.741 -16.653  1.00  0.00           H  
ATOM   4747  N   VAL A 328     -42.145  10.987 -14.907  1.00  0.00           N  
ATOM   4748  CA  VAL A 328     -40.990  10.156 -14.620  1.00  0.00           C  
ATOM   4749  C   VAL A 328     -41.247   8.671 -14.847  1.00  0.00           C  
ATOM   4750  O   VAL A 328     -40.634   8.055 -15.739  1.00  0.00           O  
ATOM   4751  CB  VAL A 328     -40.334  10.389 -13.219  1.00  0.00           C  
ATOM   4752  CG1 VAL A 328     -39.025   9.688 -13.079  1.00  0.00           C  
ATOM   4753  CG2 VAL A 328     -40.123  11.877 -13.032  1.00  0.00           C  
ATOM   4754  H   VAL A 328     -42.600  11.466 -14.142  1.00  0.00           H  
ATOM   4755  HA  VAL A 328     -40.343  10.403 -15.461  1.00  0.00           H  
ATOM   4756  HB  VAL A 328     -40.980  10.071 -12.401  1.00  0.00           H  
ATOM   4757 HG11 VAL A 328     -38.520   9.915 -12.140  1.00  0.00           H  
ATOM   4758 HG12 VAL A 328     -39.090   8.602 -13.004  1.00  0.00           H  
ATOM   4759 HG13 VAL A 328     -38.383   9.911 -13.931  1.00  0.00           H  
ATOM   4760 HG21 VAL A 328     -41.029  12.482 -13.054  1.00  0.00           H  
ATOM   4761 HG22 VAL A 328     -39.867  12.126 -12.003  1.00  0.00           H  
ATOM   4762 HG23 VAL A 328     -39.245  12.294 -13.526  1.00  0.00           H  
ATOM   4763  N   ASP A 329     -42.189   8.142 -14.073  1.00  0.00           N  
ATOM   4764  CA  ASP A 329     -42.558   6.727 -13.949  1.00  0.00           C  
ATOM   4765  C   ASP A 329     -43.031   6.120 -15.303  1.00  0.00           C  
ATOM   4766  O   ASP A 329     -42.653   5.044 -15.619  1.00  0.00           O  
ATOM   4767  CB  ASP A 329     -43.642   6.509 -12.892  1.00  0.00           C  
ATOM   4768  CG  ASP A 329     -43.783   5.070 -12.592  1.00  0.00           C  
ATOM   4769  OD1 ASP A 329     -44.821   4.444 -12.818  1.00  0.00           O  
ATOM   4770  OD2 ASP A 329     -42.781   4.421 -12.144  1.00  0.00           O1-
ATOM   4771  H   ASP A 329     -42.693   8.721 -13.417  1.00  0.00           H  
ATOM   4772  HA  ASP A 329     -41.606   6.268 -13.683  1.00  0.00           H  
ATOM   4773  HB3 ASP A 329     -44.596   6.937 -13.199  1.00  0.00           H  
ATOM   4774  HB2 ASP A 329     -43.582   7.102 -11.979  1.00  0.00           H  
ATOM   4775  N   GLU A 330     -43.789   6.932 -16.139  1.00  0.00           N  
ATOM   4776  CA  GLU A 330     -43.970   6.547 -17.493  1.00  0.00           C  
ATOM   4777  C   GLU A 330     -42.703   6.462 -18.409  1.00  0.00           C  
ATOM   4778  O   GLU A 330     -42.721   5.616 -19.278  1.00  0.00           O  
ATOM   4779  CB  GLU A 330     -44.894   7.628 -18.132  1.00  0.00           C  
ATOM   4780  CG  GLU A 330     -46.328   7.405 -17.717  1.00  0.00           C  
ATOM   4781  CD  GLU A 330     -47.133   6.433 -18.536  1.00  0.00           C  
ATOM   4782  OE1 GLU A 330     -48.213   6.063 -17.988  1.00  0.00           O  
ATOM   4783  OE2 GLU A 330     -46.807   6.150 -19.710  1.00  0.00           O1-
ATOM   4784  H   GLU A 330     -44.195   7.794 -15.803  1.00  0.00           H  
ATOM   4785  HA  GLU A 330     -44.453   5.571 -17.529  1.00  0.00           H  
ATOM   4786  HB3 GLU A 330     -44.879   7.710 -19.219  1.00  0.00           H  
ATOM   4787  HB2 GLU A 330     -44.781   8.687 -17.901  1.00  0.00           H  
ATOM   4788  HG3 GLU A 330     -46.847   8.356 -17.837  1.00  0.00           H  
ATOM   4789  HG2 GLU A 330     -46.512   7.193 -16.663  1.00  0.00           H  
ATOM   4790  N   GLN A 331     -41.653   7.260 -18.131  1.00  0.00           N  
ATOM   4791  CA  GLN A 331     -40.419   7.298 -18.867  1.00  0.00           C  
ATOM   4792  C   GLN A 331     -39.497   6.185 -18.468  1.00  0.00           C  
ATOM   4793  O   GLN A 331     -38.706   5.702 -19.339  1.00  0.00           O  
ATOM   4794  CB  GLN A 331     -39.751   8.723 -18.839  1.00  0.00           C  
ATOM   4795  CG  GLN A 331     -40.563   9.903 -19.471  1.00  0.00           C  
ATOM   4796  CD  GLN A 331     -40.540   9.900 -21.062  1.00  0.00           C  
ATOM   4797  OE1 GLN A 331     -39.945   9.023 -21.721  1.00  0.00           O  
ATOM   4798  NE2 GLN A 331     -41.241  10.915 -21.562  1.00  0.00           N  
ATOM   4799  H   GLN A 331     -41.720   7.704 -17.226  1.00  0.00           H  
ATOM   4800  HA  GLN A 331     -40.735   7.107 -19.893  1.00  0.00           H  
ATOM   4801  HB3 GLN A 331     -38.736   8.667 -19.233  1.00  0.00           H  
ATOM   4802  HB2 GLN A 331     -39.577   9.014 -17.803  1.00  0.00           H  
ATOM   4803  HG3 GLN A 331     -40.330  10.891 -19.074  1.00  0.00           H  
ATOM   4804  HG2 GLN A 331     -41.597   9.703 -19.193  1.00  0.00           H  
ATOM   4805 HE22 GLN A 331     -41.150  11.154 -22.539  1.00  0.00           H  
ATOM   4806 HE21 GLN A 331     -41.688  11.561 -20.927  1.00  0.00           H  
ATOM   4807  N   MET A 332     -39.593   5.848 -17.146  1.00  0.00           N  
ATOM   4808  CA  MET A 332     -39.069   4.594 -16.527  1.00  0.00           C  
ATOM   4809  C   MET A 332     -39.766   3.314 -17.057  1.00  0.00           C  
ATOM   4810  O   MET A 332     -39.065   2.302 -17.142  1.00  0.00           O  
ATOM   4811  CB  MET A 332     -39.197   4.703 -15.041  1.00  0.00           C  
ATOM   4812  CG  MET A 332     -38.405   5.745 -14.231  1.00  0.00           C  
ATOM   4813  SD  MET A 332     -36.685   6.099 -14.648  1.00  0.00           S  
ATOM   4814  CE  MET A 332     -36.753   7.654 -15.496  1.00  0.00           C  
ATOM   4815  H   MET A 332     -40.063   6.487 -16.520  1.00  0.00           H  
ATOM   4816  HA  MET A 332     -38.026   4.564 -16.843  1.00  0.00           H  
ATOM   4817  HB3 MET A 332     -38.862   3.746 -14.641  1.00  0.00           H  
ATOM   4818  HB2 MET A 332     -40.250   4.810 -14.780  1.00  0.00           H  
ATOM   4819  HG3 MET A 332     -38.468   5.431 -13.189  1.00  0.00           H  
ATOM   4820  HG2 MET A 332     -38.980   6.669 -14.281  1.00  0.00           H  
ATOM   4821  HE1 MET A 332     -35.695   7.849 -15.670  1.00  0.00           H  
ATOM   4822  HE2 MET A 332     -37.373   7.781 -16.384  1.00  0.00           H  
ATOM   4823  HE3 MET A 332     -37.094   8.382 -14.760  1.00  0.00           H  
ATOM   4824  N   LEU A 333     -41.048   3.384 -17.429  1.00  0.00           N  
ATOM   4825  CA  LEU A 333     -41.771   2.325 -18.095  1.00  0.00           C  
ATOM   4826  C   LEU A 333     -41.406   2.306 -19.591  1.00  0.00           C  
ATOM   4827  O   LEU A 333     -41.403   1.232 -20.167  1.00  0.00           O  
ATOM   4828  CB  LEU A 333     -43.247   2.581 -17.962  1.00  0.00           C  
ATOM   4829  CG  LEU A 333     -44.152   1.467 -18.620  1.00  0.00           C  
ATOM   4830  CD1 LEU A 333     -43.778   0.017 -18.237  1.00  0.00           C  
ATOM   4831  CD2 LEU A 333     -45.664   1.816 -18.441  1.00  0.00           C  
ATOM   4832  H   LEU A 333     -41.480   4.294 -17.355  1.00  0.00           H  
ATOM   4833  HA  LEU A 333     -41.498   1.388 -17.609  1.00  0.00           H  
ATOM   4834  HB3 LEU A 333     -43.525   3.555 -18.366  1.00  0.00           H  
ATOM   4835  HB2 LEU A 333     -43.532   2.543 -16.911  1.00  0.00           H  
ATOM   4836  HG  LEU A 333     -44.013   1.564 -19.696  1.00  0.00           H  
ATOM   4837 HD11 LEU A 333     -43.181  -0.063 -17.329  1.00  0.00           H  
ATOM   4838 HD12 LEU A 333     -44.661  -0.604 -18.082  1.00  0.00           H  
ATOM   4839 HD13 LEU A 333     -43.190  -0.363 -19.073  1.00  0.00           H  
ATOM   4840 HD21 LEU A 333     -45.888   2.766 -18.926  1.00  0.00           H  
ATOM   4841 HD22 LEU A 333     -46.345   1.054 -18.821  1.00  0.00           H  
ATOM   4842 HD23 LEU A 333     -45.799   1.949 -17.368  1.00  0.00           H  
ATOM   4843  N   ASN A 334     -41.045   3.392 -20.265  1.00  0.00           N  
ATOM   4844  CA  ASN A 334     -40.768   3.436 -21.689  1.00  0.00           C  
ATOM   4845  C   ASN A 334     -39.594   2.567 -22.030  1.00  0.00           C  
ATOM   4846  O   ASN A 334     -39.725   1.655 -22.880  1.00  0.00           O  
ATOM   4847  CB  ASN A 334     -40.593   4.932 -22.223  1.00  0.00           C  
ATOM   4848  CG  ASN A 334     -41.857   5.747 -22.602  1.00  0.00           C  
ATOM   4849  OD1 ASN A 334     -42.897   5.132 -22.884  1.00  0.00           O  
ATOM   4850  ND2 ASN A 334     -41.879   7.015 -22.341  1.00  0.00           N  
ATOM   4851  H   ASN A 334     -41.007   4.282 -19.789  1.00  0.00           H  
ATOM   4852  HA  ASN A 334     -41.680   2.967 -22.058  1.00  0.00           H  
ATOM   4853  HB3 ASN A 334     -40.154   4.858 -23.218  1.00  0.00           H  
ATOM   4854  HB2 ASN A 334     -39.989   5.543 -21.552  1.00  0.00           H  
ATOM   4855 HD22 ASN A 334     -42.686   7.580 -22.567  1.00  0.00           H  
ATOM   4856 HD21 ASN A 334     -41.032   7.458 -22.016  1.00  0.00           H  
ATOM   4857  N   VAL A 335     -38.465   2.695 -21.299  1.00  0.00           N  
ATOM   4858  CA  VAL A 335     -37.314   1.964 -21.542  1.00  0.00           C  
ATOM   4859  C   VAL A 335     -37.512   0.463 -21.292  1.00  0.00           C  
ATOM   4860  O   VAL A 335     -36.963  -0.403 -21.948  1.00  0.00           O  
ATOM   4861  CB  VAL A 335     -36.115   2.433 -20.639  1.00  0.00           C  
ATOM   4862  CG1 VAL A 335     -36.402   2.493 -19.103  1.00  0.00           C  
ATOM   4863  CG2 VAL A 335     -34.660   1.871 -20.900  1.00  0.00           C  
ATOM   4864  H   VAL A 335     -38.333   3.482 -20.681  1.00  0.00           H  
ATOM   4865  HA  VAL A 335     -37.024   2.164 -22.573  1.00  0.00           H  
ATOM   4866  HB  VAL A 335     -36.094   3.495 -20.882  1.00  0.00           H  
ATOM   4867 HG11 VAL A 335     -37.233   3.167 -18.897  1.00  0.00           H  
ATOM   4868 HG12 VAL A 335     -36.605   1.543 -18.609  1.00  0.00           H  
ATOM   4869 HG13 VAL A 335     -35.551   2.987 -18.634  1.00  0.00           H  
ATOM   4870 HG21 VAL A 335     -33.880   2.574 -20.608  1.00  0.00           H  
ATOM   4871 HG22 VAL A 335     -34.598   1.075 -20.159  1.00  0.00           H  
ATOM   4872 HG23 VAL A 335     -34.490   1.589 -21.939  1.00  0.00           H  
ATOM   4873  N   GLN A 336     -38.465   0.135 -20.404  1.00  0.00           N  
ATOM   4874  CA  GLN A 336     -38.934  -1.270 -20.188  1.00  0.00           C  
ATOM   4875  C   GLN A 336     -39.742  -1.885 -21.284  1.00  0.00           C  
ATOM   4876  O   GLN A 336     -39.888  -3.097 -21.289  1.00  0.00           O  
ATOM   4877  CB  GLN A 336     -39.639  -1.503 -18.821  1.00  0.00           C  
ATOM   4878  CG  GLN A 336     -38.770  -1.359 -17.576  1.00  0.00           C  
ATOM   4879  CD  GLN A 336     -39.543  -1.411 -16.276  1.00  0.00           C  
ATOM   4880  OE1 GLN A 336     -39.987  -2.439 -15.795  1.00  0.00           O  
ATOM   4881  NE2 GLN A 336     -39.793  -0.247 -15.725  1.00  0.00           N  
ATOM   4882  H   GLN A 336     -38.795   0.865 -19.788  1.00  0.00           H  
ATOM   4883  HA  GLN A 336     -38.091  -1.952 -20.075  1.00  0.00           H  
ATOM   4884  HB3 GLN A 336     -40.290  -2.377 -18.784  1.00  0.00           H  
ATOM   4885  HB2 GLN A 336     -40.393  -0.717 -18.769  1.00  0.00           H  
ATOM   4886  HG3 GLN A 336     -37.943  -0.651 -17.638  1.00  0.00           H  
ATOM   4887  HG2 GLN A 336     -38.192  -2.284 -17.578  1.00  0.00           H  
ATOM   4888 HE22 GLN A 336     -40.391  -0.205 -14.912  1.00  0.00           H  
ATOM   4889 HE21 GLN A 336     -39.485   0.589 -16.201  1.00  0.00           H  
ATOM   4890  N   ASN A 337     -40.364  -0.961 -22.073  1.00  0.00           N  
ATOM   4891  CA  ASN A 337     -41.315  -1.481 -23.180  1.00  0.00           C  
ATOM   4892  C   ASN A 337     -40.489  -1.475 -24.428  1.00  0.00           C  
ATOM   4893  O   ASN A 337     -40.557  -2.426 -25.148  1.00  0.00           O  
ATOM   4894  CB  ASN A 337     -42.490  -0.476 -23.378  1.00  0.00           C  
ATOM   4895  CG  ASN A 337     -43.632  -0.423 -22.380  1.00  0.00           C  
ATOM   4896  OD1 ASN A 337     -44.038  -1.436 -21.795  1.00  0.00           O  
ATOM   4897  ND2 ASN A 337     -44.228   0.745 -22.257  1.00  0.00           N  
ATOM   4898  H   ASN A 337     -40.167   0.025 -21.972  1.00  0.00           H  
ATOM   4899  HA  ASN A 337     -41.726  -2.450 -22.896  1.00  0.00           H  
ATOM   4900  HB3 ASN A 337     -42.948  -0.743 -24.330  1.00  0.00           H  
ATOM   4901  HB2 ASN A 337     -42.152   0.526 -23.640  1.00  0.00           H  
ATOM   4902 HD22 ASN A 337     -44.971   0.865 -21.584  1.00  0.00           H  
ATOM   4903 HD21 ASN A 337     -44.090   1.446 -22.971  1.00  0.00           H  
ATOM   4904  N   LYS A 338     -39.758  -0.378 -24.671  1.00  0.00           N  
ATOM   4905  CA  LYS A 338     -39.139  -0.096 -25.984  1.00  0.00           C  
ATOM   4906  C   LYS A 338     -37.699  -0.600 -26.018  1.00  0.00           C  
ATOM   4907  O   LYS A 338     -37.017  -0.318 -27.020  1.00  0.00           O  
ATOM   4908  CB  LYS A 338     -39.173   1.359 -26.293  1.00  0.00           C  
ATOM   4909  CG  LYS A 338     -40.584   2.021 -26.336  1.00  0.00           C  
ATOM   4910  CD  LYS A 338     -40.758   3.455 -26.761  1.00  0.00           C  
ATOM   4911  CE  LYS A 338     -40.229   3.908 -28.121  1.00  0.00           C  
ATOM   4912  NZ  LYS A 338     -40.569   5.350 -28.396  1.00  0.00           N1+
ATOM   4913  H   LYS A 338     -39.772   0.393 -24.018  1.00  0.00           H  
ATOM   4914  HA  LYS A 338     -39.790  -0.472 -26.773  1.00  0.00           H  
ATOM   4915  HB3 LYS A 338     -38.818   1.504 -27.314  1.00  0.00           H  
ATOM   4916  HB2 LYS A 338     -38.494   1.916 -25.647  1.00  0.00           H  
ATOM   4917  HG3 LYS A 338     -41.000   1.963 -25.330  1.00  0.00           H  
ATOM   4918  HG2 LYS A 338     -41.258   1.495 -27.013  1.00  0.00           H  
ATOM   4919  HD3 LYS A 338     -40.157   3.935 -25.988  1.00  0.00           H  
ATOM   4920  HD2 LYS A 338     -41.772   3.774 -26.519  1.00  0.00           H  
ATOM   4921  HE3 LYS A 338     -40.678   3.344 -28.939  1.00  0.00           H  
ATOM   4922  HE2 LYS A 338     -39.145   3.813 -28.068  1.00  0.00           H  
ATOM   4923  HZ1 LYS A 338     -40.013   5.685 -29.170  1.00  0.00           H  
ATOM   4924  HZ2 LYS A 338     -41.559   5.409 -28.587  1.00  0.00           H  
ATOM   4925  HZ3 LYS A 338     -40.397   5.917 -27.578  1.00  0.00           H  
ATOM   4926  N   ASN A 339     -37.092  -1.184 -24.947  1.00  0.00           N  
ATOM   4927  CA  ASN A 339     -35.795  -1.918 -24.914  1.00  0.00           C  
ATOM   4928  C   ASN A 339     -35.895  -3.064 -23.899  1.00  0.00           C  
ATOM   4929  O   ASN A 339     -35.133  -3.172 -22.951  1.00  0.00           O  
ATOM   4930  CB  ASN A 339     -34.536  -1.013 -24.654  1.00  0.00           C  
ATOM   4931  CG  ASN A 339     -34.075  -0.263 -25.888  1.00  0.00           C  
ATOM   4932  OD1 ASN A 339     -33.669  -0.947 -26.776  1.00  0.00           O  
ATOM   4933  ND2 ASN A 339     -34.073   1.032 -25.883  1.00  0.00           N  
ATOM   4934  H   ASN A 339     -37.513  -1.151 -24.030  1.00  0.00           H  
ATOM   4935  HA  ASN A 339     -35.640  -2.485 -25.831  1.00  0.00           H
[truncated: 675,749 more chars]
