# Supplementary material for: Microtubule-Stabilizing 1,2,4-Triazolo[1,5-a]pyrimidines as Candidate Therapeutics for Neurodegenerative Disease: Matched Molecular Pair Analyses and Computational Studies Reveal New Structure–Activity Insights
Source: J Med Chem. 2022 Dec 19;66(1):435–59. doi: 10.1021/acs.jmedchem.2c01411 (PMC9841533; doi:10.1021/acs.jmedchem.2c01411)
Supplement: Supplementary file 10 — jm2c01411_si_010.pdb [file jm2c01411_si_010.pdb]

TITLE     5NJH.B - hbond-opt - Frame 1001
REMARK   4      COMPLIES WITH FORMAT V. 3.0, 1-DEC-2006
REMARK 888
REMARK 888 WRITTEN BY MAESTRO (A PRODUCT OF SCHRODINGER, LLC)
CRYST1  122.118   86.692   82.123  90.00  90.00  90.00 P 1           1
ATOM      1  N   ARG A   2     -34.813   7.594  14.594  1.00  0.00           N1+
ATOM      2  CA  ARG A   2     -34.656   7.350  13.127  1.00  0.00           C  
ATOM      3  C   ARG A   2     -33.375   8.055  12.780  1.00  0.00           C  
ATOM      4  O   ARG A   2     -33.310   9.202  12.411  1.00  0.00           O  
ATOM      5  CB  ARG A   2     -35.942   7.720  12.295  1.00  0.00           C  
ATOM      6  CG  ARG A   2     -37.227   6.905  12.583  1.00  0.00           C  
ATOM      7  CD  ARG A   2     -38.270   6.859  11.609  1.00  0.00           C  
ATOM      8  NE  ARG A   2     -38.791   8.110  11.200  1.00  0.00           N  
ATOM      9  CZ  ARG A   2     -39.434   8.320  10.059  1.00  0.00           C  
ATOM     10  NH1 ARG A   2     -39.963   9.497   9.854  1.00  0.00           N  
ATOM     11  NH2 ARG A   2     -39.492   7.379   9.085  1.00  0.00           N1+
ATOM     12  H1  ARG A   2     -35.187   8.451  14.978  1.00  0.00           H  
ATOM     13  H2  ARG A   2     -35.140   6.815  15.148  1.00  0.00           H  
ATOM     14  H3  ARG A   2     -33.914   7.619  15.052  1.00  0.00           H  
ATOM     15  HA  ARG A   2     -34.643   6.269  12.989  1.00  0.00           H  
ATOM     16  HB3 ARG A   2     -35.620   7.675  11.255  1.00  0.00           H  
ATOM     17  HB2 ARG A   2     -36.156   8.777  12.453  1.00  0.00           H  
ATOM     18  HG3 ARG A   2     -37.689   7.218  13.519  1.00  0.00           H  
ATOM     19  HG2 ARG A   2     -36.930   5.903  12.894  1.00  0.00           H  
ATOM     20  HD3 ARG A   2     -39.147   6.481  12.134  1.00  0.00           H  
ATOM     21  HD2 ARG A   2     -37.950   6.130  10.864  1.00  0.00           H  
ATOM     22  HE  ARG A   2     -38.894   8.811  11.920  1.00  0.00           H  
ATOM     23 HH12 ARG A   2     -40.499   9.745   9.034  1.00  0.00           H  
ATOM     24 HH11 ARG A   2     -39.774  10.268  10.478  1.00  0.00           H  
ATOM     25 HH22 ARG A   2     -39.806   7.619   8.156  1.00  0.00           H  
ATOM     26 HH21 ARG A   2     -39.058   6.468   9.112  1.00  0.00           H  
ATOM     27  N   GLU A   3     -32.176   7.341  12.919  1.00  0.00           N  
ATOM     28  CA  GLU A   3     -30.879   7.919  12.628  1.00  0.00           C  
ATOM     29  C   GLU A   3     -29.955   6.907  12.011  1.00  0.00           C  
ATOM     30  O   GLU A   3     -30.289   5.731  11.966  1.00  0.00           O  
ATOM     31  CB  GLU A   3     -30.213   8.304  13.955  1.00  0.00           C  
ATOM     32  CG  GLU A   3     -30.879   9.516  14.715  1.00  0.00           C  
ATOM     33  CD  GLU A   3     -32.071   9.243  15.568  1.00  0.00           C  
ATOM     34  OE1 GLU A   3     -32.251   8.127  16.064  1.00  0.00           O  
ATOM     35  OE2 GLU A   3     -32.814  10.211  15.717  1.00  0.00           O1-
ATOM     36  H   GLU A   3     -32.172   6.512  13.496  1.00  0.00           H  
ATOM     37  HA  GLU A   3     -30.976   8.775  11.960  1.00  0.00           H  
ATOM     38  HB3 GLU A   3     -29.138   8.484  13.926  1.00  0.00           H  
ATOM     39  HB2 GLU A   3     -30.139   7.401  14.561  1.00  0.00           H  
ATOM     40  HG3 GLU A   3     -31.037  10.344  14.024  1.00  0.00           H  
ATOM     41  HG2 GLU A   3     -30.021   9.897  15.268  1.00  0.00           H  
ATOM     42  N   ILE A   4     -28.831   7.375  11.395  1.00  0.00           N  
ATOM     43  CA  ILE A   4     -27.825   6.451  10.686  1.00  0.00           C  
ATOM     44  C   ILE A   4     -26.391   6.890  11.185  1.00  0.00           C  
ATOM     45  O   ILE A   4     -26.281   8.087  11.253  1.00  0.00           O  
ATOM     46  CB  ILE A   4     -28.032   6.509   9.115  1.00  0.00           C  
ATOM     47  CG1 ILE A   4     -29.446   6.050   8.709  1.00  0.00           C  
ATOM     48  CG2 ILE A   4     -27.051   5.559   8.355  1.00  0.00           C  
ATOM     49  CD1 ILE A   4     -29.811   6.173   7.206  1.00  0.00           C  
ATOM     50  H   ILE A   4     -28.712   8.370  11.264  1.00  0.00           H  
ATOM     51  HA  ILE A   4     -28.068   5.460  11.069  1.00  0.00           H  
ATOM     52  HB  ILE A   4     -27.868   7.543   8.813  1.00  0.00           H  
ATOM     53 HG13 ILE A   4     -30.199   6.597   9.277  1.00  0.00           H  
ATOM     54 HG12 ILE A   4     -29.719   5.089   9.144  1.00  0.00           H  
ATOM     55 HG21 ILE A   4     -27.404   4.527   8.350  1.00  0.00           H  
ATOM     56 HG22 ILE A   4     -26.964   5.999   7.361  1.00  0.00           H  
ATOM     57 HG23 ILE A   4     -26.047   5.679   8.762  1.00  0.00           H  
ATOM     58 HD11 ILE A   4     -30.273   5.289   6.766  1.00  0.00           H  
ATOM     59 HD12 ILE A   4     -30.422   7.065   7.065  1.00  0.00           H  
ATOM     60 HD13 ILE A   4     -28.892   6.294   6.633  1.00  0.00           H  
ATOM     61  N   VAL A   5     -25.498   5.963  11.463  1.00  0.00           N  
ATOM     62  CA  VAL A   5     -24.041   6.245  11.531  1.00  0.00           C  
ATOM     63  C   VAL A   5     -23.239   5.720  10.276  1.00  0.00           C  
ATOM     64  O   VAL A   5     -23.643   4.699   9.598  1.00  0.00           O  
ATOM     65  CB  VAL A   5     -23.509   5.625  12.809  1.00  0.00           C  
ATOM     66  CG1 VAL A   5     -23.516   4.075  12.901  1.00  0.00           C  
ATOM     67  CG2 VAL A   5     -21.983   5.969  13.152  1.00  0.00           C  
ATOM     68  H   VAL A   5     -25.793   5.015  11.277  1.00  0.00           H  
ATOM     69  HA  VAL A   5     -23.804   7.304  11.625  1.00  0.00           H  
ATOM     70  HB  VAL A   5     -24.218   6.053  13.517  1.00  0.00           H  
ATOM     71 HG11 VAL A   5     -23.079   3.542  12.056  1.00  0.00           H  
ATOM     72 HG12 VAL A   5     -22.959   3.759  13.783  1.00  0.00           H  
ATOM     73 HG13 VAL A   5     -24.532   3.681  12.932  1.00  0.00           H  
ATOM     74 HG21 VAL A   5     -21.832   5.824  14.222  1.00  0.00           H  
ATOM     75 HG22 VAL A   5     -21.103   5.470  12.747  1.00  0.00           H  
ATOM     76 HG23 VAL A   5     -21.758   7.014  12.938  1.00  0.00           H  
ATOM     77  N   HIS A   6     -22.127   6.373  10.077  1.00  0.00           N  
ATOM     78  CA  HIS A   6     -21.244   6.244   8.905  1.00  0.00           C  
ATOM     79  C   HIS A   6     -19.921   5.680   9.361  1.00  0.00           C  
ATOM     80  O   HIS A   6     -19.023   6.356   9.896  1.00  0.00           O  
ATOM     81  CB  HIS A   6     -21.057   7.601   8.168  1.00  0.00           C  
ATOM     82  CG  HIS A   6     -20.594   7.502   6.736  1.00  0.00           C  
ATOM     83  ND1 HIS A   6     -21.191   8.210   5.734  1.00  0.00           N  
ATOM     84  CD2 HIS A   6     -19.587   6.742   6.208  1.00  0.00           C  
ATOM     85  CE1 HIS A   6     -20.388   8.060   4.724  1.00  0.00           C  
ATOM     86  NE2 HIS A   6     -19.474   7.167   4.894  1.00  0.00           N  
ATOM     87  H   HIS A   6     -21.920   7.141  10.699  1.00  0.00           H  
ATOM     88  HA  HIS A   6     -21.762   5.617   8.178  1.00  0.00           H  
ATOM     89  HB3 HIS A   6     -20.399   8.330   8.641  1.00  0.00           H  
ATOM     90  HB2 HIS A   6     -22.032   8.088   8.176  1.00  0.00           H  
ATOM     91  HD2 HIS A   6     -18.820   6.130   6.658  1.00  0.00           H  
ATOM     92  HE1 HIS A   6     -20.653   8.478   3.764  1.00  0.00           H  
ATOM     93  HE2 HIS A   6     -18.835   6.804   4.201  1.00  0.00           H  
ATOM     94  N   ILE A   7     -19.685   4.359   9.147  1.00  0.00           N  
ATOM     95  CA  ILE A   7     -18.419   3.699   9.301  1.00  0.00           C  
ATOM     96  C   ILE A   7     -17.483   3.965   8.055  1.00  0.00           C  
ATOM     97  O   ILE A   7     -17.800   3.527   6.942  1.00  0.00           O  
ATOM     98  CB  ILE A   7     -18.603   2.162   9.432  1.00  0.00           C  
ATOM     99  CG1 ILE A   7     -19.644   1.904  10.644  1.00  0.00           C  
ATOM    100  CG2 ILE A   7     -17.250   1.397   9.747  1.00  0.00           C  
ATOM    101  CD1 ILE A   7     -19.704   0.482  11.209  1.00  0.00           C  
ATOM    102  H   ILE A   7     -20.427   3.856   8.681  1.00  0.00           H  
ATOM    103  HA  ILE A   7     -17.910   4.043  10.201  1.00  0.00           H  
ATOM    104  HB  ILE A   7     -19.025   1.801   8.494  1.00  0.00           H  
ATOM    105 HG13 ILE A   7     -20.634   2.155  10.262  1.00  0.00           H  
ATOM    106 HG12 ILE A   7     -19.521   2.548  11.515  1.00  0.00           H  
ATOM    107 HG21 ILE A   7     -17.334   0.341  10.002  1.00  0.00           H  
ATOM    108 HG22 ILE A   7     -16.653   1.532   8.845  1.00  0.00           H  
ATOM    109 HG23 ILE A   7     -16.594   1.915  10.447  1.00  0.00           H  
ATOM    110 HD11 ILE A   7     -19.444  -0.246  10.441  1.00  0.00           H  
ATOM    111 HD12 ILE A   7     -19.071   0.338  12.084  1.00  0.00           H  
ATOM    112 HD13 ILE A   7     -20.706   0.259  11.578  1.00  0.00           H  
ATOM    113  N   GLN A   8     -16.551   4.831   8.241  1.00  0.00           N  
ATOM    114  CA  GLN A   8     -15.364   5.125   7.347  1.00  0.00           C  
ATOM    115  C   GLN A   8     -14.259   4.134   7.710  1.00  0.00           C  
ATOM    116  O   GLN A   8     -13.611   4.336   8.730  1.00  0.00           O  
ATOM    117  CB  GLN A   8     -14.980   6.576   7.446  1.00  0.00           C  
ATOM    118  CG  GLN A   8     -16.217   7.420   7.129  1.00  0.00           C  
ATOM    119  CD  GLN A   8     -15.986   8.917   7.178  1.00  0.00           C  
ATOM    120  OE1 GLN A   8     -17.025   9.582   6.931  1.00  0.00           O  
ATOM    121  NE2 GLN A   8     -14.918   9.511   7.663  1.00  0.00           N  
ATOM    122  H   GLN A   8     -16.396   5.156   9.184  1.00  0.00           H  
ATOM    123  HA  GLN A   8     -15.636   4.969   6.303  1.00  0.00           H  
ATOM    124  HB3 GLN A   8     -14.192   6.808   6.729  1.00  0.00           H  
ATOM    125  HB2 GLN A   8     -14.728   6.804   8.482  1.00  0.00           H  
ATOM    126  HG3 GLN A   8     -17.126   7.376   7.728  1.00  0.00           H  
ATOM    127  HG2 GLN A   8     -16.651   7.172   6.161  1.00  0.00           H  
ATOM    128 HE22 GLN A   8     -14.945  10.500   7.866  1.00  0.00           H  
ATOM    129 HE21 GLN A   8     -14.144   8.912   7.913  1.00  0.00           H  
ATOM    130  N   ALA A   9     -14.144   2.990   6.991  1.00  0.00           N  
ATOM    131  CA  ALA A   9     -13.239   1.908   7.274  1.00  0.00           C  
ATOM    132  C   ALA A   9     -12.046   1.919   6.380  1.00  0.00           C  
ATOM    133  O   ALA A   9     -12.269   1.592   5.221  1.00  0.00           O  
ATOM    134  CB  ALA A   9     -14.025   0.629   7.208  1.00  0.00           C  
ATOM    135  H   ALA A   9     -14.772   2.744   6.240  1.00  0.00           H  
ATOM    136  HA  ALA A   9     -12.781   1.982   8.260  1.00  0.00           H  
ATOM    137  HB1 ALA A   9     -13.407  -0.126   7.695  1.00  0.00           H  
ATOM    138  HB2 ALA A   9     -14.916   0.817   7.806  1.00  0.00           H  
ATOM    139  HB3 ALA A   9     -14.287   0.213   6.235  1.00  0.00           H  
ATOM    140  N   GLY A  10     -10.887   2.249   6.833  1.00  0.00           N  
ATOM    141  CA  GLY A  10      -9.775   2.463   5.988  1.00  0.00           C  
ATOM    142  C   GLY A  10      -9.724   3.828   5.315  1.00  0.00           C  
ATOM    143  O   GLY A  10     -10.646   4.681   5.510  1.00  0.00           O  
ATOM    144  H   GLY A  10     -10.916   2.694   7.739  1.00  0.00           H  
ATOM    145  HA3 GLY A  10      -9.622   1.796   5.139  1.00  0.00           H  
ATOM    146  HA2 GLY A  10      -8.896   2.541   6.627  1.00  0.00           H  
ATOM    147  N   GLN A  11      -8.677   4.174   4.550  1.00  0.00           N  
ATOM    148  CA  GLN A  11      -8.446   5.595   4.189  1.00  0.00           C  
ATOM    149  C   GLN A  11      -9.314   6.007   3.026  1.00  0.00           C  
ATOM    150  O   GLN A  11      -9.759   7.184   2.955  1.00  0.00           O  
ATOM    151  CB  GLN A  11      -6.910   5.843   3.837  1.00  0.00           C  
ATOM    152  CG  GLN A  11      -6.438   7.305   3.423  1.00  0.00           C  
ATOM    153  CD  GLN A  11      -4.911   7.479   3.666  1.00  0.00           C  
ATOM    154  OE1 GLN A  11      -4.400   8.588   3.362  1.00  0.00           O  
ATOM    155  NE2 GLN A  11      -4.113   6.597   4.147  1.00  0.00           N  
ATOM    156  H   GLN A  11      -8.008   3.477   4.256  1.00  0.00           H  
ATOM    157  HA  GLN A  11      -8.813   6.226   4.999  1.00  0.00           H  
ATOM    158  HB3 GLN A  11      -6.428   5.240   3.069  1.00  0.00           H  
ATOM    159  HB2 GLN A  11      -6.453   5.691   4.815  1.00  0.00           H  
ATOM    160  HG3 GLN A  11      -6.897   7.912   4.204  1.00  0.00           H  
ATOM    161  HG2 GLN A  11      -6.731   7.580   2.410  1.00  0.00           H  
ATOM    162 HE22 GLN A  11      -3.162   6.806   4.415  1.00  0.00           H  
ATOM    163 HE21 GLN A  11      -4.371   5.642   4.348  1.00  0.00           H  
ATOM    164  N   CYS A  12      -9.594   5.125   2.088  1.00  0.00           N  
ATOM    165  CA  CYS A  12     -10.597   5.353   0.947  1.00  0.00           C  
ATOM    166  C   CYS A  12     -11.980   5.821   1.414  1.00  0.00           C  
ATOM    167  O   CYS A  12     -12.502   6.850   0.963  1.00  0.00           O  
ATOM    168  CB  CYS A  12     -10.600   4.110   0.097  1.00  0.00           C  
ATOM    169  SG  CYS A  12     -11.699   4.086  -1.365  1.00  0.00           S  
ATOM    170  H   CYS A  12      -9.175   4.208   2.028  1.00  0.00           H  
ATOM    171  HA  CYS A  12     -10.315   6.232   0.368  1.00  0.00           H  
ATOM    172  HB3 CYS A  12     -10.775   3.228   0.713  1.00  0.00           H  
ATOM    173  HB2 CYS A  12      -9.540   3.939  -0.094  1.00  0.00           H  
ATOM    174  HG  CYS A  12     -10.797   4.376  -2.307  1.00  0.00           H  
ATOM    175  N   GLY A  13     -12.378   5.133   2.440  1.00  0.00           N  
ATOM    176  CA  GLY A  13     -13.657   5.249   3.212  1.00  0.00           C  
ATOM    177  C   GLY A  13     -13.769   6.569   3.955  1.00  0.00           C  
ATOM    178  O   GLY A  13     -14.899   7.041   4.185  1.00  0.00           O  
ATOM    179  H   GLY A  13     -11.898   4.283   2.698  1.00  0.00           H  
ATOM    180  HA3 GLY A  13     -13.646   4.457   3.961  1.00  0.00           H  
ATOM    181  HA2 GLY A  13     -14.515   5.037   2.575  1.00  0.00           H  
ATOM    182  N   ASN A  14     -12.652   7.182   4.276  1.00  0.00           N  
ATOM    183  CA  ASN A  14     -12.610   8.446   5.006  1.00  0.00           C  
ATOM    184  C   ASN A  14     -12.623   9.651   4.065  1.00  0.00           C  
ATOM    185  O   ASN A  14     -13.368  10.655   4.307  1.00  0.00           O  
ATOM    186  CB  ASN A  14     -11.289   8.455   5.805  1.00  0.00           C  
ATOM    187  CG  ASN A  14     -11.573   7.866   7.184  1.00  0.00           C  
ATOM    188  OD1 ASN A  14     -11.963   8.566   8.068  1.00  0.00           O  
ATOM    189  ND2 ASN A  14     -11.176   6.629   7.459  1.00  0.00           N  
ATOM    190  H   ASN A  14     -11.801   6.749   3.946  1.00  0.00           H  
ATOM    191  HA  ASN A  14     -13.482   8.504   5.656  1.00  0.00           H  
ATOM    192  HB3 ASN A  14     -10.938   9.483   5.902  1.00  0.00           H  
ATOM    193  HB2 ASN A  14     -10.558   7.863   5.255  1.00  0.00           H  
ATOM    194 HD22 ASN A  14     -11.135   6.273   8.403  1.00  0.00           H  
ATOM    195 HD21 ASN A  14     -10.882   6.010   6.717  1.00  0.00           H  
ATOM    196  N   GLN A  15     -11.830   9.448   2.963  1.00  0.00           N  
ATOM    197  CA  GLN A  15     -11.826  10.431   1.882  1.00  0.00           C  
ATOM    198  C   GLN A  15     -13.154  10.518   1.172  1.00  0.00           C  
ATOM    199  O   GLN A  15     -13.597  11.636   0.906  1.00  0.00           O  
ATOM    200  CB  GLN A  15     -10.611   9.995   1.029  1.00  0.00           C  
ATOM    201  CG  GLN A  15      -9.214  10.255   1.561  1.00  0.00           C  
ATOM    202  CD  GLN A  15      -8.802  11.704   1.351  1.00  0.00           C  
ATOM    203  OE1 GLN A  15      -9.408  12.524   0.744  1.00  0.00           O  
ATOM    204  NE2 GLN A  15      -7.659  11.994   1.881  1.00  0.00           N  
ATOM    205  H   GLN A  15     -11.135   8.716   2.976  1.00  0.00           H  
ATOM    206  HA  GLN A  15     -11.543  11.383   2.331  1.00  0.00           H  
ATOM    207  HB3 GLN A  15     -10.734  10.423   0.034  1.00  0.00           H  
ATOM    208  HB2 GLN A  15     -10.733   8.928   0.847  1.00  0.00           H  
ATOM    209  HG3 GLN A  15      -8.462   9.629   1.080  1.00  0.00           H  
ATOM    210  HG2 GLN A  15      -9.206  10.028   2.627  1.00  0.00           H  
ATOM    211 HE22 GLN A  15      -7.295  12.932   1.972  1.00  0.00           H  
ATOM    212 HE21 GLN A  15      -7.152  11.254   2.345  1.00  0.00           H  
ATOM    213  N   ILE A  16     -13.752   9.374   0.814  1.00  0.00           N  
ATOM    214  CA  ILE A  16     -15.025   9.321   0.175  1.00  0.00           C  
ATOM    215  C   ILE A  16     -16.083   9.850   1.139  1.00  0.00           C  
ATOM    216  O   ILE A  16     -16.958  10.666   0.792  1.00  0.00           O  
ATOM    217  CB  ILE A  16     -15.441   7.911  -0.461  1.00  0.00           C  
ATOM    218  CG1 ILE A  16     -14.425   7.368  -1.467  1.00  0.00           C  
ATOM    219  CG2 ILE A  16     -16.886   7.934  -1.041  1.00  0.00           C  
ATOM    220  CD1 ILE A  16     -14.401   5.921  -1.648  1.00  0.00           C  
ATOM    221  H   ILE A  16     -13.328   8.463   0.917  1.00  0.00           H  
ATOM    222  HA  ILE A  16     -14.845   9.981  -0.674  1.00  0.00           H  
ATOM    223  HB  ILE A  16     -15.477   7.256   0.411  1.00  0.00           H  
ATOM    224 HG13 ILE A  16     -13.377   7.589  -1.265  1.00  0.00           H  
ATOM    225 HG12 ILE A  16     -14.583   7.813  -2.449  1.00  0.00           H  
ATOM    226 HG21 ILE A  16     -17.607   8.334  -0.328  1.00  0.00           H  
ATOM    227 HG22 ILE A  16     -16.916   8.476  -1.986  1.00  0.00           H  
ATOM    228 HG23 ILE A  16     -17.132   6.902  -1.290  1.00  0.00           H  
ATOM    229 HD11 ILE A  16     -13.756   5.545  -2.443  1.00  0.00           H  
ATOM    230 HD12 ILE A  16     -14.056   5.425  -0.740  1.00  0.00           H  
ATOM    231 HD13 ILE A  16     -15.347   5.629  -2.104  1.00  0.00           H  
ATOM    232  N   GLY A  17     -16.148   9.306   2.350  1.00  0.00           N  
ATOM    233  CA  GLY A  17     -16.936   9.854   3.532  1.00  0.00           C  
ATOM    234  C   GLY A  17     -16.830  11.373   3.615  1.00  0.00           C  
ATOM    235  O   GLY A  17     -17.846  12.040   3.567  1.00  0.00           O  
ATOM    236  H   GLY A  17     -15.517   8.578   2.652  1.00  0.00           H  
ATOM    237  HA3 GLY A  17     -16.533   9.342   4.406  1.00  0.00           H  
ATOM    238  HA2 GLY A  17     -17.944   9.495   3.327  1.00  0.00           H  
ATOM    239  N   ALA A  18     -15.638  11.984   3.717  1.00  0.00           N  
ATOM    240  CA  ALA A  18     -15.462  13.451   3.792  1.00  0.00           C  
ATOM    241  C   ALA A  18     -15.990  14.222   2.578  1.00  0.00           C  
ATOM    242  O   ALA A  18     -16.482  15.325   2.767  1.00  0.00           O  
ATOM    243  CB  ALA A  18     -13.933  13.760   3.980  1.00  0.00           C  
ATOM    244  H   ALA A  18     -14.817  11.395   3.719  1.00  0.00           H  
ATOM    245  HA  ALA A  18     -15.882  13.781   4.743  1.00  0.00           H  
ATOM    246  HB1 ALA A  18     -13.424  13.082   4.665  1.00  0.00           H  
ATOM    247  HB2 ALA A  18     -13.347  13.462   3.111  1.00  0.00           H  
ATOM    248  HB3 ALA A  18     -13.748  14.771   4.342  1.00  0.00           H  
ATOM    249  N   LYS A  19     -15.857  13.697   1.334  1.00  0.00           N  
ATOM    250  CA  LYS A  19     -16.446  14.413   0.186  1.00  0.00           C  
ATOM    251  C   LYS A  19     -17.984  14.267   0.088  1.00  0.00           C  
ATOM    252  O   LYS A  19     -18.695  15.133  -0.429  1.00  0.00           O  
ATOM    253  CB  LYS A  19     -15.755  13.904  -1.083  1.00  0.00           C  
ATOM    254  CG  LYS A  19     -15.947  14.698  -2.427  1.00  0.00           C  
ATOM    255  CD  LYS A  19     -15.515  16.260  -2.354  1.00  0.00           C  
ATOM    256  CE  LYS A  19     -14.034  16.469  -2.073  1.00  0.00           C  
ATOM    257  NZ  LYS A  19     -13.604  17.881  -2.070  1.00  0.00           N1+
ATOM    258  H   LYS A  19     -15.351  12.838   1.176  1.00  0.00           H  
ATOM    259  HA  LYS A  19     -16.150  15.442   0.389  1.00  0.00           H  
ATOM    260  HB3 LYS A  19     -15.958  12.833  -1.099  1.00  0.00           H  
ATOM    261  HB2 LYS A  19     -14.686  13.979  -0.882  1.00  0.00           H  
ATOM    262  HG3 LYS A  19     -17.014  14.724  -2.649  1.00  0.00           H  
ATOM    263  HG2 LYS A  19     -15.442  14.205  -3.258  1.00  0.00           H  
ATOM    264  HD3 LYS A  19     -16.178  16.840  -1.712  1.00  0.00           H  
ATOM    265  HD2 LYS A  19     -15.802  16.639  -3.336  1.00  0.00           H  
ATOM    266  HE3 LYS A  19     -13.450  15.996  -2.862  1.00  0.00           H  
ATOM    267  HE2 LYS A  19     -13.659  15.959  -1.187  1.00  0.00           H  
ATOM    268  HZ1 LYS A  19     -14.167  18.412  -1.421  1.00  0.00           H  
ATOM    269  HZ2 LYS A  19     -12.695  17.955  -1.637  1.00  0.00           H  
ATOM    270  HZ3 LYS A  19     -13.525  18.299  -2.986  1.00  0.00           H  
ATOM    271  N   PHE A  20     -18.574  13.169   0.609  1.00  0.00           N  
ATOM    272  CA  PHE A  20     -20.042  13.106   0.971  1.00  0.00           C  
ATOM    273  C   PHE A  20     -20.484  14.143   1.977  1.00  0.00           C  
ATOM    274  O   PHE A  20     -21.337  14.916   1.621  1.00  0.00           O  
ATOM    275  CB  PHE A  20     -20.423  11.664   1.258  1.00  0.00           C  
ATOM    276  CG  PHE A  20     -21.811  11.415   1.832  1.00  0.00           C  
ATOM    277  CD1 PHE A  20     -22.985  11.749   1.086  1.00  0.00           C  
ATOM    278  CD2 PHE A  20     -21.888  10.896   3.168  1.00  0.00           C  
ATOM    279  CE1 PHE A  20     -24.201  11.446   1.722  1.00  0.00           C  
ATOM    280  CE2 PHE A  20     -23.140  10.727   3.766  1.00  0.00           C  
ATOM    281  CZ  PHE A  20     -24.325  10.955   3.007  1.00  0.00           C  
ATOM    282  H   PHE A  20     -17.936  12.520   1.046  1.00  0.00           H  
ATOM    283  HA  PHE A  20     -20.638  13.353   0.092  1.00  0.00           H  
ATOM    284  HB3 PHE A  20     -19.786  11.239   2.033  1.00  0.00           H  
ATOM    285  HB2 PHE A  20     -20.291  11.087   0.342  1.00  0.00           H  
ATOM    286  HD1 PHE A  20     -23.000  12.246   0.127  1.00  0.00           H  
ATOM    287  HD2 PHE A  20     -20.970  10.819   3.733  1.00  0.00           H  
ATOM    288  HE1 PHE A  20     -25.072  11.764   1.169  1.00  0.00           H  
ATOM    289  HE2 PHE A  20     -23.088  10.430   4.802  1.00  0.00           H  
ATOM    290  HZ  PHE A  20     -25.306  10.846   3.447  1.00  0.00           H  
ATOM    291  N   TRP A  21     -19.817  14.228   3.089  1.00  0.00           N  
ATOM    292  CA  TRP A  21     -19.971  15.209   4.131  1.00  0.00           C  
ATOM    293  C   TRP A  21     -19.615  16.668   3.693  1.00  0.00           C  
ATOM    294  O   TRP A  21     -20.100  17.626   4.318  1.00  0.00           O  
ATOM    295  CB  TRP A  21     -19.133  14.708   5.332  1.00  0.00           C  
ATOM    296  CG  TRP A  21     -19.630  13.458   5.991  1.00  0.00           C  
ATOM    297  CD1 TRP A  21     -18.852  12.406   6.362  1.00  0.00           C  
ATOM    298  CD2 TRP A  21     -20.927  13.172   6.630  1.00  0.00           C  
ATOM    299  NE1 TRP A  21     -19.600  11.442   6.988  1.00  0.00           N  
ATOM    300  CE2 TRP A  21     -20.873  11.892   7.194  1.00  0.00           C  
ATOM    301  CE3 TRP A  21     -22.172  13.852   6.808  1.00  0.00           C  
ATOM    302  CZ2 TRP A  21     -21.920  11.329   7.954  1.00  0.00           C  
ATOM    303  CZ3 TRP A  21     -23.295  13.207   7.381  1.00  0.00           C  
ATOM    304  CH2 TRP A  21     -23.199  11.892   7.800  1.00  0.00           C  
ATOM    305  H   TRP A  21     -19.064  13.563   3.193  1.00  0.00           H  
ATOM    306  HA  TRP A  21     -20.993  15.229   4.509  1.00  0.00           H  
ATOM    307  HB3 TRP A  21     -19.110  15.562   6.009  1.00  0.00           H  
ATOM    308  HB2 TRP A  21     -18.099  14.530   5.039  1.00  0.00           H  
ATOM    309  HD1 TRP A  21     -17.817  12.286   6.081  1.00  0.00           H  
ATOM    310  HE1 TRP A  21     -19.243  10.586   7.387  1.00  0.00           H  
ATOM    311  HE3 TRP A  21     -22.283  14.871   6.468  1.00  0.00           H  
ATOM    312  HZ2 TRP A  21     -21.722  10.406   8.480  1.00  0.00           H  
ATOM    313  HZ3 TRP A  21     -24.227  13.742   7.483  1.00  0.00           H  
ATOM    314  HH2 TRP A  21     -24.104  11.440   8.178  1.00  0.00           H  
ATOM    315  N   GLU A  22     -18.932  16.842   2.537  1.00  0.00           N  
ATOM    316  CA  GLU A  22     -18.884  18.108   1.756  1.00  0.00           C  
ATOM    317  C   GLU A  22     -20.138  18.506   0.858  1.00  0.00           C  
ATOM    318  O   GLU A  22     -20.510  19.687   0.775  1.00  0.00           O  
ATOM    319  CB  GLU A  22     -17.514  18.246   1.063  1.00  0.00           C  
ATOM    320  CG  GLU A  22     -17.361  19.538   0.270  1.00  0.00           C  
ATOM    321  CD  GLU A  22     -15.936  19.723  -0.228  1.00  0.00           C  
ATOM    322  OE1 GLU A  22     -15.068  18.963   0.170  1.00  0.00           O  
ATOM    323  OE2 GLU A  22     -15.731  20.621  -1.094  1.00  0.00           O1-
ATOM    324  H   GLU A  22     -18.684  15.980   2.073  1.00  0.00           H  
ATOM    325  HA  GLU A  22     -18.836  18.916   2.486  1.00  0.00           H  
ATOM    326  HB3 GLU A  22     -17.280  17.376   0.450  1.00  0.00           H  
ATOM    327  HB2 GLU A  22     -16.812  18.266   1.897  1.00  0.00           H  
ATOM    328  HG3 GLU A  22     -17.591  20.399   0.897  1.00  0.00           H  
ATOM    329  HG2 GLU A  22     -17.967  19.594  -0.635  1.00  0.00           H  
ATOM    330  N   VAL A  23     -20.654  17.497   0.121  1.00  0.00           N  
ATOM    331  CA  VAL A  23     -21.652  17.649  -0.931  1.00  0.00           C  
ATOM    332  C   VAL A  23     -23.077  17.769  -0.304  1.00  0.00           C  
ATOM    333  O   VAL A  23     -23.640  18.820  -0.554  1.00  0.00           O  
ATOM    334  CB  VAL A  23     -21.637  16.431  -1.928  1.00  0.00           C  
ATOM    335  CG1 VAL A  23     -22.860  16.298  -2.765  1.00  0.00           C  
ATOM    336  CG2 VAL A  23     -20.356  16.447  -2.899  1.00  0.00           C  
ATOM    337  H   VAL A  23     -19.995  16.747  -0.029  1.00  0.00           H  
ATOM    338  HA  VAL A  23     -21.527  18.568  -1.504  1.00  0.00           H  
ATOM    339  HB  VAL A  23     -21.749  15.501  -1.370  1.00  0.00           H  
ATOM    340 HG11 VAL A  23     -23.857  16.132  -2.357  1.00  0.00           H  
ATOM    341 HG12 VAL A  23     -22.933  17.238  -3.313  1.00  0.00           H  
ATOM    342 HG13 VAL A  23     -22.726  15.509  -3.504  1.00  0.00           H  
ATOM    343 HG21 VAL A  23     -20.468  15.602  -3.579  1.00  0.00           H  
ATOM    344 HG22 VAL A  23     -20.339  17.339  -3.525  1.00  0.00           H  
ATOM    345 HG23 VAL A  23     -19.435  16.421  -2.318  1.00  0.00           H  
ATOM    346  N   ILE A  24     -23.531  16.899   0.641  1.00  0.00           N  
ATOM    347  CA  ILE A  24     -24.814  17.045   1.322  1.00  0.00           C  
ATOM    348  C   ILE A  24     -24.859  18.242   2.274  1.00  0.00           C  
ATOM    349  O   ILE A  24     -25.958  18.762   2.475  1.00  0.00           O  
ATOM    350  CB  ILE A  24     -25.215  15.743   2.078  1.00  0.00           C  
ATOM    351  CG1 ILE A  24     -24.348  15.404   3.391  1.00  0.00           C  
ATOM    352  CG2 ILE A  24     -25.562  14.532   1.155  1.00  0.00           C  
ATOM    353  CD1 ILE A  24     -24.973  14.356   4.374  1.00  0.00           C  
ATOM    354  H   ILE A  24     -23.053  16.067   0.958  1.00  0.00           H  
ATOM    355  HA  ILE A  24     -25.487  17.193   0.477  1.00  0.00           H  
ATOM    356  HB  ILE A  24     -26.180  15.970   2.532  1.00  0.00           H  
ATOM    357 HG13 ILE A  24     -24.142  16.315   3.953  1.00  0.00           H  
ATOM    358 HG12 ILE A  24     -23.410  14.912   3.135  1.00  0.00           H  
ATOM    359 HG21 ILE A  24     -26.082  13.755   1.716  1.00  0.00           H  
ATOM    360 HG22 ILE A  24     -26.145  14.882   0.303  1.00  0.00           H  
ATOM    361 HG23 ILE A  24     -24.664  14.150   0.670  1.00  0.00           H  
ATOM    362 HD11 ILE A  24     -26.052  14.482   4.472  1.00  0.00           H  
ATOM    363 HD12 ILE A  24     -24.679  13.342   4.104  1.00  0.00           H  
ATOM    364 HD13 ILE A  24     -24.470  14.526   5.326  1.00  0.00           H  
ATOM    365  N   SER A  25     -23.708  18.780   2.638  1.00  0.00           N  
ATOM    366  CA  SER A  25     -23.600  20.013   3.446  1.00  0.00           C  
ATOM    367  C   SER A  25     -23.920  21.216   2.547  1.00  0.00           C  
ATOM    368  O   SER A  25     -24.539  22.134   3.097  1.00  0.00           O  
ATOM    369  CB  SER A  25     -22.154  20.092   4.076  1.00  0.00           C  
ATOM    370  OG  SER A  25     -21.929  19.298   5.215  1.00  0.00           O  
ATOM    371  H   SER A  25     -22.872  18.297   2.342  1.00  0.00           H  
ATOM    372  HA  SER A  25     -24.319  19.865   4.252  1.00  0.00           H  
ATOM    373  HB3 SER A  25     -22.036  21.059   4.565  1.00  0.00           H  
ATOM    374  HB2 SER A  25     -21.359  19.833   3.377  1.00  0.00           H  
ATOM    375  HG  SER A  25     -21.233  18.681   4.976  1.00  0.00           H  
ATOM    376  N   ASP A  26     -23.637  21.203   1.203  1.00  0.00           N  
ATOM    377  CA  ASP A  26     -24.071  22.351   0.363  1.00  0.00           C  
ATOM    378  C   ASP A  26     -25.602  22.341   0.391  1.00  0.00           C  
ATOM    379  O   ASP A  26     -26.264  23.359   0.602  1.00  0.00           O  
ATOM    380  CB  ASP A  26     -23.517  22.145  -1.025  1.00  0.00           C  
ATOM    381  CG  ASP A  26     -23.952  23.237  -2.040  1.00  0.00           C  
ATOM    382  OD1 ASP A  26     -23.929  22.901  -3.258  1.00  0.00           O  
ATOM    383  OD2 ASP A  26     -23.977  24.452  -1.683  1.00  0.00           O1-
ATOM    384  H   ASP A  26     -23.161  20.422   0.774  1.00  0.00           H  
ATOM    385  HA  ASP A  26     -23.729  23.350   0.634  1.00  0.00           H  
ATOM    386  HB3 ASP A  26     -23.644  21.129  -1.400  1.00  0.00           H  
ATOM    387  HB2 ASP A  26     -22.429  22.144  -0.952  1.00  0.00           H  
ATOM    388  N   GLU A  27     -26.147  21.141   0.041  1.00  0.00           N  
ATOM    389  CA  GLU A  27     -27.606  20.889   0.046  1.00  0.00           C  
ATOM    390  C   GLU A  27     -28.197  21.316   1.416  1.00  0.00           C  
ATOM    391  O   GLU A  27     -29.239  22.078   1.309  1.00  0.00           O  
ATOM    392  CB  GLU A  27     -28.025  19.478  -0.193  1.00  0.00           C  
ATOM    393  CG  GLU A  27     -27.439  18.934  -1.485  1.00  0.00           C  
ATOM    394  CD  GLU A  27     -27.875  17.493  -1.886  1.00  0.00           C  
ATOM    395  OE1 GLU A  27     -27.413  17.121  -2.988  1.00  0.00           O  
ATOM    396  OE2 GLU A  27     -28.548  16.845  -1.089  1.00  0.00           O1-
ATOM    397  H   GLU A  27     -25.472  20.397  -0.065  1.00  0.00           H  
ATOM    398  HA  GLU A  27     -28.043  21.548  -0.703  1.00  0.00           H  
ATOM    399  HB3 GLU A  27     -29.114  19.459  -0.232  1.00  0.00           H  
ATOM    400  HB2 GLU A  27     -27.790  18.819   0.643  1.00  0.00           H  
ATOM    401  HG3 GLU A  27     -26.350  18.922  -1.446  1.00  0.00           H  
ATOM    402  HG2 GLU A  27     -27.683  19.572  -2.335  1.00  0.00           H  
ATOM    403  N   HIS A  28     -27.692  20.889   2.626  1.00  0.00           N  
ATOM    404  CA  HIS A  28     -28.249  21.230   3.907  1.00  0.00           C  
ATOM    405  C   HIS A  28     -27.936  22.705   4.422  1.00  0.00           C  
ATOM    406  O   HIS A  28     -28.602  23.096   5.398  1.00  0.00           O  
ATOM    407  CB  HIS A  28     -27.942  20.174   4.998  1.00  0.00           C  
ATOM    408  CG  HIS A  28     -28.636  18.874   4.827  1.00  0.00           C  
ATOM    409  ND1 HIS A  28     -29.922  18.661   5.298  1.00  0.00           N  
ATOM    410  CD2 HIS A  28     -28.202  17.653   4.348  1.00  0.00           C  
ATOM    411  CE1 HIS A  28     -30.278  17.388   4.993  1.00  0.00           C  
ATOM    412  NE2 HIS A  28     -29.277  16.793   4.368  1.00  0.00           N  
ATOM    413  H   HIS A  28     -27.055  20.108   2.552  1.00  0.00           H  
ATOM    414  HA  HIS A  28     -29.332  21.254   3.793  1.00  0.00           H  
ATOM    415  HB3 HIS A  28     -28.042  20.582   6.004  1.00  0.00           H  
ATOM    416  HB2 HIS A  28     -26.878  19.961   5.097  1.00  0.00           H  
ATOM    417  HD2 HIS A  28     -27.256  17.430   3.876  1.00  0.00           H  
ATOM    418  HE1 HIS A  28     -31.190  16.875   5.260  1.00  0.00           H  
ATOM    419  HD1 HIS A  28     -30.568  19.280   5.766  1.00  0.00           H  
ATOM    420  N   GLY A  29     -27.008  23.439   3.753  1.00  0.00           N  
ATOM    421  CA  GLY A  29     -26.655  24.796   4.085  1.00  0.00           C  
ATOM    422  C   GLY A  29     -25.863  24.790   5.413  1.00  0.00           C  
ATOM    423  O   GLY A  29     -26.107  25.595   6.289  1.00  0.00           O  
ATOM    424  H   GLY A  29     -26.371  23.014   3.095  1.00  0.00           H  
ATOM    425  HA3 GLY A  29     -27.548  25.417   4.155  1.00  0.00           H  
ATOM    426  HA2 GLY A  29     -26.030  25.290   3.341  1.00  0.00           H  
ATOM    427  N   ILE A  30     -24.903  23.841   5.462  1.00  0.00           N  
ATOM    428  CA  ILE A  30     -23.968  23.719   6.569  1.00  0.00           C  
ATOM    429  C   ILE A  30     -22.515  23.955   6.188  1.00  0.00           C  
ATOM    430  O   ILE A  30     -21.987  23.371   5.228  1.00  0.00           O  
ATOM    431  CB  ILE A  30     -23.996  22.212   7.119  1.00  0.00           C  
ATOM    432  CG1 ILE A  30     -25.452  21.795   7.496  1.00  0.00           C  
ATOM    433  CG2 ILE A  30     -22.994  21.813   8.164  1.00  0.00           C  
ATOM    434  CD1 ILE A  30     -26.095  22.805   8.508  1.00  0.00           C  
ATOM    435  H   ILE A  30     -24.699  23.319   4.622  1.00  0.00           H  
ATOM    436  HA  ILE A  30     -24.174  24.507   7.293  1.00  0.00           H  
ATOM    437  HB  ILE A  30     -23.822  21.537   6.281  1.00  0.00           H  
ATOM    438 HG13 ILE A  30     -25.355  20.768   7.851  1.00  0.00           H  
ATOM    439 HG12 ILE A  30     -26.140  21.791   6.651  1.00  0.00           H  
ATOM    440 HG21 ILE A  30     -23.266  20.881   8.659  1.00  0.00           H  
ATOM    441 HG22 ILE A  30     -22.004  21.729   7.715  1.00  0.00           H  
ATOM    442 HG23 ILE A  30     -22.983  22.656   8.855  1.00  0.00           H  
ATOM    443 HD11 ILE A  30     -26.529  23.700   8.063  1.00  0.00           H  
ATOM    444 HD12 ILE A  30     -26.860  22.274   9.075  1.00  0.00           H  
ATOM    445 HD13 ILE A  30     -25.422  23.111   9.308  1.00  0.00           H  
ATOM    446  N   ASP A  31     -21.783  24.836   6.978  1.00  0.00           N  
ATOM    447  CA  ASP A  31     -20.409  25.189   6.600  1.00  0.00           C  
ATOM    448  C   ASP A  31     -19.380  24.083   7.060  1.00  0.00           C  
ATOM    449  O   ASP A  31     -19.752  23.172   7.784  1.00  0.00           O  
ATOM    450  CB  ASP A  31     -19.980  26.679   6.906  1.00  0.00           C  
ATOM    451  CG  ASP A  31     -19.532  27.026   8.309  1.00  0.00           C  
ATOM    452  OD1 ASP A  31     -19.660  26.214   9.250  1.00  0.00           O  
ATOM    453  OD2 ASP A  31     -19.142  28.174   8.512  1.00  0.00           O1-
ATOM    454  H   ASP A  31     -22.017  25.229   7.878  1.00  0.00           H  
ATOM    455  HA  ASP A  31     -20.450  25.028   5.522  1.00  0.00           H  
ATOM    456  HB3 ASP A  31     -20.845  27.341   6.935  1.00  0.00           H  
ATOM    457  HB2 ASP A  31     -19.339  27.033   6.099  1.00  0.00           H  
ATOM    458  N   PRO A  32     -18.104  24.149   6.622  1.00  0.00           N  
ATOM    459  CA  PRO A  32     -16.958  23.443   7.243  1.00  0.00           C  
ATOM    460  C   PRO A  32     -16.802  23.306   8.767  1.00  0.00           C  
ATOM    461  O   PRO A  32     -16.039  22.468   9.240  1.00  0.00           O  
ATOM    462  CB  PRO A  32     -15.669  24.016   6.606  1.00  0.00           C  
ATOM    463  CG  PRO A  32     -16.121  24.662   5.300  1.00  0.00           C  
ATOM    464  CD  PRO A  32     -17.594  25.146   5.601  1.00  0.00           C  
ATOM    465  HA  PRO A  32     -17.189  22.435   6.899  1.00  0.00           H  
ATOM    466  HB3 PRO A  32     -14.831  23.330   6.481  1.00  0.00           H  
ATOM    467  HB2 PRO A  32     -15.280  24.862   7.173  1.00  0.00           H  
ATOM    468  HG3 PRO A  32     -16.264  23.917   4.517  1.00  0.00           H  
ATOM    469  HG2 PRO A  32     -15.404  25.420   4.983  1.00  0.00           H  
ATOM    470  HD2 PRO A  32     -17.566  26.157   6.006  1.00  0.00           H  
ATOM    471  HD3 PRO A  32     -18.220  25.274   4.718  1.00  0.00           H  
ATOM    472  N   THR A  33     -17.508  24.184   9.570  1.00  0.00           N  
ATOM    473  CA  THR A  33     -17.471  24.149  10.998  1.00  0.00           C  
ATOM    474  C   THR A  33     -18.807  23.636  11.529  1.00  0.00           C  
ATOM    475  O   THR A  33     -18.901  23.557  12.773  1.00  0.00           O  
ATOM    476  CB  THR A  33     -17.057  25.528  11.649  1.00  0.00           C  
ATOM    477  OG1 THR A  33     -18.148  26.462  11.713  1.00  0.00           O  
ATOM    478  CG2 THR A  33     -15.875  26.091  11.057  1.00  0.00           C  
ATOM    479  H   THR A  33     -18.056  24.953   9.214  1.00  0.00           H  
ATOM    480  HA  THR A  33     -16.798  23.326  11.238  1.00  0.00           H  
ATOM    481  HB  THR A  33     -16.787  25.345  12.689  1.00  0.00           H  
ATOM    482  HG1 THR A  33     -18.543  26.431  10.839  1.00  0.00           H  
ATOM    483 HG21 THR A  33     -15.015  25.433  11.182  1.00  0.00           H  
ATOM    484 HG22 THR A  33     -16.007  26.102   9.975  1.00  0.00           H  
ATOM    485 HG23 THR A  33     -15.736  27.062  11.532  1.00  0.00           H  
ATOM    486  N   GLY A  34     -19.742  23.223  10.686  1.00  0.00           N  
ATOM    487  CA  GLY A  34     -20.971  22.637  11.087  1.00  0.00           C  
ATOM    488  C   GLY A  34     -22.071  23.714  11.344  1.00  0.00           C  
ATOM    489  O   GLY A  34     -23.171  23.486  11.793  1.00  0.00           O  
ATOM    490  H   GLY A  34     -19.664  23.393   9.694  1.00  0.00           H  
ATOM    491  HA3 GLY A  34     -20.806  22.164  12.055  1.00  0.00           H  
ATOM    492  HA2 GLY A  34     -21.259  21.903  10.335  1.00  0.00           H  
ATOM    493  N   SER A  35     -21.732  25.020  11.037  1.00  0.00           N  
ATOM    494  CA  SER A  35     -22.644  26.147  11.145  1.00  0.00           C  
ATOM    495  C   SER A  35     -23.645  26.198  10.011  1.00  0.00           C  
ATOM    496  O   SER A  35     -23.274  26.439   8.843  1.00  0.00           O  
ATOM    497  CB  SER A  35     -21.850  27.449  11.362  1.00  0.00           C  
ATOM    498  OG  SER A  35     -22.557  28.489  12.067  1.00  0.00           O  
ATOM    499  H   SER A  35     -20.822  25.148  10.617  1.00  0.00           H  
ATOM    500  HA  SER A  35     -23.213  26.011  12.065  1.00  0.00           H  
ATOM    501  HB3 SER A  35     -21.595  27.968  10.438  1.00  0.00           H  
ATOM    502  HB2 SER A  35     -20.949  27.337  11.966  1.00  0.00           H  
ATOM    503  HG  SER A  35     -22.654  29.184  11.412  1.00  0.00           H  
ATOM    504  N   TYR A  36     -24.919  26.106  10.434  1.00  0.00           N  
ATOM    505  CA  TYR A  36     -26.107  26.327   9.645  1.00  0.00           C  
ATOM    506  C   TYR A  36     -26.203  27.772   9.147  1.00  0.00           C  
ATOM    507  O   TYR A  36     -26.206  28.767   9.918  1.00  0.00           O  
ATOM    508  CB  TYR A  36     -27.357  25.841  10.341  1.00  0.00           C  
ATOM    509  CG  TYR A  36     -28.646  25.970   9.474  1.00  0.00           C  
ATOM    510  CD1 TYR A  36     -29.136  25.005   8.586  1.00  0.00           C  
ATOM    511  CD2 TYR A  36     -29.364  27.174   9.616  1.00  0.00           C  
ATOM    512  CE1 TYR A  36     -30.329  25.177   7.886  1.00  0.00           C  
ATOM    513  CE2 TYR A  36     -30.547  27.329   8.860  1.00  0.00           C  
ATOM    514  CZ  TYR A  36     -31.030  26.300   8.023  1.00  0.00           C  
ATOM    515  OH  TYR A  36     -32.270  26.572   7.504  1.00  0.00           O  
ATOM    516  H   TYR A  36     -25.041  26.046  11.435  1.00  0.00           H  
ATOM    517  HA  TYR A  36     -25.945  25.765   8.725  1.00  0.00           H  
ATOM    518  HB3 TYR A  36     -27.541  26.470  11.211  1.00  0.00           H  
ATOM    519  HB2 TYR A  36     -27.243  24.797  10.635  1.00  0.00           H  
ATOM    520  HD1 TYR A  36     -28.513  24.123   8.558  1.00  0.00           H  
ATOM    521  HD2 TYR A  36     -28.956  27.869  10.335  1.00  0.00           H  
ATOM    522  HE1 TYR A  36     -30.618  24.315   7.303  1.00  0.00           H  
ATOM    523  HE2 TYR A  36     -31.048  28.276   8.989  1.00  0.00           H  
ATOM    524  HH  TYR A  36     -32.469  26.059   6.718  1.00  0.00           H  
ATOM    525  N   HIS A  37     -26.246  27.933   7.798  1.00  0.00           N  
ATOM    526  CA  HIS A  37     -26.451  29.202   7.151  1.00  0.00           C  
ATOM    527  C   HIS A  37     -27.308  28.853   5.832  1.00  0.00           C  
ATOM    528  O   HIS A  37     -26.882  29.098   4.706  1.00  0.00           O  
ATOM    529  CB  HIS A  37     -25.041  29.842   6.955  1.00  0.00           C  
ATOM    530  CG  HIS A  37     -24.072  29.239   5.863  1.00  0.00           C  
ATOM    531  ND1 HIS A  37     -23.519  28.010   5.916  1.00  0.00           N  
ATOM    532  CD2 HIS A  37     -23.578  29.816   4.704  1.00  0.00           C  
ATOM    533  CE1 HIS A  37     -22.826  27.835   4.754  1.00  0.00           C  
ATOM    534  NE2 HIS A  37     -22.836  28.881   3.940  1.00  0.00           N  
ATOM    535  H   HIS A  37     -26.237  27.160   7.148  1.00  0.00           H  
ATOM    536  HA  HIS A  37     -27.208  29.731   7.730  1.00  0.00           H  
ATOM    537  HB3 HIS A  37     -24.411  29.849   7.845  1.00  0.00           H  
ATOM    538  HB2 HIS A  37     -25.159  30.892   6.688  1.00  0.00           H  
ATOM    539  HD2 HIS A  37     -23.860  30.790   4.330  1.00  0.00           H  
ATOM    540  HE1 HIS A  37     -22.234  26.933   4.706  1.00  0.00           H  
ATOM    541  HD1 HIS A  37     -23.577  27.441   6.748  1.00  0.00           H  
ATOM    542  N   GLY A  38     -28.410  28.101   6.048  1.00  0.00           N  
ATOM    543  CA  GLY A  38     -29.429  27.678   5.162  1.00  0.00           C  
ATOM    544  C   GLY A  38     -30.471  28.827   4.891  1.00  0.00           C  
ATOM    545  O   GLY A  38     -30.590  29.696   5.731  1.00  0.00           O  
ATOM    546  H   GLY A  38     -28.673  27.908   7.004  1.00  0.00           H  
ATOM    547  HA3 GLY A  38     -29.910  26.892   5.744  1.00  0.00           H  
ATOM    548  HA2 GLY A  38     -29.042  27.025   4.380  1.00  0.00           H  
ATOM    549  N   ASP A  39     -31.266  28.747   3.819  1.00  0.00           N  
ATOM    550  CA  ASP A  39     -32.340  29.624   3.404  1.00  0.00           C  
ATOM    551  C   ASP A  39     -33.748  28.977   3.514  1.00  0.00           C  
ATOM    552  O   ASP A  39     -34.708  29.714   3.544  1.00  0.00           O  
ATOM    553  CB  ASP A  39     -32.215  30.150   1.964  1.00  0.00           C  
ATOM    554  CG  ASP A  39     -30.950  30.942   1.730  1.00  0.00           C  
ATOM    555  OD1 ASP A  39     -30.451  31.683   2.626  1.00  0.00           O  
ATOM    556  OD2 ASP A  39     -30.572  31.079   0.542  1.00  0.00           O1-
ATOM    557  H   ASP A  39     -30.960  28.041   3.165  1.00  0.00           H  
ATOM    558  HA  ASP A  39     -32.457  30.492   4.054  1.00  0.00           H  
ATOM    559  HB3 ASP A  39     -33.115  30.718   1.725  1.00  0.00           H  
ATOM    560  HB2 ASP A  39     -32.239  29.315   1.263  1.00  0.00           H  
ATOM    561  N   SER A  40     -33.851  27.650   3.587  1.00  0.00           N  
ATOM    562  CA  SER A  40     -35.077  26.924   3.796  1.00  0.00           C  
ATOM    563  C   SER A  40     -35.008  26.151   5.125  1.00  0.00           C  
ATOM    564  O   SER A  40     -33.912  25.625   5.423  1.00  0.00           O  
ATOM    565  CB  SER A  40     -35.271  25.855   2.658  1.00  0.00           C  
ATOM    566  OG  SER A  40     -36.578  25.213   2.670  1.00  0.00           O  
ATOM    567  H   SER A  40     -33.009  27.095   3.543  1.00  0.00           H  
ATOM    568  HA  SER A  40     -35.977  27.537   3.833  1.00  0.00           H  
ATOM    569  HB3 SER A  40     -34.520  25.067   2.704  1.00  0.00           H  
ATOM    570  HB2 SER A  40     -35.146  26.372   1.706  1.00  0.00           H  
ATOM    571  HG  SER A  40     -36.741  24.754   1.844  1.00  0.00           H  
ATOM    572  N   ASP A  41     -36.154  25.908   5.746  1.00  0.00           N  
ATOM    573  CA  ASP A  41     -36.347  25.092   6.970  1.00  0.00           C  
ATOM    574  C   ASP A  41     -36.354  23.591   6.709  1.00  0.00           C  
ATOM    575  O   ASP A  41     -35.861  22.913   7.563  1.00  0.00           O  
ATOM    576  CB  ASP A  41     -37.560  25.554   7.858  1.00  0.00           C  
ATOM    577  CG  ASP A  41     -37.577  26.989   8.457  1.00  0.00           C  
ATOM    578  OD1 ASP A  41     -36.576  27.726   8.405  1.00  0.00           O  
ATOM    579  OD2 ASP A  41     -38.643  27.417   8.883  1.00  0.00           O1-
ATOM    580  H   ASP A  41     -37.031  26.195   5.335  1.00  0.00           H  
ATOM    581  HA  ASP A  41     -35.535  25.425   7.616  1.00  0.00           H  
ATOM    582  HB3 ASP A  41     -37.520  24.768   8.612  1.00  0.00           H  
ATOM    583  HB2 ASP A  41     -38.476  25.316   7.317  1.00  0.00           H  
ATOM    584  N   LEU A  42     -36.853  23.219   5.496  1.00  0.00           N  
ATOM    585  CA  LEU A  42     -36.662  21.967   4.727  1.00  0.00           C  
ATOM    586  C   LEU A  42     -35.313  21.284   4.806  1.00  0.00           C  
ATOM    587  O   LEU A  42     -35.286  20.087   4.802  1.00  0.00           O  
ATOM    588  CB  LEU A  42     -37.223  21.931   3.347  1.00  0.00           C  
ATOM    589  CG  LEU A  42     -38.743  21.871   3.393  1.00  0.00           C  
ATOM    590  CD1 LEU A  42     -39.432  21.991   2.015  1.00  0.00           C  
ATOM    591  CD2 LEU A  42     -39.302  20.688   4.142  1.00  0.00           C  
ATOM    592  H   LEU A  42     -37.186  23.995   4.942  1.00  0.00           H  
ATOM    593  HA  LEU A  42     -37.226  21.238   5.310  1.00  0.00           H  
ATOM    594  HB3 LEU A  42     -36.829  21.071   2.805  1.00  0.00           H  
ATOM    595  HB2 LEU A  42     -36.851  22.785   2.782  1.00  0.00           H  
ATOM    596  HG  LEU A  42     -39.155  22.708   3.956  1.00  0.00           H  
ATOM    597 HD11 LEU A  42     -39.955  22.917   1.778  1.00  0.00           H  
ATOM    598 HD12 LEU A  42     -38.745  22.140   1.182  1.00  0.00           H  
ATOM    599 HD13 LEU A  42     -40.141  21.205   1.754  1.00  0.00           H  
ATOM    600 HD21 LEU A  42     -38.519  19.958   4.347  1.00  0.00           H  
ATOM    601 HD22 LEU A  42     -39.735  21.016   5.087  1.00  0.00           H  
ATOM    602 HD23 LEU A  42     -40.109  20.166   3.628  1.00  0.00           H  
ATOM    603  N   GLN A  45     -34.266  22.117   4.910  1.00  0.00           N  
ATOM    604  CA  GLN A  45     -32.893  21.767   5.169  1.00  0.00           C  
ATOM    605  C   GLN A  45     -32.620  21.192   6.612  1.00  0.00           C  
ATOM    606  O   GLN A  45     -31.666  20.472   6.745  1.00  0.00           O  
ATOM    607  CB  GLN A  45     -31.983  22.986   4.879  1.00  0.00           C  
ATOM    608  CG  GLN A  45     -31.858  23.313   3.353  1.00  0.00           C  
ATOM    609  CD  GLN A  45     -31.140  24.660   3.190  1.00  0.00           C  
ATOM    610  OE1 GLN A  45     -31.672  25.703   3.451  1.00  0.00           O  
ATOM    611  NE2 GLN A  45     -30.071  24.632   2.483  1.00  0.00           N  
ATOM    612  H   GLN A  45     -34.488  23.096   5.019  1.00  0.00           H  
ATOM    613  HA  GLN A  45     -32.759  21.025   4.382  1.00  0.00           H  
ATOM    614  HB3 GLN A  45     -30.991  22.811   5.297  1.00  0.00           H  
ATOM    615  HB2 GLN A  45     -32.258  23.863   5.465  1.00  0.00           H  
ATOM    616  HG3 GLN A  45     -32.876  23.347   2.963  1.00  0.00           H  
ATOM    617  HG2 GLN A  45     -31.281  22.474   2.964  1.00  0.00           H  
ATOM    618 HE22 GLN A  45     -29.578  25.495   2.306  1.00  0.00           H  
ATOM    619 HE21 GLN A  45     -29.669  23.722   2.308  1.00  0.00           H  
ATOM    620  N   LEU A  46     -33.460  21.436   7.601  1.00  0.00           N  
ATOM    621  CA  LEU A  46     -33.289  20.994   9.002  1.00  0.00           C  
ATOM    622  C   LEU A  46     -34.282  19.903   9.332  1.00  0.00           C  
ATOM    623  O   LEU A  46     -34.368  19.417  10.431  1.00  0.00           O  
ATOM    624  CB  LEU A  46     -33.531  22.215   9.976  1.00  0.00           C  
ATOM    625  CG  LEU A  46     -32.380  23.269   9.893  1.00  0.00           C  
ATOM    626  CD1 LEU A  46     -32.857  24.653  10.330  1.00  0.00           C  
ATOM    627  CD2 LEU A  46     -31.121  22.852  10.711  1.00  0.00           C  
ATOM    628  H   LEU A  46     -34.295  21.992   7.491  1.00  0.00           H  
ATOM    629  HA  LEU A  46     -32.308  20.591   9.256  1.00  0.00           H  
ATOM    630  HB3 LEU A  46     -33.705  21.925  11.012  1.00  0.00           H  
ATOM    631  HB2 LEU A  46     -34.448  22.732   9.693  1.00  0.00           H  
ATOM    632  HG  LEU A  46     -32.117  23.429   8.847  1.00  0.00           H  
ATOM    633 HD11 LEU A  46     -33.508  25.093   9.575  1.00  0.00           H  
ATOM    634 HD12 LEU A  46     -33.478  24.450  11.203  1.00  0.00           H  
ATOM    635 HD13 LEU A  46     -32.086  25.409  10.482  1.00  0.00           H  
ATOM    636 HD21 LEU A  46     -30.246  22.550  10.136  1.00  0.00           H  
ATOM    637 HD22 LEU A  46     -30.670  23.650  11.301  1.00  0.00           H  
ATOM    638 HD23 LEU A  46     -31.350  22.067  11.431  1.00  0.00           H  
ATOM    639  N   GLU A  47     -35.090  19.500   8.316  1.00  0.00           N  
ATOM    640  CA  GLU A  47     -36.297  18.693   8.458  1.00  0.00           C  
ATOM    641  C   GLU A  47     -36.129  17.306   9.076  1.00  0.00           C  
ATOM    642  O   GLU A  47     -36.723  17.006  10.119  1.00  0.00           O  
ATOM    643  CB  GLU A  47     -37.122  18.823   7.169  1.00  0.00           C  
ATOM    644  CG  GLU A  47     -38.597  18.275   7.105  1.00  0.00           C  
ATOM    645  CD  GLU A  47     -39.631  19.003   8.005  1.00  0.00           C  
ATOM    646  OE1 GLU A  47     -39.294  19.918   8.818  1.00  0.00           O  
ATOM    647  OE2 GLU A  47     -40.784  18.517   8.060  1.00  0.00           O1-
ATOM    648  H   GLU A  47     -34.896  19.799   7.371  1.00  0.00           H  
ATOM    649  HA  GLU A  47     -36.991  19.295   9.045  1.00  0.00           H  
ATOM    650  HB3 GLU A  47     -36.534  18.280   6.428  1.00  0.00           H  
ATOM    651  HB2 GLU A  47     -36.924  19.801   6.730  1.00  0.00           H  
ATOM    652  HG3 GLU A  47     -38.714  17.247   7.446  1.00  0.00           H  
ATOM    653  HG2 GLU A  47     -38.985  18.377   6.092  1.00  0.00           H  
ATOM    654  N   ARG A  48     -35.232  16.553   8.492  1.00  0.00           N  
ATOM    655  CA  ARG A  48     -34.665  15.309   8.991  1.00  0.00           C  
ATOM    656  C   ARG A  48     -33.104  15.328   8.924  1.00  0.00           C  
ATOM    657  O   ARG A  48     -32.509  14.296   8.821  1.00  0.00           O  
ATOM    658  CB  ARG A  48     -35.280  14.170   8.084  1.00  0.00           C  
ATOM    659  CG  ARG A  48     -36.839  14.148   8.167  1.00  0.00           C  
ATOM    660  CD  ARG A  48     -37.399  12.885   7.419  1.00  0.00           C  
ATOM    661  NE  ARG A  48     -36.961  11.659   8.112  1.00  0.00           N  
ATOM    662  CZ  ARG A  48     -36.949  10.405   7.622  1.00  0.00           C  
ATOM    663  NH1 ARG A  48     -37.304  10.034   6.365  1.00  0.00           N  
ATOM    664  NH2 ARG A  48     -36.527   9.458   8.528  1.00  0.00           N1+
ATOM    665  H   ARG A  48     -34.860  16.974   7.653  1.00  0.00           H  
ATOM    666  HA  ARG A  48     -34.972  15.161  10.027  1.00  0.00           H  
ATOM    667  HB3 ARG A  48     -34.885  13.213   8.425  1.00  0.00           H  
ATOM    668  HB2 ARG A  48     -34.960  14.243   7.044  1.00  0.00           H  
ATOM    669  HG3 ARG A  48     -37.286  15.012   7.674  1.00  0.00           H  
ATOM    670  HG2 ARG A  48     -37.248  14.208   9.175  1.00  0.00           H  
ATOM    671  HD3 ARG A  48     -36.827  12.808   6.494  1.00  0.00           H  
ATOM    672  HD2 ARG A  48     -38.470  13.060   7.314  1.00  0.00           H  
ATOM    673  HE  ARG A  48     -36.896  11.720   9.118  1.00  0.00           H  
ATOM    674 HH12 ARG A  48     -37.517  10.725   5.659  1.00  0.00           H  
ATOM    675 HH11 ARG A  48     -37.504   9.056   6.212  1.00  0.00           H  
ATOM    676 HH22 ARG A  48     -36.281   8.498   8.332  1.00  0.00           H  
ATOM    677 HH21 ARG A  48     -36.430   9.770   9.483  1.00  0.00           H  
ATOM    678  N   ILE A  49     -32.448  16.486   9.072  1.00  0.00           N  
ATOM    679  CA  ILE A  49     -30.999  16.733   9.158  1.00  0.00           C  
ATOM    680  C   ILE A  49     -30.327  15.788  10.243  1.00  0.00           C  
ATOM    681  O   ILE A  49     -29.194  15.253  10.094  1.00  0.00           O  
ATOM    682  CB  ILE A  49     -30.637  18.269   9.396  1.00  0.00           C  
ATOM    683  CG1 ILE A  49     -29.078  18.453   9.036  1.00  0.00           C  
ATOM    684  CG2 ILE A  49     -30.873  18.742  10.857  1.00  0.00           C  
ATOM    685  CD1 ILE A  49     -28.544  19.894   8.828  1.00  0.00           C  
ATOM    686  H   ILE A  49     -33.047  17.293   9.177  1.00  0.00           H  
ATOM    687  HA  ILE A  49     -30.471  16.536   8.225  1.00  0.00           H  
ATOM    688  HB  ILE A  49     -31.177  18.949   8.737  1.00  0.00           H  
ATOM    689 HG13 ILE A  49     -28.837  17.799   8.198  1.00  0.00           H  
ATOM    690 HG12 ILE A  49     -28.442  18.073   9.835  1.00  0.00           H  
ATOM    691 HG21 ILE A  49     -30.522  19.758  11.039  1.00  0.00           H  
ATOM    692 HG22 ILE A  49     -31.933  18.818  11.100  1.00  0.00           H  
ATOM    693 HG23 ILE A  49     -30.316  18.213  11.630  1.00  0.00           H  
ATOM    694 HD11 ILE A  49     -27.503  19.785   8.523  1.00  0.00           H  
ATOM    695 HD12 ILE A  49     -29.034  20.450   8.029  1.00  0.00           H  
ATOM    696 HD13 ILE A  49     -28.412  20.354   9.807  1.00  0.00           H  
ATOM    697  N   ASN A  50     -31.025  15.753  11.379  1.00  0.00           N  
ATOM    698  CA  ASN A  50     -30.623  14.900  12.485  1.00  0.00           C  
ATOM    699  C   ASN A  50     -30.479  13.414  12.233  1.00  0.00           C  
ATOM    700  O   ASN A  50     -29.727  12.750  12.997  1.00  0.00           O  
ATOM    701  CB  ASN A  50     -31.587  15.086  13.687  1.00  0.00           C  
ATOM    702  CG  ASN A  50     -31.416  16.396  14.466  1.00  0.00           C  
ATOM    703  OD1 ASN A  50     -30.416  17.094  14.391  1.00  0.00           O  
ATOM    704  ND2 ASN A  50     -32.273  16.602  15.413  1.00  0.00           N  
ATOM    705  H   ASN A  50     -31.932  16.189  11.466  1.00  0.00           H  
ATOM    706  HA  ASN A  50     -29.646  15.191  12.870  1.00  0.00           H  
ATOM    707  HB3 ASN A  50     -31.230  14.363  14.420  1.00  0.00           H  
ATOM    708  HB2 ASN A  50     -32.622  14.866  13.425  1.00  0.00           H  
ATOM    709 HD22 ASN A  50     -32.108  17.271  16.152  1.00  0.00           H  
ATOM    710 HD21 ASN A  50     -33.001  15.906  15.485  1.00  0.00           H  
ATOM    711  N   VAL A  51     -31.033  12.849  11.172  1.00  0.00           N  
ATOM    712  CA  VAL A  51     -30.867  11.457  10.867  1.00  0.00           C  
ATOM    713  C   VAL A  51     -29.430  11.125  10.417  1.00  0.00           C  
ATOM    714  O   VAL A  51     -29.017   9.978  10.541  1.00  0.00           O  
ATOM    715  CB  VAL A  51     -31.848  11.099   9.707  1.00  0.00           C  
ATOM    716  CG1 VAL A  51     -31.861   9.602   9.126  1.00  0.00           C  
ATOM    717  CG2 VAL A  51     -33.295  11.388  10.047  1.00  0.00           C  
ATOM    718  H   VAL A  51     -31.702  13.364  10.618  1.00  0.00           H  
ATOM    719  HA  VAL A  51     -31.281  10.892  11.702  1.00  0.00           H  
ATOM    720  HB  VAL A  51     -31.522  11.776   8.918  1.00  0.00           H  
ATOM    721 HG11 VAL A  51     -32.628   9.458   8.366  1.00  0.00           H  
ATOM    722 HG12 VAL A  51     -30.874   9.361   8.731  1.00  0.00           H  
ATOM    723 HG13 VAL A  51     -32.175   8.919   9.915  1.00  0.00           H  
ATOM    724 HG21 VAL A  51     -33.915  11.530   9.162  1.00  0.00           H  
ATOM    725 HG22 VAL A  51     -33.885  10.548  10.413  1.00  0.00           H  
ATOM    726 HG23 VAL A  51     -33.459  12.224  10.726  1.00  0.00           H  
ATOM    727  N   TYR A  52     -28.635  12.126   9.924  1.00  0.00           N  
ATOM    728  CA  TYR A  52     -27.223  12.061   9.502  1.00  0.00           C  
ATOM    729  C   TYR A  52     -26.163  12.847  10.200  1.00  0.00           C  
ATOM    730  O   TYR A  52     -25.005  12.578  10.182  1.00  0.00           O  
ATOM    731  CB  TYR A  52     -27.163  12.424   8.019  1.00  0.00           C  
ATOM    732  CG  TYR A  52     -27.845  11.459   7.116  1.00  0.00           C  
ATOM    733  CD1 TYR A  52     -27.060  10.487   6.455  1.00  0.00           C  
ATOM    734  CD2 TYR A  52     -29.237  11.428   6.845  1.00  0.00           C  
ATOM    735  CE1 TYR A  52     -27.681   9.382   5.773  1.00  0.00           C  
ATOM    736  CE2 TYR A  52     -29.865  10.453   6.100  1.00  0.00           C  
ATOM    737  CZ  TYR A  52     -29.105   9.399   5.562  1.00  0.00           C  
ATOM    738  OH  TYR A  52     -29.619   8.378   4.825  1.00  0.00           O  
ATOM    739  H   TYR A  52     -28.957  13.073   9.787  1.00  0.00           H  
ATOM    740  HA  TYR A  52     -26.930  11.011   9.484  1.00  0.00           H  
ATOM    741  HB3 TYR A  52     -26.137  12.586   7.690  1.00  0.00           H  
ATOM    742  HB2 TYR A  52     -27.675  13.367   7.825  1.00  0.00           H  
ATOM    743  HD1 TYR A  52     -26.003  10.488   6.674  1.00  0.00           H  
ATOM    744  HD2 TYR A  52     -29.864  12.149   7.349  1.00  0.00           H  
ATOM    745  HE1 TYR A  52     -27.053   8.614   5.346  1.00  0.00           H  
ATOM    746  HE2 TYR A  52     -30.938  10.561   6.047  1.00  0.00           H  
ATOM    747  HH  TYR A  52     -28.880   7.797   4.631  1.00  0.00           H  
ATOM    748  N   TYR A  53     -26.651  13.862  10.941  1.00  0.00           N  
ATOM    749  CA  TYR A  53     -25.830  14.856  11.622  1.00  0.00           C  
ATOM    750  C   TYR A  53     -26.294  14.822  13.104  1.00  0.00           C  
ATOM    751  O   TYR A  53     -27.500  14.612  13.362  1.00  0.00           O  
ATOM    752  CB  TYR A  53     -26.155  16.266  11.078  1.00  0.00           C  
ATOM    753  CG  TYR A  53     -25.550  16.610   9.751  1.00  0.00           C  
ATOM    754  CD1 TYR A  53     -26.225  16.312   8.575  1.00  0.00           C  
ATOM    755  CD2 TYR A  53     -24.424  17.393   9.768  1.00  0.00           C  
ATOM    756  CE1 TYR A  53     -25.748  16.800   7.338  1.00  0.00           C  
ATOM    757  CE2 TYR A  53     -24.010  18.012   8.573  1.00  0.00           C  
ATOM    758  CZ  TYR A  53     -24.689  17.716   7.347  1.00  0.00           C  
ATOM    759  OH  TYR A  53     -24.249  18.172   6.172  1.00  0.00           O  
ATOM    760  H   TYR A  53     -27.655  13.967  10.903  1.00  0.00           H  
ATOM    761  HA  TYR A  53     -24.774  14.592  11.572  1.00  0.00           H  
ATOM    762  HB3 TYR A  53     -25.867  17.058  11.769  1.00  0.00           H  
ATOM    763  HB2 TYR A  53     -27.235  16.395  11.011  1.00  0.00           H  
ATOM    764  HD1 TYR A  53     -27.193  15.838   8.629  1.00  0.00           H  
ATOM    765  HD2 TYR A  53     -23.940  17.594  10.712  1.00  0.00           H  
ATOM    766  HE1 TYR A  53     -26.138  16.476   6.384  1.00  0.00           H  
ATOM    767  HE2 TYR A  53     -23.173  18.694   8.590  1.00  0.00           H  
ATOM    768  HH  TYR A  53     -23.375  18.556   6.071  1.00  0.00           H  
ATOM    769  N   ASN A  54     -25.385  15.072  14.029  1.00  0.00           N  
ATOM    770  CA  ASN A  54     -25.654  15.193  15.450  1.00  0.00           C  
ATOM    771  C   ASN A  54     -25.861  16.674  15.688  1.00  0.00           C  
ATOM    772  O   ASN A  54     -25.020  17.447  15.320  1.00  0.00           O  
ATOM    773  CB  ASN A  54     -24.396  14.831  16.242  1.00  0.00           C  
ATOM    774  CG  ASN A  54     -23.965  13.377  16.077  1.00  0.00           C  
ATOM    775  OD1 ASN A  54     -23.179  13.083  15.192  1.00  0.00           O  
ATOM    776  ND2 ASN A  54     -24.354  12.494  16.997  1.00  0.00           N  
ATOM    777  H   ASN A  54     -24.419  15.257  13.799  1.00  0.00           H  
ATOM    778  HA  ASN A  54     -26.433  14.543  15.848  1.00  0.00           H  
ATOM    779  HB3 ASN A  54     -24.667  15.042  17.276  1.00  0.00           H  
ATOM    780  HB2 ASN A  54     -23.579  15.452  15.874  1.00  0.00           H  
ATOM    781 HD22 ASN A  54     -24.085  11.525  16.899  1.00  0.00           H  
ATOM    782 HD21 ASN A  54     -24.932  12.747  17.785  1.00  0.00           H  
ATOM    783  N   GLU A  55     -26.924  17.082  16.386  1.00  0.00           N  
ATOM    784  CA  GLU A  55     -26.953  18.393  17.138  1.00  0.00           C  
ATOM    785  C   GLU A  55     -25.792  18.551  18.069  1.00  0.00           C  
ATOM    786  O   GLU A  55     -25.506  17.692  18.937  1.00  0.00           O  
ATOM    787  CB  GLU A  55     -28.246  18.498  18.019  1.00  0.00           C  
ATOM    788  CG  GLU A  55     -29.515  18.653  17.115  1.00  0.00           C  
ATOM    789  CD  GLU A  55     -30.793  19.001  17.843  1.00  0.00           C  
ATOM    790  OE1 GLU A  55     -31.756  19.281  17.088  1.00  0.00           O  
ATOM    791  OE2 GLU A  55     -30.925  19.103  19.035  1.00  0.00           O1-
ATOM    792  H   GLU A  55     -27.611  16.397  16.669  1.00  0.00           H  
ATOM    793  HA  GLU A  55     -26.773  19.091  16.320  1.00  0.00           H  
ATOM    794  HB3 GLU A  55     -28.080  19.383  18.633  1.00  0.00           H  
ATOM    795  HB2 GLU A  55     -28.345  17.634  18.675  1.00  0.00           H  
ATOM    796  HG3 GLU A  55     -29.686  17.742  16.542  1.00  0.00           H  
ATOM    797  HG2 GLU A  55     -29.421  19.543  16.493  1.00  0.00           H  
ATOM    798  N   ALA A  56     -25.062  19.659  17.893  1.00  0.00           N  
ATOM    799  CA  ALA A  56     -23.782  19.955  18.606  1.00  0.00           C  
ATOM    800  C   ALA A  56     -22.719  18.981  17.956  1.00  0.00           C  
ATOM    801  O   ALA A  56     -21.802  18.429  18.599  1.00  0.00           O  
ATOM    802  CB  ALA A  56     -24.005  19.861  20.101  1.00  0.00           C  
ATOM    803  H   ALA A  56     -25.372  20.329  17.204  1.00  0.00           H  
ATOM    804  HA  ALA A  56     -23.370  20.939  18.380  1.00  0.00           H  
ATOM    805  HXT ALA A  56     -22.862  18.655  16.926  1.00  0.00           H  
ATOM    806  HB1 ALA A  56     -25.000  20.247  20.321  1.00  0.00           H  
ATOM    807  HB2 ALA A  56     -23.732  18.899  20.534  1.00  0.00           H  
ATOM    808  HB3 ALA A  56     -23.200  20.452  20.538  1.00  0.00           H  
ATOM    809  N   GLY A  58     -27.905  28.926  17.600  1.00  0.00           N1+
ATOM    810  CA  GLY A  58     -28.186  27.470  17.399  1.00  0.00           C  
ATOM    811  C   GLY A  58     -26.912  26.584  17.581  1.00  0.00           C  
ATOM    812  O   GLY A  58     -25.826  27.018  18.055  1.00  0.00           O  
ATOM    813  H1  GLY A  58     -28.762  29.458  17.542  1.00  0.00           H  
ATOM    814  H2  GLY A  58     -27.527  28.977  18.535  1.00  0.00           H  
ATOM    815  H3  GLY A  58     -27.286  29.475  17.021  1.00  0.00           H  
ATOM    816  HA3 GLY A  58     -28.652  27.512  16.415  1.00  0.00           H  
ATOM    817  HA2 GLY A  58     -28.975  27.306  18.134  1.00  0.00           H  
ATOM    818  N   ASN A  59     -27.085  25.302  17.308  1.00  0.00           N  
ATOM    819  CA  ASN A  59     -25.990  24.245  17.432  1.00  0.00           C  
ATOM    820  C   ASN A  59     -25.170  24.179  16.143  1.00  0.00           C  
ATOM    821  O   ASN A  59     -25.802  24.206  15.061  1.00  0.00           O  
ATOM    822  CB  ASN A  59     -26.621  22.739  17.617  1.00  0.00           C  
ATOM    823  CG  ASN A  59     -27.088  22.445  19.004  1.00  0.00           C  
ATOM    824  OD1 ASN A  59     -26.242  22.460  19.882  1.00  0.00           O  
ATOM    825  ND2 ASN A  59     -28.316  22.055  19.137  1.00  0.00           N  
ATOM    826  H   ASN A  59     -27.953  24.969  16.913  1.00  0.00           H  
ATOM    827  HA  ASN A  59     -25.350  24.565  18.255  1.00  0.00           H  
ATOM    828  HB3 ASN A  59     -25.838  22.023  17.369  1.00  0.00           H  
ATOM    829  HB2 ASN A  59     -27.337  22.372  16.882  1.00  0.00           H  
ATOM    830 HD22 ASN A  59     -28.680  21.852  20.058  1.00  0.00           H  
ATOM    831 HD21 ASN A  59     -28.934  22.149  18.344  1.00  0.00           H  
ATOM    832  N   LYS A  60     -23.915  23.790  16.295  1.00  0.00           N  
ATOM    833  CA  LYS A  60     -23.178  23.291  15.085  1.00  0.00           C  
ATOM    834  C   LYS A  60     -23.681  21.824  14.836  1.00  0.00           C  
ATOM    835  O   LYS A  60     -23.740  21.048  15.793  1.00  0.00           O  
ATOM    836  CB  LYS A  60     -21.663  23.208  15.405  1.00  0.00           C  
ATOM    837  CG  LYS A  60     -20.987  24.552  15.217  1.00  0.00           C  
ATOM    838  CD  LYS A  60     -20.969  25.491  16.456  1.00  0.00           C  
ATOM    839  CE  LYS A  60     -20.205  26.777  16.077  1.00  0.00           C  
ATOM    840  NZ  LYS A  60     -20.302  27.771  17.169  1.00  0.00           N1+
ATOM    841  H   LYS A  60     -23.607  23.528  17.220  1.00  0.00           H  
ATOM    842  HA  LYS A  60     -23.459  23.919  14.240  1.00  0.00           H  
ATOM    843  HB3 LYS A  60     -21.392  22.682  14.490  1.00  0.00           H  
ATOM    844  HB2 LYS A  60     -21.298  22.650  16.267  1.00  0.00           H  
ATOM    845  HG3 LYS A  60     -21.420  25.127  14.399  1.00  0.00           H  
ATOM    846  HG2 LYS A  60     -19.951  24.311  14.979  1.00  0.00           H  
ATOM    847  HD3 LYS A  60     -20.449  24.975  17.263  1.00  0.00           H  
ATOM    848  HD2 LYS A  60     -22.002  25.729  16.712  1.00  0.00           H  
ATOM    849  HE3 LYS A  60     -20.709  27.298  15.263  1.00  0.00           H  
ATOM    850  HE2 LYS A  60     -19.174  26.542  15.811  1.00  0.00           H  
ATOM    851  HZ1 LYS A  60     -19.799  28.538  16.747  1.00  0.00           H  
ATOM    852  HZ2 LYS A  60     -21.255  28.015  17.398  1.00  0.00           H  
ATOM    853  HZ3 LYS A  60     -19.796  27.709  18.041  1.00  0.00           H  
ATOM    854  N   TYR A  61     -23.815  21.421  13.533  1.00  0.00           N  
ATOM    855  CA  TYR A  61     -24.323  20.131  13.150  1.00  0.00           C  
ATOM    856  C   TYR A  61     -23.066  19.343  12.737  1.00  0.00           C  
ATOM    857  O   TYR A  61     -22.295  19.851  11.948  1.00  0.00           O  
ATOM    858  CB  TYR A  61     -25.312  20.366  11.962  1.00  0.00           C  
ATOM    859  CG  TYR A  61     -26.608  20.852  12.551  1.00  0.00           C  
ATOM    860  CD1 TYR A  61     -27.594  19.964  12.972  1.00  0.00           C  
ATOM    861  CD2 TYR A  61     -26.871  22.225  12.557  1.00  0.00           C  
ATOM    862  CE1 TYR A  61     -28.762  20.417  13.490  1.00  0.00           C  
ATOM    863  CE2 TYR A  61     -28.129  22.705  13.044  1.00  0.00           C  
ATOM    864  CZ  TYR A  61     -29.057  21.780  13.501  1.00  0.00           C  
ATOM    865  OH  TYR A  61     -30.266  22.216  13.972  1.00  0.00           O  
ATOM    866  H   TYR A  61     -23.479  22.023  12.795  1.00  0.00           H  
ATOM    867  HA  TYR A  61     -24.909  19.687  13.955  1.00  0.00           H  
ATOM    868  HB3 TYR A  61     -25.493  19.499  11.327  1.00  0.00           H  
ATOM    869  HB2 TYR A  61     -24.909  21.072  11.236  1.00  0.00           H  
ATOM    870  HD1 TYR A  61     -27.482  18.890  12.958  1.00  0.00           H  
ATOM    871  HD2 TYR A  61     -26.077  22.911  12.302  1.00  0.00           H  
ATOM    872  HE1 TYR A  61     -29.451  19.767  14.008  1.00  0.00           H  
ATOM    873  HE2 TYR A  61     -28.438  23.739  13.042  1.00  0.00           H  
ATOM    874  HH  TYR A  61     -31.019  21.713  13.654  1.00  0.00           H  
ATOM    875  N   VAL A  62     -22.896  18.121  13.302  1.00  0.00           N  
ATOM    876  CA  VAL A  62     -21.693  17.328  13.207  1.00  0.00           C  
ATOM    877  C   VAL A  62     -22.051  16.016  12.435  1.00  0.00           C  
ATOM    878  O   VAL A  62     -22.842  15.280  12.963  1.00  0.00           O  
ATOM    879  CB  VAL A  62     -21.176  17.075  14.624  1.00  0.00           C  
ATOM    880  CG1 VAL A  62     -20.378  15.791  14.936  1.00  0.00           C  
ATOM    881  CG2 VAL A  62     -20.277  18.313  15.068  1.00  0.00           C  
ATOM    882  H   VAL A  62     -23.589  17.722  13.919  1.00  0.00           H  
ATOM    883  HA  VAL A  62     -21.018  17.960  12.630  1.00  0.00           H  
ATOM    884  HB  VAL A  62     -22.042  17.167  15.279  1.00  0.00           H  
ATOM    885 HG11 VAL A  62     -21.029  14.935  14.757  1.00  0.00           H  
ATOM    886 HG12 VAL A  62     -19.535  15.720  14.249  1.00  0.00           H  
ATOM    887 HG13 VAL A  62     -20.176  15.631  15.995  1.00  0.00           H  
ATOM    888 HG21 VAL A  62     -19.506  18.401  14.303  1.00  0.00           H  
ATOM    889 HG22 VAL A  62     -20.771  19.284  15.108  1.00  0.00           H  
ATOM    890 HG23 VAL A  62     -19.808  18.036  16.012  1.00  0.00           H  
ATOM    891  N   PRO A  63     -21.315  15.670  11.298  1.00  0.00           N  
ATOM    892  CA  PRO A  63     -21.144  14.337  10.760  1.00  0.00           C  
ATOM    893  C   PRO A  63     -21.132  13.131  11.777  1.00  0.00           C  
ATOM    894  O   PRO A  63     -20.086  12.923  12.419  1.00  0.00           O  
ATOM    895  CB  PRO A  63     -19.907  14.471  10.029  1.00  0.00           C  
ATOM    896  CG  PRO A  63     -19.822  15.830   9.385  1.00  0.00           C  
ATOM    897  CD  PRO A  63     -20.370  16.596  10.532  1.00  0.00           C  
ATOM    898  HA  PRO A  63     -21.941  14.059  10.070  1.00  0.00           H  
ATOM    899  HB3 PRO A  63     -19.791  13.648   9.324  1.00  0.00           H  
ATOM    900  HB2 PRO A  63     -19.083  14.348  10.733  1.00  0.00           H  
ATOM    901  HG3 PRO A  63     -20.385  15.920   8.456  1.00  0.00           H  
ATOM    902  HG2 PRO A  63     -18.809  16.134   9.123  1.00  0.00           H  
ATOM    903  HD2 PRO A  63     -19.603  16.884  11.252  1.00  0.00           H  
ATOM    904  HD3 PRO A  63     -20.910  17.498  10.244  1.00  0.00           H  
ATOM    905  N   ARG A  64     -22.225  12.415  11.984  1.00  0.00           N  
ATOM    906  CA  ARG A  64     -22.291  11.156  12.751  1.00  0.00           C  
ATOM    907  C   ARG A  64     -21.596  10.080  11.988  1.00  0.00           C  
ATOM    908  O   ARG A  64     -22.182   9.217  11.360  1.00  0.00           O  
ATOM    909  CB  ARG A  64     -23.742  10.825  13.129  1.00  0.00           C  
ATOM    910  CG  ARG A  64     -23.773   9.699  14.118  1.00  0.00           C  
ATOM    911  CD  ARG A  64     -25.175   9.109  14.608  1.00  0.00           C  
ATOM    912  NE  ARG A  64     -26.017  10.211  15.098  1.00  0.00           N  
ATOM    913  CZ  ARG A  64     -26.932  10.928  14.461  1.00  0.00           C  
ATOM    914  NH1 ARG A  64     -27.315  10.696  13.134  1.00  0.00           N  
ATOM    915  NH2 ARG A  64     -27.655  11.852  15.107  1.00  0.00           N1+
ATOM    916  H   ARG A  64     -23.052  12.939  11.736  1.00  0.00           H  
ATOM    917  HA  ARG A  64     -21.798  11.339  13.706  1.00  0.00           H  
ATOM    918  HB3 ARG A  64     -24.243  10.500  12.217  1.00  0.00           H  
ATOM    919  HB2 ARG A  64     -24.265  11.734  13.426  1.00  0.00           H  
ATOM    920  HG3 ARG A  64     -23.236  10.055  14.997  1.00  0.00           H  
ATOM    921  HG2 ARG A  64     -23.240   8.871  13.652  1.00  0.00           H  
ATOM    922  HD3 ARG A  64     -24.928   8.498  15.477  1.00  0.00           H  
ATOM    923  HD2 ARG A  64     -25.624   8.434  13.879  1.00  0.00           H  
ATOM    924  HE  ARG A  64     -25.896  10.438  16.075  1.00  0.00           H  
ATOM    925 HH12 ARG A  64     -28.171  11.168  12.877  1.00  0.00           H  
ATOM    926 HH11 ARG A  64     -26.856  10.135  12.431  1.00  0.00           H  
ATOM    927 HH22 ARG A  64     -28.096  12.520  14.490  1.00  0.00           H  
ATOM    928 HH21 ARG A  64     -27.747  11.779  16.110  1.00  0.00           H  
ATOM    929  N   ALA A  65     -20.274  10.099  11.933  1.00  0.00           N  
ATOM    930  CA  ALA A  65     -19.355   9.203  11.237  1.00  0.00           C  
ATOM    931  C   ALA A  65     -18.305   8.814  12.225  1.00  0.00           C  
ATOM    932  O   ALA A  65     -17.888   9.626  13.108  1.00  0.00           O  
ATOM    933  CB  ALA A  65     -18.630   9.940  10.104  1.00  0.00           C  
ATOM    934  H   ALA A  65     -19.815  10.797  12.500  1.00  0.00           H  
ATOM    935  HA  ALA A  65     -19.884   8.305  10.920  1.00  0.00           H  
ATOM    936  HB1 ALA A  65     -18.142   9.178   9.495  1.00  0.00           H  
ATOM    937  HB2 ALA A  65     -19.390  10.503   9.563  1.00  0.00           H  
ATOM    938  HB3 ALA A  65     -17.836  10.546  10.541  1.00  0.00           H  
ATOM    939  N   ILE A  66     -18.012   7.503  12.196  1.00  0.00           N  
ATOM    940  CA  ILE A  66     -16.778   6.919  12.771  1.00  0.00           C  
ATOM    941  C   ILE A  66     -15.645   6.817  11.722  1.00  0.00           C  
ATOM    942  O   ILE A  66     -15.888   6.216  10.658  1.00  0.00           O  
ATOM    943  CB  ILE A  66     -16.975   5.450  13.231  1.00  0.00           C  
ATOM    944  CG1 ILE A  66     -18.286   5.219  14.089  1.00  0.00           C  
ATOM    945  CG2 ILE A  66     -15.743   4.888  14.027  1.00  0.00           C  
ATOM    946  CD1 ILE A  66     -18.320   6.078  15.400  1.00  0.00           C  
ATOM    947  H   ILE A  66     -18.163   7.018  11.323  1.00  0.00           H  
ATOM    948  HA  ILE A  66     -16.350   7.518  13.576  1.00  0.00           H  
ATOM    949  HB  ILE A  66     -17.094   4.805  12.360  1.00  0.00           H  
ATOM    950 HG13 ILE A  66     -18.479   4.201  14.426  1.00  0.00           H  
ATOM    951 HG12 ILE A  66     -19.215   5.557  13.630  1.00  0.00           H  
ATOM    952 HG21 ILE A  66     -14.830   4.805  13.436  1.00  0.00           H  
ATOM    953 HG22 ILE A  66     -15.512   5.370  14.977  1.00  0.00           H  
ATOM    954 HG23 ILE A  66     -15.951   3.824  14.143  1.00  0.00           H  
ATOM    955 HD11 ILE A  66     -18.132   5.305  16.145  1.00  0.00           H  
ATOM    956 HD12 ILE A  66     -17.618   6.903  15.518  1.00  0.00           H  
ATOM    957 HD13 ILE A  66     -19.263   6.592  15.587  1.00  0.00           H  
ATOM    958  N   LEU A  67     -14.382   7.296  12.115  1.00  0.00           N  
ATOM    959  CA  LEU A  67     -13.218   7.385  11.268  1.00  0.00           C  
ATOM    960  C   LEU A  67     -12.283   6.203  11.731  1.00  0.00           C  
ATOM    961  O   LEU A  67     -11.728   6.337  12.789  1.00  0.00           O  
ATOM    962  CB  LEU A  67     -12.611   8.758  11.547  1.00  0.00           C  
ATOM    963  CG  LEU A  67     -13.385   9.941  10.895  1.00  0.00           C  
ATOM    964  CD1 LEU A  67     -14.784  10.208  11.610  1.00  0.00           C  
ATOM    965  CD2 LEU A  67     -12.580  11.264  11.069  1.00  0.00           C  
ATOM    966  H   LEU A  67     -14.247   7.641  13.054  1.00  0.00           H  
ATOM    967  HA  LEU A  67     -13.454   7.331  10.205  1.00  0.00           H  
ATOM    968  HB3 LEU A  67     -11.615   8.770  11.104  1.00  0.00           H  
ATOM    969  HB2 LEU A  67     -12.405   8.826  12.615  1.00  0.00           H  
ATOM    970  HG  LEU A  67     -13.526   9.689   9.844  1.00  0.00           H  
ATOM    971 HD11 LEU A  67     -15.556   9.869  10.919  1.00  0.00           H  
ATOM    972 HD12 LEU A  67     -14.898   9.727  12.581  1.00  0.00           H  
ATOM    973 HD13 LEU A  67     -15.063  11.243  11.812  1.00  0.00           H  
ATOM    974 HD21 LEU A  67     -12.465  11.697  10.076  1.00  0.00           H  
ATOM    975 HD22 LEU A  67     -13.068  11.945  11.766  1.00  0.00           H  
ATOM    976 HD23 LEU A  67     -11.555  11.116  11.409  1.00  0.00           H  
ATOM    977  N   VAL A  68     -12.348   5.083  11.019  1.00  0.00           N  
ATOM    978  CA  VAL A  68     -11.474   3.937  11.178  1.00  0.00           C  
ATOM    979  C   VAL A  68     -10.349   3.913  10.081  1.00  0.00           C  
ATOM    980  O   VAL A  68     -10.630   4.024   8.913  1.00  0.00           O  
ATOM    981  CB  VAL A  68     -12.259   2.672  11.251  1.00  0.00           C  
ATOM    982  CG1 VAL A  68     -11.380   1.423  11.366  1.00  0.00           C  
ATOM    983  CG2 VAL A  68     -13.400   2.688  12.263  1.00  0.00           C  
ATOM    984  H   VAL A  68     -12.995   4.973  10.252  1.00  0.00           H  
ATOM    985  HA  VAL A  68     -10.906   4.094  12.095  1.00  0.00           H  
ATOM    986  HB  VAL A  68     -12.719   2.583  10.267  1.00  0.00           H  
ATOM    987 HG11 VAL A  68     -10.777   1.211  10.483  1.00  0.00           H  
ATOM    988 HG12 VAL A  68     -10.719   1.370  12.231  1.00  0.00           H  
ATOM    989 HG13 VAL A  68     -11.932   0.547  11.704  1.00  0.00           H  
ATOM    990 HG21 VAL A  68     -13.108   3.011  13.262  1.00  0.00           H  
ATOM    991 HG22 VAL A  68     -14.166   3.409  11.978  1.00  0.00           H  
ATOM    992 HG23 VAL A  68     -13.843   1.692  12.243  1.00  0.00           H  
ATOM    993  N   ASP A  69      -9.116   3.769  10.532  1.00  0.00           N  
ATOM    994  CA  ASP A  69      -7.854   3.520   9.713  1.00  0.00           C  
ATOM    995  C   ASP A  69      -6.635   3.357  10.659  1.00  0.00           C  
ATOM    996  O   ASP A  69      -6.325   4.292  11.369  1.00  0.00           O  
ATOM    997  CB  ASP A  69      -7.532   4.520   8.588  1.00  0.00           C  
ATOM    998  CG  ASP A  69      -6.350   4.060   7.690  1.00  0.00           C  
ATOM    999  OD1 ASP A  69      -6.215   2.925   7.177  1.00  0.00           O  
ATOM   1000  OD2 ASP A  69      -5.304   4.710   7.654  1.00  0.00           O1-
ATOM   1001  H   ASP A  69      -8.976   3.896  11.524  1.00  0.00           H  
ATOM   1002  HA  ASP A  69      -7.954   2.515   9.304  1.00  0.00           H  
ATOM   1003  HB3 ASP A  69      -7.357   5.502   9.028  1.00  0.00           H  
ATOM   1004  HB2 ASP A  69      -8.332   4.668   7.863  1.00  0.00           H  
ATOM   1005  N   LEU A  70      -5.895   2.236  10.615  1.00  0.00           N  
ATOM   1006  CA  LEU A  70      -4.943   1.757  11.610  1.00  0.00           C  
ATOM   1007  C   LEU A  70      -3.697   2.695  11.881  1.00  0.00           C  
ATOM   1008  O   LEU A  70      -2.993   2.471  12.894  1.00  0.00           O  
ATOM   1009  CB  LEU A  70      -4.590   0.324  11.303  1.00  0.00           C  
ATOM   1010  CG  LEU A  70      -5.700  -0.713  11.589  1.00  0.00           C  
ATOM   1011  CD1 LEU A  70      -5.376  -2.047  10.915  1.00  0.00           C  
ATOM   1012  CD2 LEU A  70      -5.986  -0.858  13.122  1.00  0.00           C  
ATOM   1013  H   LEU A  70      -6.254   1.526   9.994  1.00  0.00           H  
ATOM   1014  HA  LEU A  70      -5.445   1.745  12.577  1.00  0.00           H  
ATOM   1015  HB3 LEU A  70      -3.701   0.096  11.891  1.00  0.00           H  
ATOM   1016  HB2 LEU A  70      -4.289   0.278  10.256  1.00  0.00           H  
ATOM   1017  HG  LEU A  70      -6.602  -0.279  11.157  1.00  0.00           H  
ATOM   1018 HD11 LEU A  70      -4.395  -2.127  10.448  1.00  0.00           H  
ATOM   1019 HD12 LEU A  70      -5.245  -2.802  11.690  1.00  0.00           H  
ATOM   1020 HD13 LEU A  70      -6.119  -2.477  10.244  1.00  0.00           H  
ATOM   1021 HD21 LEU A  70      -5.786  -1.851  13.524  1.00  0.00           H  
ATOM   1022 HD22 LEU A  70      -5.303  -0.236  13.701  1.00  0.00           H  
ATOM   1023 HD23 LEU A  70      -7.001  -0.545  13.368  1.00  0.00           H  
ATOM   1024  N   GLU A  71      -3.284   3.572  10.910  1.00  0.00           N  
ATOM   1025  CA  GLU A  71      -2.207   4.504  10.992  1.00  0.00           C  
ATOM   1026  C   GLU A  71      -2.752   5.896  11.481  1.00  0.00           C  
ATOM   1027  O   GLU A  71      -3.529   6.443  10.716  1.00  0.00           O  
ATOM   1028  CB  GLU A  71      -1.601   4.723   9.590  1.00  0.00           C  
ATOM   1029  CG  GLU A  71      -1.265   3.384   8.866  1.00  0.00           C  
ATOM   1030  CD  GLU A  71      -2.345   3.137   7.850  1.00  0.00           C  
ATOM   1031  OE1 GLU A  71      -2.352   3.767   6.793  1.00  0.00           O  
ATOM   1032  OE2 GLU A  71      -3.280   2.318   8.024  1.00  0.00           O1-
ATOM   1033  H   GLU A  71      -3.797   3.598  10.041  1.00  0.00           H  
ATOM   1034  HA  GLU A  71      -1.495   4.098  11.710  1.00  0.00           H  
ATOM   1035  HB3 GLU A  71      -0.736   5.355   9.791  1.00  0.00           H  
ATOM   1036  HB2 GLU A  71      -2.256   5.376   9.014  1.00  0.00           H  
ATOM   1037  HG3 GLU A  71      -1.323   2.644   9.664  1.00  0.00           H  
ATOM   1038  HG2 GLU A  71      -0.260   3.517   8.465  1.00  0.00           H  
ATOM   1039  N   PRO A  72      -2.336   6.408  12.685  1.00  0.00           N  
ATOM   1040  CA  PRO A  72      -2.681   7.741  13.138  1.00  0.00           C  
ATOM   1041  C   PRO A  72      -2.565   8.926  12.194  1.00  0.00           C  
ATOM   1042  O   PRO A  72      -3.284   9.889  12.402  1.00  0.00           O  
ATOM   1043  CB  PRO A  72      -1.693   8.020  14.249  1.00  0.00           C  
ATOM   1044  CG  PRO A  72      -1.235   6.584  14.717  1.00  0.00           C  
ATOM   1045  CD  PRO A  72      -1.333   5.754  13.474  1.00  0.00           C  
ATOM   1046  HA  PRO A  72      -3.657   7.745  13.622  1.00  0.00           H  
ATOM   1047  HB3 PRO A  72      -2.034   8.736  14.996  1.00  0.00           H  
ATOM   1048  HB2 PRO A  72      -0.791   8.525  13.902  1.00  0.00           H  
ATOM   1049  HG3 PRO A  72      -2.073   6.352  15.375  1.00  0.00           H  
ATOM   1050  HG2 PRO A  72      -0.335   6.617  15.332  1.00  0.00           H  
ATOM   1051  HD2 PRO A  72      -0.365   5.753  12.974  1.00  0.00           H  
ATOM   1052  HD3 PRO A  72      -1.670   4.755  13.751  1.00  0.00           H  
ATOM   1053  N   GLY A  73      -1.756   8.939  11.180  1.00  0.00           N  
ATOM   1054  CA  GLY A  73      -1.445  10.225  10.474  1.00  0.00           C  
ATOM   1055  C   GLY A  73      -2.560  10.543   9.456  1.00  0.00           C  
ATOM   1056  O   GLY A  73      -2.772  11.697   9.221  1.00  0.00           O  
ATOM   1057  H   GLY A  73      -1.154   8.145  11.014  1.00  0.00           H  
ATOM   1058  HA3 GLY A  73      -0.554  10.095   9.861  1.00  0.00           H  
ATOM   1059  HA2 GLY A  73      -1.331  10.995  11.237  1.00  0.00           H  
ATOM   1060  N   THR A  74      -3.273   9.545   8.880  1.00  0.00           N  
ATOM   1061  CA  THR A  74      -4.568   9.745   8.171  1.00  0.00           C  
ATOM   1062  C   THR A  74      -5.531  10.626   8.915  1.00  0.00           C  
ATOM   1063  O   THR A  74      -6.219  11.489   8.358  1.00  0.00           O  
ATOM   1064  CB  THR A  74      -5.228   8.314   7.982  1.00  0.00           C  
ATOM   1065  OG1 THR A  74      -4.137   7.516   7.360  1.00  0.00           O  
ATOM   1066  CG2 THR A  74      -6.502   8.365   7.078  1.00  0.00           C  
ATOM   1067  H   THR A  74      -3.000   8.575   8.799  1.00  0.00           H  
ATOM   1068  HA  THR A  74      -4.370  10.141   7.175  1.00  0.00           H  
ATOM   1069  HB  THR A  74      -5.425   7.854   8.951  1.00  0.00           H  
ATOM   1070  HG1 THR A  74      -4.206   6.603   7.650  1.00  0.00           H  
ATOM   1071 HG21 THR A  74      -6.674   7.451   6.510  1.00  0.00           H  
ATOM   1072 HG22 THR A  74      -7.434   8.527   7.619  1.00  0.00           H  
ATOM   1073 HG23 THR A  74      -6.308   9.137   6.334  1.00  0.00           H  
ATOM   1074  N   MET A  75      -5.450  10.614  10.188  1.00  0.00           N  
ATOM   1075  CA  MET A  75      -6.360  11.345  11.035  1.00  0.00           C  
ATOM   1076  C   MET A  75      -5.953  12.847  11.078  1.00  0.00           C  
ATOM   1077  O   MET A  75      -6.870  13.668  11.256  1.00  0.00           O  
ATOM   1078  CB  MET A  75      -6.543  10.708  12.446  1.00  0.00           C  
ATOM   1079  CG  MET A  75      -6.958   9.219  12.373  1.00  0.00           C  
ATOM   1080  SD  MET A  75      -8.527   8.905  11.511  1.00  0.00           S  
ATOM   1081  CE  MET A  75      -8.610   7.144  11.514  1.00  0.00           C  
ATOM   1082  H   MET A  75      -4.745  10.055  10.647  1.00  0.00           H  
ATOM   1083  HA  MET A  75      -7.316  11.326  10.513  1.00  0.00           H  
ATOM   1084  HB3 MET A  75      -7.390  11.251  12.864  1.00  0.00           H  
ATOM   1085  HB2 MET A  75      -5.604  10.850  12.981  1.00  0.00           H  
ATOM   1086  HG3 MET A  75      -6.827   8.758  13.352  1.00  0.00           H  
ATOM   1087  HG2 MET A  75      -6.214   8.657  11.808  1.00  0.00           H  
ATOM   1088  HE1 MET A  75      -8.510   6.645  12.478  1.00  0.00           H  
ATOM   1089  HE2 MET A  75      -9.615   6.924  11.155  1.00  0.00           H  
ATOM   1090  HE3 MET A  75      -7.952   6.789  10.721  1.00  0.00           H  
ATOM   1091  N   ASP A  76      -4.714  13.196  10.847  1.00  0.00           N  
ATOM   1092  CA  ASP A  76      -4.209  14.585  10.705  1.00  0.00           C  
ATOM   1093  C   ASP A  76      -4.347  15.147   9.275  1.00  0.00           C  
ATOM   1094  O   ASP A  76      -4.575  16.324   9.164  1.00  0.00           O  
ATOM   1095  CB  ASP A  76      -2.675  14.584  10.928  1.00  0.00           C  
ATOM   1096  CG  ASP A  76      -2.146  14.292  12.309  1.00  0.00           C  
ATOM   1097  OD1 ASP A  76      -2.985  14.215  13.222  1.00  0.00           O  
ATOM   1098  OD2 ASP A  76      -0.892  14.242  12.487  1.00  0.00           O1-
ATOM   1099  H   ASP A  76      -3.966  12.569  10.586  1.00  0.00           H  
ATOM   1100  HA  ASP A  76      -4.660  15.210  11.475  1.00  0.00           H  
ATOM   1101  HB3 ASP A  76      -2.245  15.545  10.649  1.00  0.00           H  
ATOM   1102  HB2 ASP A  76      -2.216  13.802  10.322  1.00  0.00           H  
ATOM   1103  N   SER A  77      -4.203  14.283   8.296  1.00  0.00           N  
ATOM   1104  CA  SER A  77      -4.308  14.692   6.822  1.00  0.00           C  
ATOM   1105  C   SER A  77      -5.764  14.903   6.404  1.00  0.00           C  
ATOM   1106  O   SER A  77      -6.046  15.708   5.502  1.00  0.00           O  
ATOM   1107  CB  SER A  77      -3.569  13.627   5.956  1.00  0.00           C  
ATOM   1108  OG  SER A  77      -4.258  12.430   5.775  1.00  0.00           O  
ATOM   1109  H   SER A  77      -4.114  13.294   8.484  1.00  0.00           H  
ATOM   1110  HA  SER A  77      -3.906  15.683   6.610  1.00  0.00           H  
ATOM   1111  HB3 SER A  77      -2.534  13.430   6.234  1.00  0.00           H  
ATOM   1112  HB2 SER A  77      -3.491  14.072   4.964  1.00  0.00           H  
ATOM   1113  HG  SER A  77      -3.679  11.698   5.551  1.00  0.00           H  
ATOM   1114  N   VAL A  78      -6.799  14.289   7.048  1.00  0.00           N  
ATOM   1115  CA  VAL A  78      -8.256  14.477   6.753  1.00  0.00           C  
ATOM   1116  C   VAL A  78      -8.848  15.713   7.347  1.00  0.00           C  
ATOM   1117  O   VAL A  78      -9.768  16.355   6.810  1.00  0.00           O  
ATOM   1118  CB  VAL A  78      -9.104  13.156   7.030  1.00  0.00           C  
ATOM   1119  CG1 VAL A  78      -8.752  11.962   6.147  1.00  0.00           C  
ATOM   1120  CG2 VAL A  78      -9.125  12.840   8.573  1.00  0.00           C  
ATOM   1121  H   VAL A  78      -6.504  13.657   7.778  1.00  0.00           H  
ATOM   1122  HA  VAL A  78      -8.231  14.729   5.693  1.00  0.00           H  
ATOM   1123  HB  VAL A  78     -10.136  13.419   6.799  1.00  0.00           H  
ATOM   1124 HG11 VAL A  78      -9.445  11.151   6.372  1.00  0.00           H  
ATOM   1125 HG12 VAL A  78      -8.889  12.210   5.094  1.00  0.00           H  
ATOM   1126 HG13 VAL A  78      -7.763  11.550   6.345  1.00  0.00           H  
ATOM   1127 HG21 VAL A  78      -9.287  11.774   8.732  1.00  0.00           H  
ATOM   1128 HG22 VAL A  78      -8.143  12.943   9.034  1.00  0.00           H  
ATOM   1129 HG23 VAL A  78      -9.810  13.459   9.153  1.00  0.00           H  
ATOM   1130  N   ARG A  79      -8.207  16.216   8.439  1.00  0.00           N  
ATOM   1131  CA  ARG A  79      -8.553  17.423   9.064  1.00  0.00           C  
ATOM   1132  C   ARG A  79      -7.464  18.495   8.738  1.00  0.00           C  
ATOM   1133  O   ARG A  79      -7.197  19.358   9.593  1.00  0.00           O  
ATOM   1134  CB  ARG A  79      -8.870  17.350  10.510  1.00  0.00           C  
ATOM   1135  CG  ARG A  79      -9.668  16.100  10.981  1.00  0.00           C  
ATOM   1136  CD  ARG A  79     -10.535  16.395  12.247  1.00  0.00           C  
ATOM   1137  NE  ARG A  79      -9.806  16.964  13.348  1.00  0.00           N  
ATOM   1138  CZ  ARG A  79     -10.216  17.907  14.220  1.00  0.00           C  
ATOM   1139  NH1 ARG A  79     -11.504  18.334  14.172  1.00  0.00           N  
ATOM   1140  NH2 ARG A  79      -9.449  18.358  15.185  1.00  0.00           N1+
ATOM   1141  H   ARG A  79      -7.422  15.747   8.869  1.00  0.00           H  
ATOM   1142  HA  ARG A  79      -9.435  17.949   8.699  1.00  0.00           H  
ATOM   1143  HB3 ARG A  79      -9.315  18.313  10.759  1.00  0.00           H  
ATOM   1144  HB2 ARG A  79      -7.972  17.316  11.127  1.00  0.00           H  
ATOM   1145  HG3 ARG A  79      -9.143  15.145  10.980  1.00  0.00           H  
ATOM   1146  HG2 ARG A  79     -10.406  15.880  10.209  1.00  0.00           H  
ATOM   1147  HD3 ARG A  79     -10.902  15.444  12.632  1.00  0.00           H  
ATOM   1148  HD2 ARG A  79     -11.386  16.986  11.907  1.00  0.00           H  
ATOM   1149  HE  ARG A  79      -8.869  16.611  13.485  1.00  0.00           H  
ATOM   1150 HH12 ARG A  79     -11.824  19.058  14.800  1.00  0.00           H  
ATOM   1151 HH11 ARG A  79     -12.290  17.856  13.753  1.00  0.00           H  
ATOM   1152 HH22 ARG A  79      -9.660  19.015  15.923  1.00  0.00           H  
ATOM   1153 HH21 ARG A  79      -8.546  17.934  15.339  1.00  0.00           H  
ATOM   1154  N   SER A  80      -6.985  18.624   7.519  1.00  0.00           N  
ATOM   1155  CA  SER A  80      -6.179  19.566   6.902  1.00  0.00           C  
ATOM   1156  C   SER A  80      -6.711  21.027   6.707  1.00  0.00           C  
ATOM   1157  O   SER A  80      -5.955  21.817   6.139  1.00  0.00           O  
ATOM   1158  CB  SER A  80      -5.929  18.987   5.468  1.00  0.00           C  
ATOM   1159  OG  SER A  80      -7.154  18.689   4.779  1.00  0.00           O  
ATOM   1160  H   SER A  80      -7.469  17.996   6.894  1.00  0.00           H  
ATOM   1161  HA  SER A  80      -5.244  19.554   7.461  1.00  0.00           H  
ATOM   1162  HB3 SER A  80      -5.359  18.060   5.524  1.00  0.00           H  
ATOM   1163  HB2 SER A  80      -5.285  19.667   4.911  1.00  0.00           H  
ATOM   1164  HG  SER A  80      -6.924  18.180   3.998  1.00  0.00           H  
ATOM   1165  N   GLY A  81      -7.766  21.384   7.363  1.00  0.00           N  
ATOM   1166  CA  GLY A  81      -8.553  22.546   6.963  1.00  0.00           C  
ATOM   1167  C   GLY A  81      -9.911  22.051   6.442  1.00  0.00           C  
ATOM   1168  O   GLY A  81     -10.213  20.899   6.382  1.00  0.00           O  
ATOM   1169  H   GLY A  81      -8.277  20.611   7.765  1.00  0.00           H  
ATOM   1170  HA3 GLY A  81      -8.080  23.159   6.196  1.00  0.00           H  
ATOM   1171  HA2 GLY A  81      -8.759  23.110   7.872  1.00  0.00           H  
ATOM   1172  N   PRO A  82     -10.770  22.987   5.982  1.00  0.00           N  
ATOM   1173  CA  PRO A  82     -12.001  22.649   5.286  1.00  0.00           C  
ATOM   1174  C   PRO A  82     -11.932  21.568   4.172  1.00  0.00           C  
ATOM   1175  O   PRO A  82     -10.883  21.434   3.495  1.00  0.00           O  
ATOM   1176  CB  PRO A  82     -12.441  23.927   4.600  1.00  0.00           C  
ATOM   1177  CG  PRO A  82     -11.947  25.082   5.517  1.00  0.00           C  
ATOM   1178  CD  PRO A  82     -10.652  24.444   6.001  1.00  0.00           C  
ATOM   1179  HA  PRO A  82     -12.714  22.305   6.035  1.00  0.00           H  
ATOM   1180  HB3 PRO A  82     -13.512  24.067   4.455  1.00  0.00           H  
ATOM   1181  HB2 PRO A  82     -11.992  23.934   3.607  1.00  0.00           H  
ATOM   1182  HG3 PRO A  82     -12.594  25.257   6.377  1.00  0.00           H  
ATOM   1183  HG2 PRO A  82     -11.795  26.015   4.975  1.00  0.00           H  
ATOM   1184  HD2 PRO A  82      -9.780  24.802   5.453  1.00  0.00           H  
ATOM   1185  HD3 PRO A  82     -10.467  24.862   6.991  1.00  0.00           H  
ATOM   1186  N   PHE A  83     -12.998  20.847   3.855  1.00  0.00           N  
ATOM   1187  CA  PHE A  83     -14.231  20.742   4.564  1.00  0.00           C  
ATOM   1188  C   PHE A  83     -14.065  19.926   5.910  1.00  0.00           C  
ATOM   1189  O   PHE A  83     -14.630  20.167   7.021  1.00  0.00           O  
ATOM   1190  CB  PHE A  83     -15.298  20.205   3.614  1.00  0.00           C  
ATOM   1191  CG  PHE A  83     -16.797  20.422   3.987  1.00  0.00           C  
ATOM   1192  CD1 PHE A  83     -17.284  21.731   3.558  1.00  0.00           C  
ATOM   1193  CD2 PHE A  83     -17.496  19.655   4.879  1.00  0.00           C  
ATOM   1194  CE1 PHE A  83     -18.521  22.117   4.072  1.00  0.00           C  
ATOM   1195  CE2 PHE A  83     -18.634  20.103   5.453  1.00  0.00           C  
ATOM   1196  CZ  PHE A  83     -19.130  21.345   5.061  1.00  0.00           C  
ATOM   1197  H   PHE A  83     -13.035  20.178   3.099  1.00  0.00           H  
ATOM   1198  HA  PHE A  83     -14.591  21.752   4.756  1.00  0.00           H  
ATOM   1199  HB3 PHE A  83     -15.146  19.263   3.087  1.00  0.00           H  
ATOM   1200  HB2 PHE A  83     -15.111  20.836   2.745  1.00  0.00           H  
ATOM   1201  HD1 PHE A  83     -16.644  22.395   2.998  1.00  0.00           H  
ATOM   1202  HD2 PHE A  83     -17.040  18.751   5.256  1.00  0.00           H  
ATOM   1203  HE1 PHE A  83     -18.883  23.097   3.798  1.00  0.00           H  
ATOM   1204  HE2 PHE A  83     -19.207  19.581   6.205  1.00  0.00           H  
ATOM   1205  HZ  PHE A  83     -19.950  21.816   5.583  1.00  0.00           H  
ATOM   1206  N   GLY A  84     -13.140  19.044   5.813  1.00  0.00           N  
ATOM   1207  CA  GLY A  84     -12.955  17.903   6.698  1.00  0.00           C  
ATOM   1208  C   GLY A  84     -12.539  18.083   8.184  1.00  0.00           C  
ATOM   1209  O   GLY A  84     -12.588  17.169   9.011  1.00  0.00           O  
ATOM   1210  H   GLY A  84     -12.490  19.031   5.041  1.00  0.00           H  
ATOM   1211  HA3 GLY A  84     -12.209  17.320   6.158  1.00  0.00           H  
ATOM   1212  HA2 GLY A  84     -13.800  17.218   6.771  1.00  0.00           H  
ATOM   1213  N   GLN A  85     -12.165  19.319   8.539  1.00  0.00           N  
ATOM   1214  CA  GLN A  85     -12.152  19.740   9.943  1.00  0.00           C  
ATOM   1215  C   GLN A  85     -13.462  19.467  10.728  1.00  0.00           C  
ATOM   1216  O   GLN A  85     -13.501  19.546  11.992  1.00  0.00           O  
ATOM   1217  CB  GLN A  85     -11.719  21.245   9.976  1.00  0.00           C  
ATOM   1218  CG  GLN A  85     -12.594  22.201   9.230  1.00  0.00           C  
ATOM   1219  CD  GLN A  85     -12.316  23.608   9.547  1.00  0.00           C  
ATOM   1220  OE1 GLN A  85     -11.242  23.968  10.008  1.00  0.00           O  
ATOM   1221  NE2 GLN A  85     -13.333  24.412   9.312  1.00  0.00           N  
ATOM   1222  H   GLN A  85     -12.054  19.995   7.796  1.00  0.00           H  
ATOM   1223  HA  GLN A  85     -11.394  19.126  10.430  1.00  0.00           H  
ATOM   1224  HB3 GLN A  85     -10.654  21.265   9.742  1.00  0.00           H  
ATOM   1225  HB2 GLN A  85     -11.644  21.448  11.044  1.00  0.00           H  
ATOM   1226  HG3 GLN A  85     -13.583  21.973   9.629  1.00  0.00           H  
ATOM   1227  HG2 GLN A  85     -12.575  21.922   8.176  1.00  0.00           H  
ATOM   1228 HE22 GLN A  85     -13.238  25.399   9.506  1.00  0.00           H  
ATOM   1229 HE21 GLN A  85     -14.280  24.141   9.089  1.00  0.00           H  
ATOM   1230  N   ILE A  86     -14.645  19.220  10.067  1.00  0.00           N  
ATOM   1231  CA  ILE A  86     -15.998  19.251  10.603  1.00  0.00           C  
ATOM   1232  C   ILE A  86     -16.315  18.025  11.474  1.00  0.00           C  
ATOM   1233  O   ILE A  86     -17.279  18.020  12.229  1.00  0.00           O  
ATOM   1234  CB  ILE A  86     -16.982  19.373   9.493  1.00  0.00           C  
ATOM   1235  CG1 ILE A  86     -18.425  19.751   9.957  1.00  0.00           C  
ATOM   1236  CG2 ILE A  86     -16.923  18.099   8.562  1.00  0.00           C  
ATOM   1237  CD1 ILE A  86     -19.432  20.111   8.769  1.00  0.00           C  
ATOM   1238  H   ILE A  86     -14.713  19.222   9.060  1.00  0.00           H  
ATOM   1239  HA  ILE A  86     -16.202  20.110  11.242  1.00  0.00           H  
ATOM   1240  HB  ILE A  86     -16.677  20.125   8.764  1.00  0.00           H  
ATOM   1241 HG13 ILE A  86     -18.213  20.638  10.554  1.00  0.00           H  
ATOM   1242 HG12 ILE A  86     -18.917  18.991  10.563  1.00  0.00           H  
ATOM   1243 HG21 ILE A  86     -16.007  17.818   8.042  1.00  0.00           H  
ATOM   1244 HG22 ILE A  86     -17.090  17.198   9.153  1.00  0.00           H  
ATOM   1245 HG23 ILE A  86     -17.678  18.099   7.775  1.00  0.00           H  
ATOM   1246 HD11 ILE A  86     -19.783  19.165   8.356  1.00  0.00           H  
ATOM   1247 HD12 ILE A  86     -20.251  20.375   9.439  1.00  0.00           H  
ATOM   1248 HD13 ILE A  86     -19.052  20.846   8.060  1.00  0.00           H  
ATOM   1249  N   PHE A  87     -15.571  16.942  11.272  1.00  0.00           N  
ATOM   1250  CA  PHE A  87     -15.651  15.697  12.003  1.00  0.00           C  
ATOM   1251  C   PHE A  87     -15.250  15.938  13.479  1.00  0.00           C  
ATOM   1252  O   PHE A  87     -14.291  16.679  13.723  1.00  0.00           O  
ATOM   1253  CB  PHE A  87     -14.588  14.713  11.437  1.00  0.00           C  
ATOM   1254  CG  PHE A  87     -14.795  14.190  10.099  1.00  0.00           C  
ATOM   1255  CD1 PHE A  87     -16.046  13.638   9.834  1.00  0.00           C  
ATOM   1256  CD2 PHE A  87     -13.712  14.046   9.143  1.00  0.00           C  
ATOM   1257  CE1 PHE A  87     -16.203  12.955   8.632  1.00  0.00           C  
ATOM   1258  CE2 PHE A  87     -13.909  13.378   7.996  1.00  0.00           C  
ATOM   1259  CZ  PHE A  87     -15.162  12.778   7.712  1.00  0.00           C  
ATOM   1260  H   PHE A  87     -14.953  16.976  10.474  1.00  0.00           H  
ATOM   1261  HA  PHE A  87     -16.645  15.249  12.020  1.00  0.00           H  
ATOM   1262  HB3 PHE A  87     -14.423  13.794  12.000  1.00  0.00           H  
ATOM   1263  HB2 PHE A  87     -13.630  15.233  11.407  1.00  0.00           H  
ATOM   1264  HD1 PHE A  87     -16.881  13.767  10.507  1.00  0.00           H  
ATOM   1265  HD2 PHE A  87     -12.754  14.498   9.351  1.00  0.00           H  
ATOM   1266  HE1 PHE A  87     -17.186  12.591   8.372  1.00  0.00           H  
ATOM   1267  HE2 PHE A  87     -13.001  13.314   7.414  1.00  0.00           H  
ATOM   1268  HZ  PHE A  87     -15.238  12.239   6.780  1.00  0.00           H  
ATOM   1269  N   ARG A  88     -15.949  15.301  14.432  1.00  0.00           N  
ATOM   1270  CA  ARG A  88     -15.528  15.216  15.807  1.00  0.00           C  
ATOM   1271  C   ARG A  88     -14.292  14.303  15.982  1.00  0.00           C  
ATOM   1272  O   ARG A  88     -14.276  13.140  15.588  1.00  0.00           O  
ATOM   1273  CB  ARG A  88     -16.743  14.514  16.553  1.00  0.00           C  
ATOM   1274  CG  ARG A  88     -16.468  14.373  18.090  1.00  0.00           C  
ATOM   1275  CD  ARG A  88     -17.715  14.418  18.965  1.00  0.00           C  
ATOM   1276  NE  ARG A  88     -18.468  13.159  18.826  1.00  0.00           N  
ATOM   1277  CZ  ARG A  88     -19.423  12.687  19.614  1.00  0.00           C  
ATOM   1278  NH1 ARG A  88     -19.733  13.258  20.778  1.00  0.00           N  
ATOM   1279  NH2 ARG A  88     -20.062  11.607  19.247  1.00  0.00           N1+
ATOM   1280  H   ARG A  88     -16.498  14.483  14.210  1.00  0.00           H  
ATOM   1281  HA  ARG A  88     -15.395  16.227  16.191  1.00  0.00           H  
ATOM   1282  HB3 ARG A  88     -17.052  13.546  16.160  1.00  0.00           H  
ATOM   1283  HB2 ARG A  88     -17.655  15.109  16.490  1.00  0.00           H  
ATOM   1284  HG3 ARG A  88     -15.823  15.140  18.519  1.00  0.00           H  
ATOM   1285  HG2 ARG A  88     -15.836  13.493  18.202  1.00  0.00           H  
ATOM   1286  HD3 ARG A  88     -18.377  15.263  18.777  1.00  0.00           H  
ATOM   1287  HD2 ARG A  88     -17.301  14.484  19.971  1.00  0.00           H  
ATOM   1288  HE  ARG A  88     -18.430  12.750  17.904  1.00  0.00           H  
ATOM   1289 HH12 ARG A  88     -20.455  13.044  21.451  1.00  0.00           H  
ATOM   1290 HH11 ARG A  88     -19.193  14.077  21.021  1.00  0.00           H  
ATOM   1291 HH22 ARG A  88     -20.791  11.172  19.794  1.00  0.00           H  
ATOM   1292 HH21 ARG A  88     -19.843  11.078  18.415  1.00  0.00           H  
ATOM   1293  N   PRO A  89     -13.183  14.872  16.589  1.00  0.00           N  
ATOM   1294  CA  PRO A  89     -11.906  14.134  16.861  1.00  0.00           C  
ATOM   1295  C   PRO A  89     -12.072  12.921  17.850  1.00  0.00           C  
ATOM   1296  O   PRO A  89     -11.279  12.028  17.767  1.00  0.00           O  
ATOM   1297  CB  PRO A  89     -10.971  15.262  17.460  1.00  0.00           C  
ATOM   1298  CG  PRO A  89     -11.863  16.332  18.043  1.00  0.00           C  
ATOM   1299  CD  PRO A  89     -13.125  16.195  17.221  1.00  0.00           C  
ATOM   1300  HA  PRO A  89     -11.507  13.789  15.907  1.00  0.00           H  
ATOM   1301  HB3 PRO A  89     -10.452  15.688  16.602  1.00  0.00           H  
ATOM   1302  HB2 PRO A  89     -10.253  14.935  18.212  1.00  0.00           H  
ATOM   1303  HG3 PRO A  89     -11.449  17.339  18.079  1.00  0.00           H  
ATOM   1304  HG2 PRO A  89     -12.088  15.920  19.027  1.00  0.00           H  
ATOM   1305  HD2 PRO A  89     -14.042  16.323  17.797  1.00  0.00           H  
ATOM   1306  HD3 PRO A  89     -13.304  17.007  16.517  1.00  0.00           H  
ATOM   1307  N   ASP A  90     -13.198  12.765  18.597  1.00  0.00           N  
ATOM   1308  CA  ASP A  90     -13.524  11.689  19.474  1.00  0.00           C  
ATOM   1309  C   ASP A  90     -13.758  10.366  18.683  1.00  0.00           C  
ATOM   1310  O   ASP A  90     -13.806   9.298  19.349  1.00  0.00           O  
ATOM   1311  CB  ASP A  90     -14.786  11.947  20.318  1.00  0.00           C  
ATOM   1312  CG  ASP A  90     -14.934  13.226  21.168  1.00  0.00           C  
ATOM   1313  OD1 ASP A  90     -14.183  14.208  20.977  1.00  0.00           O  
ATOM   1314  OD2 ASP A  90     -15.970  13.351  21.893  1.00  0.00           O1-
ATOM   1315  H   ASP A  90     -13.842  13.542  18.554  1.00  0.00           H  
ATOM   1316  HA  ASP A  90     -12.673  11.464  20.117  1.00  0.00           H  
ATOM   1317  HB3 ASP A  90     -14.944  11.031  20.888  1.00  0.00           H  
ATOM   1318  HB2 ASP A  90     -15.560  11.990  19.552  1.00  0.00           H  
ATOM   1319  N   ASN A  91     -14.087  10.539  17.409  1.00  0.00           N  
ATOM   1320  CA  ASN A  91     -14.589   9.475  16.515  1.00  0.00           C  
ATOM   1321  C   ASN A  91     -13.420   8.839  15.655  1.00  0.00           C  
ATOM   1322  O   ASN A  91     -13.724   7.994  14.811  1.00  0.00           O  
ATOM   1323  CB  ASN A  91     -15.766   9.911  15.575  1.00  0.00           C  
ATOM   1324  CG  ASN A  91     -17.048  10.194  16.365  1.00  0.00           C  
ATOM   1325  OD1 ASN A  91     -17.037  10.647  17.494  1.00  0.00           O  
ATOM   1326  ND2 ASN A  91     -18.193   9.883  15.773  1.00  0.00           N  
ATOM   1327  H   ASN A  91     -14.151  11.444  16.966  1.00  0.00           H  
ATOM   1328  HA  ASN A  91     -15.147   8.671  16.994  1.00  0.00           H  
ATOM   1329  HB3 ASN A  91     -16.108   9.009  15.067  1.00  0.00           H  
ATOM   1330  HB2 ASN A  91     -15.446  10.721  14.921  1.00  0.00           H  
ATOM   1331 HD22 ASN A  91     -19.055   9.949  16.294  1.00  0.00           H  
ATOM   1332 HD21 ASN A  91     -18.187   9.622  14.798  1.00  0.00           H  
ATOM   1333  N   PHE A  92     -12.109   9.217  15.875  1.00  0.00           N  
ATOM   1334  CA  PHE A  92     -10.936   8.525  15.236  1.00  0.00           C  
ATOM   1335  C   PHE A  92     -10.704   7.210  16.014  1.00  0.00           C  
ATOM   1336  O   PHE A  92     -10.734   7.160  17.244  1.00  0.00           O  
ATOM   1337  CB  PHE A  92      -9.680   9.442  15.419  1.00  0.00           C  
ATOM   1338  CG  PHE A  92      -9.637  10.820  14.954  1.00  0.00           C  
ATOM   1339  CD1 PHE A  92      -8.606  11.599  15.444  1.00  0.00           C  
ATOM   1340  CD2 PHE A  92     -10.491  11.343  13.952  1.00  0.00           C  
ATOM   1341  CE1 PHE A  92      -8.428  12.882  14.995  1.00  0.00           C  
ATOM   1342  CE2 PHE A  92     -10.251  12.673  13.499  1.00  0.00           C  
ATOM   1343  CZ  PHE A  92      -9.216  13.372  13.971  1.00  0.00           C  
ATOM   1344  H   PHE A  92     -11.963   9.886  16.618  1.00  0.00           H  
ATOM   1345  HA  PHE A  92     -11.206   8.399  14.187  1.00  0.00           H  
ATOM   1346  HB3 PHE A  92      -8.920   8.978  14.790  1.00  0.00           H  
ATOM   1347  HB2 PHE A  92      -9.347   9.406  16.457  1.00  0.00           H  
ATOM   1348  HD1 PHE A  92      -7.889  11.161  16.122  1.00  0.00           H  
ATOM   1349  HD2 PHE A  92     -11.338  10.778  13.591  1.00  0.00           H  
ATOM   1350  HE1 PHE A  92      -7.716  13.620  15.334  1.00  0.00           H  
ATOM   1351  HE2 PHE A  92     -10.874  13.020  12.688  1.00  0.00           H  
ATOM   1352  HZ  PHE A  92      -9.197  14.389  13.607  1.00  0.00           H  
ATOM   1353  N   VAL A  93     -10.481   6.124  15.260  1.00  0.00           N  
ATOM   1354  CA  VAL A  93     -10.159   4.754  15.691  1.00  0.00           C  
ATOM   1355  C   VAL A  93      -8.919   4.249  14.850  1.00  0.00           C  
ATOM   1356  O   VAL A  93      -9.002   4.045  13.634  1.00  0.00           O  
ATOM   1357  CB  VAL A  93     -11.378   3.816  15.349  1.00  0.00           C  
ATOM   1358  CG1 VAL A  93     -11.085   2.287  15.618  1.00  0.00           C  
ATOM   1359  CG2 VAL A  93     -12.489   4.258  16.268  1.00  0.00           C  
ATOM   1360  H   VAL A  93     -10.726   6.127  14.280  1.00  0.00           H  
ATOM   1361  HA  VAL A  93      -9.981   4.804  16.766  1.00  0.00           H  
ATOM   1362  HB  VAL A  93     -11.632   4.001  14.305  1.00  0.00           H  
ATOM   1363 HG11 VAL A  93     -10.769   2.227  16.659  1.00  0.00           H  
ATOM   1364 HG12 VAL A  93     -11.913   1.609  15.408  1.00  0.00           H  
ATOM   1365 HG13 VAL A  93     -10.309   1.968  14.922  1.00  0.00           H  
ATOM   1366 HG21 VAL A  93     -12.169   3.960  17.266  1.00  0.00           H  
ATOM   1367 HG22 VAL A  93     -12.700   5.323  16.180  1.00  0.00           H  
ATOM   1368 HG23 VAL A  93     -13.369   3.671  16.004  1.00  0.00           H  
ATOM   1369  N   PHE A  94      -7.732   4.203  15.493  1.00  0.00           N  
ATOM   1370  CA  PHE A  94      -6.481   3.662  14.951  1.00  0.00           C  
ATOM   1371  C   PHE A  94      -5.819   2.691  15.898  1.00  0.00           C  
ATOM   1372  O   PHE A  94      -6.378   2.426  16.959  1.00  0.00           O  
ATOM   1373  CB  PHE A  94      -5.594   4.869  14.528  1.00  0.00           C  
ATOM   1374  CG  PHE A  94      -5.344   5.913  15.555  1.00  0.00           C  
ATOM   1375  CD1 PHE A  94      -4.256   5.704  16.416  1.00  0.00           C  
ATOM   1376  CD2 PHE A  94      -6.108   7.050  15.633  1.00  0.00           C  
ATOM   1377  CE1 PHE A  94      -3.935   6.735  17.353  1.00  0.00           C  
ATOM   1378  CE2 PHE A  94      -5.763   8.058  16.500  1.00  0.00           C  
ATOM   1379  CZ  PHE A  94      -4.767   7.840  17.444  1.00  0.00           C  
ATOM   1380  H   PHE A  94      -7.713   4.457  16.470  1.00  0.00           H  
ATOM   1381  HA  PHE A  94      -6.645   3.088  14.039  1.00  0.00           H  
ATOM   1382  HB3 PHE A  94      -6.193   5.295  13.723  1.00  0.00           H  
ATOM   1383  HB2 PHE A  94      -4.690   4.683  13.949  1.00  0.00           H  
ATOM   1384  HD1 PHE A  94      -3.706   4.775  16.442  1.00  0.00           H  
ATOM   1385  HD2 PHE A  94      -7.007   7.175  15.048  1.00  0.00           H  
ATOM   1386  HE1 PHE A  94      -3.141   6.671  18.083  1.00  0.00           H  
ATOM   1387  HE2 PHE A  94      -6.467   8.867  16.631  1.00  0.00           H  
ATOM   1388  HZ  PHE A  94      -4.604   8.611  18.182  1.00  0.00           H  
ATOM   1389  N   GLY A  95      -4.716   2.058  15.466  1.00  0.00           N  
ATOM   1390  CA  GLY A  95      -4.098   0.988  16.193  1.00  0.00           C  
ATOM   1391  C   GLY A  95      -2.847   1.553  16.859  1.00  0.00           C  
ATOM   1392  O   GLY A  95      -2.425   2.709  16.754  1.00  0.00           O  
ATOM   1393  H   GLY A  95      -4.178   2.416  14.690  1.00  0.00           H  
ATOM   1394  HA3 GLY A  95      -3.803   0.280  15.419  1.00  0.00           H  
ATOM   1395  HA2 GLY A  95      -4.742   0.459  16.896  1.00  0.00           H  
ATOM   1396  N   GLN A  96      -2.251   0.563  17.498  1.00  0.00           N  
ATOM   1397  CA  GLN A  96      -0.856   0.334  17.827  1.00  0.00           C  
ATOM   1398  C   GLN A  96      -0.061   0.029  16.565  1.00  0.00           C  
ATOM   1399  O   GLN A  96       1.050   0.516  16.342  1.00  0.00           O  
ATOM   1400  CB  GLN A  96      -0.870  -0.826  18.767  1.00  0.00           C  
ATOM   1401  CG  GLN A  96       0.448  -1.184  19.401  1.00  0.00           C  
ATOM   1402  CD  GLN A  96       0.367  -2.253  20.555  1.00  0.00           C  
ATOM   1403  OE1 GLN A  96      -0.566  -3.067  20.645  1.00  0.00           O  
ATOM   1404  NE2 GLN A  96       1.366  -2.207  21.401  1.00  0.00           N  
ATOM   1405  H   GLN A  96      -2.848  -0.227  17.697  1.00  0.00           H  
ATOM   1406  HA  GLN A  96      -0.427   1.225  18.286  1.00  0.00           H  
ATOM   1407  HB3 GLN A  96      -1.201  -1.717  18.233  1.00  0.00           H  
ATOM   1408  HB2 GLN A  96      -1.589  -0.692  19.575  1.00  0.00           H  
ATOM   1409  HG3 GLN A  96       0.729  -0.295  19.966  1.00  0.00           H  
ATOM   1410  HG2 GLN A  96       1.297  -1.505  18.798  1.00  0.00           H  
ATOM   1411 HE22 GLN A  96       1.469  -2.756  22.243  1.00  0.00           H  
ATOM   1412 HE21 GLN A  96       1.994  -1.430  21.256  1.00  0.00           H  
ATOM   1413  N   SER A  97      -0.538  -0.974  15.726  1.00  0.00           N  
ATOM   1414  CA  SER A  97       0.056  -1.419  14.482  1.00  0.00           C  
ATOM   1415  C   SER A  97      -0.929  -1.313  13.264  1.00  0.00           C  
ATOM   1416  O   SER A  97      -2.145  -1.358  13.470  1.00  0.00           O  
ATOM   1417  CB  SER A  97       0.657  -2.833  14.665  1.00  0.00           C  
ATOM   1418  OG  SER A  97       1.325  -3.227  13.522  1.00  0.00           O  
ATOM   1419  H   SER A  97      -1.481  -1.293  15.893  1.00  0.00           H  
ATOM   1420  HA  SER A  97       0.967  -0.843  14.321  1.00  0.00           H  
ATOM   1421  HB3 SER A  97      -0.204  -3.489  14.794  1.00  0.00           H  
ATOM   1422  HB2 SER A  97       1.297  -2.917  15.544  1.00  0.00           H  
ATOM   1423  HG  SER A  97       1.454  -4.175  13.596  1.00  0.00           H  
ATOM   1424  N   GLY A  98      -0.345  -1.049  12.060  1.00  0.00           N  
ATOM   1425  CA  GLY A  98      -1.060  -1.088  10.780  1.00  0.00           C  
ATOM   1426  C   GLY A  98      -1.336  -2.532  10.351  1.00  0.00           C  
ATOM   1427  O   GLY A  98      -0.838  -3.483  10.924  1.00  0.00           O  
ATOM   1428  H   GLY A  98       0.656  -1.118  11.946  1.00  0.00           H  
ATOM   1429  HA3 GLY A  98      -0.405  -0.726   9.987  1.00  0.00           H  
ATOM   1430  HA2 GLY A  98      -1.918  -0.417  10.788  1.00  0.00           H  
ATOM   1431  N   ALA A  99      -1.974  -2.760   9.200  1.00  0.00           N  
ATOM   1432  CA  ALA A  99      -2.324  -4.072   8.596  1.00  0.00           C  
ATOM   1433  C   ALA A  99      -1.282  -4.550   7.580  1.00  0.00           C  
ATOM   1434  O   ALA A  99      -1.337  -5.724   7.254  1.00  0.00           O  
ATOM   1435  CB  ALA A  99      -3.749  -4.075   7.926  1.00  0.00           C  
ATOM   1436  H   ALA A  99      -2.301  -1.966   8.669  1.00  0.00           H  
ATOM   1437  HA  ALA A  99      -2.473  -4.869   9.325  1.00  0.00           H  
ATOM   1438  HB1 ALA A  99      -4.445  -3.480   8.517  1.00  0.00           H  
ATOM   1439  HB2 ALA A  99      -3.661  -3.495   7.007  1.00  0.00           H  
ATOM   1440  HB3 ALA A  99      -3.983  -5.102   7.648  1.00  0.00           H  
ATOM   1441  N   GLY A 100      -0.343  -3.742   7.117  1.00  0.00           N  
ATOM   1442  CA  GLY A 100       0.804  -4.049   6.230  1.00  0.00           C  
ATOM   1443  C   GLY A 100       0.284  -4.554   4.855  1.00  0.00           C  
ATOM   1444  O   GLY A 100       0.978  -5.434   4.306  1.00  0.00           O  
ATOM   1445  H   GLY A 100      -0.378  -2.795   7.469  1.00  0.00           H  
ATOM   1446  HA3 GLY A 100       1.622  -4.664   6.606  1.00  0.00           H  
ATOM   1447  HA2 GLY A 100       1.381  -3.153   6.000  1.00  0.00           H  
ATOM   1448  N   ASN A 101      -0.905  -4.141   4.347  1.00  0.00           N  
ATOM   1449  CA  ASN A 101      -1.564  -4.701   3.084  1.00  0.00           C  
ATOM   1450  C   ASN A 101      -1.933  -6.189   3.212  1.00  0.00           C  
ATOM   1451  O   ASN A 101      -2.095  -6.844   2.195  1.00  0.00           O  
ATOM   1452  CB  ASN A 101      -0.753  -4.478   1.785  1.00  0.00           C  
ATOM   1453  CG  ASN A 101      -0.257  -3.129   1.418  1.00  0.00           C  
ATOM   1454  OD1 ASN A 101       0.644  -3.015   0.593  1.00  0.00           O  
ATOM   1455  ND2 ASN A 101      -0.821  -2.122   2.044  1.00  0.00           N  
ATOM   1456  H   ASN A 101      -1.423  -3.356   4.716  1.00  0.00           H  
ATOM   1457  HA  ASN A 101      -2.497  -4.164   2.910  1.00  0.00           H  
ATOM   1458  HB3 ASN A 101      -1.458  -4.672   0.976  1.00  0.00           H  
ATOM   1459  HB2 ASN A 101       0.093  -5.160   1.708  1.00  0.00           H  
ATOM   1460 HD22 ASN A 101      -0.149  -1.375   1.941  1.00  0.00           H  
ATOM   1461 HD21 ASN A 101      -1.561  -2.233   2.722  1.00  0.00           H  
ATOM   1462  N   ASN A 102      -2.192  -6.577   4.479  1.00  0.00           N  
ATOM   1463  CA  ASN A 102      -2.491  -7.985   4.834  1.00  0.00           C  
ATOM   1464  C   ASN A 102      -3.810  -7.922   5.590  1.00  0.00           C  
ATOM   1465  O   ASN A 102      -3.781  -7.601   6.769  1.00  0.00           O  
ATOM   1466  CB  ASN A 102      -1.286  -8.548   5.642  1.00  0.00           C  
ATOM   1467  CG  ASN A 102      -1.470 -10.025   6.055  1.00  0.00           C  
ATOM   1468  OD1 ASN A 102      -2.604 -10.612   6.115  1.00  0.00           O  
ATOM   1469  ND2 ASN A 102      -0.307 -10.648   6.362  1.00  0.00           N  
ATOM   1470  H   ASN A 102      -2.227  -5.934   5.257  1.00  0.00           H  
ATOM   1471  HA  ASN A 102      -2.629  -8.610   3.953  1.00  0.00           H  
ATOM   1472  HB3 ASN A 102      -1.225  -7.976   6.568  1.00  0.00           H  
ATOM   1473  HB2 ASN A 102      -0.338  -8.420   5.119  1.00  0.00           H  
ATOM   1474 HD22 ASN A 102      -0.322 -11.502   6.900  1.00  0.00           H  
ATOM   1475 HD21 ASN A 102       0.586 -10.202   6.206  1.00  0.00           H  
ATOM   1476  N   TRP A 103      -4.942  -8.412   4.979  1.00  0.00           N  
ATOM   1477  CA  TRP A 103      -6.302  -8.452   5.570  1.00  0.00           C  
ATOM   1478  C   TRP A 103      -6.330  -9.133   6.933  1.00  0.00           C  
ATOM   1479  O   TRP A 103      -7.004  -8.563   7.774  1.00  0.00           O  
ATOM   1480  CB  TRP A 103      -7.200  -9.272   4.513  1.00  0.00           C  
ATOM   1481  CG  TRP A 103      -8.533  -9.691   4.829  1.00  0.00           C  
ATOM   1482  CD1 TRP A 103      -9.655  -8.905   4.687  1.00  0.00           C  
ATOM   1483  CD2 TRP A 103      -8.993 -10.995   5.307  1.00  0.00           C  
ATOM   1484  NE1 TRP A 103     -10.754  -9.607   5.160  1.00  0.00           N  
ATOM   1485  CE2 TRP A 103     -10.453 -10.896   5.469  1.00  0.00           C  
ATOM   1486  CE3 TRP A 103      -8.338 -12.230   5.671  1.00  0.00           C  
ATOM   1487  CZ2 TRP A 103     -11.163 -11.985   5.943  1.00  0.00           C  
ATOM   1488  CZ3 TRP A 103      -9.106 -13.316   6.121  1.00  0.00           C  
ATOM   1489  CH2 TRP A 103     -10.492 -13.190   6.228  1.00  0.00           C  
ATOM   1490  H   TRP A 103      -4.860  -8.845   4.070  1.00  0.00           H  
ATOM   1491  HA  TRP A 103      -6.722  -7.470   5.789  1.00  0.00           H  
ATOM   1492  HB3 TRP A 103      -6.584 -10.152   4.329  1.00  0.00           H  
ATOM   1493  HB2 TRP A 103      -7.397  -8.776   3.562  1.00  0.00           H  
ATOM   1494  HD1 TRP A 103      -9.577  -7.887   4.332  1.00  0.00           H  
ATOM   1495  HE1 TRP A 103     -11.567  -9.036   5.342  1.00  0.00           H  
ATOM   1496  HE3 TRP A 103      -7.279 -12.309   5.473  1.00  0.00           H  
ATOM   1497  HZ2 TRP A 103     -12.221 -11.864   6.125  1.00  0.00           H  
ATOM   1498  HZ3 TRP A 103      -8.546 -14.220   6.311  1.00  0.00           H  
ATOM   1499  HH2 TRP A 103     -11.078 -14.020   6.593  1.00  0.00           H  
ATOM   1500  N   ALA A 104      -5.633 -10.280   7.082  1.00  0.00           N  
ATOM   1501  CA  ALA A 104      -5.702 -11.152   8.191  1.00  0.00           C  
ATOM   1502  C   ALA A 104      -5.124 -10.519   9.496  1.00  0.00           C  
ATOM   1503  O   ALA A 104      -5.787 -10.633  10.484  1.00  0.00           O  
ATOM   1504  CB  ALA A 104      -5.077 -12.466   7.684  1.00  0.00           C  
ATOM   1505  H   ALA A 104      -5.033 -10.458   6.290  1.00  0.00           H  
ATOM   1506  HA  ALA A 104      -6.743 -11.394   8.406  1.00  0.00           H  
ATOM   1507  HB1 ALA A 104      -3.991 -12.397   7.617  1.00  0.00           H  
ATOM   1508  HB2 ALA A 104      -5.275 -13.293   8.365  1.00  0.00           H  
ATOM   1509  HB3 ALA A 104      -5.492 -12.803   6.734  1.00  0.00           H  
ATOM   1510  N   LYS A 105      -3.950  -9.874   9.390  1.00  0.00           N  
ATOM   1511  CA  LYS A 105      -3.295  -9.057  10.401  1.00  0.00           C  
ATOM   1512  C   LYS A 105      -4.295  -7.937  10.905  1.00  0.00           C  
ATOM   1513  O   LYS A 105      -4.608  -7.842  12.090  1.00  0.00           O  
ATOM   1514  CB  LYS A 105      -1.932  -8.432   9.771  1.00  0.00           C  
ATOM   1515  CG  LYS A 105      -1.164  -7.683  10.868  1.00  0.00           C  
ATOM   1516  CD  LYS A 105       0.015  -6.883  10.285  1.00  0.00           C  
ATOM   1517  CE  LYS A 105       1.053  -7.632   9.539  1.00  0.00           C  
ATOM   1518  NZ  LYS A 105       1.919  -8.546  10.259  1.00  0.00           N1+
ATOM   1519  H   LYS A 105      -3.585  -9.907   8.449  1.00  0.00           H  
ATOM   1520  HA  LYS A 105      -3.055  -9.742  11.214  1.00  0.00           H  
ATOM   1521  HB3 LYS A 105      -2.215  -7.756   8.964  1.00  0.00           H  
ATOM   1522  HB2 LYS A 105      -1.360  -9.267   9.367  1.00  0.00           H  
ATOM   1523  HG3 LYS A 105      -0.896  -8.423  11.622  1.00  0.00           H  
ATOM   1524  HG2 LYS A 105      -1.776  -7.050  11.510  1.00  0.00           H  
ATOM   1525  HD3 LYS A 105       0.498  -6.671  11.239  1.00  0.00           H  
ATOM   1526  HD2 LYS A 105      -0.322  -5.991   9.758  1.00  0.00           H  
ATOM   1527  HE3 LYS A 105       1.672  -7.070   8.839  1.00  0.00           H  
ATOM   1528  HE2 LYS A 105       0.505  -8.239   8.819  1.00  0.00           H  
ATOM   1529  HZ1 LYS A 105       2.574  -9.122   9.750  1.00  0.00           H  
ATOM   1530  HZ2 LYS A 105       2.479  -7.893  10.787  1.00  0.00           H  
ATOM   1531  HZ3 LYS A 105       1.381  -9.175  10.838  1.00  0.00           H  
ATOM   1532  N   GLY A 106      -4.801  -7.167   9.912  1.00  0.00           N  
ATOM   1533  CA  GLY A 106      -5.849  -6.121  10.167  1.00  0.00           C  
ATOM   1534  C   GLY A 106      -7.225  -6.615  10.584  1.00  0.00           C  
ATOM   1535  O   GLY A 106      -8.035  -5.824  11.072  1.00  0.00           O  
ATOM   1536  H   GLY A 106      -4.521  -7.479   8.993  1.00  0.00           H  
ATOM   1537  HA3 GLY A 106      -6.010  -5.451   9.322  1.00  0.00           H  
ATOM   1538  HA2 GLY A 106      -5.477  -5.522  10.998  1.00  0.00           H  
ATOM   1539  N   HIS A 107      -7.551  -7.879  10.411  1.00  0.00           N  
ATOM   1540  CA  HIS A 107      -8.854  -8.387  10.843  1.00  0.00           C  
ATOM   1541  C   HIS A 107      -8.674  -9.124  12.200  1.00  0.00           C  
ATOM   1542  O   HIS A 107      -9.318  -8.786  13.183  1.00  0.00           O  
ATOM   1543  CB  HIS A 107      -9.469  -9.225   9.689  1.00  0.00           C  
ATOM   1544  CG  HIS A 107     -10.798  -9.944   9.841  1.00  0.00           C  
ATOM   1545  ND1 HIS A 107     -11.091 -11.131   9.159  1.00  0.00           N  
ATOM   1546  CD2 HIS A 107     -11.810  -9.674  10.751  1.00  0.00           C  
ATOM   1547  CE1 HIS A 107     -12.249 -11.562   9.762  1.00  0.00           C  
ATOM   1548  NE2 HIS A 107     -12.773 -10.615  10.569  1.00  0.00           N  
ATOM   1549  H   HIS A 107      -6.839  -8.348   9.869  1.00  0.00           H  
ATOM   1550  HA  HIS A 107      -9.569  -7.573  10.965  1.00  0.00           H  
ATOM   1551  HB3 HIS A 107      -8.781 -10.027   9.420  1.00  0.00           H  
ATOM   1552  HB2 HIS A 107      -9.492  -8.712   8.727  1.00  0.00           H  
ATOM   1553  HD2 HIS A 107     -11.890  -8.956  11.554  1.00  0.00           H  
ATOM   1554  HE1 HIS A 107     -12.683 -12.543   9.635  1.00  0.00           H  
ATOM   1555  HD1 HIS A 107     -10.505 -11.535   8.444  1.00  0.00           H  
ATOM   1556  N   TYR A 108      -7.845 -10.150  12.128  1.00  0.00           N  
ATOM   1557  CA  TYR A 108      -7.623 -11.106  13.259  1.00  0.00           C  
ATOM   1558  C   TYR A 108      -6.675 -10.529  14.296  1.00  0.00           C  
ATOM   1559  O   TYR A 108      -7.190 -10.069  15.305  1.00  0.00           O  
ATOM   1560  CB  TYR A 108      -7.131 -12.404  12.644  1.00  0.00           C  
ATOM   1561  CG  TYR A 108      -8.053 -13.150  11.719  1.00  0.00           C  
ATOM   1562  CD1 TYR A 108      -9.389 -13.283  12.049  1.00  0.00           C  
ATOM   1563  CD2 TYR A 108      -7.582 -13.744  10.523  1.00  0.00           C  
ATOM   1564  CE1 TYR A 108     -10.329 -13.896  11.152  1.00  0.00           C  
ATOM   1565  CE2 TYR A 108      -8.481 -14.319   9.603  1.00  0.00           C  
ATOM   1566  CZ  TYR A 108      -9.902 -14.366   9.944  1.00  0.00           C  
ATOM   1567  OH  TYR A 108     -10.714 -14.879   9.043  1.00  0.00           O  
ATOM   1568  H   TYR A 108      -7.352 -10.391  11.279  1.00  0.00           H  
ATOM   1569  HA  TYR A 108      -8.523 -11.289  13.845  1.00  0.00           H  
ATOM   1570  HB3 TYR A 108      -6.958 -13.061  13.496  1.00  0.00           H  
ATOM   1571  HB2 TYR A 108      -6.149 -12.197  12.219  1.00  0.00           H  
ATOM   1572  HD1 TYR A 108      -9.778 -12.801  12.934  1.00  0.00           H  
ATOM   1573  HD2 TYR A 108      -6.525 -13.644  10.328  1.00  0.00           H  
ATOM   1574  HE1 TYR A 108     -11.379 -13.953  11.397  1.00  0.00           H  
ATOM   1575  HE2 TYR A 108      -8.139 -14.673   8.642  1.00  0.00           H  
ATOM   1576  HH  TYR A 108     -10.138 -15.231   8.360  1.00  0.00           H  
ATOM   1577  N   THR A 109      -5.390 -10.515  13.952  1.00  0.00           N  
ATOM   1578  CA  THR A 109      -4.289 -10.240  14.912  1.00  0.00           C  
ATOM   1579  C   THR A 109      -4.409  -8.838  15.528  1.00  0.00           C  
ATOM   1580  O   THR A 109      -4.360  -8.820  16.716  1.00  0.00           O  
ATOM   1581  CB  THR A 109      -2.873 -10.481  14.270  1.00  0.00           C  
ATOM   1582  OG1 THR A 109      -3.052 -11.628  13.460  1.00  0.00           O  
ATOM   1583  CG2 THR A 109      -1.690 -10.566  15.149  1.00  0.00           C  
ATOM   1584  H   THR A 109      -4.975 -10.894  13.113  1.00  0.00           H  
ATOM   1585  HA  THR A 109      -4.439 -10.960  15.717  1.00  0.00           H  
ATOM   1586  HB  THR A 109      -2.551  -9.669  13.619  1.00  0.00           H  
ATOM   1587  HG1 THR A 109      -2.266 -11.769  12.926  1.00  0.00           H  
ATOM   1588 HG21 THR A 109      -0.832 -11.012  14.647  1.00  0.00           H  
ATOM   1589 HG22 THR A 109      -1.345  -9.663  15.653  1.00  0.00           H  
ATOM   1590 HG23 THR A 109      -1.971 -11.232  15.965  1.00  0.00           H  
ATOM   1591  N   GLU A 110      -4.602  -7.802  14.725  1.00  0.00           N  
ATOM   1592  CA  GLU A 110      -4.839  -6.434  15.307  1.00  0.00           C  
ATOM   1593  C   GLU A 110      -6.247  -5.872  15.414  1.00  0.00           C  
ATOM   1594  O   GLU A 110      -6.511  -5.099  16.353  1.00  0.00           O  
ATOM   1595  CB  GLU A 110      -3.999  -5.417  14.416  1.00  0.00           C  
ATOM   1596  CG  GLU A 110      -2.492  -5.691  14.588  1.00  0.00           C  
ATOM   1597  CD  GLU A 110      -1.927  -5.588  15.980  1.00  0.00           C  
ATOM   1598  OE1 GLU A 110      -2.297  -4.713  16.748  1.00  0.00           O  
ATOM   1599  OE2 GLU A 110      -0.925  -6.304  16.250  1.00  0.00           O1-
ATOM   1600  H   GLU A 110      -4.755  -7.899  13.731  1.00  0.00           H  
ATOM   1601  HA  GLU A 110      -4.547  -6.465  16.357  1.00  0.00           H  
ATOM   1602  HB3 GLU A 110      -4.236  -4.368  14.594  1.00  0.00           H  
ATOM   1603  HB2 GLU A 110      -4.391  -5.610  13.418  1.00  0.00           H  
ATOM   1604  HG3 GLU A 110      -2.030  -4.999  13.883  1.00  0.00           H  
ATOM   1605  HG2 GLU A 110      -2.364  -6.709  14.219  1.00  0.00           H  
ATOM   1606  N   GLY A 111      -7.113  -6.279  14.535  1.00  0.00           N  
ATOM   1607  CA  GLY A 111      -8.474  -5.762  14.387  1.00  0.00           C  
ATOM   1608  C   GLY A 111      -9.437  -6.269  15.473  1.00  0.00           C  
ATOM   1609  O   GLY A 111     -10.298  -5.558  15.922  1.00  0.00           O  
ATOM   1610  H   GLY A 111      -6.828  -6.994  13.880  1.00  0.00           H  
ATOM   1611  HA3 GLY A 111      -8.904  -5.943  13.402  1.00  0.00           H  
ATOM   1612  HA2 GLY A 111      -8.351  -4.679  14.351  1.00  0.00           H  
ATOM   1613  N   ALA A 112      -9.210  -7.502  15.932  1.00  0.00           N  
ATOM   1614  CA  ALA A 112     -10.046  -8.055  17.015  1.00  0.00           C  
ATOM   1615  C   ALA A 112      -9.872  -7.463  18.334  1.00  0.00           C  
ATOM   1616  O   ALA A 112     -10.776  -7.583  19.157  1.00  0.00           O  
ATOM   1617  CB  ALA A 112      -9.806  -9.601  17.027  1.00  0.00           C  
ATOM   1618  H   ALA A 112      -8.501  -8.073  15.496  1.00  0.00           H  
ATOM   1619  HA  ALA A 112     -11.118  -7.958  16.841  1.00  0.00           H  
ATOM   1620  HB1 ALA A 112     -10.506  -9.959  17.782  1.00  0.00           H  
ATOM   1621  HB2 ALA A 112     -10.050 -10.144  16.115  1.00  0.00           H  
ATOM   1622  HB3 ALA A 112      -8.842  -9.920  17.425  1.00  0.00           H  
ATOM   1623  N   GLU A 113      -8.674  -7.038  18.666  1.00  0.00           N  
ATOM   1624  CA  GLU A 113      -8.232  -6.463  19.936  1.00  0.00           C  
ATOM   1625  C   GLU A 113      -8.851  -5.048  20.220  1.00  0.00           C  
ATOM   1626  O   GLU A 113      -8.541  -4.525  21.249  1.00  0.00           O  
ATOM   1627  CB  GLU A 113      -6.668  -6.286  19.799  1.00  0.00           C  
ATOM   1628  CG  GLU A 113      -5.918  -7.660  19.611  1.00  0.00           C  
ATOM   1629  CD  GLU A 113      -6.202  -8.842  20.620  1.00  0.00           C  
ATOM   1630  OE1 GLU A 113      -5.606  -9.883  20.455  1.00  0.00           O  
ATOM   1631  OE2 GLU A 113      -6.877  -8.641  21.612  1.00  0.00           O1-
ATOM   1632  H   GLU A 113      -7.959  -7.006  17.954  1.00  0.00           H  
ATOM   1633  HA  GLU A 113      -8.581  -7.210  20.649  1.00  0.00           H  
ATOM   1634  HB3 GLU A 113      -6.267  -5.786  20.680  1.00  0.00           H  
ATOM   1635  HB2 GLU A 113      -6.443  -5.474  19.107  1.00  0.00           H  
ATOM   1636  HG3 GLU A 113      -4.849  -7.470  19.511  1.00  0.00           H  
ATOM   1637  HG2 GLU A 113      -6.139  -8.046  18.616  1.00  0.00           H  
ATOM   1638  N   LEU A 114      -9.550  -4.423  19.240  1.00  0.00           N  
ATOM   1639  CA  LEU A 114     -10.147  -3.048  19.217  1.00  0.00           C  
ATOM   1640  C   LEU A 114     -11.627  -3.038  19.388  1.00  0.00           C  
ATOM   1641  O   LEU A 114     -12.179  -1.946  19.366  1.00  0.00           O  
ATOM   1642  CB  LEU A 114      -9.738  -2.361  17.911  1.00  0.00           C  
ATOM   1643  CG  LEU A 114      -8.469  -1.665  17.800  1.00  0.00           C  
ATOM   1644  CD1 LEU A 114      -7.962  -1.628  16.308  1.00  0.00           C  
ATOM   1645  CD2 LEU A 114      -8.565  -0.207  18.407  1.00  0.00           C  
ATOM   1646  H   LEU A 114      -9.515  -4.928  18.366  1.00  0.00           H  
ATOM   1647  HA  LEU A 114      -9.780  -2.442  20.045  1.00  0.00           H  
ATOM   1648  HB3 LEU A 114     -10.550  -1.747  17.522  1.00  0.00           H  
ATOM   1649  HB2 LEU A 114      -9.769  -3.151  17.160  1.00  0.00           H  
ATOM   1650  HG  LEU A 114      -7.614  -2.171  18.247  1.00  0.00           H  
ATOM   1651 HD11 LEU A 114      -7.224  -0.888  15.999  1.00  0.00           H  
ATOM   1652 HD12 LEU A 114      -7.250  -2.450  16.238  1.00  0.00           H  
ATOM   1653 HD13 LEU A 114      -8.701  -1.982  15.589  1.00  0.00           H  
ATOM   1654 HD21 LEU A 114      -8.107  -0.172  19.395  1.00  0.00           H  
ATOM   1655 HD22 LEU A 114      -8.195   0.594  17.767  1.00  0.00           H  
ATOM   1656 HD23 LEU A 114      -9.623   0.026  18.533  1.00  0.00           H  
ATOM   1657  N   VAL A 115     -12.325  -4.228  19.452  1.00  0.00           N  
ATOM   1658  CA  VAL A 115     -13.819  -4.276  19.443  1.00  0.00           C  
ATOM   1659  C   VAL A 115     -14.480  -3.662  20.716  1.00  0.00           C  
ATOM   1660  O   VAL A 115     -15.676  -3.459  20.727  1.00  0.00           O  
ATOM   1661  CB  VAL A 115     -14.316  -5.756  19.264  1.00  0.00           C  
ATOM   1662  CG1 VAL A 115     -13.762  -6.348  17.906  1.00  0.00           C  
ATOM   1663  CG2 VAL A 115     -13.888  -6.715  20.422  1.00  0.00           C  
ATOM   1664  H   VAL A 115     -11.845  -5.093  19.655  1.00  0.00           H  
ATOM   1665  HA  VAL A 115     -14.198  -3.711  18.591  1.00  0.00           H  
ATOM   1666  HB  VAL A 115     -15.404  -5.820  19.248  1.00  0.00           H  
ATOM   1667 HG11 VAL A 115     -12.682  -6.431  17.783  1.00  0.00           H  
ATOM   1668 HG12 VAL A 115     -14.122  -7.377  17.885  1.00  0.00           H  
ATOM   1669 HG13 VAL A 115     -14.117  -5.872  16.991  1.00  0.00           H  
ATOM   1670 HG21 VAL A 115     -12.806  -6.803  20.521  1.00  0.00           H  
ATOM   1671 HG22 VAL A 115     -14.223  -6.450  21.425  1.00  0.00           H  
ATOM   1672 HG23 VAL A 115     -14.428  -7.652  20.286  1.00  0.00           H  
ATOM   1673  N   ASP A 116     -13.722  -3.514  21.812  1.00  0.00           N  
ATOM   1674  CA  ASP A 116     -14.212  -2.851  23.054  1.00  0.00           C  
ATOM   1675  C   ASP A 116     -14.378  -1.373  22.776  1.00  0.00           C  
ATOM   1676  O   ASP A 116     -15.355  -0.682  23.090  1.00  0.00           O  
ATOM   1677  CB  ASP A 116     -13.408  -3.114  24.383  1.00  0.00           C  
ATOM   1678  CG  ASP A 116     -13.099  -4.544  24.848  1.00  0.00           C  
ATOM   1679  OD1 ASP A 116     -12.750  -4.667  26.018  1.00  0.00           O  
ATOM   1680  OD2 ASP A 116     -13.152  -5.552  24.138  1.00  0.00           O1-
ATOM   1681  H   ASP A 116     -12.712  -3.534  21.815  1.00  0.00           H  
ATOM   1682  HA  ASP A 116     -15.174  -3.331  23.233  1.00  0.00           H  
ATOM   1683  HB3 ASP A 116     -14.028  -2.788  25.218  1.00  0.00           H  
ATOM   1684  HB2 ASP A 116     -12.390  -2.726  24.424  1.00  0.00           H  
ATOM   1685  N   SER A 117     -13.370  -0.865  22.079  1.00  0.00           N  
ATOM   1686  CA  SER A 117     -13.217   0.556  21.759  1.00  0.00           C  
ATOM   1687  C   SER A 117     -14.285   0.918  20.749  1.00  0.00           C  
ATOM   1688  O   SER A 117     -14.944   1.895  20.929  1.00  0.00           O  
ATOM   1689  CB  SER A 117     -11.866   0.909  21.194  1.00  0.00           C  
ATOM   1690  OG  SER A 117     -10.881   0.547  22.073  1.00  0.00           O  
ATOM   1691  H   SER A 117     -12.507  -1.367  21.925  1.00  0.00           H  
ATOM   1692  HA  SER A 117     -13.408   1.074  22.698  1.00  0.00           H  
ATOM   1693  HB3 SER A 117     -11.868   1.972  20.953  1.00  0.00           H  
ATOM   1694  HB2 SER A 117     -11.568   0.466  20.244  1.00  0.00           H  
ATOM   1695  HG  SER A 117     -10.741  -0.394  21.946  1.00  0.00           H  
ATOM   1696  N   VAL A 118     -14.582   0.072  19.736  1.00  0.00           N  
ATOM   1697  CA  VAL A 118     -15.698   0.276  18.789  1.00  0.00           C  
ATOM   1698  C   VAL A 118     -17.053   0.264  19.573  1.00  0.00           C  
ATOM   1699  O   VAL A 118     -17.917   1.100  19.289  1.00  0.00           O  
ATOM   1700  CB  VAL A 118     -15.706  -0.889  17.695  1.00  0.00           C  
ATOM   1701  CG1 VAL A 118     -16.885  -0.690  16.748  1.00  0.00           C  
ATOM   1702  CG2 VAL A 118     -14.469  -0.962  16.829  1.00  0.00           C  
ATOM   1703  H   VAL A 118     -13.895  -0.662  19.639  1.00  0.00           H  
ATOM   1704  HA  VAL A 118     -15.437   1.261  18.402  1.00  0.00           H  
ATOM   1705  HB  VAL A 118     -15.759  -1.820  18.260  1.00  0.00           H  
ATOM   1706 HG11 VAL A 118     -16.855   0.306  16.306  1.00  0.00           H  
ATOM   1707 HG12 VAL A 118     -16.892  -1.351  15.882  1.00  0.00           H  
ATOM   1708 HG13 VAL A 118     -17.821  -0.805  17.294  1.00  0.00           H  
ATOM   1709 HG21 VAL A 118     -14.297  -1.807  16.163  1.00  0.00           H  
ATOM   1710 HG22 VAL A 118     -14.281   0.055  16.485  1.00  0.00           H  
ATOM   1711 HG23 VAL A 118     -13.610  -1.090  17.488  1.00  0.00           H  
ATOM   1712  N   LEU A 119     -17.192  -0.594  20.560  1.00  0.00           N  
ATOM   1713  CA  LEU A 119     -18.354  -0.577  21.412  1.00  0.00           C  
ATOM   1714  C   LEU A 119     -18.465   0.711  22.283  1.00  0.00           C  
ATOM   1715  O   LEU A 119     -19.588   1.205  22.454  1.00  0.00           O  
ATOM   1716  CB  LEU A 119     -18.395  -1.925  22.247  1.00  0.00           C  
ATOM   1717  CG  LEU A 119     -19.113  -2.973  21.359  1.00  0.00           C  
ATOM   1718  CD1 LEU A 119     -19.002  -4.313  22.049  1.00  0.00           C  
ATOM   1719  CD2 LEU A 119     -20.570  -2.605  20.942  1.00  0.00           C  
ATOM   1720  H   LEU A 119     -16.341  -1.095  20.772  1.00  0.00           H  
ATOM   1721  HA  LEU A 119     -19.167  -0.543  20.686  1.00  0.00           H  
ATOM   1722  HB3 LEU A 119     -19.106  -1.821  23.067  1.00  0.00           H  
ATOM   1723  HB2 LEU A 119     -17.378  -2.094  22.600  1.00  0.00           H  
ATOM   1724  HG  LEU A 119     -18.496  -3.041  20.463  1.00  0.00           H  
ATOM   1725 HD11 LEU A 119     -18.079  -4.855  21.845  1.00  0.00           H  
ATOM   1726 HD12 LEU A 119     -19.114  -4.310  23.134  1.00  0.00           H  
ATOM   1727 HD13 LEU A 119     -19.725  -5.053  21.706  1.00  0.00           H  
ATOM   1728 HD21 LEU A 119     -21.225  -3.450  21.156  1.00  0.00           H  
ATOM   1729 HD22 LEU A 119     -20.876  -1.643  21.353  1.00  0.00           H  
ATOM   1730 HD23 LEU A 119     -20.783  -2.544  19.875  1.00  0.00           H  
ATOM   1731  N   ASP A 120     -17.335   1.273  22.648  1.00  0.00           N  
ATOM   1732  CA  ASP A 120     -17.317   2.492  23.441  1.00  0.00           C  
ATOM   1733  C   ASP A 120     -17.802   3.639  22.513  1.00  0.00           C  
ATOM   1734  O   ASP A 120     -18.674   4.318  22.951  1.00  0.00           O  
ATOM   1735  CB  ASP A 120     -15.844   2.833  24.004  1.00  0.00           C  
ATOM   1736  CG  ASP A 120     -15.260   1.835  25.042  1.00  0.00           C  
ATOM   1737  OD1 ASP A 120     -16.126   1.236  25.765  1.00  0.00           O  
ATOM   1738  OD2 ASP A 120     -14.032   1.814  25.157  1.00  0.00           O1-
ATOM   1739  H   ASP A 120     -16.461   0.790  22.492  1.00  0.00           H  
ATOM   1740  HA  ASP A 120     -18.046   2.342  24.237  1.00  0.00           H  
ATOM   1741  HB3 ASP A 120     -15.909   3.750  24.590  1.00  0.00           H  
ATOM   1742  HB2 ASP A 120     -15.233   2.788  23.102  1.00  0.00           H  
ATOM   1743  N   VAL A 121     -17.334   3.746  21.280  1.00  0.00           N  
ATOM   1744  CA  VAL A 121     -17.895   4.796  20.358  1.00  0.00           C  
ATOM   1745  C   VAL A 121     -19.359   4.601  19.902  1.00  0.00           C  
ATOM   1746  O   VAL A 121     -20.128   5.564  19.930  1.00  0.00           O  
ATOM   1747  CB  VAL A 121     -16.916   5.222  19.260  1.00  0.00           C  
ATOM   1748  CG1 VAL A 121     -15.646   5.934  19.752  1.00  0.00           C  
ATOM   1749  CG2 VAL A 121     -16.540   4.012  18.323  1.00  0.00           C  
ATOM   1750  H   VAL A 121     -16.550   3.211  20.933  1.00  0.00           H  
ATOM   1751  HA  VAL A 121     -17.800   5.683  20.984  1.00  0.00           H  
ATOM   1752  HB  VAL A 121     -17.356   5.932  18.559  1.00  0.00           H  
ATOM   1753 HG11 VAL A 121     -15.046   5.176  20.256  1.00  0.00           H  
ATOM   1754 HG12 VAL A 121     -15.061   6.317  18.916  1.00  0.00           H  
ATOM   1755 HG13 VAL A 121     -15.904   6.685  20.499  1.00  0.00           H  
ATOM   1756 HG21 VAL A 121     -17.372   3.456  17.889  1.00  0.00           H  
ATOM   1757 HG22 VAL A 121     -15.894   4.389  17.530  1.00  0.00           H  
ATOM   1758 HG23 VAL A 121     -15.798   3.379  18.808  1.00  0.00           H  
ATOM   1759  N   VAL A 122     -19.697   3.394  19.459  1.00  0.00           N  
ATOM   1760  CA  VAL A 122     -21.041   3.174  18.888  1.00  0.00           C  
ATOM   1761  C   VAL A 122     -22.245   3.030  19.892  1.00  0.00           C  
ATOM   1762  O   VAL A 122     -23.329   3.514  19.538  1.00  0.00           O  
ATOM   1763  CB  VAL A 122     -21.206   1.956  17.954  1.00  0.00           C  
ATOM   1764  CG1 VAL A 122     -21.121   0.570  18.671  1.00  0.00           C  
ATOM   1765  CG2 VAL A 122     -22.475   2.078  17.026  1.00  0.00           C  
ATOM   1766  H   VAL A 122     -18.993   2.672  19.405  1.00  0.00           H  
ATOM   1767  HA  VAL A 122     -21.320   4.020  18.258  1.00  0.00           H  
ATOM   1768  HB  VAL A 122     -20.419   2.069  17.209  1.00  0.00           H  
ATOM   1769 HG11 VAL A 122     -22.005   0.476  19.302  1.00  0.00           H  
ATOM   1770 HG12 VAL A 122     -21.067  -0.227  17.930  1.00  0.00           H  
ATOM   1771 HG13 VAL A 122     -20.151   0.612  19.166  1.00  0.00           H  
ATOM   1772 HG21 VAL A 122     -23.459   1.932  17.473  1.00  0.00           H  
ATOM   1773 HG22 VAL A 122     -22.506   3.103  16.657  1.00  0.00           H  
ATOM   1774 HG23 VAL A 122     -22.257   1.484  16.139  1.00  0.00           H  
ATOM   1775  N   ARG A 123     -22.009   2.571  21.099  1.00  0.00           N  
ATOM   1776  CA  ARG A 123     -22.944   2.700  22.180  1.00  0.00           C  
ATOM   1777  C   ARG A 123     -23.226   4.136  22.557  1.00  0.00           C  
ATOM   1778  O   ARG A 123     -24.316   4.450  23.006  1.00  0.00           O  
ATOM   1779  CB  ARG A 123     -22.694   1.727  23.363  1.00  0.00           C  
ATOM   1780  CG  ARG A 123     -22.525   0.191  22.974  1.00  0.00           C  
ATOM   1781  CD  ARG A 123     -21.914  -0.762  23.973  1.00  0.00           C  
ATOM   1782  NE  ARG A 123     -22.108  -2.180  23.642  1.00  0.00           N  
ATOM   1783  CZ  ARG A 123     -21.571  -3.314  24.193  1.00  0.00           C  
ATOM   1784  NH1 ARG A 123     -20.770  -3.275  25.229  1.00  0.00           N  
ATOM   1785  NH2 ARG A 123     -21.901  -4.494  23.663  1.00  0.00           N1+
ATOM   1786  H   ARG A 123     -21.126   2.128  21.306  1.00  0.00           H  
ATOM   1787  HA  ARG A 123     -23.914   2.332  21.848  1.00  0.00           H  
ATOM   1788  HB3 ARG A 123     -23.497   1.806  24.095  1.00  0.00           H  
ATOM   1789  HB2 ARG A 123     -21.886   2.183  23.934  1.00  0.00           H  
ATOM   1790  HG3 ARG A 123     -21.967   0.092  22.043  1.00  0.00           H  
ATOM   1791  HG2 ARG A 123     -23.513  -0.093  22.612  1.00  0.00           H  
ATOM   1792  HD3 ARG A 123     -22.119  -0.471  25.003  1.00  0.00           H  
ATOM   1793  HD2 ARG A 123     -20.848  -0.634  23.782  1.00  0.00           H  
ATOM   1794  HE  ARG A 123     -22.916  -2.304  23.049  1.00  0.00           H  
ATOM   1795 HH12 ARG A 123     -20.566  -4.049  25.845  1.00  0.00           H  
ATOM   1796 HH11 ARG A 123     -20.504  -2.342  25.509  1.00  0.00           H  
ATOM   1797 HH22 ARG A 123     -21.860  -5.304  24.265  1.00  0.00           H  
ATOM   1798 HH21 ARG A 123     -22.294  -4.600  22.738  1.00  0.00           H  
ATOM   1799  N   LYS A 124     -22.293   5.047  22.388  1.00  0.00           N  
ATOM   1800  CA  LYS A 124     -22.365   6.477  22.663  1.00  0.00           C  
ATOM   1801  C   LYS A 124     -23.147   7.262  21.569  1.00  0.00           C  
ATOM   1802  O   LYS A 124     -23.553   8.344  21.885  1.00  0.00           O  
ATOM   1803  CB  LYS A 124     -20.914   6.931  22.929  1.00  0.00           C  
ATOM   1804  CG  LYS A 124     -20.707   8.467  22.940  1.00  0.00           C  
ATOM   1805  CD  LYS A 124     -19.209   8.893  22.925  1.00  0.00           C  
ATOM   1806  CE  LYS A 124     -19.121  10.387  23.095  1.00  0.00           C  
ATOM   1807  NZ  LYS A 124     -17.788  10.942  22.809  1.00  0.00           N1+
ATOM   1808  H   LYS A 124     -21.531   4.611  21.888  1.00  0.00           H  
ATOM   1809  HA  LYS A 124     -22.920   6.693  23.577  1.00  0.00           H  
ATOM   1810  HB3 LYS A 124     -20.277   6.644  22.093  1.00  0.00           H  
ATOM   1811  HB2 LYS A 124     -20.445   6.530  23.828  1.00  0.00           H  
ATOM   1812  HG3 LYS A 124     -20.997   8.904  23.895  1.00  0.00           H  
ATOM   1813  HG2 LYS A 124     -21.079   8.963  22.043  1.00  0.00           H  
ATOM   1814  HD3 LYS A 124     -18.660   8.555  22.046  1.00  0.00           H  
ATOM   1815  HD2 LYS A 124     -18.754   8.451  23.812  1.00  0.00           H  
ATOM   1816  HE3 LYS A 124     -19.367  10.515  24.149  1.00  0.00           H  
ATOM   1817  HE2 LYS A 124     -19.849  10.963  22.524  1.00  0.00           H  
ATOM   1818  HZ1 LYS A 124     -17.037  10.479  23.300  1.00  0.00           H  
ATOM   1819  HZ2 LYS A 124     -17.658  10.796  21.818  1.00  0.00           H  
ATOM   1820  HZ3 LYS A 124     -17.810  11.881  23.180  1.00  0.00           H  
ATOM   1821  N   GLU A 125     -23.317   6.642  20.385  1.00  0.00           N  
ATOM   1822  CA  GLU A 125     -24.268   7.208  19.450  1.00  0.00           C  
ATOM   1823  C   GLU A 125     -25.661   6.498  19.694  1.00  0.00           C  
ATOM   1824  O   GLU A 125     -26.696   7.188  19.765  1.00  0.00           O  
ATOM   1825  CB  GLU A 125     -23.807   6.888  17.980  1.00  0.00           C  
ATOM   1826  CG  GLU A 125     -22.415   7.425  17.649  1.00  0.00           C  
ATOM   1827  CD  GLU A 125     -22.189   8.931  17.648  1.00  0.00           C  
ATOM   1828  OE1 GLU A 125     -20.977   9.318  17.630  1.00  0.00           O  
ATOM   1829  OE2 GLU A 125     -23.153   9.702  17.689  1.00  0.00           O1-
ATOM   1830  H   GLU A 125     -22.857   5.773  20.155  1.00  0.00           H  
ATOM   1831  HA  GLU A 125     -24.327   8.287  19.594  1.00  0.00           H  
ATOM   1832  HB3 GLU A 125     -24.596   7.214  17.302  1.00  0.00           H  
ATOM   1833  HB2 GLU A 125     -23.827   5.839  17.684  1.00  0.00           H  
ATOM   1834  HG3 GLU A 125     -22.078   7.015  16.697  1.00  0.00           H  
ATOM   1835  HG2 GLU A 125     -21.761   6.936  18.371  1.00  0.00           H  
ATOM   1836  N   SER A 126     -25.706   5.180  19.933  1.00  0.00           N  
ATOM   1837  CA  SER A 126     -26.887   4.335  20.242  1.00  0.00           C  
ATOM   1838  C   SER A 126     -27.928   4.980  21.259  1.00  0.00           C  
ATOM   1839  O   SER A 126     -29.132   5.120  20.959  1.00  0.00           O  
ATOM   1840  CB  SER A 126     -26.376   2.844  20.534  1.00  0.00           C  
ATOM   1841  OG  SER A 126     -27.415   1.903  20.209  1.00  0.00           O  
ATOM   1842  H   SER A 126     -24.851   4.652  19.827  1.00  0.00           H  
ATOM   1843  HA  SER A 126     -27.485   4.403  19.334  1.00  0.00           H  
ATOM   1844  HB3 SER A 126     -26.139   2.680  21.586  1.00  0.00           H  
ATOM   1845  HB2 SER A 126     -25.528   2.573  19.906  1.00  0.00           H  
ATOM   1846  HG  SER A 126     -27.464   1.284  20.941  1.00  0.00           H  
ATOM   1847  N   GLU A 127     -27.311   5.474  22.393  1.00  0.00           N  
ATOM   1848  CA  GLU A 127     -28.053   6.027  23.446  1.00  0.00           C  
ATOM   1849  C   GLU A 127     -28.275   7.544  23.338  1.00  0.00           C  
ATOM   1850  O   GLU A 127     -29.121   7.943  24.066  1.00  0.00           O  
ATOM   1851  CB  GLU A 127     -27.397   5.637  24.731  1.00  0.00           C  
ATOM   1852  CG  GLU A 127     -27.277   4.192  25.277  1.00  0.00           C  
ATOM   1853  CD  GLU A 127     -26.693   4.060  26.665  1.00  0.00           C  
ATOM   1854  OE1 GLU A 127     -26.572   2.895  27.192  1.00  0.00           O  
ATOM   1855  OE2 GLU A 127     -26.264   5.062  27.226  1.00  0.00           O1-
ATOM   1856  H   GLU A 127     -26.348   5.229  22.576  1.00  0.00           H  
ATOM   1857  HA  GLU A 127     -29.077   5.658  23.404  1.00  0.00           H  
ATOM   1858  HB3 GLU A 127     -27.813   6.262  25.521  1.00  0.00           H  
ATOM   1859  HB2 GLU A 127     -26.433   6.144  24.741  1.00  0.00           H  
ATOM   1860  HG3 GLU A 127     -26.539   3.766  24.597  1.00  0.00           H  
ATOM   1861  HG2 GLU A 127     -28.229   3.668  25.368  1.00  0.00           H  
ATOM   1862  N   SER A 128     -27.672   8.300  22.381  1.00  0.00           N  
ATOM   1863  CA  SER A 128     -28.042   9.723  22.099  1.00  0.00           C  
ATOM   1864  C   SER A 128     -28.748   9.821  20.775  1.00  0.00           C  
ATOM   1865  O   SER A 128     -29.243  10.915  20.456  1.00  0.00           O  
ATOM   1866  CB  SER A 128     -26.714  10.568  21.998  1.00  0.00           C  
ATOM   1867  OG  SER A 128     -25.804  10.023  21.007  1.00  0.00           O  
ATOM   1868  H   SER A 128     -27.021   7.885  21.729  1.00  0.00           H  
ATOM   1869  HA  SER A 128     -28.802  10.105  22.781  1.00  0.00           H  
ATOM   1870  HB3 SER A 128     -26.183  10.762  22.930  1.00  0.00           H  
ATOM   1871  HB2 SER A 128     -26.996  11.553  21.628  1.00  0.00           H  
ATOM   1872  HG  SER A 128     -25.150   9.542  21.520  1.00  0.00           H  
ATOM   1873  N   CYS A 129     -28.954   8.710  20.118  1.00  0.00           N  
ATOM   1874  CA  CYS A 129     -29.902   8.475  19.082  1.00  0.00           C  
ATOM   1875  C   CYS A 129     -31.135   7.869  19.737  1.00  0.00           C  
ATOM   1876  O   CYS A 129     -31.131   7.318  20.839  1.00  0.00           O  
ATOM   1877  CB  CYS A 129     -29.338   7.441  18.118  1.00  0.00           C  
ATOM   1878  SG  CYS A 129     -28.130   8.305  17.093  1.00  0.00           S  
ATOM   1879  H   CYS A 129     -28.442   7.846  20.225  1.00  0.00           H  
ATOM   1880  HA  CYS A 129     -30.254   9.404  18.634  1.00  0.00           H  
ATOM   1881  HB3 CYS A 129     -30.015   6.875  17.479  1.00  0.00           H  
ATOM   1882  HB2 CYS A 129     -28.919   6.545  18.575  1.00  0.00           H  
ATOM   1883  HG  CYS A 129     -27.255   8.418  18.096  1.00  0.00           H  
ATOM   1884  N   ASP A 130     -32.252   8.107  19.077  1.00  0.00           N  
ATOM   1885  CA  ASP A 130     -33.541   7.332  19.349  1.00  0.00           C  
ATOM   1886  C   ASP A 130     -33.528   5.863  18.847  1.00  0.00           C  
ATOM   1887  O   ASP A 130     -33.902   4.979  19.565  1.00  0.00           O  
ATOM   1888  CB  ASP A 130     -34.728   8.155  18.821  1.00  0.00           C  
ATOM   1889  CG  ASP A 130     -36.142   7.671  19.229  1.00  0.00           C  
ATOM   1890  OD1 ASP A 130     -37.050   8.283  18.672  1.00  0.00           O  
ATOM   1891  OD2 ASP A 130     -36.305   6.984  20.294  1.00  0.00           O1-
ATOM   1892  H   ASP A 130     -32.235   8.444  18.125  1.00  0.00           H  
ATOM   1893  HA  ASP A 130     -33.617   7.236  20.432  1.00  0.00           H  
ATOM   1894  HB3 ASP A 130     -34.815   8.331  17.749  1.00  0.00           H  
ATOM   1895  HB2 ASP A 130     -34.810   9.069  19.409  1.00  0.00           H  
ATOM   1896  N   CYS A 131     -32.738   5.551  17.781  1.00  0.00           N  
ATOM   1897  CA  CYS A 131     -32.412   4.191  17.353  1.00  0.00           C  
ATOM   1898  C   CYS A 131     -31.613   4.420  16.047  1.00  0.00           C  
ATOM   1899  O   CYS A 131     -32.047   5.154  15.160  1.00  0.00           O  
ATOM   1900  CB  CYS A 131     -33.495   3.245  16.982  1.00  0.00           C  
ATOM   1901  SG  CYS A 131     -33.001   1.557  16.625  1.00  0.00           S  
ATOM   1902  H   CYS A 131     -32.421   6.257  17.132  1.00  0.00           H  
ATOM   1903  HA  CYS A 131     -31.837   3.759  18.173  1.00  0.00           H  
ATOM   1904  HB3 CYS A 131     -33.928   3.709  16.095  1.00  0.00           H  
ATOM   1905  HB2 CYS A 131     -34.295   3.121  17.712  1.00  0.00           H  
ATOM   1906  HG  CYS A 131     -32.687   1.083  17.834  1.00  0.00           H  
ATOM   1907  N   LEU A 132     -30.441   3.804  15.930  1.00  0.00           N  
ATOM   1908  CA  LEU A 132     -29.551   3.703  14.794  1.00  0.00           C  
ATOM   1909  C   LEU A 132     -30.160   2.638  13.826  1.00  0.00           C  
ATOM   1910  O   LEU A 132     -29.829   1.467  13.915  1.00  0.00           O  
ATOM   1911  CB  LEU A 132     -28.114   3.305  15.170  1.00  0.00           C  
ATOM   1912  CG  LEU A 132     -27.219   4.426  15.607  1.00  0.00           C  
ATOM   1913  CD1 LEU A 132     -25.880   3.892  16.083  1.00  0.00           C  
ATOM   1914  CD2 LEU A 132     -27.109   5.580  14.611  1.00  0.00           C  
ATOM   1915  H   LEU A 132     -30.045   3.336  16.732  1.00  0.00           H  
ATOM   1916  HA  LEU A 132     -29.561   4.626  14.215  1.00  0.00           H  
ATOM   1917  HB3 LEU A 132     -27.585   2.948  14.287  1.00  0.00           H  
ATOM   1918  HB2 LEU A 132     -28.285   2.463  15.841  1.00  0.00           H  
ATOM   1919  HG  LEU A 132     -27.741   4.826  16.476  1.00  0.00           H  
ATOM   1920 HD11 LEU A 132     -25.162   4.707  16.176  1.00  0.00           H  
ATOM   1921 HD12 LEU A 132     -26.064   3.415  17.046  1.00  0.00           H  
ATOM   1922 HD13 LEU A 132     -25.498   3.082  15.461  1.00  0.00           H  
ATOM   1923 HD21 LEU A 132     -27.900   6.308  14.791  1.00  0.00           H  
ATOM   1924 HD22 LEU A 132     -26.177   6.100  14.829  1.00  0.00           H  
ATOM   1925 HD23 LEU A 132     -27.192   5.294  13.562  1.00  0.00           H  
ATOM   1926  N   GLN A 133     -31.170   3.174  13.188  1.00  0.00           N  
ATOM   1927  CA  GLN A 133     -32.069   2.470  12.260  1.00  0.00           C  
ATOM   1928  C   GLN A 133     -31.243   1.894  11.077  1.00  0.00           C  
ATOM   1929  O   GLN A 133     -31.682   0.869  10.545  1.00  0.00           O  
ATOM   1930  CB  GLN A 133     -33.236   3.336  11.824  1.00  0.00           C  
ATOM   1931  CG  GLN A 133     -34.316   2.571  11.033  1.00  0.00           C  
ATOM   1932  CD  GLN A 133     -35.594   3.432  10.733  1.00  0.00           C  
ATOM   1933  OE1 GLN A 133     -35.575   4.627  10.696  1.00  0.00           O  
ATOM   1934  NE2 GLN A 133     -36.744   2.756  10.632  1.00  0.00           N  
ATOM   1935  H   GLN A 133     -31.381   4.133  13.426  1.00  0.00           H  
ATOM   1936  HA  GLN A 133     -32.547   1.649  12.794  1.00  0.00           H  
ATOM   1937  HB3 GLN A 133     -32.895   4.092  11.117  1.00  0.00           H  
ATOM   1938  HB2 GLN A 133     -33.768   3.816  12.646  1.00  0.00           H  
ATOM   1939  HG3 GLN A 133     -34.581   1.727  11.670  1.00  0.00           H  
ATOM   1940  HG2 GLN A 133     -33.947   2.188  10.082  1.00  0.00           H  
ATOM   1941 HE22 GLN A 133     -37.635   3.183  10.421  1.00  0.00           H  
ATOM   1942 HE21 GLN A 133     -36.696   1.754  10.745  1.00  0.00           H  
ATOM   1943  N   GLY A 134     -30.139   2.517  10.674  1.00  0.00           N  
ATOM   1944  CA  GLY A 134     -29.298   1.943   9.635  1.00  0.00           C  
ATOM   1945  C   GLY A 134     -27.806   2.282   9.846  1.00  0.00           C  
ATOM   1946  O   GLY A 134     -27.518   3.230  10.576  1.00  0.00           O  
ATOM   1947  H   GLY A 134     -29.921   3.398  11.117  1.00  0.00           H  
ATOM   1948  HA3 GLY A 134     -29.620   2.378   8.689  1.00  0.00           H  
ATOM   1949  HA2 GLY A 134     -29.356   0.856   9.575  1.00  0.00           H  
ATOM   1950  N   PHE A 135     -26.992   1.535   9.140  1.00  0.00           N  
ATOM   1951  CA  PHE A 135     -25.550   1.770   9.122  1.00  0.00           C  
ATOM   1952  C   PHE A 135     -25.083   1.968   7.665  1.00  0.00           C  
ATOM   1953  O   PHE A 135     -25.516   1.217   6.828  1.00  0.00           O  
ATOM   1954  CB  PHE A 135     -24.800   0.500   9.656  1.00  0.00           C  
ATOM   1955  CG  PHE A 135     -25.072   0.328  11.142  1.00  0.00           C  
ATOM   1956  CD1 PHE A 135     -26.345  -0.121  11.597  1.00  0.00           C  
ATOM   1957  CD2 PHE A 135     -24.137   0.854  12.026  1.00  0.00           C  
ATOM   1958  CE1 PHE A 135     -26.631  -0.067  12.973  1.00  0.00           C  
ATOM   1959  CE2 PHE A 135     -24.360   0.650  13.408  1.00  0.00           C  
ATOM   1960  CZ  PHE A 135     -25.610   0.200  13.879  1.00  0.00           C  
ATOM   1961  H   PHE A 135     -27.304   0.789   8.535  1.00  0.00           H  
ATOM   1962  HA  PHE A 135     -25.427   2.643   9.764  1.00  0.00           H  
ATOM   1963  HB3 PHE A 135     -23.715   0.577   9.588  1.00  0.00           H  
ATOM   1964  HB2 PHE A 135     -25.064  -0.433   9.156  1.00  0.00           H  
ATOM   1965  HD1 PHE A 135     -27.060  -0.456  10.860  1.00  0.00           H  
ATOM   1966  HD2 PHE A 135     -23.155   1.055  11.624  1.00  0.00           H  
ATOM   1967  HE1 PHE A 135     -27.636  -0.349  13.249  1.00  0.00           H  
ATOM   1968  HE2 PHE A 135     -23.582   0.951  14.093  1.00  0.00           H  
ATOM   1969  HZ  PHE A 135     -25.836   0.211  14.935  1.00  0.00           H  
ATOM   1970  N   GLN A 136     -24.099   2.853   7.406  1.00  0.00           N  
ATOM   1971  CA  GLN A 136     -23.260   2.966   6.210  1.00  0.00           C  
ATOM   1972  C   GLN A 136     -21.918   2.380   6.432  1.00  0.00           C  
ATOM   1973  O   GLN A 136     -21.395   2.797   7.472  1.00  0.00           O  
ATOM   1974  CB  GLN A 136     -23.333   4.419   5.788  1.00  0.00           C  
ATOM   1975  CG  GLN A 136     -22.399   4.851   4.656  1.00  0.00           C  
ATOM   1976  CD  GLN A 136     -22.794   4.171   3.342  1.00  0.00           C  
ATOM   1977  OE1 GLN A 136     -22.670   3.007   3.249  1.00  0.00           O  
ATOM   1978  NE2 GLN A 136     -23.468   4.884   2.471  1.00  0.00           N  
ATOM   1979  H   GLN A 136     -23.868   3.466   8.175  1.00  0.00           H  
ATOM   1980  HA  GLN A 136     -23.740   2.378   5.428  1.00  0.00           H  
ATOM   1981  HB3 GLN A 136     -23.270   5.169   6.577  1.00  0.00           H  
ATOM   1982  HB2 GLN A 136     -24.392   4.572   5.585  1.00  0.00           H  
ATOM   1983  HG3 GLN A 136     -21.354   4.554   4.745  1.00  0.00           H  
ATOM   1984  HG2 GLN A 136     -22.374   5.934   4.542  1.00  0.00           H  
ATOM   1985 HE22 GLN A 136     -23.725   4.390   1.628  1.00  0.00           H  
ATOM   1986 HE21 GLN A 136     -23.688   5.854   2.645  1.00  0.00           H  
ATOM   1987  N   LEU A 137     -21.323   1.616   5.547  1.00  0.00           N  
ATOM   1988  CA  LEU A 137     -19.895   1.261   5.551  1.00  0.00           C  
ATOM   1989  C   LEU A 137     -19.373   1.581   4.121  1.00  0.00           C  
ATOM   1990  O   LEU A 137     -19.698   0.957   3.137  1.00  0.00           O  
ATOM   1991  CB  LEU A 137     -19.875  -0.182   5.950  1.00  0.00           C  
ATOM   1992  CG  LEU A 137     -18.575  -1.019   5.889  1.00  0.00           C  
ATOM   1993  CD1 LEU A 137     -17.369  -0.248   6.512  1.00  0.00           C  
ATOM   1994  CD2 LEU A 137     -18.684  -2.406   6.518  1.00  0.00           C  
ATOM   1995  H   LEU A 137     -21.895   1.418   4.738  1.00  0.00           H  
ATOM   1996  HA  LEU A 137     -19.380   1.820   6.332  1.00  0.00           H  
ATOM   1997  HB3 LEU A 137     -20.640  -0.785   5.461  1.00  0.00           H  
ATOM   1998  HB2 LEU A 137     -20.174  -0.150   6.998  1.00  0.00           H  
ATOM   1999  HG  LEU A 137     -18.375  -1.275   4.849  1.00  0.00           H  
ATOM   2000 HD11 LEU A 137     -16.447  -0.817   6.634  1.00  0.00           H  
ATOM   2001 HD12 LEU A 137     -17.018   0.538   5.843  1.00  0.00           H  
ATOM   2002 HD13 LEU A 137     -17.711   0.091   7.490  1.00  0.00           H  
ATOM   2003 HD21 LEU A 137     -19.314  -3.108   5.972  1.00  0.00           H  
ATOM   2004 HD22 LEU A 137     -17.728  -2.929   6.554  1.00  0.00           H  
ATOM   2005 HD23 LEU A 137     -18.891  -2.237   7.575  1.00  0.00           H  
ATOM   2006  N   THR A 138     -18.584   2.652   4.076  1.00  0.00           N  
ATOM   2007  CA  THR A 138     -17.851   3.029   2.856  1.00  0.00           C  
ATOM   2008  C   THR A 138     -16.335   2.588   3.000  1.00  0.00           C  
ATOM   2009  O   THR A 138     -15.662   3.003   3.952  1.00  0.00           O  
ATOM   2010  CB  THR A 138     -17.792   4.572   2.633  1.00  0.00           C  
ATOM   2011  OG1 THR A 138     -17.403   5.396   3.768  1.00  0.00           O  
ATOM   2012  CG2 THR A 138     -19.141   5.254   2.302  1.00  0.00           C  
ATOM   2013  H   THR A 138     -18.344   3.206   4.886  1.00  0.00           H  
ATOM   2014  HA  THR A 138     -18.333   2.558   1.999  1.00  0.00           H  
ATOM   2015  HB  THR A 138     -17.063   4.737   1.839  1.00  0.00           H  
ATOM   2016  HG1 THR A 138     -16.450   5.505   3.739  1.00  0.00           H  
ATOM   2017 HG21 THR A 138     -19.457   4.735   1.397  1.00  0.00           H  
ATOM   2018 HG22 THR A 138     -19.771   5.089   3.177  1.00  0.00           H  
ATOM   2019 HG23 THR A 138     -19.081   6.313   2.053  1.00  0.00           H  
ATOM   2020  N   HIS A 139     -15.893   1.664   2.127  1.00  0.00           N  
ATOM   2021  CA  HIS A 139     -14.576   0.978   2.173  1.00  0.00           C  
ATOM   2022  C   HIS A 139     -14.154   0.612   0.717  1.00  0.00           C  
ATOM   2023  O   HIS A 139     -14.982   0.562  -0.199  1.00  0.00           O  
ATOM   2024  CB  HIS A 139     -14.581  -0.279   3.187  1.00  0.00           C  
ATOM   2025  CG  HIS A 139     -15.495  -1.518   2.857  1.00  0.00           C  
ATOM   2026  ND1 HIS A 139     -14.997  -2.821   2.968  1.00  0.00           N  
ATOM   2027  CD2 HIS A 139     -16.756  -1.716   2.342  1.00  0.00           C  
ATOM   2028  CE1 HIS A 139     -15.884  -3.660   2.513  1.00  0.00           C  
ATOM   2029  NE2 HIS A 139     -17.029  -3.076   2.163  1.00  0.00           N  
ATOM   2030  H   HIS A 139     -16.556   1.261   1.481  1.00  0.00           H  
ATOM   2031  HA  HIS A 139     -13.874   1.683   2.618  1.00  0.00           H  
ATOM   2032  HB3 HIS A 139     -14.683   0.062   4.217  1.00  0.00           H  
ATOM   2033  HB2 HIS A 139     -13.515  -0.505   3.236  1.00  0.00           H  
ATOM   2034  HD2 HIS A 139     -17.552  -1.018   2.128  1.00  0.00           H  
ATOM   2035  HE1 HIS A 139     -15.651  -4.707   2.384  1.00  0.00           H  
ATOM   2036  HD1 HIS A 139     -14.024  -2.897   3.230  1.00  0.00           H  
ATOM   2037  N   SER A 140     -12.945   0.149   0.588  1.00  0.00           N  
ATOM   2038  CA  SER A 140     -12.337  -0.545  -0.476  1.00  0.00           C  
ATOM   2039  C   SER A 140     -12.122  -1.997  -0.165  1.00  0.00           C  
ATOM   2040  O   SER A 140     -11.732  -2.326   0.967  1.00  0.00           O  
ATOM   2041  CB  SER A 140     -11.060   0.201  -0.874  1.00  0.00           C  
ATOM   2042  OG  SER A 140     -10.522  -0.327  -2.055  1.00  0.00           O  
ATOM   2043  H   SER A 140     -12.375   0.240   1.416  1.00  0.00           H  
ATOM   2044  HA  SER A 140     -13.075  -0.395  -1.263  1.00  0.00           H  
ATOM   2045  HB3 SER A 140     -10.365   0.081  -0.042  1.00  0.00           H  
ATOM   2046  HB2 SER A 140     -11.224   1.275  -0.965  1.00  0.00           H  
ATOM   2047  HG  SER A 140      -9.904   0.277  -2.474  1.00  0.00           H  
ATOM   2048  N   LEU A 141     -12.256  -2.811  -1.192  1.00  0.00           N  
ATOM   2049  CA  LEU A 141     -11.707  -4.136  -1.314  1.00  0.00           C  
ATOM   2050  C   LEU A 141     -10.239  -4.147  -1.933  1.00  0.00           C  
ATOM   2051  O   LEU A 141      -9.567  -5.143  -1.915  1.00  0.00           O  
ATOM   2052  CB  LEU A 141     -12.777  -4.999  -2.079  1.00  0.00           C  
ATOM   2053  CG  LEU A 141     -14.083  -5.221  -1.286  1.00  0.00           C  
ATOM   2054  CD1 LEU A 141     -15.135  -5.894  -2.212  1.00  0.00           C  
ATOM   2055  CD2 LEU A 141     -13.930  -5.971   0.084  1.00  0.00           C  
ATOM   2056  H   LEU A 141     -12.667  -2.319  -1.972  1.00  0.00           H  
ATOM   2057  HA  LEU A 141     -11.459  -4.528  -0.328  1.00  0.00           H  
ATOM   2058  HB3 LEU A 141     -12.339  -5.993  -2.165  1.00  0.00           H  
ATOM   2059  HB2 LEU A 141     -12.944  -4.488  -3.027  1.00  0.00           H  
ATOM   2060  HG  LEU A 141     -14.574  -4.272  -1.070  1.00  0.00           H  
ATOM   2061 HD11 LEU A 141     -16.126  -5.442  -2.163  1.00  0.00           H  
ATOM   2062 HD12 LEU A 141     -14.814  -5.806  -3.250  1.00  0.00           H  
ATOM   2063 HD13 LEU A 141     -15.280  -6.974  -2.182  1.00  0.00           H  
ATOM   2064 HD21 LEU A 141     -13.650  -5.243   0.845  1.00  0.00           H  
ATOM   2065 HD22 LEU A 141     -14.812  -6.551   0.353  1.00  0.00           H  
ATOM   2066 HD23 LEU A 141     -13.087  -6.663   0.066  1.00  0.00           H  
ATOM   2067  N   GLY A 142      -9.864  -3.045  -2.664  1.00  0.00           N  
ATOM   2068  CA  GLY A 142      -8.538  -2.804  -3.071  1.00  0.00           C  
ATOM   2069  C   GLY A 142      -7.655  -2.409  -1.863  1.00  0.00           C  
ATOM   2070  O   GLY A 142      -6.500  -2.850  -1.842  1.00  0.00           O  
ATOM   2071  H   GLY A 142     -10.427  -2.208  -2.607  1.00  0.00           H  
ATOM   2072  HA3 GLY A 142      -8.570  -2.011  -3.818  1.00  0.00           H  
ATOM   2073  HA2 GLY A 142      -8.070  -3.599  -3.651  1.00  0.00           H  
ATOM   2074  N   GLY A 143      -8.199  -1.733  -0.900  1.00  0.00           N  
ATOM   2075  CA  GLY A 143      -7.547  -1.448   0.367  1.00  0.00           C  
ATOM   2076  C   GLY A 143      -7.574  -2.639   1.205  1.00  0.00           C  
ATOM   2077  O   GLY A 143      -8.583  -3.238   1.459  1.00  0.00           O  
ATOM   2078  H   GLY A 143      -9.109  -1.297  -0.949  1.00  0.00           H  
ATOM   2079  HA3 GLY A 143      -7.952  -0.551   0.835  1.00  0.00           H  
ATOM   2080  HA2 GLY A 143      -6.501  -1.168   0.243  1.00  0.00           H  
ATOM   2081  N   GLY A 144      -6.347  -3.012   1.616  1.00  0.00           N  
ATOM   2082  CA  GLY A 144      -6.102  -4.049   2.616  1.00  0.00           C  
ATOM   2083  C   GLY A 144      -6.657  -3.727   4.054  1.00  0.00           C  
ATOM   2084  O   GLY A 144      -7.246  -4.531   4.762  1.00  0.00           O  
ATOM   2085  H   GLY A 144      -5.568  -2.483   1.250  1.00  0.00           H  
ATOM   2086  HA3 GLY A 144      -5.040  -4.294   2.632  1.00  0.00           H  
ATOM   2087  HA2 GLY A 144      -6.590  -4.996   2.385  1.00  0.00           H  
ATOM   2088  N   THR A 145      -6.381  -2.526   4.550  1.00  0.00           N  
ATOM   2089  CA  THR A 145      -6.810  -2.067   5.888  1.00  0.00           C  
ATOM   2090  C   THR A 145      -8.335  -1.793   5.826  1.00  0.00           C  
ATOM   2091  O   THR A 145      -9.085  -2.088   6.727  1.00  0.00           O  
ATOM   2092  CB  THR A 145      -6.148  -0.690   6.267  1.00  0.00           C  
ATOM   2093  OG1 THR A 145      -4.789  -0.627   5.874  1.00  0.00           O  
ATOM   2094  CG2 THR A 145      -6.051  -0.531   7.813  1.00  0.00           C  
ATOM   2095  H   THR A 145      -5.738  -1.840   4.182  1.00  0.00           H  
ATOM   2096  HA  THR A 145      -6.699  -2.839   6.649  1.00  0.00           H  
ATOM   2097  HB  THR A 145      -6.614   0.174   5.793  1.00  0.00           H  
ATOM   2098  HG1 THR A 145      -4.634   0.267   5.561  1.00  0.00           H  
ATOM   2099 HG21 THR A 145      -5.560   0.336   8.254  1.00  0.00           H  
ATOM   2100 HG22 THR A 145      -7.077  -0.409   8.160  1.00  0.00           H  
ATOM   2101 HG23 THR A 145      -5.578  -1.426   8.218  1.00  0.00           H  
ATOM   2102  N   GLY A 146      -8.780  -1.216   4.740  1.00  0.00           N  
ATOM   2103  CA  GLY A 146     -10.205  -1.025   4.406  1.00  0.00           C  
ATOM   2104  C   GLY A 146     -10.993  -2.342   4.384  1.00  0.00           C  
ATOM   2105  O   GLY A 146     -12.079  -2.400   4.964  1.00  0.00           O  
ATOM   2106  H   GLY A 146      -8.146  -0.951   4.000  1.00  0.00           H  
ATOM   2107  HA3 GLY A 146     -10.178  -0.470   3.469  1.00  0.00           H  
ATOM   2108  HA2 GLY A 146     -10.548  -0.464   5.275  1.00  0.00           H  
ATOM   2109  N   SER A 147     -10.485  -3.399   3.751  1.00  0.00           N  
ATOM   2110  CA  SER A 147     -11.232  -4.655   3.663  1.00  0.00           C  
ATOM   2111  C   SER A 147     -11.167  -5.366   5.031  1.00  0.00           C  
ATOM   2112  O   SER A 147     -12.232  -5.753   5.552  1.00  0.00           O  
ATOM   2113  CB  SER A 147     -10.739  -5.381   2.431  1.00  0.00           C  
ATOM   2114  OG  SER A 147      -9.320  -5.737   2.504  1.00  0.00           O  
ATOM   2115  H   SER A 147      -9.687  -3.302   3.139  1.00  0.00           H  
ATOM   2116  HA  SER A 147     -12.282  -4.455   3.451  1.00  0.00           H  
ATOM   2117  HB3 SER A 147     -10.951  -4.835   1.513  1.00  0.00           H  
ATOM   2118  HB2 SER A 147     -11.225  -6.348   2.300  1.00  0.00           H  
ATOM   2119  HG  SER A 147      -8.795  -5.068   2.058  1.00  0.00           H  
ATOM   2120  N   GLY A 148      -9.977  -5.398   5.679  1.00  0.00           N  
ATOM   2121  CA  GLY A 148      -9.628  -5.866   6.949  1.00  0.00           C  
ATOM   2122  C   GLY A 148     -10.569  -5.356   8.058  1.00  0.00           C  
ATOM   2123  O   GLY A 148     -11.216  -6.176   8.760  1.00  0.00           O  
ATOM   2124  H   GLY A 148      -9.245  -5.202   5.011  1.00  0.00           H  
ATOM   2125  HA3 GLY A 148      -8.554  -5.752   7.091  1.00  0.00           H  
ATOM   2126  HA2 GLY A 148      -9.601  -6.951   7.051  1.00  0.00           H  
ATOM   2127  N   MET A 149     -10.660  -4.074   8.198  1.00  0.00           N  
ATOM   2128  CA  MET A 149     -11.518  -3.425   9.140  1.00  0.00           C  
ATOM   2129  C   MET A 149     -13.035  -3.497   8.737  1.00  0.00           C  
ATOM   2130  O   MET A 149     -13.923  -3.412   9.602  1.00  0.00           O  
ATOM   2131  CB  MET A 149     -10.971  -1.998   9.357  1.00  0.00           C  
ATOM   2132  CG  MET A 149      -9.510  -1.963   9.850  1.00  0.00           C  
ATOM   2133  SD  MET A 149      -9.169  -1.466  11.505  1.00  0.00           S  
ATOM   2134  CE  MET A 149      -9.690  -2.819  12.546  1.00  0.00           C  
ATOM   2135  H   MET A 149     -10.107  -3.475   7.602  1.00  0.00           H  
ATOM   2136  HA  MET A 149     -11.349  -3.951  10.079  1.00  0.00           H  
ATOM   2137  HB3 MET A 149     -11.492  -1.415  10.117  1.00  0.00           H  
ATOM   2138  HB2 MET A 149     -11.035  -1.366   8.472  1.00  0.00           H  
ATOM   2139  HG3 MET A 149      -8.936  -1.247   9.262  1.00  0.00           H  
ATOM   2140  HG2 MET A 149      -9.027  -2.924   9.677  1.00  0.00           H  
ATOM   2141  HE1 MET A 149      -9.391  -3.762  12.089  1.00  0.00           H  
ATOM   2142  HE2 MET A 149      -9.166  -2.738  13.498  1.00  0.00           H  
ATOM   2143  HE3 MET A 149     -10.774  -2.777  12.657  1.00  0.00           H  
ATOM   2144  N   GLY A 150     -13.310  -3.575   7.444  1.00  0.00           N  
ATOM   2145  CA  GLY A 150     -14.632  -3.545   6.919  1.00  0.00           C  
ATOM   2146  C   GLY A 150     -15.352  -4.839   7.221  1.00  0.00           C  
ATOM   2147  O   GLY A 150     -16.449  -4.892   7.660  1.00  0.00           O  
ATOM   2148  H   GLY A 150     -12.588  -3.597   6.738  1.00  0.00           H  
ATOM   2149  HA3 GLY A 150     -14.605  -3.417   5.837  1.00  0.00           H  
ATOM   2150  HA2 GLY A 150     -15.253  -2.744   7.319  1.00  0.00           H  
ATOM   2151  N   THR A 151     -14.584  -5.952   7.051  1.00  0.00           N  
ATOM   2152  CA  THR A 151     -14.924  -7.345   7.423  1.00  0.00           C  
ATOM   2153  C   THR A 151     -15.185  -7.459   8.967  1.00  0.00           C  
ATOM   2154  O   THR A 151     -16.153  -8.095   9.336  1.00  0.00           O  
ATOM   2155  CB  THR A 151     -13.812  -8.288   6.951  1.00  0.00           C  
ATOM   2156  OG1 THR A 151     -13.402  -8.095   5.634  1.00  0.00           O  
ATOM   2157  CG2 THR A 151     -14.252  -9.745   7.058  1.00  0.00           C  
ATOM   2158  H   THR A 151     -13.613  -5.797   6.820  1.00  0.00           H  
ATOM   2159  HA  THR A 151     -15.881  -7.522   6.933  1.00  0.00           H  
ATOM   2160  HB  THR A 151     -12.903  -8.305   7.552  1.00  0.00           H  
ATOM   2161  HG1 THR A 151     -13.099  -7.184   5.646  1.00  0.00           H  
ATOM   2162 HG21 THR A 151     -13.839 -10.303   7.897  1.00  0.00           H  
ATOM   2163 HG22 THR A 151     -15.328  -9.834   7.212  1.00  0.00           H  
ATOM   2164 HG23 THR A 151     -13.981 -10.287   6.152  1.00  0.00           H  
ATOM   2165  N   LEU A 152     -14.308  -6.851   9.742  1.00  0.00           N  
ATOM   2166  CA  LEU A 152     -14.472  -6.819  11.212  1.00  0.00           C  
ATOM   2167  C   LEU A 152     -15.696  -6.065  11.760  1.00  0.00           C  
ATOM   2168  O   LEU A 152     -16.429  -6.568  12.608  1.00  0.00           O  
ATOM   2169  CB  LEU A 152     -13.111  -6.306  11.770  1.00  0.00           C  
ATOM   2170  CG  LEU A 152     -12.836  -6.244  13.365  1.00  0.00           C  
ATOM   2171  CD1 LEU A 152     -13.520  -4.996  14.038  1.00  0.00           C  
ATOM   2172  CD2 LEU A 152     -13.264  -7.553  14.027  1.00  0.00           C  
ATOM   2173  H   LEU A 152     -13.542  -6.348   9.316  1.00  0.00           H  
ATOM   2174  HA  LEU A 152     -14.552  -7.827  11.617  1.00  0.00           H  
ATOM   2175  HB3 LEU A 152     -12.836  -5.289  11.489  1.00  0.00           H  
ATOM   2176  HB2 LEU A 152     -12.393  -6.981  11.302  1.00  0.00           H  
ATOM   2177  HG  LEU A 152     -11.769  -6.102  13.535  1.00  0.00           H  
ATOM   2178 HD11 LEU A 152     -14.464  -5.186  14.548  1.00  0.00           H  
ATOM   2179 HD12 LEU A 152     -12.871  -4.623  14.831  1.00  0.00           H  
ATOM   2180 HD13 LEU A 152     -13.653  -4.134  13.385  1.00  0.00           H  
ATOM   2181 HD21 LEU A 152     -13.528  -8.291  13.270  1.00  0.00           H  
ATOM   2182 HD22 LEU A 152     -12.491  -7.986  14.661  1.00  0.00           H  
ATOM   2183 HD23 LEU A 152     -14.166  -7.381  14.614  1.00  0.00           H  
ATOM   2184  N   LEU A 153     -15.914  -4.851  11.185  1.00  0.00           N  
ATOM   2185  CA  LEU A 153     -16.959  -3.949  11.633  1.00  0.00           C  
ATOM   2186  C   LEU A 153     -18.380  -4.360  11.148  1.00  0.00           C  
ATOM   2187  O   LEU A 153     -19.378  -4.226  11.909  1.00  0.00           O  
ATOM   2188  CB  LEU A 153     -16.751  -2.519  11.019  1.00  0.00           C  
ATOM   2189  CG  LEU A 153     -15.562  -1.722  11.629  1.00  0.00           C  
ATOM   2190  CD1 LEU A 153     -14.902  -0.745  10.714  1.00  0.00           C  
ATOM   2191  CD2 LEU A 153     -15.821  -1.171  12.997  1.00  0.00           C  
ATOM   2192  H   LEU A 153     -15.344  -4.581  10.396  1.00  0.00           H  
ATOM   2193  HA  LEU A 153     -17.028  -3.798  12.710  1.00  0.00           H  
ATOM   2194  HB3 LEU A 153     -17.677  -1.947  11.077  1.00  0.00           H  
ATOM   2195  HB2 LEU A 153     -16.581  -2.642   9.949  1.00  0.00           H  
ATOM   2196  HG  LEU A 153     -14.789  -2.477  11.773  1.00  0.00           H  
ATOM   2197 HD11 LEU A 153     -15.033  -0.918   9.646  1.00  0.00           H  
ATOM   2198 HD12 LEU A 153     -15.228   0.277  10.909  1.00  0.00           H  
ATOM   2199 HD13 LEU A 153     -13.838  -0.976  10.752  1.00  0.00           H  
ATOM   2200 HD21 LEU A 153     -15.595  -1.870  13.802  1.00  0.00           H  
ATOM   2201 HD22 LEU A 153     -15.204  -0.296  13.202  1.00  0.00           H  
ATOM   2202 HD23 LEU A 153     -16.868  -0.940  13.193  1.00  0.00           H  
ATOM   2203  N   ILE A 154     -18.529  -4.919   9.930  1.00  0.00           N  
ATOM   2204  CA  ILE A 154     -19.869  -5.226   9.376  1.00  0.00           C  
ATOM   2205  C   ILE A 154     -20.649  -6.340  10.155  1.00  0.00           C  
ATOM   2206  O   ILE A 154     -21.868  -6.244  10.276  1.00  0.00           O  
ATOM   2207  CB  ILE A 154     -19.769  -5.650   7.812  1.00  0.00           C  
ATOM   2208  CG1 ILE A 154     -21.081  -5.792   7.052  1.00  0.00           C  
ATOM   2209  CG2 ILE A 154     -18.900  -6.965   7.472  1.00  0.00           C  
ATOM   2210  CD1 ILE A 154     -20.953  -5.534   5.528  1.00  0.00           C  
ATOM   2211  H   ILE A 154     -17.671  -5.027   9.409  1.00  0.00           H  
ATOM   2212  HA  ILE A 154     -20.387  -4.285   9.561  1.00  0.00           H  
ATOM   2213  HB  ILE A 154     -19.397  -4.754   7.316  1.00  0.00           H  
ATOM   2214 HG13 ILE A 154     -21.811  -5.070   7.419  1.00  0.00           H  
ATOM   2215 HG12 ILE A 154     -21.533  -6.783   7.029  1.00  0.00           H  
ATOM   2216 HG21 ILE A 154     -18.461  -6.798   6.489  1.00  0.00           H  
ATOM   2217 HG22 ILE A 154     -18.083  -6.985   8.193  1.00  0.00           H  
ATOM   2218 HG23 ILE A 154     -19.380  -7.929   7.641  1.00  0.00           H  
ATOM   2219 HD11 ILE A 154     -21.117  -4.460   5.436  1.00  0.00           H  
ATOM   2220 HD12 ILE A 154     -20.035  -5.886   5.058  1.00  0.00           H  
ATOM   2221 HD13 ILE A 154     -21.733  -6.091   5.008  1.00  0.00           H  
ATOM   2222  N   SER A 155     -19.874  -7.364  10.629  1.00  0.00           N  
ATOM   2223  CA  SER A 155     -20.357  -8.646  11.240  1.00  0.00           C  
ATOM   2224  C   SER A 155     -20.442  -8.509  12.745  1.00  0.00           C  
ATOM   2225  O   SER A 155     -21.458  -8.865  13.288  1.00  0.00           O  
ATOM   2226  CB  SER A 155     -19.463  -9.783  10.660  1.00  0.00           C  
ATOM   2227  OG  SER A 155     -18.095  -9.633  11.033  1.00  0.00           O  
ATOM   2228  H   SER A 155     -18.915  -7.464  10.326  1.00  0.00           H  
ATOM   2229  HA  SER A 155     -21.387  -8.750  10.899  1.00  0.00           H  
ATOM   2230  HB3 SER A 155     -19.579  -9.814   9.576  1.00  0.00           H  
ATOM   2231  HB2 SER A 155     -19.937 -10.677  11.064  1.00  0.00           H  
ATOM   2232  HG  SER A 155     -17.675 -10.493  10.956  1.00  0.00           H  
ATOM   2233  N   LYS A 156     -19.509  -7.684  13.373  1.00  0.00           N  
ATOM   2234  CA  LYS A 156     -19.527  -7.359  14.824  1.00  0.00           C  
ATOM   2235  C   LYS A 156     -20.646  -6.373  15.159  1.00  0.00           C  
ATOM   2236  O   LYS A 156     -21.215  -6.571  16.239  1.00  0.00           O  
ATOM   2237  CB  LYS A 156     -18.159  -6.699  15.216  1.00  0.00           C  
ATOM   2238  CG  LYS A 156     -18.003  -6.359  16.767  1.00  0.00           C  
ATOM   2239  CD  LYS A 156     -18.248  -7.548  17.743  1.00  0.00           C  
ATOM   2240  CE  LYS A 156     -19.062  -7.170  18.995  1.00  0.00           C  
ATOM   2241  NZ  LYS A 156     -19.449  -8.276  19.923  1.00  0.00           N1+
ATOM   2242  H   LYS A 156     -18.646  -7.454  12.902  1.00  0.00           H  
ATOM   2243  HA  LYS A 156     -19.750  -8.230  15.440  1.00  0.00           H  
ATOM   2244  HB3 LYS A 156     -17.936  -5.792  14.654  1.00  0.00           H  
ATOM   2245  HB2 LYS A 156     -17.321  -7.190  14.721  1.00  0.00           H  
ATOM   2246  HG3 LYS A 156     -18.748  -5.569  16.850  1.00  0.00           H  
ATOM   2247  HG2 LYS A 156     -16.991  -6.069  17.051  1.00  0.00           H  
ATOM   2248  HD3 LYS A 156     -17.295  -7.993  18.029  1.00  0.00           H  
ATOM   2249  HD2 LYS A 156     -18.732  -8.364  17.208  1.00  0.00           H  
ATOM   2250  HE3 LYS A 156     -19.969  -6.678  18.642  1.00  0.00           H  
ATOM   2251  HE2 LYS A 156     -18.574  -6.402  19.595  1.00  0.00           H  
ATOM   2252  HZ1 LYS A 156     -18.723  -8.605  20.544  1.00  0.00           H  
ATOM   2253  HZ2 LYS A 156     -20.166  -8.018  20.587  1.00  0.00           H  
ATOM   2254  HZ3 LYS A 156     -19.791  -9.083  19.421  1.00  0.00           H  
ATOM   2255  N   ILE A 157     -20.973  -5.473  14.253  1.00  0.00           N  
ATOM   2256  CA  ILE A 157     -22.092  -4.533  14.449  1.00  0.00           C  
ATOM   2257  C   ILE A 157     -23.378  -5.370  14.468  1.00  0.00           C  
ATOM   2258  O   ILE A 157     -24.263  -5.100  15.300  1.00  0.00           O  
ATOM   2259  CB  ILE A 157     -22.131  -3.386  13.355  1.00  0.00           C  
ATOM   2260  CG1 ILE A 157     -21.060  -2.346  13.675  1.00  0.00           C  
ATOM   2261  CG2 ILE A 157     -23.552  -2.682  13.205  1.00  0.00           C  
ATOM   2262  CD1 ILE A 157     -21.291  -1.225  14.730  1.00  0.00           C  
ATOM   2263  H   ILE A 157     -20.455  -5.385  13.391  1.00  0.00           H  
ATOM   2264  HA  ILE A 157     -22.045  -3.987  15.392  1.00  0.00           H  
ATOM   2265  HB  ILE A 157     -21.959  -3.880  12.398  1.00  0.00           H  
ATOM   2266 HG13 ILE A 157     -20.915  -1.899  12.691  1.00  0.00           H  
ATOM   2267 HG12 ILE A 157     -20.137  -2.889  13.877  1.00  0.00           H  
ATOM   2268 HG21 ILE A 157     -23.871  -2.417  14.213  1.00  0.00           H  
ATOM   2269 HG22 ILE A 157     -23.512  -1.786  12.585  1.00  0.00           H  
ATOM   2270 HG23 ILE A 157     -24.228  -3.411  12.758  1.00  0.00           H  
ATOM   2271 HD11 ILE A 157     -21.412  -0.205  14.365  1.00  0.00           H  
ATOM   2272 HD12 ILE A 157     -22.109  -1.491  15.400  1.00  0.00           H  
ATOM   2273 HD13 ILE A 157     -20.405  -1.220  15.364  1.00  0.00           H  
ATOM   2274  N   ARG A 158     -23.524  -6.335  13.559  1.00  0.00           N  
ATOM   2275  CA  ARG A 158     -24.753  -7.175  13.443  1.00  0.00           C  
ATOM   2276  C   ARG A 158     -24.948  -8.108  14.690  1.00  0.00           C  
ATOM   2277  O   ARG A 158     -26.105  -8.441  14.948  1.00  0.00           O  
ATOM   2278  CB  ARG A 158     -24.697  -7.922  12.087  1.00  0.00           C  
ATOM   2279  CG  ARG A 158     -25.940  -8.800  11.786  1.00  0.00           C  
ATOM   2280  CD  ARG A 158     -26.436  -8.774  10.320  1.00  0.00           C  
ATOM   2281  NE  ARG A 158     -26.978  -7.453   9.908  1.00  0.00           N  
ATOM   2282  CZ  ARG A 158     -27.774  -7.206   8.844  1.00  0.00           C  
ATOM   2283  NH1 ARG A 158     -28.016  -8.121   7.943  1.00  0.00           N  
ATOM   2284  NH2 ARG A 158     -28.341  -5.998   8.784  1.00  0.00           N1+
ATOM   2285  H   ARG A 158     -22.756  -6.546  12.938  1.00  0.00           H  
ATOM   2286  HA  ARG A 158     -25.645  -6.551  13.380  1.00  0.00           H  
ATOM   2287  HB3 ARG A 158     -23.854  -8.613  12.069  1.00  0.00           H  
ATOM   2288  HB2 ARG A 158     -24.450  -7.185  11.323  1.00  0.00           H  
ATOM   2289  HG3 ARG A 158     -26.715  -8.658  12.539  1.00  0.00           H  
ATOM   2290  HG2 ARG A 158     -25.622  -9.840  11.851  1.00  0.00           H  
ATOM   2291  HD3 ARG A 158     -27.219  -9.528  10.234  1.00  0.00           H  
ATOM   2292  HD2 ARG A 158     -25.726  -9.261   9.651  1.00  0.00           H  
ATOM   2293  HE  ARG A 158     -26.967  -6.701  10.582  1.00  0.00           H  
ATOM   2294 HH12 ARG A 158     -28.300  -7.827   7.019  1.00  0.00           H  
ATOM   2295 HH11 ARG A 158     -27.703  -9.057   8.158  1.00  0.00           H  
ATOM   2296 HH22 ARG A 158     -28.820  -5.638   7.971  1.00  0.00           H  
ATOM   2297 HH21 ARG A 158     -28.329  -5.367   9.572  1.00  0.00           H  
ATOM   2298  N   GLU A 159     -23.877  -8.529  15.396  1.00  0.00           N  
ATOM   2299  CA  GLU A 159     -24.000  -9.300  16.657  1.00  0.00           C  
ATOM   2300  C   GLU A 159     -24.792  -8.464  17.704  1.00  0.00           C  
ATOM   2301  O   GLU A 159     -25.604  -9.002  18.432  1.00  0.00           O  
ATOM   2302  CB  GLU A 159     -22.597  -9.612  17.207  1.00  0.00           C  
ATOM   2303  CG  GLU A 159     -21.607 -10.462  16.363  1.00  0.00           C  
ATOM   2304  CD  GLU A 159     -20.382 -10.924  17.158  1.00  0.00           C  
ATOM   2305  OE1 GLU A 159     -19.516 -11.658  16.597  1.00  0.00           O  
ATOM   2306  OE2 GLU A 159     -20.270 -10.580  18.345  1.00  0.00           O1-
ATOM   2307  H   GLU A 159     -22.974  -8.300  15.005  1.00  0.00           H  
ATOM   2308  HA  GLU A 159     -24.468 -10.242  16.373  1.00  0.00           H  
ATOM   2309  HB3 GLU A 159     -22.946 -10.108  18.112  1.00  0.00           H  
ATOM   2310  HB2 GLU A 159     -22.036  -8.704  17.432  1.00  0.00           H  
ATOM   2311  HG3 GLU A 159     -21.200  -9.738  15.657  1.00  0.00           H  
ATOM   2312  HG2 GLU A 159     -22.048 -11.268  15.776  1.00  0.00           H  
ATOM   2313  N   GLU A 160     -24.518  -7.217  17.692  1.00  0.00           N  
ATOM   2314  CA  GLU A 160     -25.101  -6.274  18.621  1.00  0.00           C  
ATOM   2315  C   GLU A 160     -26.536  -5.919  18.230  1.00  0.00           C  
ATOM   2316  O   GLU A 160     -27.429  -5.878  19.061  1.00  0.00           O  
ATOM   2317  CB  GLU A 160     -24.126  -5.080  18.812  1.00  0.00           C  
ATOM   2318  CG  GLU A 160     -22.727  -5.513  19.386  1.00  0.00           C  
ATOM   2319  CD  GLU A 160     -22.816  -6.052  20.774  1.00  0.00           C  
ATOM   2320  OE1 GLU A 160     -21.877  -6.867  21.138  1.00  0.00           O  
ATOM   2321  OE2 GLU A 160     -23.734  -5.626  21.576  1.00  0.00           O1-
ATOM   2322  H   GLU A 160     -23.655  -7.004  17.212  1.00  0.00           H  
ATOM   2323  HA  GLU A 160     -25.161  -6.781  19.584  1.00  0.00           H  
ATOM   2324  HB3 GLU A 160     -24.605  -4.329  19.439  1.00  0.00           H  
ATOM   2325  HB2 GLU A 160     -23.991  -4.673  17.810  1.00  0.00           H  
ATOM   2326  HG3 GLU A 160     -21.911  -4.791  19.344  1.00  0.00           H  
ATOM   2327  HG2 GLU A 160     -22.360  -6.347  18.789  1.00  0.00           H  
ATOM   2328  N   TYR A 161     -26.721  -5.689  16.967  1.00  0.00           N  
ATOM   2329  CA  TYR A 161     -27.955  -5.153  16.419  1.00  0.00           C  
ATOM   2330  C   TYR A 161     -28.187  -5.865  15.047  1.00  0.00           C  
ATOM   2331  O   TYR A 161     -27.690  -5.414  14.012  1.00  0.00           O  
ATOM   2332  CB  TYR A 161     -27.738  -3.625  16.041  1.00  0.00           C  
ATOM   2333  CG  TYR A 161     -27.084  -2.774  17.076  1.00  0.00           C  
ATOM   2334  CD1 TYR A 161     -25.832  -2.133  16.718  1.00  0.00           C  
ATOM   2335  CD2 TYR A 161     -27.673  -2.582  18.341  1.00  0.00           C  
ATOM   2336  CE1 TYR A 161     -25.258  -1.219  17.633  1.00  0.00           C  
ATOM   2337  CE2 TYR A 161     -26.998  -1.769  19.300  1.00  0.00           C  
ATOM   2338  CZ  TYR A 161     -25.859  -1.038  18.935  1.00  0.00           C  
ATOM   2339  OH  TYR A 161     -25.216  -0.241  19.837  1.00  0.00           O  
ATOM   2340  H   TYR A 161     -25.889  -5.756  16.399  1.00  0.00           H  
ATOM   2341  HA  TYR A 161     -28.881  -5.127  16.994  1.00  0.00           H  
ATOM   2342  HB3 TYR A 161     -28.698  -3.124  15.914  1.00  0.00           H  
ATOM   2343  HB2 TYR A 161     -27.100  -3.513  15.165  1.00  0.00           H  
ATOM   2344  HD1 TYR A 161     -25.403  -2.339  15.748  1.00  0.00           H  
ATOM   2345  HD2 TYR A 161     -28.618  -3.042  18.590  1.00  0.00           H  
ATOM   2346  HE1 TYR A 161     -24.334  -0.735  17.355  1.00  0.00           H  
ATOM   2347  HE2 TYR A 161     -27.468  -1.569  20.251  1.00  0.00           H  
ATOM   2348  HH  TYR A 161     -25.767  -0.216  20.623  1.00  0.00           H  
ATOM   2349  N   PRO A 162     -29.071  -6.872  15.121  1.00  0.00           N  
ATOM   2350  CA  PRO A 162     -29.496  -7.540  13.860  1.00  0.00           C  
ATOM   2351  C   PRO A 162     -30.416  -6.756  12.903  1.00  0.00           C  
ATOM   2352  O   PRO A 162     -30.149  -6.666  11.742  1.00  0.00           O  
ATOM   2353  CB  PRO A 162     -30.131  -8.863  14.302  1.00  0.00           C  
ATOM   2354  CG  PRO A 162     -29.595  -9.133  15.688  1.00  0.00           C  
ATOM   2355  CD  PRO A 162     -29.316  -7.734  16.262  1.00  0.00           C  
ATOM   2356  HA  PRO A 162     -28.648  -7.815  13.233  1.00  0.00           H  
ATOM   2357  HB3 PRO A 162     -29.930  -9.788  13.762  1.00  0.00           H  
ATOM   2358  HB2 PRO A 162     -31.219  -8.900  14.355  1.00  0.00           H  
ATOM   2359  HG3 PRO A 162     -28.640  -9.653  15.619  1.00  0.00           H  
ATOM   2360  HG2 PRO A 162     -30.333  -9.635  16.314  1.00  0.00           H  
ATOM   2361  HD2 PRO A 162     -30.052  -7.301  16.939  1.00  0.00           H  
ATOM   2362  HD3 PRO A 162     -28.442  -7.759  16.913  1.00  0.00           H  
ATOM   2363  N   ASP A 163     -31.490  -6.234  13.464  1.00  0.00           N  
ATOM   2364  CA  ASP A 163     -32.771  -5.749  12.837  1.00  0.00           C  
ATOM   2365  C   ASP A 163     -32.422  -4.488  11.951  1.00  0.00           C  
ATOM   2366  O   ASP A 163     -33.410  -3.958  11.442  1.00  0.00           O  
ATOM   2367  CB  ASP A 163     -33.920  -5.419  13.812  1.00  0.00           C  
ATOM   2368  CG  ASP A 163     -34.614  -6.573  14.516  1.00  0.00           C  
ATOM   2369  OD1 ASP A 163     -34.351  -7.793  14.317  1.00  0.00           O  
ATOM   2370  OD2 ASP A 163     -35.579  -6.201  15.257  1.00  0.00           O1-
ATOM   2371  H   ASP A 163     -31.450  -6.365  14.464  1.00  0.00           H  
ATOM   2372  HA  ASP A 163     -33.234  -6.542  12.248  1.00  0.00           H  
ATOM   2373  HB3 ASP A 163     -34.716  -4.793  13.408  1.00  0.00           H  
ATOM   2374  HB2 ASP A 163     -33.540  -4.809  14.631  1.00  0.00           H  
ATOM   2375  N   ARG A 164     -31.218  -3.963  11.776  1.00  0.00           N  
ATOM   2376  CA  ARG A 164     -30.975  -2.636  11.178  1.00  0.00           C  
ATOM   2377  C   ARG A 164     -30.690  -2.838   9.700  1.00  0.00           C  
ATOM   2378  O   ARG A 164     -30.206  -3.955   9.374  1.00  0.00           O  
ATOM   2379  CB  ARG A 164     -29.790  -2.007  11.918  1.00  0.00           C  
ATOM   2380  CG  ARG A 164     -29.864  -2.298  13.504  1.00  0.00           C  
ATOM   2381  CD  ARG A 164     -31.072  -1.670  14.228  1.00  0.00           C  
ATOM   2382  NE  ARG A 164     -31.129  -1.847  15.683  1.00  0.00           N  
ATOM   2383  CZ  ARG A 164     -30.553  -1.147  16.708  1.00  0.00           C  
ATOM   2384  NH1 ARG A 164     -29.645  -0.173  16.428  1.00  0.00           N  
ATOM   2385  NH2 ARG A 164     -30.888  -1.537  17.948  1.00  0.00           N1+
ATOM   2386  H   ARG A 164     -30.444  -4.604  11.875  1.00  0.00           H  
ATOM   2387  HA  ARG A 164     -31.903  -2.066  11.197  1.00  0.00           H  
ATOM   2388  HB3 ARG A 164     -29.806  -0.933  11.732  1.00  0.00           H  
ATOM   2389  HB2 ARG A 164     -28.857  -2.424  11.539  1.00  0.00           H  
ATOM   2390  HG3 ARG A 164     -29.036  -1.659  13.812  1.00  0.00           H  
ATOM   2391  HG2 ARG A 164     -29.691  -3.312  13.863  1.00  0.00           H  
ATOM   2392  HD3 ARG A 164     -31.998  -1.981  13.744  1.00  0.00           H  
ATOM   2393  HD2 ARG A 164     -31.055  -0.601  14.017  1.00  0.00           H  
ATOM   2394  HE  ARG A 164     -31.471  -2.744  16.000  1.00  0.00           H  
ATOM   2395 HH12 ARG A 164     -29.447   0.541  17.115  1.00  0.00           H  
ATOM   2396 HH11 ARG A 164     -29.738   0.186  15.488  1.00  0.00           H  
ATOM   2397 HH22 ARG A 164     -30.459  -1.052  18.723  1.00  0.00           H  
ATOM   2398 HH21 ARG A 164     -31.592  -2.235  18.139  1.00  0.00           H  
ATOM   2399  N   ILE A 165     -30.913  -1.874   8.810  1.00  0.00           N  
ATOM   2400  CA  ILE A 165     -30.371  -2.017   7.420  1.00  0.00           C  
ATOM   2401  C   ILE A 165     -28.808  -1.674   7.425  1.00  0.00           C  
ATOM   2402  O   ILE A 165     -28.321  -0.700   7.942  1.00  0.00           O  
ATOM   2403  CB  ILE A 165     -31.154  -1.023   6.500  1.00  0.00           C  
ATOM   2404  CG1 ILE A 165     -30.962  -1.162   4.966  1.00  0.00           C  
ATOM   2405  CG2 ILE A 165     -30.969   0.449   6.971  1.00  0.00           C  
ATOM   2406  CD1 ILE A 165     -31.315  -2.566   4.484  1.00  0.00           C  
ATOM   2407  H   ILE A 165     -31.277  -1.010   9.187  1.00  0.00           H  
ATOM   2408  HA  ILE A 165     -30.672  -3.027   7.142  1.00  0.00           H  
ATOM   2409  HB  ILE A 165     -32.223  -1.233   6.536  1.00  0.00           H  
ATOM   2410 HG13 ILE A 165     -29.910  -1.008   4.726  1.00  0.00           H  
ATOM   2411 HG12 ILE A 165     -31.433  -0.390   4.357  1.00  0.00           H  
ATOM   2412 HG21 ILE A 165     -29.943   0.815   6.929  1.00  0.00           H  
ATOM   2413 HG22 ILE A 165     -31.557   1.102   6.327  1.00  0.00           H  
ATOM   2414 HG23 ILE A 165     -31.342   0.657   7.973  1.00  0.00           H  
ATOM   2415 HD11 ILE A 165     -30.535  -3.220   4.874  1.00  0.00           H  
ATOM   2416 HD12 ILE A 165     -32.311  -2.870   4.808  1.00  0.00           H  
ATOM   2417 HD13 ILE A 165     -31.164  -2.649   3.407  1.00  0.00           H  
ATOM   2418  N   MET A 166     -28.055  -2.546   6.679  1.00  0.00           N  
ATOM   2419  CA  MET A 166     -26.596  -2.481   6.539  1.00  0.00           C  
ATOM   2420  C   MET A 166     -26.170  -2.163   5.049  1.00  0.00           C  
ATOM   2421  O   MET A 166     -25.983  -3.095   4.201  1.00  0.00           O  
ATOM   2422  CB  MET A 166     -26.020  -3.745   7.060  1.00  0.00           C  
ATOM   2423  CG  MET A 166     -24.463  -3.855   7.022  1.00  0.00           C  
ATOM   2424  SD  MET A 166     -23.396  -2.786   7.878  1.00  0.00           S  
ATOM   2425  CE  MET A 166     -23.325  -1.201   6.910  1.00  0.00           C  
ATOM   2426  H   MET A 166     -28.502  -3.252   6.111  1.00  0.00           H  
ATOM   2427  HA  MET A 166     -26.274  -1.627   7.134  1.00  0.00           H  
ATOM   2428  HB3 MET A 166     -26.425  -4.631   6.571  1.00  0.00           H  
ATOM   2429  HB2 MET A 166     -26.445  -3.816   8.061  1.00  0.00           H  
ATOM   2430  HG3 MET A 166     -24.090  -3.826   5.998  1.00  0.00           H  
ATOM   2431  HG2 MET A 166     -24.276  -4.900   7.271  1.00  0.00           H  
ATOM   2432  HE1 MET A 166     -22.691  -0.621   7.581  1.00  0.00           H  
ATOM   2433  HE2 MET A 166     -22.717  -1.362   6.020  1.00  0.00           H  
ATOM   2434  HE3 MET A 166     -24.243  -0.709   6.588  1.00  0.00           H  
ATOM   2435  N   ASN A 167     -26.202  -0.895   4.660  1.00  0.00           N  
ATOM   2436  CA  ASN A 167     -25.707  -0.304   3.385  1.00  0.00           C  
ATOM   2437  C   ASN A 167     -24.216  -0.443   3.374  1.00  0.00           C  
ATOM   2438  O   ASN A 167     -23.480   0.147   4.138  1.00  0.00           O  
ATOM   2439  CB  ASN A 167     -26.194   1.120   3.342  1.00  0.00           C  
ATOM   2440  CG  ASN A 167     -27.629   1.234   2.712  1.00  0.00           C  
ATOM   2441  OD1 ASN A 167     -27.977   0.880   1.577  1.00  0.00           O  
ATOM   2442  ND2 ASN A 167     -28.483   1.896   3.434  1.00  0.00           N  
ATOM   2443  H   ASN A 167     -26.401  -0.206   5.371  1.00  0.00           H  
ATOM   2444  HA  ASN A 167     -26.156  -0.735   2.490  1.00  0.00           H  
ATOM   2445  HB3 ASN A 167     -25.648   1.801   2.688  1.00  0.00           H  
ATOM   2446  HB2 ASN A 167     -26.048   1.739   4.228  1.00  0.00           H  
ATOM   2447 HD22 ASN A 167     -29.399   2.049   3.037  1.00  0.00           H  
ATOM   2448 HD21 ASN A 167     -28.158   2.375   4.262  1.00  0.00           H  
ATOM   2449  N   THR A 168     -23.757  -1.208   2.394  1.00  0.00           N  
ATOM   2450  CA  THR A 168     -22.335  -1.380   2.207  1.00  0.00           C  
ATOM   2451  C   THR A 168     -21.923  -0.741   0.837  1.00  0.00           C  
ATOM   2452  O   THR A 168     -22.308  -1.307  -0.202  1.00  0.00           O  
ATOM   2453  CB  THR A 168     -22.007  -2.914   2.147  1.00  0.00           C  
ATOM   2454  OG1 THR A 168     -22.661  -3.505   3.343  1.00  0.00           O  
ATOM   2455  CG2 THR A 168     -20.524  -3.256   2.165  1.00  0.00           C  
ATOM   2456  H   THR A 168     -24.379  -1.678   1.751  1.00  0.00           H  
ATOM   2457  HA  THR A 168     -21.730  -1.030   3.043  1.00  0.00           H  
ATOM   2458  HB  THR A 168     -22.362  -3.403   1.240  1.00  0.00           H  
ATOM   2459  HG1 THR A 168     -22.553  -2.757   3.934  1.00  0.00           H  
ATOM   2460 HG21 THR A 168     -19.975  -2.913   1.288  1.00  0.00           H  
ATOM   2461 HG22 THR A 168     -20.024  -2.849   3.045  1.00  0.00           H  
ATOM   2462 HG23 THR A 168     -20.474  -4.344   2.131  1.00  0.00           H  
ATOM   2463  N   PHE A 169     -21.268   0.416   0.836  1.00  0.00           N  
ATOM   2464  CA  PHE A 169     -20.590   1.053  -0.276  1.00  0.00           C  
ATOM   2465  C   PHE A 169     -19.104   0.579  -0.476  1.00  0.00           C  
ATOM   2466  O   PHE A 169     -18.166   1.049   0.193  1.00  0.00           O  
ATOM   2467  CB  PHE A 169     -20.841   2.605  -0.051  1.00  0.00           C  
ATOM   2468  CG  PHE A 169     -21.979   3.263  -0.845  1.00  0.00           C  
ATOM   2469  CD1 PHE A 169     -21.900   3.721  -2.244  1.00  0.00           C  
ATOM   2470  CD2 PHE A 169     -23.298   3.162  -0.297  1.00  0.00           C  
ATOM   2471  CE1 PHE A 169     -23.066   4.149  -2.843  1.00  0.00           C  
ATOM   2472  CE2 PHE A 169     -24.446   3.708  -0.914  1.00  0.00           C  
ATOM   2473  CZ  PHE A 169     -24.295   4.188  -2.176  1.00  0.00           C  
ATOM   2474  H   PHE A 169     -20.829   0.788   1.667  1.00  0.00           H  
ATOM   2475  HA  PHE A 169     -21.136   0.778  -1.178  1.00  0.00           H  
ATOM   2476  HB3 PHE A 169     -20.055   3.294  -0.361  1.00  0.00           H  
ATOM   2477  HB2 PHE A 169     -21.033   2.665   1.020  1.00  0.00           H  
ATOM   2478  HD1 PHE A 169     -20.911   3.773  -2.675  1.00  0.00           H  
ATOM   2479  HD2 PHE A 169     -23.424   2.769   0.701  1.00  0.00           H  
ATOM   2480  HE1 PHE A 169     -23.017   4.535  -3.851  1.00  0.00           H  
ATOM   2481  HE2 PHE A 169     -25.368   3.646  -0.355  1.00  0.00           H  
ATOM   2482  HZ  PHE A 169     -25.147   4.436  -2.792  1.00  0.00           H  
ATOM   2483  N   SER A 170     -18.944  -0.463  -1.299  1.00  0.00           N  
ATOM   2484  CA  SER A 170     -17.648  -1.168  -1.396  1.00  0.00           C  
ATOM   2485  C   SER A 170     -16.885  -0.897  -2.742  1.00  0.00           C  
ATOM   2486  O   SER A 170     -17.219  -1.443  -3.794  1.00  0.00           O  
ATOM   2487  CB  SER A 170     -17.934  -2.692  -1.193  1.00  0.00           C  
ATOM   2488  OG  SER A 170     -18.895  -3.139  -2.080  1.00  0.00           O  
ATOM   2489  H   SER A 170     -19.741  -0.907  -1.733  1.00  0.00           H  
ATOM   2490  HA  SER A 170     -17.076  -0.881  -0.514  1.00  0.00           H  
ATOM   2491  HB3 SER A 170     -18.297  -2.978  -0.205  1.00  0.00           H  
ATOM   2492  HB2 SER A 170     -16.992  -3.137  -1.512  1.00  0.00           H  
ATOM   2493  HG  SER A 170     -18.645  -2.956  -2.989  1.00  0.00           H  
ATOM   2494  N   VAL A 171     -15.788  -0.111  -2.745  1.00  0.00           N  
ATOM   2495  CA  VAL A 171     -14.957   0.058  -3.876  1.00  0.00           C  
ATOM   2496  C   VAL A 171     -14.186  -1.171  -4.193  1.00  0.00           C  
ATOM   2497  O   VAL A 171     -13.503  -1.780  -3.332  1.00  0.00           O  
ATOM   2498  CB  VAL A 171     -14.103   1.304  -3.685  1.00  0.00           C  
ATOM   2499  CG1 VAL A 171     -13.099   1.618  -4.757  1.00  0.00           C  
ATOM   2500  CG2 VAL A 171     -14.987   2.566  -3.426  1.00  0.00           C  
ATOM   2501  H   VAL A 171     -15.490   0.354  -1.900  1.00  0.00           H  
ATOM   2502  HA  VAL A 171     -15.543   0.399  -4.729  1.00  0.00           H  
ATOM   2503  HB  VAL A 171     -13.521   1.269  -2.764  1.00  0.00           H  
ATOM   2504 HG11 VAL A 171     -12.389   0.794  -4.683  1.00  0.00           H  
ATOM   2505 HG12 VAL A 171     -13.451   1.486  -5.780  1.00  0.00           H  
ATOM   2506 HG13 VAL A 171     -12.581   2.569  -4.632  1.00  0.00           H  
ATOM   2507 HG21 VAL A 171     -15.919   2.356  -2.902  1.00  0.00           H  
ATOM   2508 HG22 VAL A 171     -14.379   3.260  -2.845  1.00  0.00           H  
ATOM   2509 HG23 VAL A 171     -15.273   3.204  -4.262  1.00  0.00           H  
ATOM   2510  N   MET A 172     -14.179  -1.662  -5.433  1.00  0.00           N  
ATOM   2511  CA  MET A 172     -13.620  -2.885  -5.869  1.00  0.00           C  
ATOM   2512  C   MET A 172     -12.228  -2.668  -6.342  1.00  0.00           C  
ATOM   2513  O   MET A 172     -11.983  -1.607  -6.887  1.00  0.00           O  
ATOM   2514  CB  MET A 172     -14.547  -3.420  -6.913  1.00  0.00           C  
ATOM   2515  CG  MET A 172     -16.034  -3.520  -6.649  1.00  0.00           C  
ATOM   2516  SD  MET A 172     -16.641  -4.626  -5.380  1.00  0.00           S  
ATOM   2517  CE  MET A 172     -16.552  -6.190  -6.305  1.00  0.00           C  
ATOM   2518  H   MET A 172     -14.655  -1.157  -6.167  1.00  0.00           H  
ATOM   2519  HA  MET A 172     -13.549  -3.569  -5.023  1.00  0.00           H  
ATOM   2520  HB3 MET A 172     -14.342  -4.476  -7.093  1.00  0.00           H  
ATOM   2521  HB2 MET A 172     -14.370  -2.849  -7.825  1.00  0.00           H  
ATOM   2522  HG3 MET A 172     -16.412  -3.916  -7.591  1.00  0.00           H  
ATOM   2523  HG2 MET A 172     -16.638  -2.619  -6.539  1.00  0.00           H  
ATOM   2524  HE1 MET A 172     -15.565  -6.240  -6.764  1.00  0.00           H  
ATOM   2525  HE2 MET A 172     -16.653  -7.043  -5.634  1.00  0.00           H  
ATOM   2526  HE3 MET A 172     -17.382  -6.343  -6.996  1.00  0.00           H  
ATOM   2527  N   PRO A 173     -11.305  -3.671  -6.232  1.00  0.00           N  
ATOM   2528  CA  PRO A 173      -9.850  -3.511  -6.694  1.00  0.00           C  
ATOM   2529  C   PRO A 173      -9.629  -3.219  -8.182  1.00  0.00           C  
ATOM   2530  O   PRO A 173     -10.038  -4.083  -9.010  1.00  0.00           O  
ATOM   2531  CB  PRO A 173      -9.324  -4.880  -6.272  1.00  0.00           C  
ATOM   2532  CG  PRO A 173     -10.545  -5.839  -6.304  1.00  0.00           C  
ATOM   2533  CD  PRO A 173     -11.643  -5.045  -5.775  1.00  0.00           C  
ATOM   2534  HA  PRO A 173      -9.350  -2.731  -6.119  1.00  0.00           H  
ATOM   2535  HB3 PRO A 173      -8.946  -4.802  -5.253  1.00  0.00           H  
ATOM   2536  HB2 PRO A 173      -8.625  -5.191  -7.048  1.00  0.00           H  
ATOM   2537  HG3 PRO A 173     -10.273  -6.742  -5.757  1.00  0.00           H  
ATOM   2538  HG2 PRO A 173     -10.771  -6.287  -7.271  1.00  0.00           H  
ATOM   2539  HD2 PRO A 173     -12.602  -5.515  -5.995  1.00  0.00           H  
ATOM   2540  HD3 PRO A 173     -11.553  -5.110  -4.690  1.00  0.00           H  
ATOM   2541  N   SER A 174      -9.132  -2.040  -8.634  1.00  0.00           N  
ATOM   2542  CA  SER A 174      -8.863  -1.684  -9.996  1.00  0.00           C  
ATOM   2543  C   SER A 174      -8.185  -2.818 -10.894  1.00  0.00           C  
ATOM   2544  O   SER A 174      -7.053  -3.153 -10.479  1.00  0.00           O  
ATOM   2545  CB  SER A 174      -8.104  -0.304  -9.904  1.00  0.00           C  
ATOM   2546  OG  SER A 174      -6.937  -0.444  -9.111  1.00  0.00           O  
ATOM   2547  H   SER A 174      -8.694  -1.361  -8.028  1.00  0.00           H  
ATOM   2548  HA  SER A 174      -9.797  -1.501 -10.528  1.00  0.00           H  
ATOM   2549  HB3 SER A 174      -8.755   0.454  -9.468  1.00  0.00           H  
ATOM   2550  HB2 SER A 174      -7.763   0.110 -10.854  1.00  0.00           H  
ATOM   2551  HG  SER A 174      -6.322  -0.973  -9.624  1.00  0.00           H  
ATOM   2552  N   PRO A 175      -8.762  -3.389 -11.979  1.00  0.00           N  
ATOM   2553  CA  PRO A 175      -8.155  -4.443 -12.736  1.00  0.00           C  
ATOM   2554  C   PRO A 175      -6.986  -4.107 -13.629  1.00  0.00           C  
ATOM   2555  O   PRO A 175      -6.012  -4.950 -13.598  1.00  0.00           O  
ATOM   2556  CB  PRO A 175      -9.299  -5.023 -13.570  1.00  0.00           C  
ATOM   2557  CG  PRO A 175     -10.279  -3.888 -13.799  1.00  0.00           C  
ATOM   2558  CD  PRO A 175     -10.165  -3.190 -12.387  1.00  0.00           C  
ATOM   2559  HA  PRO A 175      -7.844  -5.278 -12.109  1.00  0.00           H  
ATOM   2560  HB3 PRO A 175      -9.796  -5.792 -12.978  1.00  0.00           H  
ATOM   2561  HB2 PRO A 175      -8.911  -5.496 -14.472  1.00  0.00           H  
ATOM   2562  HG3 PRO A 175     -11.286  -4.184 -14.090  1.00  0.00           H  
ATOM   2563  HG2 PRO A 175      -9.929  -3.247 -14.608  1.00  0.00           H  
ATOM   2564  HD2 PRO A 175     -10.492  -2.150 -12.418  1.00  0.00           H  
ATOM   2565  HD3 PRO A 175     -10.759  -3.623 -11.582  1.00  0.00           H  
ATOM   2566  N   LYS A 176      -7.056  -2.990 -14.486  1.00  0.00           N  
ATOM   2567  CA  LYS A 176      -6.034  -2.626 -15.446  1.00  0.00           C  
ATOM   2568  C   LYS A 176      -4.599  -2.300 -14.902  1.00  0.00           C  
ATOM   2569  O   LYS A 176      -3.594  -2.794 -15.373  1.00  0.00           O  
ATOM   2570  CB  LYS A 176      -6.593  -1.475 -16.323  1.00  0.00           C  
ATOM   2571  CG  LYS A 176      -7.843  -1.724 -17.239  1.00  0.00           C  
ATOM   2572  CD  LYS A 176      -7.966  -0.664 -18.361  1.00  0.00           C  
ATOM   2573  CE  LYS A 176      -8.591   0.686 -17.886  1.00  0.00           C  
ATOM   2574  NZ  LYS A 176      -9.898   0.532 -17.175  1.00  0.00           N1+
ATOM   2575  H   LYS A 176      -7.769  -2.274 -14.485  1.00  0.00           H  
ATOM   2576  HA  LYS A 176      -5.996  -3.450 -16.159  1.00  0.00           H  
ATOM   2577  HB3 LYS A 176      -5.654  -1.272 -16.839  1.00  0.00           H  
ATOM   2578  HB2 LYS A 176      -6.663  -0.553 -15.746  1.00  0.00           H  
ATOM   2579  HG3 LYS A 176      -8.771  -1.883 -16.689  1.00  0.00           H  
ATOM   2580  HG2 LYS A 176      -7.781  -2.724 -17.668  1.00  0.00           H  
ATOM   2581  HD3 LYS A 176      -8.542  -1.061 -19.197  1.00  0.00           H  
ATOM   2582  HD2 LYS A 176      -7.000  -0.492 -18.834  1.00  0.00           H  
ATOM   2583  HE3 LYS A 176      -8.824   1.245 -18.792  1.00  0.00           H  
ATOM   2584  HE2 LYS A 176      -7.941   1.321 -17.284  1.00  0.00           H  
ATOM   2585  HZ1 LYS A 176     -10.589   0.109 -17.777  1.00  0.00           H  
ATOM   2586  HZ2 LYS A 176      -9.918   0.070 -16.276  1.00  0.00           H  
ATOM   2587  HZ3 LYS A 176     -10.155   1.462 -16.878  1.00  0.00           H  
ATOM   2588  N   VAL A 177      -4.573  -1.581 -13.762  1.00  0.00           N  
ATOM   2589  CA  VAL A 177      -3.382  -1.298 -12.937  1.00  0.00           C  
ATOM   2590  C   VAL A 177      -3.884  -1.175 -11.523  1.00  0.00           C  
ATOM   2591  O   VAL A 177      -5.108  -0.888 -11.335  1.00  0.00           O  
ATOM   2592  CB  VAL A 177      -2.607  -0.014 -13.394  1.00  0.00           C  
ATOM   2593  CG1 VAL A 177      -1.358   0.415 -12.599  1.00  0.00           C  
ATOM   2594  CG2 VAL A 177      -2.023  -0.059 -14.795  1.00  0.00           C  
ATOM   2595  H   VAL A 177      -5.450  -1.282 -13.360  1.00  0.00           H  
ATOM   2596  HA  VAL A 177      -2.721  -2.165 -12.967  1.00  0.00           H  
ATOM   2597  HB  VAL A 177      -3.322   0.806 -13.462  1.00  0.00           H  
ATOM   2598 HG11 VAL A 177      -0.566  -0.334 -12.620  1.00  0.00           H  
ATOM   2599 HG12 VAL A 177      -1.035   1.371 -13.013  1.00  0.00           H  
ATOM   2600 HG13 VAL A 177      -1.674   0.654 -11.584  1.00  0.00           H  
ATOM   2601 HG21 VAL A 177      -2.811  -0.324 -15.501  1.00  0.00           H  
ATOM   2602 HG22 VAL A 177      -1.659   0.890 -15.187  1.00  0.00           H  
ATOM   2603 HG23 VAL A 177      -1.295  -0.845 -14.994  1.00  0.00           H  
ATOM   2604  N   SER A 178      -3.070  -1.417 -10.527  1.00  0.00           N  
ATOM   2605  CA  SER A 178      -3.515  -1.248  -9.149  1.00  0.00           C  
ATOM   2606  C   SER A 178      -2.290  -0.716  -8.336  1.00  0.00           C  
ATOM   2607  O   SER A 178      -1.186  -0.803  -8.891  1.00  0.00           O  
ATOM   2608  CB  SER A 178      -4.053  -2.592  -8.668  1.00  0.00           C  
ATOM   2609  OG  SER A 178      -3.292  -3.687  -9.102  1.00  0.00           O  
ATOM   2610  H   SER A 178      -2.076  -1.526 -10.672  1.00  0.00           H  
ATOM   2611  HA  SER A 178      -4.250  -0.451  -9.033  1.00  0.00           H  
ATOM   2612  HB3 SER A 178      -5.122  -2.709  -8.846  1.00  0.00           H  
ATOM   2613  HB2 SER A 178      -3.989  -2.660  -7.582  1.00  0.00           H  
ATOM   2614  HG  SER A 178      -3.856  -4.095  -9.763  1.00  0.00           H  
ATOM   2615  N   ASP A 179      -2.467  -0.196  -7.073  1.00  0.00           N  
ATOM   2616  CA  ASP A 179      -1.423   0.448  -6.323  1.00  0.00           C  
ATOM   2617  C   ASP A 179      -0.722  -0.577  -5.458  1.00  0.00           C  
ATOM   2618  O   ASP A 179       0.269  -0.223  -4.866  1.00  0.00           O  
ATOM   2619  CB  ASP A 179      -1.874   1.648  -5.449  1.00  0.00           C  
ATOM   2620  CG  ASP A 179      -2.612   1.416  -4.134  1.00  0.00           C  
ATOM   2621  OD1 ASP A 179      -2.253   2.041  -3.105  1.00  0.00           O  
ATOM   2622  OD2 ASP A 179      -3.564   0.654  -4.045  1.00  0.00           O1-
ATOM   2623  H   ASP A 179      -3.422  -0.050  -6.779  1.00  0.00           H  
ATOM   2624  HA  ASP A 179      -0.598   0.877  -6.891  1.00  0.00           H  
ATOM   2625  HB3 ASP A 179      -2.498   2.363  -5.984  1.00  0.00           H  
ATOM   2626  HB2 ASP A 179      -1.098   2.357  -5.161  1.00  0.00           H  
ATOM   2627  N   THR A 180      -1.243  -1.805  -5.333  1.00  0.00           N  
ATOM   2628  CA  THR A 180      -0.708  -2.836  -4.527  1.00  0.00           C  
ATOM   2629  C   THR A 180      -0.792  -4.187  -5.251  1.00  0.00           C  
ATOM   2630  O   THR A 180      -1.601  -4.390  -6.169  1.00  0.00           O  
ATOM   2631  CB  THR A 180      -1.572  -2.876  -3.179  1.00  0.00           C  
ATOM   2632  OG1 THR A 180      -1.045  -1.768  -2.444  1.00  0.00           O  
ATOM   2633  CG2 THR A 180      -1.490  -4.216  -2.347  1.00  0.00           C  
ATOM   2634  H   THR A 180      -1.841  -2.011  -6.120  1.00  0.00           H  
ATOM   2635  HA  THR A 180       0.326  -2.603  -4.276  1.00  0.00           H  
ATOM   2636  HB  THR A 180      -2.640  -2.684  -3.290  1.00  0.00           H  
ATOM   2637  HG1 THR A 180      -1.284  -1.074  -3.062  1.00  0.00           H  
ATOM   2638 HG21 THR A 180      -1.980  -4.194  -1.373  1.00  0.00           H  
ATOM   2639 HG22 THR A 180      -1.910  -5.124  -2.780  1.00  0.00           H  
ATOM   2640 HG23 THR A 180      -0.444  -4.330  -2.064  1.00  0.00           H  
ATOM   2641  N   VAL A 181       0.105  -5.148  -4.894  1.00  0.00           N  
ATOM   2642  CA  VAL A 181       0.216  -6.449  -5.646  1.00  0.00           C  
ATOM   2643  C   VAL A 181      -0.846  -7.477  -5.117  1.00  0.00           C  
ATOM   2644  O   VAL A 181      -1.430  -8.227  -5.879  1.00  0.00           O  
ATOM   2645  CB  VAL A 181       1.643  -7.085  -5.539  1.00  0.00           C  
ATOM   2646  CG1 VAL A 181       1.740  -8.456  -6.085  1.00  0.00           C  
ATOM   2647  CG2 VAL A 181       2.796  -6.216  -6.062  1.00  0.00           C  
ATOM   2648  H   VAL A 181       0.842  -4.937  -4.236  1.00  0.00           H  
ATOM   2649  HA  VAL A 181      -0.059  -6.412  -6.700  1.00  0.00           H  
ATOM   2650  HB  VAL A 181       1.902  -7.191  -4.485  1.00  0.00           H  
ATOM   2651 HG11 VAL A 181       2.795  -8.731  -6.109  1.00  0.00           H  
ATOM   2652 HG12 VAL A 181       1.264  -9.245  -5.504  1.00  0.00           H  
ATOM   2653 HG13 VAL A 181       1.383  -8.587  -7.107  1.00  0.00           H  
ATOM   2654 HG21 VAL A 181       2.911  -5.159  -5.823  1.00  0.00           H  
ATOM   2655 HG22 VAL A 181       3.653  -6.750  -5.652  1.00  0.00           H  
ATOM   2656 HG23 VAL A 181       2.889  -6.432  -7.127  1.00  0.00           H  
ATOM   2657  N   VAL A 182      -1.173  -7.412  -3.842  1.00  0.00           N  
ATOM   2658  CA  VAL A 182      -1.924  -8.479  -3.112  1.00  0.00           C  
ATOM   2659  C   VAL A 182      -3.408  -8.145  -2.854  1.00  0.00           C  
ATOM   2660  O   VAL A 182      -4.050  -8.835  -2.015  1.00  0.00           O  
ATOM   2661  CB  VAL A 182      -1.230  -8.924  -1.802  1.00  0.00           C  
ATOM   2662  CG1 VAL A 182      -0.002  -9.666  -2.238  1.00  0.00           C  
ATOM   2663  CG2 VAL A 182      -1.065  -7.735  -0.826  1.00  0.00           C  
ATOM   2664  H   VAL A 182      -0.844  -6.685  -3.223  1.00  0.00           H  
ATOM   2665  HA  VAL A 182      -1.950  -9.370  -3.739  1.00  0.00           H  
ATOM   2666  HB  VAL A 182      -1.830  -9.684  -1.301  1.00  0.00           H  
ATOM   2667 HG11 VAL A 182       0.796  -9.088  -2.703  1.00  0.00           H  
ATOM   2668 HG12 VAL A 182       0.496 -10.189  -1.421  1.00  0.00           H  
ATOM   2669 HG13 VAL A 182      -0.231 -10.477  -2.929  1.00  0.00           H  
ATOM   2670 HG21 VAL A 182      -0.725  -8.101   0.143  1.00  0.00           H  
ATOM   2671 HG22 VAL A 182      -0.328  -7.028  -1.208  1.00  0.00           H  
ATOM   2672 HG23 VAL A 182      -2.002  -7.202  -0.662  1.00  0.00           H  
ATOM   2673  N   GLU A 183      -3.960  -7.133  -3.555  1.00  0.00           N  
ATOM   2674  CA  GLU A 183      -5.398  -6.901  -3.454  1.00  0.00           C  
ATOM   2675  C   GLU A 183      -6.348  -8.079  -3.667  1.00  0.00           C  
ATOM   2676  O   GLU A 183      -7.417  -8.098  -3.002  1.00  0.00           O  
ATOM   2677  CB  GLU A 183      -5.903  -5.755  -4.456  1.00  0.00           C  
ATOM   2678  CG  GLU A 183      -4.984  -4.487  -4.461  1.00  0.00           C  
ATOM   2679  CD  GLU A 183      -5.448  -3.336  -5.410  1.00  0.00           C  
ATOM   2680  OE1 GLU A 183      -6.527  -3.330  -5.914  1.00  0.00           O  
ATOM   2681  OE2 GLU A 183      -4.512  -2.348  -5.380  1.00  0.00           O  
ATOM   2682  H   GLU A 183      -3.380  -6.453  -4.024  1.00  0.00           H  
ATOM   2683  HA  GLU A 183      -5.709  -6.464  -2.505  1.00  0.00           H  
ATOM   2684  HB3 GLU A 183      -6.864  -5.352  -4.136  1.00  0.00           H  
ATOM   2685  HB2 GLU A 183      -5.988  -6.153  -5.467  1.00  0.00           H  
ATOM   2686  HG3 GLU A 183      -4.052  -4.852  -4.891  1.00  0.00           H  
ATOM   2687  HG2 GLU A 183      -4.778  -4.172  -3.439  1.00  0.00           H  
ATOM   2688  HE2 GLU A 183      -4.941  -1.669  -5.906  1.00  0.00           H  
ATOM   2689  N   PRO A 184      -6.024  -9.058  -4.578  1.00  0.00           N  
ATOM   2690  CA  PRO A 184      -6.892 -10.228  -4.874  1.00  0.00           C  
ATOM   2691  C   PRO A 184      -7.225 -11.134  -3.705  1.00  0.00           C  
ATOM   2692  O   PRO A 184      -8.354 -11.635  -3.630  1.00  0.00           O  
ATOM   2693  CB  PRO A 184      -6.245 -10.986  -6.025  1.00  0.00           C  
ATOM   2694  CG  PRO A 184      -5.385  -9.903  -6.699  1.00  0.00           C  
ATOM   2695  CD  PRO A 184      -4.964  -9.065  -5.551  1.00  0.00           C  
ATOM   2696  HA  PRO A 184      -7.862  -9.865  -5.216  1.00  0.00           H  
ATOM   2697  HB3 PRO A 184      -6.982 -11.415  -6.704  1.00  0.00           H  
ATOM   2698  HB2 PRO A 184      -5.622 -11.825  -5.714  1.00  0.00           H  
ATOM   2699  HG3 PRO A 184      -6.003  -9.186  -7.238  1.00  0.00           H  
ATOM   2700  HG2 PRO A 184      -4.588 -10.348  -7.296  1.00  0.00           H  
ATOM   2701  HD2 PRO A 184      -4.033  -9.386  -5.083  1.00  0.00           H  
ATOM   2702  HD3 PRO A 184      -4.668  -8.106  -5.975  1.00  0.00           H  
ATOM   2703  N   TYR A 185      -6.257 -11.307  -2.767  1.00  0.00           N  
ATOM   2704  CA  TYR A 185      -6.428 -12.130  -1.613  1.00  0.00           C  
ATOM   2705  C   TYR A 185      -7.288 -11.459  -0.588  1.00  0.00           C  
ATOM   2706  O   TYR A 185      -8.275 -12.003  -0.115  1.00  0.00           O  
ATOM   2707  CB  TYR A 185      -5.043 -12.445  -1.025  1.00  0.00           C  
ATOM   2708  CG  TYR A 185      -4.323 -13.472  -1.773  1.00  0.00           C  
ATOM   2709  CD1 TYR A 185      -3.002 -13.210  -2.177  1.00  0.00           C  
ATOM   2710  CD2 TYR A 185      -4.851 -14.733  -2.034  1.00  0.00           C  
ATOM   2711  CE1 TYR A 185      -2.204 -14.206  -2.799  1.00  0.00           C  
ATOM   2712  CE2 TYR A 185      -4.062 -15.710  -2.643  1.00  0.00           C  
ATOM   2713  CZ  TYR A 185      -2.752 -15.467  -3.064  1.00  0.00           C  
ATOM   2714  OH  TYR A 185      -2.034 -16.479  -3.667  1.00  0.00           O  
ATOM   2715  H   TYR A 185      -5.397 -10.786  -2.865  1.00  0.00           H  
ATOM   2716  HA  TYR A 185      -7.013 -13.031  -1.796  1.00  0.00           H  
ATOM   2717  HB3 TYR A 185      -5.176 -12.920  -0.053  1.00  0.00           H  
ATOM   2718  HB2 TYR A 185      -4.376 -11.584  -0.977  1.00  0.00           H  
ATOM   2719  HD1 TYR A 185      -2.709 -12.184  -2.008  1.00  0.00           H  
ATOM   2720  HD2 TYR A 185      -5.900 -14.928  -1.865  1.00  0.00           H  
ATOM   2721  HE1 TYR A 185      -1.215 -13.931  -3.136  1.00  0.00           H  
ATOM   2722  HE2 TYR A 185      -4.607 -16.584  -2.968  1.00  0.00           H  
ATOM   2723  HH  TYR A 185      -1.113 -16.263  -3.503  1.00  0.00           H  
ATOM   2724  N   ASN A 186      -6.907 -10.165  -0.382  1.00  0.00           N  
ATOM   2725  CA  ASN A 186      -7.623  -9.190   0.479  1.00  0.00           C  
ATOM   2726  C   ASN A 186      -9.094  -8.958   0.114  1.00  0.00           C  
ATOM   2727  O   ASN A 186      -9.904  -8.852   1.038  1.00  0.00           O  
ATOM   2728  CB  ASN A 186      -6.872  -7.810   0.524  1.00  0.00           C  
ATOM   2729  CG  ASN A 186      -5.525  -7.896   1.176  1.00  0.00           C  
ATOM   2730  OD1 ASN A 186      -5.167  -8.907   1.758  1.00  0.00           O  
ATOM   2731  ND2 ASN A 186      -4.696  -6.906   1.094  1.00  0.00           N  
ATOM   2732  H   ASN A 186      -6.150  -9.859  -0.977  1.00  0.00           H  
ATOM   2733  HA  ASN A 186      -7.676  -9.649   1.466  1.00  0.00           H  
ATOM   2734  HB3 ASN A 186      -7.403  -7.089   1.147  1.00  0.00           H  
ATOM   2735  HB2 ASN A 186      -6.805  -7.417  -0.491  1.00  0.00           H  
ATOM   2736 HD22 ASN A 186      -3.734  -7.054   1.363  1.00  0.00           H  
ATOM   2737 HD21 ASN A 186      -4.915  -6.126   0.491  1.00  0.00           H  
ATOM   2738  N   ALA A 187      -9.464  -9.001  -1.199  1.00  0.00           N  
ATOM   2739  CA  ALA A 187     -10.871  -9.018  -1.609  1.00  0.00           C  
ATOM   2740  C   ALA A 187     -11.599 -10.292  -1.392  1.00  0.00           C  
ATOM   2741  O   ALA A 187     -12.700 -10.276  -0.816  1.00  0.00           O  
ATOM   2742  CB  ALA A 187     -11.001  -8.407  -3.015  1.00  0.00           C  
ATOM   2743  H   ALA A 187      -8.707  -9.134  -1.854  1.00  0.00           H  
ATOM   2744  HA  ALA A 187     -11.347  -8.294  -0.948  1.00  0.00           H  
ATOM   2745  HB1 ALA A 187     -11.207  -9.095  -3.836  1.00  0.00           H  
ATOM   2746  HB2 ALA A 187     -11.967  -7.902  -3.013  1.00  0.00           H  
ATOM   2747  HB3 ALA A 187     -10.214  -7.732  -3.350  1.00  0.00           H  
ATOM   2748  N   THR A 188     -11.034 -11.380  -1.948  1.00  0.00           N  
ATOM   2749  CA  THR A 188     -11.692 -12.669  -2.051  1.00  0.00           C  
ATOM   2750  C   THR A 188     -12.005 -13.361  -0.669  1.00  0.00           C  
ATOM   2751  O   THR A 188     -13.044 -13.927  -0.500  1.00  0.00           O  
ATOM   2752  CB  THR A 188     -10.932 -13.717  -2.878  1.00  0.00           C  
ATOM   2753  OG1 THR A 188     -10.650 -13.171  -4.189  1.00  0.00           O  
ATOM   2754  CG2 THR A 188     -11.787 -15.000  -3.124  1.00  0.00           C  
ATOM   2755  H   THR A 188     -10.090 -11.246  -2.281  1.00  0.00           H  
ATOM   2756  HA  THR A 188     -12.663 -12.469  -2.504  1.00  0.00           H  
ATOM   2757  HB  THR A 188     -10.050 -14.145  -2.402  1.00  0.00           H  
ATOM   2758  HG1 THR A 188      -9.906 -12.566  -4.154  1.00  0.00           H  
ATOM   2759 HG21 THR A 188     -12.835 -14.736  -3.262  1.00  0.00           H  
ATOM   2760 HG22 THR A 188     -11.547 -15.486  -4.070  1.00  0.00           H  
ATOM   2761 HG23 THR A 188     -11.769 -15.810  -2.395  1.00  0.00           H  
ATOM   2762  N   LEU A 189     -11.096 -13.171   0.285  1.00  0.00           N  
ATOM   2763  CA  LEU A 189     -11.139 -13.609   1.646  1.00  0.00           C  
ATOM   2764  C   LEU A 189     -12.115 -12.722   2.436  1.00  0.00           C  
ATOM   2765  O   LEU A 189     -12.783 -13.269   3.287  1.00  0.00           O  
ATOM   2766  CB  LEU A 189      -9.753 -13.685   2.309  1.00  0.00           C  
ATOM   2767  CG  LEU A 189      -8.741 -14.744   1.679  1.00  0.00           C  
ATOM   2768  CD1 LEU A 189      -7.252 -14.513   1.977  1.00  0.00           C  
ATOM   2769  CD2 LEU A 189      -9.098 -16.226   1.939  1.00  0.00           C  
ATOM   2770  H   LEU A 189     -10.213 -12.823  -0.061  1.00  0.00           H  
ATOM   2771  HA  LEU A 189     -11.642 -14.568   1.771  1.00  0.00           H  
ATOM   2772  HB3 LEU A 189      -9.777 -14.011   3.349  1.00  0.00           H  
ATOM   2773  HB2 LEU A 189      -9.258 -12.716   2.361  1.00  0.00           H  
ATOM   2774  HG  LEU A 189      -8.841 -14.669   0.596  1.00  0.00           H  
ATOM   2775 HD11 LEU A 189      -7.169 -13.617   2.591  1.00  0.00           H  
ATOM   2776 HD12 LEU A 189      -6.745 -15.307   2.526  1.00  0.00           H  
ATOM   2777 HD13 LEU A 189      -6.706 -14.341   1.049  1.00  0.00           H  
ATOM   2778 HD21 LEU A 189      -8.254 -16.888   2.133  1.00  0.00           H  
ATOM   2779 HD22 LEU A 189      -9.587 -16.377   2.901  1.00  0.00           H  
ATOM   2780 HD23 LEU A 189      -9.617 -16.799   1.171  1.00  0.00           H  
ATOM   2781  N   SER A 190     -12.163 -11.477   2.109  1.00  0.00           N  
ATOM   2782  CA  SER A 190     -13.183 -10.557   2.637  1.00  0.00           C  
ATOM   2783  C   SER A 190     -14.618 -10.864   2.175  1.00  0.00           C  
ATOM   2784  O   SER A 190     -15.548 -10.931   2.987  1.00  0.00           O  
ATOM   2785  CB  SER A 190     -12.923  -9.063   2.384  1.00  0.00           C  
ATOM   2786  OG  SER A 190     -13.901  -8.146   2.908  1.00  0.00           O  
ATOM   2787  H   SER A 190     -11.463 -11.119   1.475  1.00  0.00           H  
ATOM   2788  HA  SER A 190     -13.142 -10.653   3.722  1.00  0.00           H  
ATOM   2789  HB3 SER A 190     -12.891  -8.895   1.308  1.00  0.00           H  
ATOM   2790  HB2 SER A 190     -11.964  -8.796   2.829  1.00  0.00           H  
ATOM   2791  HG  SER A 190     -14.173  -8.450   3.777  1.00  0.00           H  
ATOM   2792  N   VAL A 191     -14.889 -10.987   0.891  1.00  0.00           N  
ATOM   2793  CA  VAL A 191     -16.219 -11.241   0.314  1.00  0.00           C  
ATOM   2794  C   VAL A 191     -16.742 -12.617   0.784  1.00  0.00           C  
ATOM   2795  O   VAL A 191     -17.959 -12.638   0.931  1.00  0.00           O  
ATOM   2796  CB  VAL A 191     -16.156 -11.141  -1.279  1.00  0.00           C  
ATOM   2797  CG1 VAL A 191     -17.255 -11.882  -2.043  1.00  0.00           C  
ATOM   2798  CG2 VAL A 191     -15.930  -9.705  -1.743  1.00  0.00           C  
ATOM   2799  H   VAL A 191     -14.211 -10.958   0.142  1.00  0.00           H  
ATOM   2800  HA  VAL A 191     -16.950 -10.498   0.635  1.00  0.00           H  
ATOM   2801  HB  VAL A 191     -15.267 -11.749  -1.449  1.00  0.00           H  
ATOM   2802 HG11 VAL A 191     -17.019 -12.935  -2.195  1.00  0.00           H  
ATOM   2803 HG12 VAL A 191     -18.241 -11.791  -1.588  1.00  0.00           H  
ATOM   2804 HG13 VAL A 191     -17.298 -11.548  -3.080  1.00  0.00           H  
ATOM   2805 HG21 VAL A 191     -16.898  -9.239  -1.924  1.00  0.00           H  
ATOM   2806 HG22 VAL A 191     -15.485  -9.064  -0.983  1.00  0.00           H  
ATOM   2807 HG23 VAL A 191     -15.349  -9.552  -2.653  1.00  0.00           H  
ATOM   2808  N   HIS A 192     -15.904 -13.646   1.095  1.00  0.00           N  
ATOM   2809  CA  HIS A 192     -16.241 -14.954   1.752  1.00  0.00           C  
ATOM   2810  C   HIS A 192     -17.097 -14.802   2.960  1.00  0.00           C  
ATOM   2811  O   HIS A 192     -17.844 -15.741   3.292  1.00  0.00           O  
ATOM   2812  CB  HIS A 192     -14.886 -15.619   2.043  1.00  0.00           C  
ATOM   2813  CG  HIS A 192     -14.979 -17.021   2.616  1.00  0.00           C  
ATOM   2814  ND1 HIS A 192     -16.001 -17.924   2.349  1.00  0.00           N  
ATOM   2815  CD2 HIS A 192     -14.123 -17.646   3.550  1.00  0.00           C  
ATOM   2816  CE1 HIS A 192     -15.668 -18.999   2.970  1.00  0.00           C  
ATOM   2817  NE2 HIS A 192     -14.600 -18.934   3.806  1.00  0.00           N  
ATOM   2818  H   HIS A 192     -14.904 -13.593   0.962  1.00  0.00           H  
ATOM   2819  HA  HIS A 192     -16.752 -15.654   1.091  1.00  0.00           H  
ATOM   2820  HB3 HIS A 192     -14.202 -15.023   2.647  1.00  0.00           H  
ATOM   2821  HB2 HIS A 192     -14.389 -15.706   1.077  1.00  0.00           H  
ATOM   2822  HD2 HIS A 192     -13.201 -17.292   3.987  1.00  0.00           H  
ATOM   2823  HE1 HIS A 192     -16.334 -19.849   2.949  1.00  0.00           H  
ATOM   2824  HE2 HIS A 192     -14.231 -19.624   4.444  1.00  0.00           H  
ATOM   2825  N   GLN A 193     -17.050 -13.702   3.741  1.00  0.00           N  
ATOM   2826  CA  GLN A 193     -17.750 -13.583   4.980  1.00  0.00           C  
ATOM   2827  C   GLN A 193     -18.642 -12.383   4.971  1.00  0.00           C  
ATOM   2828  O   GLN A 193     -19.719 -12.436   5.619  1.00  0.00           O  
ATOM   2829  CB  GLN A 193     -16.684 -13.476   6.128  1.00  0.00           C  
ATOM   2830  CG  GLN A 193     -15.635 -14.521   6.125  1.00  0.00           C  
ATOM   2831  CD  GLN A 193     -14.633 -14.445   7.342  1.00  0.00           C  
ATOM   2832  OE1 GLN A 193     -14.724 -13.603   8.214  1.00  0.00           O  
ATOM   2833  NE2 GLN A 193     -13.658 -15.342   7.420  1.00  0.00           N  
ATOM   2834  H   GLN A 193     -16.463 -12.919   3.491  1.00  0.00           H  
ATOM   2835  HA  GLN A 193     -18.394 -14.451   5.121  1.00  0.00           H  
ATOM   2836  HB3 GLN A 193     -17.181 -13.534   7.097  1.00  0.00           H  
ATOM   2837  HB2 GLN A 193     -16.328 -12.446   6.151  1.00  0.00           H  
ATOM   2838  HG3 GLN A 193     -15.005 -14.571   5.236  1.00  0.00           H  
ATOM   2839  HG2 GLN A 193     -16.146 -15.462   6.331  1.00  0.00           H  
ATOM   2840 HE22 GLN A 193     -13.216 -15.412   8.326  1.00  0.00           H  
ATOM   2841 HE21 GLN A 193     -13.537 -16.102   6.766  1.00  0.00           H  
ATOM   2842  N   LEU A 194     -18.417 -11.382   4.144  1.00  0.00           N  
ATOM   2843  CA  LEU A 194     -19.153 -10.164   3.901  1.00  0.00           C  
ATOM   2844  C   LEU A 194     -20.597 -10.390   3.388  1.00  0.00           C  
ATOM   2845  O   LEU A 194     -21.545  -9.872   3.986  1.00  0.00           O  
ATOM   2846  CB  LEU A 194     -18.368  -9.059   3.162  1.00  0.00           C  
ATOM   2847  CG  LEU A 194     -19.104  -7.773   2.821  1.00  0.00           C  
ATOM   2848  CD1 LEU A 194     -18.210  -6.543   2.897  1.00  0.00           C  
ATOM   2849  CD2 LEU A 194     -19.863  -7.975   1.459  1.00  0.00           C  
ATOM   2850  H   LEU A 194     -17.745 -11.512   3.401  1.00  0.00           H  
ATOM   2851  HA  LEU A 194     -19.417  -9.845   4.909  1.00  0.00           H  
ATOM   2852  HB3 LEU A 194     -17.773  -9.409   2.318  1.00  0.00           H  
ATOM   2853  HB2 LEU A 194     -17.609  -8.787   3.895  1.00  0.00           H  
ATOM   2854  HG  LEU A 194     -19.903  -7.584   3.538  1.00  0.00           H  
ATOM   2855 HD11 LEU A 194     -17.146  -6.769   2.840  1.00  0.00           H  
ATOM   2856 HD12 LEU A 194     -18.368  -5.766   2.149  1.00  0.00           H  
ATOM   2857 HD13 LEU A 194     -18.377  -5.975   3.813  1.00  0.00           H  
ATOM   2858 HD21 LEU A 194     -19.561  -8.891   0.950  1.00  0.00           H  
ATOM   2859 HD22 LEU A 194     -20.909  -8.096   1.738  1.00  0.00           H  
ATOM   2860 HD23 LEU A 194     -19.793  -7.114   0.794  1.00  0.00           H  
ATOM   2861  N   VAL A 195     -20.675 -11.340   2.414  1.00  0.00           N  
ATOM   2862  CA  VAL A 195     -21.928 -11.851   1.873  1.00  0.00           C  
ATOM   2863  C   VAL A 195     -23.102 -12.047   2.891  1.00  0.00           C  
ATOM   2864  O   VAL A 195     -24.290 -11.761   2.542  1.00  0.00           O  
ATOM   2865  CB  VAL A 195     -21.804 -13.057   0.936  1.00  0.00           C  
ATOM   2866  CG1 VAL A 195     -21.159 -12.670  -0.396  1.00  0.00           C  
ATOM   2867  CG2 VAL A 195     -21.067 -14.313   1.411  1.00  0.00           C  
ATOM   2868  H   VAL A 195     -19.847 -11.786   2.047  1.00  0.00           H  
ATOM   2869  HA  VAL A 195     -22.253 -11.035   1.228  1.00  0.00           H  
ATOM   2870  HB  VAL A 195     -22.838 -13.354   0.760  1.00  0.00           H  
ATOM   2871 HG11 VAL A 195     -21.414 -13.552  -0.983  1.00  0.00           H  
ATOM   2872 HG12 VAL A 195     -21.368 -11.686  -0.817  1.00  0.00           H  
ATOM   2873 HG13 VAL A 195     -20.070 -12.686  -0.356  1.00  0.00           H  
ATOM   2874 HG21 VAL A 195     -20.051 -14.163   1.777  1.00  0.00           H  
ATOM   2875 HG22 VAL A 195     -21.692 -14.789   2.167  1.00  0.00           H  
ATOM   2876 HG23 VAL A 195     -21.109 -14.995   0.561  1.00  0.00           H  
ATOM   2877  N   GLU A 196     -22.794 -12.710   4.026  1.00  0.00           N  
ATOM   2878  CA  GLU A 196     -23.781 -13.107   4.992  1.00  0.00           C  
ATOM   2879  C   GLU A 196     -24.359 -11.927   5.816  1.00  0.00           C  
ATOM   2880  O   GLU A 196     -25.490 -12.046   6.341  1.00  0.00           O  
ATOM   2881  CB  GLU A 196     -23.163 -14.084   5.992  1.00  0.00           C  
ATOM   2882  CG  GLU A 196     -22.388 -15.217   5.234  1.00  0.00           C  
ATOM   2883  CD  GLU A 196     -22.025 -16.341   6.132  1.00  0.00           C  
ATOM   2884  OE1 GLU A 196     -22.479 -17.461   5.862  1.00  0.00           O  
ATOM   2885  OE2 GLU A 196     -21.714 -15.952   7.255  1.00  0.00           O1-
ATOM   2886  H   GLU A 196     -21.903 -13.144   4.220  1.00  0.00           H  
ATOM   2887  HA  GLU A 196     -24.634 -13.565   4.491  1.00  0.00           H  
ATOM   2888  HB3 GLU A 196     -23.931 -14.418   6.690  1.00  0.00           H  
ATOM   2889  HB2 GLU A 196     -22.461 -13.534   6.618  1.00  0.00           H  
ATOM   2890  HG3 GLU A 196     -21.435 -14.982   4.759  1.00  0.00           H  
ATOM   2891  HG2 GLU A 196     -22.987 -15.677   4.448  1.00  0.00           H  
ATOM   2892  N   ASN A 197     -23.515 -10.885   5.988  1.00  0.00           N  
ATOM   2893  CA  ASN A 197     -23.771  -9.770   6.948  1.00  0.00           C  
ATOM   2894  C   ASN A 197     -24.118  -8.367   6.311  1.00  0.00           C  
ATOM   2895  O   ASN A 197     -24.694  -7.537   6.982  1.00  0.00           O  
ATOM   2896  CB  ASN A 197     -22.462  -9.527   7.725  1.00  0.00           C  
ATOM   2897  CG  ASN A 197     -22.025 -10.750   8.591  1.00  0.00           C  
ATOM   2898  OD1 ASN A 197     -22.470 -10.943   9.692  1.00  0.00           O  
ATOM   2899  ND2 ASN A 197     -21.033 -11.494   8.119  1.00  0.00           N  
ATOM   2900  H   ASN A 197     -22.592 -10.865   5.578  1.00  0.00           H  
ATOM   2901  HA  ASN A 197     -24.578  -9.929   7.664  1.00  0.00           H  
ATOM   2902  HB3 ASN A 197     -22.614  -8.743   8.467  1.00  0.00           H  
ATOM   2903  HB2 ASN A 197     -21.603  -9.257   7.110  1.00  0.00           H  
ATOM   2904 HD22 ASN A 197     -20.633 -12.258   8.646  1.00  0.00           H  
ATOM   2905 HD21 ASN A 197     -20.583 -11.337   7.229  1.00  0.00           H  
ATOM   2906  N   THR A 198     -23.761  -8.154   5.034  1.00  0.00           N  
ATOM   2907  CA  THR A 198     -24.340  -7.072   4.231  1.00  0.00           C  
ATOM   2908  C   THR A 198     -25.830  -7.282   3.995  1.00  0.00           C  
ATOM   2909  O   THR A 198     -26.352  -8.429   4.092  1.00  0.00           O  
ATOM   2910  CB  THR A 198     -23.572  -7.018   2.870  1.00  0.00           C  
ATOM   2911  OG1 THR A 198     -23.889  -5.852   2.080  1.00  0.00           O  
ATOM   2912  CG2 THR A 198     -23.912  -8.262   2.043  1.00  0.00           C  
ATOM   2913  H   THR A 198     -23.314  -8.936   4.576  1.00  0.00           H  
ATOM   2914  HA  THR A 198     -24.111  -6.159   4.781  1.00  0.00           H  
ATOM   2915  HB  THR A 198     -22.497  -7.064   3.044  1.00  0.00           H  
ATOM   2916  HG1 THR A 198     -23.626  -5.009   2.456  1.00  0.00           H  
ATOM   2917 HG21 THR A 198     -23.727  -9.176   2.607  1.00  0.00           H  
ATOM   2918 HG22 THR A 198     -24.887  -8.243   1.556  1.00  0.00           H  
ATOM   2919 HG23 THR A 198     -23.111  -8.288   1.305  1.00  0.00           H  
ATOM   2920  N   ASP A 199     -26.532  -6.187   3.701  1.00  0.00           N  
ATOM   2921  CA  ASP A 199     -27.875  -6.168   3.125  1.00  0.00           C  
ATOM   2922  C   ASP A 199     -27.882  -5.700   1.688  1.00  0.00           C  
ATOM   2923  O   ASP A 199     -28.561  -6.382   0.905  1.00  0.00           O  
ATOM   2924  CB  ASP A 199     -29.004  -5.452   3.891  1.00  0.00           C  
ATOM   2925  CG  ASP A 199     -29.351  -5.948   5.301  1.00  0.00           C  
ATOM   2926  OD1 ASP A 199     -29.709  -5.114   6.185  1.00  0.00           O  
ATOM   2927  OD2 ASP A 199     -29.446  -7.183   5.460  1.00  0.00           O1-
ATOM   2928  H   ASP A 199     -25.944  -5.370   3.609  1.00  0.00           H  
ATOM   2929  HA  ASP A 199     -28.253  -7.171   2.931  1.00  0.00           H  
ATOM   2930  HB3 ASP A 199     -29.932  -5.330   3.332  1.00  0.00           H  
ATOM   2931  HB2 ASP A 199     -28.577  -4.449   3.896  1.00  0.00           H  
ATOM   2932  N   GLU A 200     -27.128  -4.662   1.355  1.00  0.00           N  
ATOM   2933  CA  GLU A 200     -27.129  -4.001   0.051  1.00  0.00           C  
ATOM   2934  C   GLU A 200     -25.696  -3.687  -0.180  1.00  0.00           C  
ATOM   2935  O   GLU A 200     -25.178  -2.960   0.611  1.00  0.00           O  
ATOM   2936  CB  GLU A 200     -27.968  -2.749   0.194  1.00  0.00           C  
ATOM   2937  CG  GLU A 200     -29.469  -2.975   0.586  1.00  0.00           C  
ATOM   2938  CD  GLU A 200     -30.308  -1.744   0.287  1.00  0.00           C  
ATOM   2939  OE1 GLU A 200     -30.996  -1.574  -0.699  1.00  0.00           O  
ATOM   2940  OE2 GLU A 200     -30.404  -0.998   1.461  1.00  0.00           O  
ATOM   2941  H   GLU A 200     -26.554  -4.141   2.003  1.00  0.00           H  
ATOM   2942  HA  GLU A 200     -27.536  -4.672  -0.705  1.00  0.00           H  
ATOM   2943  HB3 GLU A 200     -27.867  -2.276  -0.784  1.00  0.00           H  
ATOM   2944  HB2 GLU A 200     -27.510  -2.047   0.891  1.00  0.00           H  
ATOM   2945  HG3 GLU A 200     -29.552  -3.075   1.669  1.00  0.00           H  
ATOM   2946  HG2 GLU A 200     -29.826  -3.834   0.018  1.00  0.00           H  
ATOM   2947  HE2 GLU A 200     -31.119  -0.359   1.444  1.00  0.00           H  
ATOM   2948  N   THR A 201     -25.138  -4.211  -1.265  1.00  0.00           N  
ATOM   2949  CA  THR A 201     -23.687  -4.150  -1.537  1.00  0.00           C  
ATOM   2950  C   THR A 201     -23.440  -3.389  -2.933  1.00  0.00           C  
ATOM   2951  O   THR A 201     -23.623  -4.003  -3.959  1.00  0.00           O  
ATOM   2952  CB  THR A 201     -22.924  -5.519  -1.707  1.00  0.00           C  
ATOM   2953  OG1 THR A 201     -23.414  -6.381  -0.661  1.00  0.00           O  
ATOM   2954  CG2 THR A 201     -21.421  -5.380  -1.690  1.00  0.00           C  
ATOM   2955  H   THR A 201     -25.655  -4.731  -1.960  1.00  0.00           H  
ATOM   2956  HA  THR A 201     -23.174  -3.548  -0.787  1.00  0.00           H  
ATOM   2957  HB  THR A 201     -23.265  -6.018  -2.614  1.00  0.00           H  
ATOM   2958  HG1 THR A 201     -23.690  -5.926   0.138  1.00  0.00           H  
ATOM   2959 HG21 THR A 201     -20.961  -6.325  -1.978  1.00  0.00           H  
ATOM   2960 HG22 THR A 201     -21.019  -4.628  -2.368  1.00  0.00           H  
ATOM   2961 HG23 THR A 201     -21.200  -5.170  -0.643  1.00  0.00           H  
ATOM   2962  N   TYR A 202     -23.107  -2.084  -2.866  1.00  0.00           N  
ATOM   2963  CA  TYR A 202     -22.838  -1.187  -4.048  1.00  0.00           C  
ATOM   2964  C   TYR A 202     -21.379  -1.327  -4.485  1.00  0.00           C  
ATOM   2965  O   TYR A 202     -20.470  -0.914  -3.779  1.00  0.00           O  
ATOM   2966  CB  TYR A 202     -23.110   0.272  -3.639  1.00  0.00           C  
ATOM   2967  CG  TYR A 202     -24.551   0.458  -3.052  1.00  0.00           C  
ATOM   2968  CD1 TYR A 202     -24.706   0.409  -1.629  1.00  0.00           C  
ATOM   2969  CD2 TYR A 202     -25.697   0.509  -3.837  1.00  0.00           C  
ATOM   2970  CE1 TYR A 202     -25.977   0.377  -1.024  1.00  0.00           C  
ATOM   2971  CE2 TYR A 202     -27.010   0.477  -3.284  1.00  0.00           C  
ATOM   2972  CZ  TYR A 202     -27.138   0.488  -1.853  1.00  0.00           C  
ATOM   2973  OH  TYR A 202     -28.345   0.799  -1.224  1.00  0.00           O  
ATOM   2974  H   TYR A 202     -22.987  -1.638  -1.968  1.00  0.00           H  
ATOM   2975  HA  TYR A 202     -23.464  -1.365  -4.923  1.00  0.00           H  
ATOM   2976  HB3 TYR A 202     -22.999   1.020  -4.424  1.00  0.00           H  
ATOM   2977  HB2 TYR A 202     -22.412   0.497  -2.833  1.00  0.00           H  
ATOM   2978  HD1 TYR A 202     -23.798   0.433  -1.044  1.00  0.00           H  
ATOM   2979  HD2 TYR A 202     -25.492   0.663  -4.886  1.00  0.00           H  
ATOM   2980  HE1 TYR A 202     -26.083   0.420   0.050  1.00  0.00           H  
ATOM   2981  HE2 TYR A 202     -27.862   0.570  -3.941  1.00  0.00           H  
ATOM   2982  HH  TYR A 202     -28.228   0.800  -0.271  1.00  0.00           H  
ATOM   2983  N   CYS A 203     -21.163  -1.934  -5.654  1.00  0.00           N  
ATOM   2984  CA  CYS A 203     -19.923  -2.067  -6.387  1.00  0.00           C  
ATOM   2985  C   CYS A 203     -19.578  -0.744  -7.055  1.00  0.00           C  
ATOM   2986  O   CYS A 203     -20.289  -0.259  -7.920  1.00  0.00           O  
ATOM   2987  CB  CYS A 203     -19.988  -3.210  -7.389  1.00  0.00           C  
ATOM   2988  SG  CYS A 203     -19.988  -4.845  -6.593  1.00  0.00           S  
ATOM   2989  H   CYS A 203     -22.040  -2.304  -5.991  1.00  0.00           H  
ATOM   2990  HA  CYS A 203     -19.118  -2.358  -5.713  1.00  0.00           H  
ATOM   2991  HB3 CYS A 203     -19.081  -3.229  -7.994  1.00  0.00           H  
ATOM   2992  HB2 CYS A 203     -20.816  -2.997  -8.066  1.00  0.00           H  
ATOM   2993  HG  CYS A 203     -18.830  -4.673  -5.948  1.00  0.00           H  
ATOM   2994  N   ILE A 204     -18.503  -0.139  -6.595  1.00  0.00           N  
ATOM   2995  CA  ILE A 204     -17.928   1.068  -7.112  1.00  0.00           C  
ATOM   2996  C   ILE A 204     -16.516   0.658  -7.621  1.00  0.00           C  
ATOM   2997  O   ILE A 204     -15.952  -0.350  -7.148  1.00  0.00           O  
ATOM   2998  CB  ILE A 204     -17.854   2.268  -6.043  1.00  0.00           C  
ATOM   2999  CG1 ILE A 204     -19.220   2.465  -5.336  1.00  0.00           C  
ATOM   3000  CG2 ILE A 204     -17.294   3.597  -6.528  1.00  0.00           C  
ATOM   3001  CD1 ILE A 204     -20.380   2.800  -6.338  1.00  0.00           C  
ATOM   3002  H   ILE A 204     -17.935  -0.556  -5.872  1.00  0.00           H  
ATOM   3003  HA  ILE A 204     -18.455   1.347  -8.024  1.00  0.00           H  
ATOM   3004  HB  ILE A 204     -17.064   1.970  -5.352  1.00  0.00           H  
ATOM   3005 HG13 ILE A 204     -19.190   3.166  -4.501  1.00  0.00           H  
ATOM   3006 HG12 ILE A 204     -19.417   1.463  -4.955  1.00  0.00           H  
ATOM   3007 HG21 ILE A 204     -16.230   3.462  -6.723  1.00  0.00           H  
ATOM   3008 HG22 ILE A 204     -17.687   4.016  -7.454  1.00  0.00           H  
ATOM   3009 HG23 ILE A 204     -17.451   4.341  -5.747  1.00  0.00           H  
ATOM   3010 HD11 ILE A 204     -19.915   2.966  -7.309  1.00  0.00           H  
ATOM   3011 HD12 ILE A 204     -20.880   1.862  -6.577  1.00  0.00           H  
ATOM   3012 HD13 ILE A 204     -21.100   3.576  -6.080  1.00  0.00           H  
ATOM   3013  N   ASP A 205     -15.922   1.413  -8.520  1.00  0.00           N  
ATOM   3014  CA  ASP A 205     -14.540   1.294  -8.893  1.00  0.00           C  
ATOM   3015  C   ASP A 205     -13.984   2.767  -9.203  1.00  0.00           C  
ATOM   3016  O   ASP A 205     -14.724   3.614  -9.683  1.00  0.00           O  
ATOM   3017  CB  ASP A 205     -14.390   0.300 -10.208  1.00  0.00           C  
ATOM   3018  CG  ASP A 205     -12.990   0.160 -10.857  1.00  0.00           C  
ATOM   3019  OD1 ASP A 205     -13.062  -0.111 -12.106  1.00  0.00           O  
ATOM   3020  OD2 ASP A 205     -11.917   0.257 -10.225  1.00  0.00           O1-
ATOM   3021  H   ASP A 205     -16.444   2.139  -8.990  1.00  0.00           H  
ATOM   3022  HA  ASP A 205     -13.998   0.745  -8.123  1.00  0.00           H  
ATOM   3023  HB3 ASP A 205     -15.104   0.583 -10.982  1.00  0.00           H  
ATOM   3024  HB2 ASP A 205     -14.726  -0.625  -9.738  1.00  0.00           H  
ATOM   3025  N   ASN A 206     -12.645   2.944  -9.008  1.00  0.00           N  
ATOM   3026  CA  ASN A 206     -11.934   4.195  -9.179  1.00  0.00           C  
ATOM   3027  C   ASN A 206     -11.685   4.458 -10.679  1.00  0.00           C  
ATOM   3028  O   ASN A 206     -11.594   5.612 -11.079  1.00  0.00           O  
ATOM   3029  CB  ASN A 206     -10.542   4.208  -8.458  1.00  0.00           C  
ATOM   3030  CG  ASN A 206     -10.604   4.410  -6.980  1.00  0.00           C  
ATOM   3031  OD1 ASN A 206     -11.492   5.100  -6.507  1.00  0.00           O  
ATOM   3032  ND2 ASN A 206      -9.617   3.967  -6.161  1.00  0.00           N  
ATOM   3033  H   ASN A 206     -12.011   2.239  -8.660  1.00  0.00           H  
ATOM   3034  HA  ASN A 206     -12.565   4.999  -8.804  1.00  0.00           H  
ATOM   3035  HB3 ASN A 206      -9.859   5.006  -8.751  1.00  0.00           H  
ATOM   3036  HB2 ASN A 206      -9.983   3.302  -8.690  1.00  0.00           H  
ATOM   3037 HD22 ASN A 206      -9.640   4.409  -5.254  1.00  0.00           H  
ATOM   3038 HD21 ASN A 206      -8.870   3.329  -6.396  1.00  0.00           H  
ATOM   3039  N   GLU A 207     -11.489   3.376 -11.433  1.00  0.00           N  
ATOM   3040  CA  GLU A 207     -11.339   3.455 -12.887  1.00  0.00           C  
ATOM   3041  C   GLU A 207     -12.648   3.865 -13.550  1.00  0.00           C  
ATOM   3042  O   GLU A 207     -12.643   4.428 -14.649  1.00  0.00           O  
ATOM   3043  CB  GLU A 207     -10.739   2.164 -13.475  1.00  0.00           C  
ATOM   3044  CG  GLU A 207      -9.319   1.817 -13.044  1.00  0.00           C  
ATOM   3045  CD  GLU A 207      -8.646   0.624 -13.622  1.00  0.00           C  
ATOM   3046  OE1 GLU A 207      -7.369   0.659 -13.670  1.00  0.00           O  
ATOM   3047  OE2 GLU A 207      -9.237  -0.332 -14.176  1.00  0.00           O1-
ATOM   3048  H   GLU A 207     -11.629   2.429 -11.112  1.00  0.00           H  
ATOM   3049  HA  GLU A 207     -10.657   4.281 -13.092  1.00  0.00           H  
ATOM   3050  HB3 GLU A 207     -10.762   2.011 -14.553  1.00  0.00           H  
ATOM   3051  HB2 GLU A 207     -11.307   1.319 -13.085  1.00  0.00           H  
ATOM   3052  HG3 GLU A 207      -9.402   1.692 -11.964  1.00  0.00           H  
ATOM   3053  HG2 GLU A 207      -8.582   2.578 -13.304  1.00  0.00           H  
ATOM   3054  N   ALA A 208     -13.773   3.393 -13.008  1.00  0.00           N  
ATOM   3055  CA  ALA A 208     -15.082   3.871 -13.409  1.00  0.00           C  
ATOM   3056  C   ALA A 208     -15.355   5.399 -13.138  1.00  0.00           C  
ATOM   3057  O   ALA A 208     -15.778   6.103 -14.049  1.00  0.00           O  
ATOM   3058  CB  ALA A 208     -16.152   3.116 -12.653  1.00  0.00           C  
ATOM   3059  H   ALA A 208     -13.755   2.839 -12.164  1.00  0.00           H  
ATOM   3060  HA  ALA A 208     -15.129   3.601 -14.464  1.00  0.00           H  
ATOM   3061  HB1 ALA A 208     -16.301   3.585 -11.681  1.00  0.00           H  
ATOM   3062  HB2 ALA A 208     -17.158   3.084 -13.072  1.00  0.00           H  
ATOM   3063  HB3 ALA A 208     -15.895   2.067 -12.507  1.00  0.00           H  
ATOM   3064  N   LEU A 209     -15.076   5.843 -11.940  1.00  0.00           N  
ATOM   3065  CA  LEU A 209     -15.144   7.203 -11.480  1.00  0.00           C  
ATOM   3066  C   LEU A 209     -14.272   8.165 -12.329  1.00  0.00           C  
ATOM   3067  O   LEU A 209     -14.591   9.343 -12.583  1.00  0.00           O  
ATOM   3068  CB  LEU A 209     -14.725   7.333 -10.002  1.00  0.00           C  
ATOM   3069  CG  LEU A 209     -15.615   6.769  -8.889  1.00  0.00           C  
ATOM   3070  CD1 LEU A 209     -14.877   6.613  -7.489  1.00  0.00           C  
ATOM   3071  CD2 LEU A 209     -16.995   7.509  -8.847  1.00  0.00           C  
ATOM   3072  H   LEU A 209     -14.816   5.149 -11.254  1.00  0.00           H  
ATOM   3073  HA  LEU A 209     -16.205   7.318 -11.704  1.00  0.00           H  
ATOM   3074  HB3 LEU A 209     -14.702   8.390  -9.738  1.00  0.00           H  
ATOM   3075  HB2 LEU A 209     -13.743   6.862  -9.952  1.00  0.00           H  
ATOM   3076  HG  LEU A 209     -15.944   5.843  -9.361  1.00  0.00           H  
ATOM   3077 HD11 LEU A 209     -13.978   7.226  -7.416  1.00  0.00           H  
ATOM   3078 HD12 LEU A 209     -15.447   7.021  -6.654  1.00  0.00           H  
ATOM   3079 HD13 LEU A 209     -14.711   5.545  -7.346  1.00  0.00           H  
ATOM   3080 HD21 LEU A 209     -16.990   8.374  -8.184  1.00  0.00           H  
ATOM   3081 HD22 LEU A 209     -17.251   7.956  -9.807  1.00  0.00           H  
ATOM   3082 HD23 LEU A 209     -17.788   6.773  -8.715  1.00  0.00           H  
ATOM   3083  N   TYR A 210     -13.108   7.640 -12.718  1.00  0.00           N  
ATOM   3084  CA  TYR A 210     -12.264   8.173 -13.827  1.00  0.00           C  
ATOM   3085  C   TYR A 210     -12.903   8.421 -15.164  1.00  0.00           C  
ATOM   3086  O   TYR A 210     -13.088   9.590 -15.499  1.00  0.00           O  
ATOM   3087  CB  TYR A 210     -10.984   7.251 -13.945  1.00  0.00           C  
ATOM   3088  CG  TYR A 210      -9.783   7.977 -14.493  1.00  0.00           C  
ATOM   3089  CD1 TYR A 210      -8.834   8.662 -13.671  1.00  0.00           C  
ATOM   3090  CD2 TYR A 210      -9.575   7.886 -15.898  1.00  0.00           C  
ATOM   3091  CE1 TYR A 210      -7.674   9.130 -14.264  1.00  0.00           C  
ATOM   3092  CE2 TYR A 210      -8.566   8.604 -16.447  1.00  0.00           C  
ATOM   3093  CZ  TYR A 210      -7.618   9.240 -15.675  1.00  0.00           C  
ATOM   3094  OH  TYR A 210      -6.663  10.018 -16.245  1.00  0.00           O  
ATOM   3095  H   TYR A 210     -12.661   6.904 -12.190  1.00  0.00           H  
ATOM   3096  HA  TYR A 210     -11.942   9.164 -13.505  1.00  0.00           H  
ATOM   3097  HB3 TYR A 210     -11.308   6.361 -14.483  1.00  0.00           H  
ATOM   3098  HB2 TYR A 210     -10.727   6.953 -12.929  1.00  0.00           H  
ATOM   3099  HD1 TYR A 210      -8.897   8.706 -12.594  1.00  0.00           H  
ATOM   3100  HD2 TYR A 210     -10.277   7.386 -16.549  1.00  0.00           H  
ATOM   3101  HE1 TYR A 210      -6.879   9.576 -13.685  1.00  0.00           H  
ATOM   3102  HE2 TYR A 210      -8.599   8.616 -17.526  1.00  0.00           H  
ATOM   3103  HH  TYR A 210      -6.784  10.139 -17.190  1.00  0.00           H  
ATOM   3104  N   ASP A 211     -13.359   7.444 -15.973  1.00  0.00           N  
ATOM   3105  CA  ASP A 211     -14.140   7.589 -17.151  1.00  0.00           C  
ATOM   3106  C   ASP A 211     -15.328   8.569 -17.105  1.00  0.00           C  
ATOM   3107  O   ASP A 211     -15.472   9.257 -18.085  1.00  0.00           O  
ATOM   3108  CB  ASP A 211     -14.482   6.161 -17.697  1.00  0.00           C  
ATOM   3109  CG  ASP A 211     -13.341   5.149 -18.110  1.00  0.00           C  
ATOM   3110  OD1 ASP A 211     -12.173   5.463 -18.290  1.00  0.00           O  
ATOM   3111  OD2 ASP A 211     -13.659   4.007 -18.500  1.00  0.00           O1-
ATOM   3112  H   ASP A 211     -13.196   6.457 -15.834  1.00  0.00           H  
ATOM   3113  HA  ASP A 211     -13.476   8.094 -17.853  1.00  0.00           H  
ATOM   3114  HB3 ASP A 211     -14.976   6.291 -18.660  1.00  0.00           H  
ATOM   3115  HB2 ASP A 211     -15.122   5.588 -17.025  1.00  0.00           H  
ATOM   3116  N   ILE A 212     -16.069   8.665 -15.972  1.00  0.00           N  
ATOM   3117  CA  ILE A 212     -17.051   9.685 -15.652  1.00  0.00           C  
ATOM   3118  C   ILE A 212     -16.602  11.123 -15.738  1.00  0.00           C  
ATOM   3119  O   ILE A 212     -17.391  12.008 -16.004  1.00  0.00           O  
ATOM   3120  CB  ILE A 212     -17.923   9.286 -14.363  1.00  0.00           C  
ATOM   3121  CG1 ILE A 212     -18.772   8.028 -14.668  1.00  0.00           C  
ATOM   3122  CG2 ILE A 212     -18.839  10.468 -13.937  1.00  0.00           C  
ATOM   3123  CD1 ILE A 212     -19.287   7.362 -13.370  1.00  0.00           C  
ATOM   3124  H   ILE A 212     -15.883   8.080 -15.169  1.00  0.00           H  
ATOM   3125  HA  ILE A 212     -17.753   9.551 -16.475  1.00  0.00           H  
ATOM   3126  HB  ILE A 212     -17.172   9.071 -13.603  1.00  0.00           H  
ATOM   3127 HG13 ILE A 212     -18.221   7.250 -15.196  1.00  0.00           H  
ATOM   3128 HG12 ILE A 212     -19.632   8.288 -15.286  1.00  0.00           H  
ATOM   3129 HG21 ILE A 212     -19.483  10.806 -14.750  1.00  0.00           H  
ATOM   3130 HG22 ILE A 212     -19.528  10.115 -13.169  1.00  0.00           H  
ATOM   3131 HG23 ILE A 212     -18.309  11.309 -13.491  1.00  0.00           H  
ATOM   3132 HD11 ILE A 212     -20.036   7.952 -12.841  1.00  0.00           H  
ATOM   3133 HD12 ILE A 212     -19.741   6.381 -13.509  1.00  0.00           H  
ATOM   3134 HD13 ILE A 212     -18.372   7.231 -12.793  1.00  0.00           H  
ATOM   3135  N   CYS A 213     -15.310  11.444 -15.523  1.00  0.00           N  
ATOM   3136  CA  CYS A 213     -14.818  12.812 -15.694  1.00  0.00           C  
ATOM   3137  C   CYS A 213     -14.900  13.313 -17.140  1.00  0.00           C  
ATOM   3138  O   CYS A 213     -15.158  14.503 -17.337  1.00  0.00           O  
ATOM   3139  CB  CYS A 213     -13.314  12.969 -15.229  1.00  0.00           C  
ATOM   3140  SG  CYS A 213     -13.267  12.756 -13.451  1.00  0.00           S  
ATOM   3141  H   CYS A 213     -14.694  10.673 -15.309  1.00  0.00           H  
ATOM   3142  HA  CYS A 213     -15.454  13.380 -15.016  1.00  0.00           H  
ATOM   3143  HB3 CYS A 213     -12.893  13.951 -15.446  1.00  0.00           H  
ATOM   3144  HB2 CYS A 213     -12.536  12.393 -15.729  1.00  0.00           H  
ATOM   3145  HG  CYS A 213     -13.591  11.464 -13.545  1.00  0.00           H  
ATOM   3146  N   PHE A 214     -14.845  12.378 -18.116  1.00  0.00           N  
ATOM   3147  CA  PHE A 214     -14.712  12.756 -19.513  1.00  0.00           C  
ATOM   3148  C   PHE A 214     -16.053  12.869 -20.227  1.00  0.00           C  
ATOM   3149  O   PHE A 214     -16.091  13.270 -21.372  1.00  0.00           O  
ATOM   3150  CB  PHE A 214     -13.726  11.785 -20.263  1.00  0.00           C  
ATOM   3151  CG  PHE A 214     -12.330  11.844 -19.624  1.00  0.00           C  
ATOM   3152  CD1 PHE A 214     -11.370  12.559 -20.380  1.00  0.00           C  
ATOM   3153  CD2 PHE A 214     -11.994  11.389 -18.322  1.00  0.00           C  
ATOM   3154  CE1 PHE A 214     -10.049  12.634 -19.894  1.00  0.00           C  
ATOM   3155  CE2 PHE A 214     -10.637  11.508 -17.868  1.00  0.00           C  
ATOM   3156  CZ  PHE A 214      -9.641  12.113 -18.638  1.00  0.00           C  
ATOM   3157  H   PHE A 214     -15.016  11.399 -17.938  1.00  0.00           H  
ATOM   3158  HA  PHE A 214     -14.241  13.732 -19.627  1.00  0.00           H  
ATOM   3159  HB3 PHE A 214     -13.620  12.121 -21.295  1.00  0.00           H  
ATOM   3160  HB2 PHE A 214     -14.166  10.804 -20.083  1.00  0.00           H  
ATOM   3161  HD1 PHE A 214     -11.634  13.008 -21.326  1.00  0.00           H  
ATOM   3162  HD2 PHE A 214     -12.688  11.011 -17.587  1.00  0.00           H  
ATOM   3163  HE1 PHE A 214      -9.294  13.018 -20.564  1.00  0.00           H  
ATOM   3164  HE2 PHE A 214     -10.373  11.056 -16.924  1.00  0.00           H  
ATOM   3165  HZ  PHE A 214      -8.598  12.105 -18.360  1.00  0.00           H  
ATOM   3166  N   ARG A 215     -17.122  12.651 -19.362  1.00  0.00           N  
ATOM   3167  CA  ARG A 215     -18.553  12.587 -19.782  1.00  0.00           C  
ATOM   3168  C   ARG A 215     -19.228  13.739 -19.045  1.00  0.00           C  
ATOM   3169  O   ARG A 215     -19.105  13.822 -17.812  1.00  0.00           O  
ATOM   3170  CB  ARG A 215     -19.114  11.200 -19.309  1.00  0.00           C  
ATOM   3171  CG  ARG A 215     -18.524  10.017 -20.252  1.00  0.00           C  
ATOM   3172  CD  ARG A 215     -18.378   8.718 -19.522  1.00  0.00           C  
ATOM   3173  NE  ARG A 215     -17.750   7.797 -20.481  1.00  0.00           N  
ATOM   3174  CZ  ARG A 215     -17.288   6.500 -20.398  1.00  0.00           C  
ATOM   3175  NH1 ARG A 215     -17.556   5.778 -19.357  1.00  0.00           N  
ATOM   3176  NH2 ARG A 215     -16.540   5.938 -21.313  1.00  0.00           N1+
ATOM   3177  H   ARG A 215     -16.997  12.517 -18.369  1.00  0.00           H  
ATOM   3178  HA  ARG A 215     -18.592  12.805 -20.849  1.00  0.00           H  
ATOM   3179  HB3 ARG A 215     -20.202  11.275 -19.309  1.00  0.00           H  
ATOM   3180  HB2 ARG A 215     -18.884  11.029 -18.257  1.00  0.00           H  
ATOM   3181  HG3 ARG A 215     -17.549  10.253 -20.680  1.00  0.00           H  
ATOM   3182  HG2 ARG A 215     -19.168   9.835 -21.112  1.00  0.00           H  
ATOM   3183  HD3 ARG A 215     -19.396   8.355 -19.384  1.00  0.00           H  
ATOM   3184  HD2 ARG A 215     -17.888   8.964 -18.580  1.00  0.00           H  
ATOM   3185  HE  ARG A 215     -17.318   8.187 -21.305  1.00  0.00           H  
ATOM   3186 HH12 ARG A 215     -17.399   4.796 -19.185  1.00  0.00           H  
ATOM   3187 HH11 ARG A 215     -18.191   6.277 -18.750  1.00  0.00           H  
ATOM   3188 HH22 ARG A 215     -16.272   4.966 -21.256  1.00  0.00           H  
ATOM   3189 HH21 ARG A 215     -16.035   6.543 -21.945  1.00  0.00           H  
ATOM   3190  N   THR A 216     -19.895  14.563 -19.812  1.00  0.00           N  
ATOM   3191  CA  THR A 216     -20.649  15.772 -19.323  1.00  0.00           C  
ATOM   3192  C   THR A 216     -22.041  15.401 -18.920  1.00  0.00           C  
ATOM   3193  O   THR A 216     -22.533  15.883 -17.910  1.00  0.00           O  
ATOM   3194  CB  THR A 216     -20.644  16.970 -20.325  1.00  0.00           C  
ATOM   3195  OG1 THR A 216     -19.314  17.092 -20.764  1.00  0.00           O  
ATOM   3196  CG2 THR A 216     -21.055  18.349 -19.813  1.00  0.00           C  
ATOM   3197  H   THR A 216     -19.922  14.355 -20.800  1.00  0.00           H  
ATOM   3198  HA  THR A 216     -20.093  16.119 -18.452  1.00  0.00           H  
ATOM   3199  HB  THR A 216     -21.258  16.683 -21.178  1.00  0.00           H  
ATOM   3200  HG1 THR A 216     -19.070  16.284 -21.222  1.00  0.00           H  
ATOM   3201 HG21 THR A 216     -20.372  18.509 -18.979  1.00  0.00           H  
ATOM   3202 HG22 THR A 216     -20.922  19.176 -20.510  1.00  0.00           H  
ATOM   3203 HG23 THR A 216     -22.081  18.347 -19.445  1.00  0.00           H  
ATOM   3204  N   LEU A 217     -22.764  14.497 -19.668  1.00  0.00           N  
ATOM   3205  CA  LEU A 217     -24.140  14.179 -19.431  1.00  0.00           C  
ATOM   3206  C   LEU A 217     -24.170  12.689 -19.174  1.00  0.00           C  
ATOM   3207  O   LEU A 217     -25.195  12.074 -19.469  1.00  0.00           O  
ATOM   3208  CB  LEU A 217     -24.934  14.586 -20.681  1.00  0.00           C  
ATOM   3209  CG  LEU A 217     -24.768  16.048 -21.045  1.00  0.00           C  
ATOM   3210  CD1 LEU A 217     -25.488  16.310 -22.370  1.00  0.00           C  
ATOM   3211  CD2 LEU A 217     -25.176  17.059 -19.951  1.00  0.00           C  
ATOM   3212  H   LEU A 217     -22.316  14.073 -20.469  1.00  0.00           H  
ATOM   3213  HA  LEU A 217     -24.574  14.644 -18.545  1.00  0.00           H  
ATOM   3214  HXT LEU A 217     -23.306  12.167 -18.764  1.00  0.00           H  
ATOM   3215  HB3 LEU A 217     -25.992  14.448 -20.459  1.00  0.00           H  
ATOM   3216  HB2 LEU A 217     -24.710  13.854 -21.457  1.00  0.00           H  
ATOM   3217  HG  LEU A 217     -23.730  16.275 -21.287  1.00  0.00           H  
ATOM   3218 HD11 LEU A 217     -24.786  16.282 -23.203  1.00  0.00           H  
ATOM   3219 HD12 LEU A 217     -26.378  15.699 -22.522  1.00  0.00           H  
ATOM   3220 HD13 LEU A 217     -25.884  17.317 -22.501  1.00  0.00           H  
ATOM   3221 HD21 LEU A 217     -24.216  17.483 -19.656  1.00  0.00           H  
ATOM   3222 HD22 LEU A 217     -25.811  17.886 -20.269  1.00  0.00           H  
ATOM   3223 HD23 LEU A 217     -25.638  16.520 -19.123  1.00  0.00           H  
ATOM   3224  N   LEU A 219     -18.579  18.425 -13.510  1.00  0.00           N1+
ATOM   3225  CA  LEU A 219     -17.296  19.105 -13.815  1.00  0.00           C  
ATOM   3226  C   LEU A 219     -16.255  18.596 -12.785  1.00  0.00           C  
ATOM   3227  O   LEU A 219     -16.295  18.983 -11.636  1.00  0.00           O  
ATOM   3228  CB  LEU A 219     -17.491  20.657 -13.837  1.00  0.00           C  
ATOM   3229  CG  LEU A 219     -16.140  21.418 -14.239  1.00  0.00           C  
ATOM   3230  CD1 LEU A 219     -15.864  21.318 -15.750  1.00  0.00           C  
ATOM   3231  CD2 LEU A 219     -16.154  22.924 -13.822  1.00  0.00           C  
ATOM   3232  H1  LEU A 219     -19.283  18.968 -13.032  1.00  0.00           H  
ATOM   3233  H2  LEU A 219     -19.104  18.367 -14.371  1.00  0.00           H  
ATOM   3234  H3  LEU A 219     -18.449  17.479 -13.182  1.00  0.00           H  
ATOM   3235  HA  LEU A 219     -17.130  18.698 -14.813  1.00  0.00           H  
ATOM   3236  HB3 LEU A 219     -17.802  20.939 -12.832  1.00  0.00           H  
ATOM   3237  HB2 LEU A 219     -18.254  20.868 -14.586  1.00  0.00           H  
ATOM   3238  HG  LEU A 219     -15.398  20.974 -13.577  1.00  0.00           H  
ATOM   3239 HD11 LEU A 219     -15.007  20.703 -16.025  1.00  0.00           H  
ATOM   3240 HD12 LEU A 219     -16.701  20.814 -16.234  1.00  0.00           H  
ATOM   3241 HD13 LEU A 219     -15.582  22.266 -16.206  1.00  0.00           H  
ATOM   3242 HD21 LEU A 219     -15.969  22.814 -12.754  1.00  0.00           H  
ATOM   3243 HD22 LEU A 219     -15.368  23.590 -14.177  1.00  0.00           H  
ATOM   3244 HD23 LEU A 219     -17.076  23.505 -13.864  1.00  0.00           H  
ATOM   3245  N   THR A 220     -15.262  17.846 -13.272  1.00  0.00           N  
ATOM   3246  CA  THR A 220     -14.258  17.191 -12.441  1.00  0.00           C  
ATOM   3247  C   THR A 220     -12.987  16.848 -13.318  1.00  0.00           C  
ATOM   3248  O   THR A 220     -13.132  16.691 -14.526  1.00  0.00           O  
ATOM   3249  CB  THR A 220     -14.775  15.796 -11.987  1.00  0.00           C  
ATOM   3250  OG1 THR A 220     -15.427  14.981 -12.927  1.00  0.00           O  
ATOM   3251  CG2 THR A 220     -15.546  15.762 -10.724  1.00  0.00           C  
ATOM   3252  H   THR A 220     -15.178  17.737 -14.272  1.00  0.00           H  
ATOM   3253  HA  THR A 220     -14.081  17.806 -11.558  1.00  0.00           H  
ATOM   3254  HB  THR A 220     -13.866  15.249 -11.738  1.00  0.00           H  
ATOM   3255  HG1 THR A 220     -14.931  14.159 -12.915  1.00  0.00           H  
ATOM   3256 HG21 THR A 220     -14.952  16.383 -10.054  1.00  0.00           H  
ATOM   3257 HG22 THR A 220     -16.512  16.264 -10.779  1.00  0.00           H  
ATOM   3258 HG23 THR A 220     -15.768  14.774 -10.321  1.00  0.00           H  
ATOM   3259  N   THR A 221     -11.821  16.755 -12.737  1.00  0.00           N  
ATOM   3260  CA  THR A 221     -10.501  16.454 -13.299  1.00  0.00           C  
ATOM   3261  C   THR A 221      -9.940  15.115 -12.679  1.00  0.00           C  
ATOM   3262  O   THR A 221     -10.594  14.563 -11.791  1.00  0.00           O  
ATOM   3263  CB  THR A 221      -9.583  17.608 -12.957  1.00  0.00           C  
ATOM   3264  OG1 THR A 221      -9.198  17.725 -11.577  1.00  0.00           O  
ATOM   3265  CG2 THR A 221      -9.915  19.078 -13.496  1.00  0.00           C  
ATOM   3266  H   THR A 221     -11.772  16.731 -11.729  1.00  0.00           H  
ATOM   3267  HA  THR A 221     -10.621  16.472 -14.382  1.00  0.00           H  
ATOM   3268  HB  THR A 221      -8.565  17.476 -13.324  1.00  0.00           H  
ATOM   3269  HG1 THR A 221      -9.969  17.668 -11.008  1.00  0.00           H  
ATOM   3270 HG21 THR A 221      -9.916  19.187 -14.581  1.00  0.00           H  
ATOM   3271 HG22 THR A 221     -10.821  19.344 -12.952  1.00  0.00           H  
ATOM   3272 HG23 THR A 221      -9.143  19.673 -13.008  1.00  0.00           H  
ATOM   3273  N   PRO A 222      -8.853  14.544 -13.292  1.00  0.00           N  
ATOM   3274  CA  PRO A 222      -8.413  13.128 -13.045  1.00  0.00           C  
ATOM   3275  C   PRO A 222      -7.517  13.000 -11.735  1.00  0.00           C  
ATOM   3276  O   PRO A 222      -6.294  12.984 -11.815  1.00  0.00           O  
ATOM   3277  CB  PRO A 222      -7.703  12.747 -14.314  1.00  0.00           C  
ATOM   3278  CG  PRO A 222      -6.993  14.068 -14.641  1.00  0.00           C  
ATOM   3279  CD  PRO A 222      -8.017  15.076 -14.400  1.00  0.00           C  
ATOM   3280  HA  PRO A 222      -9.265  12.456 -12.943  1.00  0.00           H  
ATOM   3281  HB3 PRO A 222      -8.512  12.625 -15.033  1.00  0.00           H  
ATOM   3282  HB2 PRO A 222      -6.915  11.994 -14.356  1.00  0.00           H  
ATOM   3283  HG3 PRO A 222      -6.690  14.015 -15.687  1.00  0.00           H  
ATOM   3284  HG2 PRO A 222      -6.122  14.160 -13.993  1.00  0.00           H  
ATOM   3285  HD2 PRO A 222      -7.451  15.971 -14.143  1.00  0.00           H  
ATOM   3286  HD3 PRO A 222      -8.526  15.238 -15.350  1.00  0.00           H  
ATOM   3287  N   THR A 223      -8.165  13.037 -10.574  1.00  0.00           N  
ATOM   3288  CA  THR A 223      -7.554  13.021  -9.230  1.00  0.00           C  
ATOM   3289  C   THR A 223      -8.554  12.340  -8.281  1.00  0.00           C  
ATOM   3290  O   THR A 223      -9.709  12.729  -8.404  1.00  0.00           O  
ATOM   3291  CB  THR A 223      -7.221  14.408  -8.572  1.00  0.00           C  
ATOM   3292  OG1 THR A 223      -6.995  14.402  -7.181  1.00  0.00           O  
ATOM   3293  CG2 THR A 223      -8.211  15.434  -8.748  1.00  0.00           C  
ATOM   3294  H   THR A 223      -9.158  13.153 -10.718  1.00  0.00           H  
ATOM   3295  HA  THR A 223      -6.681  12.385  -9.376  1.00  0.00           H  
ATOM   3296  HB  THR A 223      -6.220  14.666  -8.919  1.00  0.00           H  
ATOM   3297  HG1 THR A 223      -6.287  13.802  -6.934  1.00  0.00           H  
ATOM   3298 HG21 THR A 223      -9.218  15.222  -8.390  1.00  0.00           H  
ATOM   3299 HG22 THR A 223      -7.910  16.391  -8.323  1.00  0.00           H  
ATOM   3300 HG23 THR A 223      -8.271  15.688  -9.807  1.00  0.00           H  
ATOM   3301  N   TYR A 224      -7.972  11.417  -7.397  1.00  0.00           N  
ATOM   3302  CA  TYR A 224      -8.727  10.750  -6.318  1.00  0.00           C  
ATOM   3303  C   TYR A 224      -9.744  11.543  -5.516  1.00  0.00           C  
ATOM   3304  O   TYR A 224     -10.778  11.010  -5.218  1.00  0.00           O  
ATOM   3305  CB  TYR A 224      -7.762  10.095  -5.349  1.00  0.00           C  
ATOM   3306  CG  TYR A 224      -7.278   8.699  -5.678  1.00  0.00           C  
ATOM   3307  CD1 TYR A 224      -7.966   7.802  -6.524  1.00  0.00           C  
ATOM   3308  CD2 TYR A 224      -6.086   8.309  -5.073  1.00  0.00           C  
ATOM   3309  CE1 TYR A 224      -7.479   6.495  -6.581  1.00  0.00           C  
ATOM   3310  CE2 TYR A 224      -5.606   6.998  -5.214  1.00  0.00           C  
ATOM   3311  CZ  TYR A 224      -6.357   6.073  -5.908  1.00  0.00           C  
ATOM   3312  OH  TYR A 224      -5.912   4.826  -6.001  1.00  0.00           O  
ATOM   3313  H   TYR A 224      -6.981  11.272  -7.269  1.00  0.00           H  
ATOM   3314  HA  TYR A 224      -9.335  10.011  -6.840  1.00  0.00           H  
ATOM   3315  HB3 TYR A 224      -8.103  10.147  -4.315  1.00  0.00           H  
ATOM   3316  HB2 TYR A 224      -6.948  10.820  -5.346  1.00  0.00           H  
ATOM   3317  HD1 TYR A 224      -8.857   8.021  -7.094  1.00  0.00           H  
ATOM   3318  HD2 TYR A 224      -5.476   9.030  -4.547  1.00  0.00           H  
ATOM   3319  HE1 TYR A 224      -7.988   5.847  -7.279  1.00  0.00           H  
ATOM   3320  HE2 TYR A 224      -4.682   6.747  -4.714  1.00  0.00           H  
ATOM   3321  HH  TYR A 224      -5.221   4.565  -5.388  1.00  0.00           H  
ATOM   3322  N   GLY A 225      -9.418  12.819  -5.321  1.00  0.00           N  
ATOM   3323  CA  GLY A 225     -10.197  13.787  -4.565  1.00  0.00           C  
ATOM   3324  C   GLY A 225     -11.346  14.255  -5.465  1.00  0.00           C  
ATOM   3325  O   GLY A 225     -12.289  14.763  -4.847  1.00  0.00           O  
ATOM   3326  H   GLY A 225      -8.479  13.100  -5.564  1.00  0.00           H  
ATOM   3327  HA3 GLY A 225      -9.627  14.698  -4.381  1.00  0.00           H  
ATOM   3328  HA2 GLY A 225     -10.617  13.300  -3.685  1.00  0.00           H  
ATOM   3329  N   ASP A 226     -11.268  14.203  -6.774  1.00  0.00           N  
ATOM   3330  CA  ASP A 226     -12.442  14.603  -7.610  1.00  0.00           C  
ATOM   3331  C   ASP A 226     -13.205  13.361  -7.960  1.00  0.00           C  
ATOM   3332  O   ASP A 226     -14.403  13.400  -8.191  1.00  0.00           O  
ATOM   3333  CB  ASP A 226     -12.045  15.439  -8.909  1.00  0.00           C  
ATOM   3334  CG  ASP A 226     -11.774  16.877  -8.803  1.00  0.00           C  
ATOM   3335  OD1 ASP A 226     -11.896  17.527  -7.693  1.00  0.00           O  
ATOM   3336  OD2 ASP A 226     -11.684  17.461  -9.925  1.00  0.00           O1-
ATOM   3337  H   ASP A 226     -10.445  13.911  -7.283  1.00  0.00           H  
ATOM   3338  HA  ASP A 226     -13.152  15.149  -6.988  1.00  0.00           H  
ATOM   3339  HB3 ASP A 226     -12.820  15.322  -9.666  1.00  0.00           H  
ATOM   3340  HB2 ASP A 226     -11.154  15.001  -9.359  1.00  0.00           H  
ATOM   3341  N   LEU A 227     -12.693  12.125  -7.871  1.00  0.00           N  
ATOM   3342  CA  LEU A 227     -13.392  10.918  -7.987  1.00  0.00           C  
ATOM   3343  C   LEU A 227     -14.357  10.655  -6.811  1.00  0.00           C  
ATOM   3344  O   LEU A 227     -15.477  10.252  -7.054  1.00  0.00           O  
ATOM   3345  CB  LEU A 227     -12.407   9.781  -7.983  1.00  0.00           C  
ATOM   3346  CG  LEU A 227     -11.420   9.817  -9.172  1.00  0.00           C  
ATOM   3347  CD1 LEU A 227     -10.595   8.486  -9.383  1.00  0.00           C  
ATOM   3348  CD2 LEU A 227     -12.095  10.212 -10.483  1.00  0.00           C  
ATOM   3349  H   LEU A 227     -11.696  12.055  -7.727  1.00  0.00           H  
ATOM   3350  HA  LEU A 227     -13.960  10.894  -8.917  1.00  0.00           H  
ATOM   3351  HB3 LEU A 227     -13.076   8.932  -8.125  1.00  0.00           H  
ATOM   3352  HB2 LEU A 227     -11.816   9.532  -7.102  1.00  0.00           H  
ATOM   3353  HG  LEU A 227     -10.710  10.609  -8.937  1.00  0.00           H  
ATOM   3354 HD11 LEU A 227     -10.789   8.104 -10.386  1.00  0.00           H  
ATOM   3355 HD12 LEU A 227      -9.517   8.605  -9.272  1.00  0.00           H  
ATOM   3356 HD13 LEU A 227     -10.968   7.652  -8.788  1.00  0.00           H  
ATOM   3357 HD21 LEU A 227     -11.649   9.877 -11.419  1.00  0.00           H  
ATOM   3358 HD22 LEU A 227     -13.161   9.987 -10.532  1.00  0.00           H  
ATOM   3359 HD23 LEU A 227     -12.008  11.297 -10.518  1.00  0.00           H  
ATOM   3360  N   ASN A 228     -14.036  11.137  -5.615  1.00  0.00           N  
ATOM   3361  CA  ASN A 228     -14.928  11.072  -4.417  1.00  0.00           C  
ATOM   3362  C   ASN A 228     -16.240  11.919  -4.602  1.00  0.00           C  
ATOM   3363  O   ASN A 228     -17.243  11.654  -4.013  1.00  0.00           O  
ATOM   3364  CB  ASN A 228     -14.069  11.260  -3.154  1.00  0.00           C  
ATOM   3365  CG  ASN A 228     -12.906  10.298  -2.992  1.00  0.00           C  
ATOM   3366  OD1 ASN A 228     -13.049   9.140  -3.399  1.00  0.00           O  
ATOM   3367  ND2 ASN A 228     -11.886  10.751  -2.302  1.00  0.00           N  
ATOM   3368  H   ASN A 228     -13.180  11.649  -5.453  1.00  0.00           H  
ATOM   3369  HA  ASN A 228     -15.260  10.038  -4.322  1.00  0.00           H  
ATOM   3370  HB3 ASN A 228     -14.665  11.255  -2.242  1.00  0.00           H  
ATOM   3371  HB2 ASN A 228     -13.741  12.300  -3.172  1.00  0.00           H  
ATOM   3372 HD22 ASN A 228     -11.104  10.166  -2.046  1.00  0.00           H  
ATOM   3373 HD21 ASN A 228     -11.861  11.700  -1.958  1.00  0.00           H  
ATOM   3374  N   HIS A 229     -16.098  12.946  -5.440  1.00  0.00           N  
ATOM   3375  CA  HIS A 229     -17.111  13.914  -5.776  1.00  0.00           C  
ATOM   3376  C   HIS A 229     -18.275  13.314  -6.590  1.00  0.00           C  
ATOM   3377  O   HIS A 229     -19.376  13.441  -6.124  1.00  0.00           O  
ATOM   3378  CB  HIS A 229     -16.446  15.105  -6.583  1.00  0.00           C  
ATOM   3379  CG  HIS A 229     -17.061  16.407  -6.163  1.00  0.00           C  
ATOM   3380  ND1 HIS A 229     -18.437  16.551  -6.097  1.00  0.00           N  
ATOM   3381  CD2 HIS A 229     -16.453  17.552  -5.686  1.00  0.00           C  
ATOM   3382  CE1 HIS A 229     -18.595  17.731  -5.548  1.00  0.00           C  
ATOM   3383  NE2 HIS A 229     -17.445  18.384  -5.243  1.00  0.00           N  
ATOM   3384  H   HIS A 229     -15.161  13.149  -5.757  1.00  0.00           H  
ATOM   3385  HA  HIS A 229     -17.435  14.326  -4.820  1.00  0.00           H  
ATOM   3386  HB3 HIS A 229     -16.538  15.156  -7.668  1.00  0.00           H  
ATOM   3387  HB2 HIS A 229     -15.361  15.148  -6.489  1.00  0.00           H  
ATOM   3388  HD2 HIS A 229     -15.413  17.842  -5.659  1.00  0.00           H  
ATOM   3389  HE1 HIS A 229     -19.510  18.248  -5.299  1.00  0.00           H  
ATOM   3390  HE2 HIS A 229     -17.306  19.260  -4.759  1.00  0.00           H  
ATOM   3391  N   LEU A 230     -17.940  12.729  -7.758  1.00  0.00           N  
ATOM   3392  CA  LEU A 230     -18.856  11.936  -8.538  1.00  0.00           C  
ATOM   3393  C   LEU A 230     -19.683  10.897  -7.719  1.00  0.00           C  
ATOM   3394  O   LEU A 230     -20.930  11.043  -7.738  1.00  0.00           O  
ATOM   3395  CB  LEU A 230     -18.042  11.193  -9.601  1.00  0.00           C  
ATOM   3396  CG  LEU A 230     -17.234  12.204 -10.396  1.00  0.00           C  
ATOM   3397  CD1 LEU A 230     -16.187  11.453 -11.320  1.00  0.00           C  
ATOM   3398  CD2 LEU A 230     -18.060  13.234 -11.282  1.00  0.00           C  
ATOM   3399  H   LEU A 230     -17.005  12.791  -8.133  1.00  0.00           H  
ATOM   3400  HA  LEU A 230     -19.650  12.525  -8.997  1.00  0.00           H  
ATOM   3401  HB3 LEU A 230     -18.753  10.751 -10.298  1.00  0.00           H  
ATOM   3402  HB2 LEU A 230     -17.392  10.474  -9.102  1.00  0.00           H  
ATOM   3403  HG  LEU A 230     -16.617  12.749  -9.682  1.00  0.00           H  
ATOM   3404 HD11 LEU A 230     -15.148  11.560 -11.007  1.00  0.00           H  
ATOM   3405 HD12 LEU A 230     -16.225  10.363 -11.305  1.00  0.00           H  
ATOM   3406 HD13 LEU A 230     -16.146  11.673 -12.387  1.00  0.00           H  
ATOM   3407 HD21 LEU A 230     -18.675  12.724 -12.024  1.00  0.00           H  
ATOM   3408 HD22 LEU A 230     -18.678  13.930 -10.714  1.00  0.00           H  
ATOM   3409 HD23 LEU A 230     -17.347  13.884 -11.788  1.00  0.00           H  
ATOM   3410  N   VAL A 231     -19.133   9.929  -6.976  1.00  0.00           N  
ATOM   3411  CA  VAL A 231     -19.791   8.932  -6.171  1.00  0.00           C  
ATOM   3412  C   VAL A 231     -20.644   9.574  -5.041  1.00  0.00           C  
ATOM   3413  O   VAL A 231     -21.742   9.085  -4.844  1.00  0.00           O  
ATOM   3414  CB  VAL A 231     -18.766   7.884  -5.664  1.00  0.00           C  
ATOM   3415  CG1 VAL A 231     -17.765   8.550  -4.658  1.00  0.00           C  
ATOM   3416  CG2 VAL A 231     -19.400   6.492  -5.207  1.00  0.00           C  
ATOM   3417  H   VAL A 231     -18.128  10.028  -6.972  1.00  0.00           H  
ATOM   3418  HA  VAL A 231     -20.450   8.311  -6.779  1.00  0.00           H  
ATOM   3419  HB  VAL A 231     -18.213   7.720  -6.590  1.00  0.00           H  
ATOM   3420 HG11 VAL A 231     -17.280   9.435  -5.068  1.00  0.00           H  
ATOM   3421 HG12 VAL A 231     -18.215   8.842  -3.709  1.00  0.00           H  
ATOM   3422 HG13 VAL A 231     -16.921   7.938  -4.342  1.00  0.00           H  
ATOM   3423 HG21 VAL A 231     -19.782   5.936  -6.063  1.00  0.00           H  
ATOM   3424 HG22 VAL A 231     -18.698   5.830  -4.699  1.00  0.00           H  
ATOM   3425 HG23 VAL A 231     -20.215   6.494  -4.484  1.00  0.00           H  
ATOM   3426  N   SER A 232     -20.197  10.671  -4.409  1.00  0.00           N  
ATOM   3427  CA  SER A 232     -20.959  11.430  -3.407  1.00  0.00           C  
ATOM   3428  C   SER A 232     -22.385  11.898  -3.926  1.00  0.00           C  
ATOM   3429  O   SER A 232     -23.286  12.009  -3.108  1.00  0.00           O  
ATOM   3430  CB  SER A 232     -20.042  12.531  -2.872  1.00  0.00           C  
ATOM   3431  OG  SER A 232     -19.059  11.868  -2.170  1.00  0.00           O  
ATOM   3432  H   SER A 232     -19.236  10.977  -4.473  1.00  0.00           H  
ATOM   3433  HA  SER A 232     -21.102  10.693  -2.616  1.00  0.00           H  
ATOM   3434  HB3 SER A 232     -20.679  13.137  -2.227  1.00  0.00           H  
ATOM   3435  HB2 SER A 232     -19.651  13.116  -3.704  1.00  0.00           H  
ATOM   3436  HG  SER A 232     -18.283  11.746  -2.722  1.00  0.00           H  
ATOM   3437  N   ALA A 233     -22.517  12.248  -5.221  1.00  0.00           N  
ATOM   3438  CA  ALA A 233     -23.751  12.614  -5.970  1.00  0.00           C  
ATOM   3439  C   ALA A 233     -24.829  11.487  -5.935  1.00  0.00           C  
ATOM   3440  O   ALA A 233     -25.939  11.724  -5.590  1.00  0.00           O  
ATOM   3441  CB  ALA A 233     -23.412  12.803  -7.444  1.00  0.00           C  
ATOM   3442  H   ALA A 233     -21.682  12.153  -5.781  1.00  0.00           H  
ATOM   3443  HA  ALA A 233     -24.168  13.506  -5.503  1.00  0.00           H  
ATOM   3444  HB1 ALA A 233     -24.222  13.436  -7.806  1.00  0.00           H  
ATOM   3445  HB2 ALA A 233     -22.418  13.249  -7.491  1.00  0.00           H  
ATOM   3446  HB3 ALA A 233     -23.412  11.870  -8.008  1.00  0.00           H  
ATOM   3447  N   THR A 234     -24.346  10.246  -6.062  1.00  0.00           N  
ATOM   3448  CA  THR A 234     -25.182   8.994  -5.934  1.00  0.00           C  
ATOM   3449  C   THR A 234     -25.468   8.647  -4.462  1.00  0.00           C  
ATOM   3450  O   THR A 234     -26.604   8.268  -4.152  1.00  0.00           O  
ATOM   3451  CB  THR A 234     -24.480   7.813  -6.723  1.00  0.00           C  
ATOM   3452  OG1 THR A 234     -23.432   7.172  -6.065  1.00  0.00           O  
ATOM   3453  CG2 THR A 234     -23.757   8.232  -7.965  1.00  0.00           C  
ATOM   3454  H   THR A 234     -23.359  10.034  -6.104  1.00  0.00           H  
ATOM   3455  HA  THR A 234     -26.174   9.135  -6.362  1.00  0.00           H  
ATOM   3456  HB  THR A 234     -25.236   7.086  -7.018  1.00  0.00           H  
ATOM   3457  HG1 THR A 234     -22.724   7.796  -5.888  1.00  0.00           H  
ATOM   3458 HG21 THR A 234     -22.742   8.618  -7.869  1.00  0.00           H  
ATOM   3459 HG22 THR A 234     -23.598   7.423  -8.677  1.00  0.00           H  
ATOM   3460 HG23 THR A 234     -24.380   8.976  -8.462  1.00  0.00           H  
ATOM   3461  N   MET A 235     -24.468   8.914  -3.604  1.00  0.00           N  
ATOM   3462  CA  MET A 235     -24.689   8.715  -2.132  1.00  0.00           C  
ATOM   3463  C   MET A 235     -25.618   9.821  -1.529  1.00  0.00           C  
ATOM   3464  O   MET A 235     -26.302   9.543  -0.558  1.00  0.00           O  
ATOM   3465  CB  MET A 235     -23.416   8.678  -1.336  1.00  0.00           C  
ATOM   3466  CG  MET A 235     -22.504   7.419  -1.485  1.00  0.00           C  
ATOM   3467  SD  MET A 235     -21.656   6.907   0.017  1.00  0.00           S  
ATOM   3468  CE  MET A 235     -20.386   8.212   0.194  1.00  0.00           C  
ATOM   3469  H   MET A 235     -23.535   9.172  -3.892  1.00  0.00           H  
ATOM   3470  HA  MET A 235     -25.263   7.805  -1.956  1.00  0.00           H  
ATOM   3471  HB3 MET A 235     -23.704   8.849  -0.299  1.00  0.00           H  
ATOM   3472  HB2 MET A 235     -22.843   9.584  -1.534  1.00  0.00           H  
ATOM   3473  HG3 MET A 235     -21.742   7.521  -2.258  1.00  0.00           H  
ATOM   3474  HG2 MET A 235     -23.221   6.623  -1.688  1.00  0.00           H  
ATOM   3475  HE1 MET A 235     -19.818   8.280  -0.734  1.00  0.00           H  
ATOM   3476  HE2 MET A 235     -20.978   9.117   0.332  1.00  0.00           H  
ATOM   3477  HE3 MET A 235     -19.732   7.920   1.016  1.00  0.00           H  
ATOM   3478  N   SER A 236     -25.700  10.962  -2.251  1.00  0.00           N  
ATOM   3479  CA  SER A 236     -26.704  11.956  -1.916  1.00  0.00           C  
ATOM   3480  C   SER A 236     -28.050  11.447  -2.326  1.00  0.00           C  
ATOM   3481  O   SER A 236     -28.984  11.518  -1.545  1.00  0.00           O  
ATOM   3482  CB  SER A 236     -26.289  13.299  -2.664  1.00  0.00           C  
ATOM   3483  OG  SER A 236     -27.202  14.307  -2.347  1.00  0.00           O  
ATOM   3484  H   SER A 236     -24.883  11.293  -2.744  1.00  0.00           H  
ATOM   3485  HA  SER A 236     -26.728  12.166  -0.847  1.00  0.00           H  
ATOM   3486  HB3 SER A 236     -26.212  13.027  -3.717  1.00  0.00           H  
ATOM   3487  HB2 SER A 236     -25.292  13.515  -2.281  1.00  0.00           H  
ATOM   3488  HG  SER A 236     -26.750  15.120  -2.583  1.00  0.00           H  
ATOM   3489  N   GLY A 237     -28.067  10.745  -3.403  1.00  0.00           N  
ATOM   3490  CA  GLY A 237     -29.235  10.191  -4.054  1.00  0.00           C  
ATOM   3491  C   GLY A 237     -30.035   9.242  -3.289  1.00  0.00           C  
ATOM   3492  O   GLY A 237     -31.201   9.357  -3.193  1.00  0.00           O  
ATOM   3493  H   GLY A 237     -27.251  10.668  -3.993  1.00  0.00           H  
ATOM   3494  HA3 GLY A 237     -28.886   9.582  -4.888  1.00  0.00           H  
ATOM   3495  HA2 GLY A 237     -29.811  10.894  -4.657  1.00  0.00           H  
ATOM   3496  N   VAL A 238     -29.343   8.251  -2.699  1.00  0.00           N  
ATOM   3497  CA  VAL A 238     -29.981   7.132  -1.996  1.00  0.00           C  
ATOM   3498  C   VAL A 238     -30.260   7.341  -0.503  1.00  0.00           C  
ATOM   3499  O   VAL A 238     -30.853   6.509   0.182  1.00  0.00           O  
ATOM   3500  CB  VAL A 238     -29.088   5.821  -2.162  1.00  0.00           C  
ATOM   3501  CG1 VAL A 238     -29.104   5.505  -3.678  1.00  0.00           C  
ATOM   3502  CG2 VAL A 238     -27.785   5.701  -1.508  1.00  0.00           C  
ATOM   3503  H   VAL A 238     -28.375   8.158  -2.974  1.00  0.00           H  
ATOM   3504  HA  VAL A 238     -30.976   6.911  -2.382  1.00  0.00           H  
ATOM   3505  HB  VAL A 238     -29.633   4.946  -1.809  1.00  0.00           H  
ATOM   3506 HG11 VAL A 238     -30.117   5.551  -4.076  1.00  0.00           H  
ATOM   3507 HG12 VAL A 238     -28.422   6.077  -4.308  1.00  0.00           H  
ATOM   3508 HG13 VAL A 238     -28.746   4.518  -3.974  1.00  0.00           H  
ATOM   3509 HG21 VAL A 238     -27.732   5.870  -0.432  1.00  0.00           H  
ATOM   3510 HG22 VAL A 238     -27.508   4.652  -1.609  1.00  0.00           H  
ATOM   3511 HG23 VAL A 238     -27.026   6.190  -2.119  1.00  0.00           H  
ATOM   3512  N   THR A 239     -30.016   8.611  -0.091  1.00  0.00           N  
ATOM   3513  CA  THR A 239     -30.345   9.113   1.169  1.00  0.00           C  
ATOM   3514  C   THR A 239     -31.243  10.347   1.061  1.00  0.00           C  
ATOM   3515  O   THR A 239     -31.495  11.097   1.987  1.00  0.00           O  
ATOM   3516  CB  THR A 239     -28.910   9.461   1.813  1.00  0.00           C  
ATOM   3517  OG1 THR A 239     -28.240  10.477   1.111  1.00  0.00           O  
ATOM   3518  CG2 THR A 239     -27.958   8.269   2.040  1.00  0.00           C  
ATOM   3519  H   THR A 239     -29.461   9.229  -0.665  1.00  0.00           H  
ATOM   3520  HA  THR A 239     -30.889   8.438   1.828  1.00  0.00           H  
ATOM   3521  HB  THR A 239     -29.089   9.783   2.839  1.00  0.00           H  
ATOM   3522  HG1 THR A 239     -27.779   9.997   0.419  1.00  0.00           H  
ATOM   3523 HG21 THR A 239     -27.399   7.983   1.149  1.00  0.00           H  
ATOM   3524 HG22 THR A 239     -27.111   8.475   2.694  1.00  0.00           H  
ATOM   3525 HG23 THR A 239     -28.264   7.282   2.387  1.00  0.00           H  
ATOM   3526  N   THR A 240     -31.642  10.709  -0.180  1.00  0.00           N  
ATOM   3527  CA  THR A 240     -32.436  11.907  -0.395  1.00  0.00           C  
ATOM   3528  C   THR A 240     -33.857  11.764   0.267  1.00  0.00           C  
ATOM   3529  O   THR A 240     -34.304  12.678   0.996  1.00  0.00           O  
ATOM   3530  CB  THR A 240     -32.526  12.311  -1.873  1.00  0.00           C  
ATOM   3531  OG1 THR A 240     -32.773  13.769  -1.806  1.00  0.00           O  
ATOM   3532  CG2 THR A 240     -33.553  11.735  -2.843  1.00  0.00           C  
ATOM   3533  H   THR A 240     -31.270  10.177  -0.953  1.00  0.00           H  
ATOM   3534  HA  THR A 240     -31.952  12.675   0.209  1.00  0.00           H  
ATOM   3535  HB  THR A 240     -31.545  12.308  -2.347  1.00  0.00           H  
ATOM   3536  HG1 THR A 240     -33.643  13.922  -1.432  1.00  0.00           H  
ATOM   3537 HG21 THR A 240     -33.388  12.249  -3.790  1.00  0.00           H  
ATOM   3538 HG22 THR A 240     -33.296  10.698  -3.059  1.00  0.00           H  
ATOM   3539 HG23 THR A 240     -34.612  11.776  -2.588  1.00  0.00           H  
ATOM   3540  N   CYS A 241     -34.525  10.571   0.202  1.00  0.00           N  
ATOM   3541  CA  CYS A 241     -35.802  10.314   0.832  1.00  0.00           C  
ATOM   3542  C   CYS A 241     -35.662  10.022   2.352  1.00  0.00           C  
ATOM   3543  O   CYS A 241     -36.750   9.827   2.999  1.00  0.00           O  
ATOM   3544  CB  CYS A 241     -36.554   9.175   0.047  1.00  0.00           C  
ATOM   3545  SG  CYS A 241     -36.676   9.510  -1.726  1.00  0.00           S  
ATOM   3546  H   CYS A 241     -34.150   9.849  -0.397  1.00  0.00           H  
ATOM   3547  HA  CYS A 241     -36.372  11.239   0.742  1.00  0.00           H  
ATOM   3548  HB3 CYS A 241     -37.609   9.082   0.302  1.00  0.00           H  
ATOM   3549  HB2 CYS A 241     -36.165   8.169   0.198  1.00  0.00           H  
ATOM   3550  HG  CYS A 241     -37.632  10.402  -1.453  1.00  0.00           H  
ATOM   3551  N   LEU A 242     -34.425   9.990   2.838  1.00  0.00           N  
ATOM   3552  CA  LEU A 242     -34.128   9.882   4.238  1.00  0.00           C  
ATOM   3553  C   LEU A 242     -33.720  11.303   4.788  1.00  0.00           C  
ATOM   3554  O   LEU A 242     -33.829  11.422   6.007  1.00  0.00           O  
ATOM   3555  CB  LEU A 242     -33.044   8.866   4.480  1.00  0.00           C  
ATOM   3556  CG  LEU A 242     -33.474   7.405   4.002  1.00  0.00           C  
ATOM   3557  CD1 LEU A 242     -32.367   6.386   3.885  1.00  0.00           C  
ATOM   3558  CD2 LEU A 242     -34.734   6.987   4.693  1.00  0.00           C  
ATOM   3559  H   LEU A 242     -33.656  10.222   2.226  1.00  0.00           H  
ATOM   3560  HA  LEU A 242     -35.077   9.745   4.757  1.00  0.00           H  
ATOM   3561  HB3 LEU A 242     -32.667   8.803   5.500  1.00  0.00           H  
ATOM   3562  HB2 LEU A 242     -32.160   9.059   3.872  1.00  0.00           H  
ATOM   3563  HG  LEU A 242     -33.700   7.575   2.949  1.00  0.00           H  
ATOM   3564 HD11 LEU A 242     -31.375   6.762   3.636  1.00  0.00           H  
ATOM   3565 HD12 LEU A 242     -32.302   5.777   4.787  1.00  0.00           H  
ATOM   3566 HD13 LEU A 242     -32.503   5.728   3.027  1.00  0.00           H  
ATOM   3567 HD21 LEU A 242     -34.734   6.021   5.198  1.00  0.00           H  
ATOM   3568 HD22 LEU A 242     -34.939   7.710   5.483  1.00  0.00           H  
ATOM   3569 HD23 LEU A 242     -35.488   7.007   3.906  1.00  0.00           H  
ATOM   3570  N   ARG A 243     -33.451  12.317   4.001  1.00  0.00           N  
ATOM   3571  CA  ARG A 243     -33.071  13.642   4.439  1.00  0.00           C  
ATOM   3572  C   ARG A 243     -34.119  14.719   4.069  1.00  0.00           C  
ATOM   3573  O   ARG A 243     -34.369  15.535   4.946  1.00  0.00           O  
ATOM   3574  CB  ARG A 243     -31.701  13.922   3.759  1.00  0.00           C  
ATOM   3575  CG  ARG A 243     -30.602  12.930   4.334  1.00  0.00           C  
ATOM   3576  CD  ARG A 243     -29.233  13.181   3.704  1.00  0.00           C  
ATOM   3577  NE  ARG A 243     -29.257  13.200   2.246  1.00  0.00           N  
ATOM   3578  CZ  ARG A 243     -29.270  14.141   1.346  1.00  0.00           C  
ATOM   3579  NH1 ARG A 243     -29.154  15.389   1.748  1.00  0.00           N  
ATOM   3580  NH2 ARG A 243     -29.145  13.884   0.071  1.00  0.00           N1+
ATOM   3581  H   ARG A 243     -33.670  12.140   3.031  1.00  0.00           H  
ATOM   3582  HA  ARG A 243     -33.067  13.596   5.528  1.00  0.00           H  
ATOM   3583  HB3 ARG A 243     -31.353  14.933   3.970  1.00  0.00           H  
ATOM   3584  HB2 ARG A 243     -31.835  13.858   2.679  1.00  0.00           H  
ATOM   3585  HG3 ARG A 243     -30.803  11.866   4.207  1.00  0.00           H  
ATOM   3586  HG2 ARG A 243     -30.636  13.072   5.414  1.00  0.00           H  
ATOM   3587  HD3 ARG A 243     -28.491  12.449   4.023  1.00  0.00           H  
ATOM   3588  HD2 ARG A 243     -28.818  14.087   4.145  1.00  0.00           H  
ATOM   3589  HE  ARG A 243     -29.358  12.283   1.836  1.00  0.00           H  
ATOM   3590 HH12 ARG A 243     -28.985  16.083   1.034  1.00  0.00           H  
ATOM   3591 HH11 ARG A 243     -29.292  15.671   2.707  1.00  0.00           H  
ATOM   3592 HH22 ARG A 243     -28.871  14.578  -0.610  1.00  0.00           H  
ATOM   3593 HH21 ARG A 243     -29.073  12.955  -0.317  1.00  0.00           H  
ATOM   3594  N   PHE A 244     -34.788  14.601   2.978  1.00  0.00           N  
ATOM   3595  CA  PHE A 244     -35.724  15.592   2.446  1.00  0.00           C  
ATOM   3596  C   PHE A 244     -37.129  14.966   2.276  1.00  0.00           C  
ATOM   3597  O   PHE A 244     -37.250  13.753   2.401  1.00  0.00           O  
ATOM   3598  CB  PHE A 244     -35.127  16.032   1.118  1.00  0.00           C  
ATOM   3599  CG  PHE A 244     -34.033  17.093   1.194  1.00  0.00           C  
ATOM   3600  CD1 PHE A 244     -34.183  18.373   1.806  1.00  0.00           C  
ATOM   3601  CD2 PHE A 244     -32.879  16.817   0.474  1.00  0.00           C  
ATOM   3602  CE1 PHE A 244     -33.100  19.231   1.804  1.00  0.00           C  
ATOM   3603  CE2 PHE A 244     -31.841  17.761   0.433  1.00  0.00           C  
ATOM   3604  CZ  PHE A 244     -31.966  18.976   1.041  1.00  0.00           C  
ATOM   3605  H   PHE A 244     -34.738  13.743   2.448  1.00  0.00           H  
ATOM   3606  HA  PHE A 244     -35.854  16.485   3.058  1.00  0.00           H  
ATOM   3607  HB3 PHE A 244     -35.973  16.365   0.517  1.00  0.00           H  
ATOM   3608  HB2 PHE A 244     -34.775  15.218   0.485  1.00  0.00           H  
ATOM   3609  HD1 PHE A 244     -35.113  18.562   2.323  1.00  0.00           H  
ATOM   3610  HD2 PHE A 244     -32.774  15.810   0.098  1.00  0.00           H  
ATOM   3611  HE1 PHE A 244     -33.160  20.193   2.293  1.00  0.00           H  
ATOM   3612  HE2 PHE A 244     -30.940  17.516  -0.109  1.00  0.00           H  
ATOM   3613  HZ  PHE A 244     -31.146  19.669   1.164  1.00  0.00           H  
ATOM   3614  N   PRO A 245     -38.167  15.778   2.119  1.00  0.00           N  
ATOM   3615  CA  PRO A 245     -39.551  15.185   1.715  1.00  0.00           C  
ATOM   3616  C   PRO A 245     -39.683  14.378   0.412  1.00  0.00           C  
ATOM   3617  O   PRO A 245     -38.948  14.615  -0.580  1.00  0.00           O  
ATOM   3618  CB  PRO A 245     -40.347  16.509   1.788  1.00  0.00           C  
ATOM   3619  CG  PRO A 245     -39.515  17.699   1.487  1.00  0.00           C  
ATOM   3620  CD  PRO A 245     -38.298  17.275   2.263  1.00  0.00           C  
ATOM   3621  HA  PRO A 245     -39.999  14.597   2.516  1.00  0.00           H  
ATOM   3622  HB3 PRO A 245     -40.690  16.684   2.808  1.00  0.00           H  
ATOM   3623  HB2 PRO A 245     -41.241  16.491   1.164  1.00  0.00           H  
ATOM   3624  HG3 PRO A 245     -39.931  18.682   1.705  1.00  0.00           H  
ATOM   3625  HG2 PRO A 245     -39.252  17.650   0.430  1.00  0.00           H  
ATOM   3626  HD2 PRO A 245     -37.436  17.863   1.946  1.00  0.00           H  
ATOM   3627  HD3 PRO A 245     -38.437  17.401   3.337  1.00  0.00           H  
ATOM   3628  N   GLY A 246     -40.640  13.551   0.334  1.00  0.00           N  
ATOM   3629  CA  GLY A 246     -40.967  12.773  -0.844  1.00  0.00           C  
ATOM   3630  C   GLY A 246     -40.275  11.412  -0.891  1.00  0.00           C  
ATOM   3631  O   GLY A 246     -39.053  11.409  -0.854  1.00  0.00           O  
ATOM   3632  H   GLY A 246     -41.215  13.398   1.150  1.00  0.00           H  
ATOM   3633  HA3 GLY A 246     -40.878  13.365  -1.755  1.00  0.00           H  
ATOM   3634  HA2 GLY A 246     -42.047  12.622  -0.843  1.00  0.00           H  
ATOM   3635  N   GLN A 247     -40.963  10.276  -1.095  1.00  0.00           N  
ATOM   3636  CA  GLN A 247     -40.415   8.931  -1.261  1.00  0.00           C  
ATOM   3637  C   GLN A 247     -40.527   8.624  -2.746  1.00  0.00           C  
ATOM   3638  O   GLN A 247     -40.828   7.534  -3.251  1.00  0.00           O  
ATOM   3639  CB  GLN A 247     -41.274   7.983  -0.359  1.00  0.00           C  
ATOM   3640  CG  GLN A 247     -41.293   8.251   1.092  1.00  0.00           C  
ATOM   3641  CD  GLN A 247     -39.937   8.493   1.746  1.00  0.00           C  
ATOM   3642  OE1 GLN A 247     -39.208   7.562   2.086  1.00  0.00           O  
ATOM   3643  NE2 GLN A 247     -39.674   9.742   1.997  1.00  0.00           N  
ATOM   3644  H   GLN A 247     -41.968  10.372  -1.085  1.00  0.00           H  
ATOM   3645  HA  GLN A 247     -39.376   8.926  -0.933  1.00  0.00           H  
ATOM   3646  HXT GLN A 247     -40.225   9.534  -3.264  1.00  0.00           H  
ATOM   3647  HB3 GLN A 247     -40.939   6.983  -0.637  1.00  0.00           H  
ATOM   3648  HB2 GLN A 247     -42.235   7.823  -0.850  1.00  0.00           H  
ATOM   3649  HG3 GLN A 247     -41.714   7.416   1.653  1.00  0.00           H  
ATOM   3650  HG2 GLN A 247     -41.901   9.107   1.384  1.00  0.00           H  
ATOM   3651 HE22 GLN A 247     -38.768   9.866   2.425  1.00  0.00           H  
ATOM   3652 HE21 GLN A 247     -40.319  10.518   1.945  1.00  0.00           H  
ATOM   3653  N   ALA A 250     -38.647  -3.993  10.059  1.00  0.00           N1+
ATOM   3654  CA  ALA A 250     -37.806  -2.974   9.502  1.00  0.00           C  
ATOM   3655  C   ALA A 250     -38.309  -2.905   8.046  1.00  0.00           C  
ATOM   3656  O   ALA A 250     -37.786  -3.627   7.219  1.00  0.00           O  
ATOM   3657  CB  ALA A 250     -36.278  -3.294   9.675  1.00  0.00           C  
ATOM   3658  H1  ALA A 250     -38.260  -4.900   9.839  1.00  0.00           H  
ATOM   3659  H2  ALA A 250     -38.613  -3.890  11.063  1.00  0.00           H  
ATOM   3660  H3  ALA A 250     -39.628  -3.852   9.864  1.00  0.00           H  
ATOM   3661  HA  ALA A 250     -38.137  -2.120  10.093  1.00  0.00           H  
ATOM   3662  HB1 ALA A 250     -35.594  -2.638   9.135  1.00  0.00           H  
ATOM   3663  HB2 ALA A 250     -36.096  -3.200  10.745  1.00  0.00           H  
ATOM   3664  HB3 ALA A 250     -36.138  -4.339   9.400  1.00  0.00           H  
ATOM   3665  N   ASP A 251     -39.172  -1.962   7.774  1.00  0.00           N  
ATOM   3666  CA  ASP A 251     -39.647  -1.549   6.412  1.00  0.00           C  
ATOM   3667  C   ASP A 251     -38.606  -1.220   5.316  1.00  0.00           C  
ATOM   3668  O   ASP A 251     -38.891  -1.595   4.205  1.00  0.00           O  
ATOM   3669  CB  ASP A 251     -40.511  -0.281   6.573  1.00  0.00           C  
ATOM   3670  CG  ASP A 251     -41.901  -0.517   7.125  1.00  0.00           C  
ATOM   3671  OD1 ASP A 251     -42.495  -1.584   6.911  1.00  0.00           O  
ATOM   3672  OD2 ASP A 251     -42.528   0.487   7.608  1.00  0.00           O1-
ATOM   3673  H   ASP A 251     -39.397  -1.314   8.515  1.00  0.00           H  
ATOM   3674  HA  ASP A 251     -40.179  -2.442   6.083  1.00  0.00           H  
ATOM   3675  HB3 ASP A 251     -40.630   0.261   5.635  1.00  0.00           H  
ATOM   3676  HB2 ASP A 251     -40.084   0.457   7.251  1.00  0.00           H  
ATOM   3677  N   LEU A 252     -37.399  -0.621   5.656  1.00  0.00           N  
ATOM   3678  CA  LEU A 252     -36.354  -0.428   4.554  1.00  0.00           C  
ATOM   3679  C   LEU A 252     -35.717  -1.774   4.164  1.00  0.00           C  
ATOM   3680  O   LEU A 252     -35.257  -1.919   3.028  1.00  0.00           O  
ATOM   3681  CB  LEU A 252     -35.226   0.441   5.116  1.00  0.00           C  
ATOM   3682  CG  LEU A 252     -35.725   1.924   5.164  1.00  0.00           C  
ATOM   3683  CD1 LEU A 252     -34.908   2.839   6.172  1.00  0.00           C  
ATOM   3684  CD2 LEU A 252     -35.840   2.441   3.654  1.00  0.00           C  
ATOM   3685  H   LEU A 252     -37.217  -0.361   6.615  1.00  0.00           H  
ATOM   3686  HA  LEU A 252     -36.790   0.074   3.691  1.00  0.00           H  
ATOM   3687  HB3 LEU A 252     -34.392   0.428   4.414  1.00  0.00           H  
ATOM   3688  HB2 LEU A 252     -34.886   0.005   6.055  1.00  0.00           H  
ATOM   3689  HG  LEU A 252     -36.768   1.971   5.476  1.00  0.00           H  
ATOM   3690 HD11 LEU A 252     -35.581   3.431   6.792  1.00  0.00           H  
ATOM   3691 HD12 LEU A 252     -34.352   2.191   6.850  1.00  0.00           H  
ATOM   3692 HD13 LEU A 252     -34.242   3.568   5.710  1.00  0.00           H  
ATOM   3693 HD21 LEU A 252     -36.907   2.525   3.447  1.00  0.00           H  
ATOM   3694 HD22 LEU A 252     -35.361   3.402   3.467  1.00  0.00           H  
ATOM   3695 HD23 LEU A 252     -35.502   1.726   2.904  1.00  0.00           H  
ATOM   3696  N   ARG A 253     -35.702  -2.691   5.129  1.00  0.00           N  
ATOM   3697  CA  ARG A 253     -35.231  -4.097   4.863  1.00  0.00           C  
ATOM   3698  C   ARG A 253     -36.201  -4.831   3.914  1.00  0.00           C  
ATOM   3699  O   ARG A 253     -35.690  -5.443   2.991  1.00  0.00           O  
ATOM   3700  CB  ARG A 253     -35.047  -4.854   6.169  1.00  0.00           C  
ATOM   3701  CG  ARG A 253     -33.926  -4.180   7.033  1.00  0.00           C  
ATOM   3702  CD  ARG A 253     -33.557  -5.047   8.267  1.00  0.00           C  
ATOM   3703  NE  ARG A 253     -32.620  -6.093   7.924  1.00  0.00           N  
ATOM   3704  CZ  ARG A 253     -32.511  -7.415   8.372  1.00  0.00           C  
ATOM   3705  NH1 ARG A 253     -33.273  -7.979   9.296  1.00  0.00           N  
ATOM   3706  NH2 ARG A 253     -31.549  -8.115   7.860  1.00  0.00           N1+
ATOM   3707  H   ARG A 253     -36.145  -2.529   6.022  1.00  0.00           H  
ATOM   3708  HA  ARG A 253     -34.235  -4.249   4.447  1.00  0.00           H  
ATOM   3709  HB3 ARG A 253     -34.690  -5.871   6.003  1.00  0.00           H  
ATOM   3710  HB2 ARG A 253     -35.919  -5.100   6.775  1.00  0.00           H  
ATOM   3711  HG3 ARG A 253     -34.091  -3.153   7.358  1.00  0.00           H  
ATOM   3712  HG2 ARG A 253     -33.077  -4.113   6.352  1.00  0.00           H  
ATOM   3713  HD3 ARG A 253     -34.439  -5.423   8.785  1.00  0.00           H  
ATOM   3714  HD2 ARG A 253     -33.084  -4.364   8.972  1.00  0.00           H  
ATOM   3715  HE  ARG A 253     -31.796  -5.870   7.384  1.00  0.00           H  
ATOM   3716 HH12 ARG A 253     -33.061  -8.905   9.641  1.00  0.00           H  
ATOM   3717 HH11 ARG A 253     -34.015  -7.486   9.771  1.00  0.00           H  
ATOM   3718 HH22 ARG A 253     -31.315  -8.971   8.342  1.00  0.00           H  
ATOM   3719 HH21 ARG A 253     -30.955  -7.786   7.112  1.00  0.00           H  
ATOM   3720  N   LYS A 254     -37.525  -4.704   4.186  1.00  0.00           N  
ATOM   3721  CA  LYS A 254     -38.644  -5.212   3.424  1.00  0.00           C  
ATOM   3722  C   LYS A 254     -38.633  -4.606   1.964  1.00  0.00           C  
ATOM   3723  O   LYS A 254     -39.087  -5.321   1.068  1.00  0.00           O  
ATOM   3724  CB  LYS A 254     -39.982  -5.096   4.100  1.00  0.00           C  
ATOM   3725  CG  LYS A 254     -40.071  -5.651   5.550  1.00  0.00           C  
ATOM   3726  CD  LYS A 254     -39.673  -7.121   5.657  1.00  0.00           C  
ATOM   3727  CE  LYS A 254     -39.922  -7.761   6.992  1.00  0.00           C  
ATOM   3728  NZ  LYS A 254     -39.281  -9.062   7.171  1.00  0.00           N1+
ATOM   3729  H   LYS A 254     -37.712  -4.108   4.980  1.00  0.00           H  
ATOM   3730  HA  LYS A 254     -38.525  -6.288   3.297  1.00  0.00           H  
ATOM   3731  HB3 LYS A 254     -40.723  -5.544   3.438  1.00  0.00           H  
ATOM   3732  HB2 LYS A 254     -40.240  -4.044   4.223  1.00  0.00           H  
ATOM   3733  HG3 LYS A 254     -41.039  -5.457   6.012  1.00  0.00           H  
ATOM   3734  HG2 LYS A 254     -39.352  -5.086   6.142  1.00  0.00           H  
ATOM   3735  HD3 LYS A 254     -38.593  -7.238   5.564  1.00  0.00           H  
ATOM   3736  HD2 LYS A 254     -40.239  -7.652   4.892  1.00  0.00           H  
ATOM   3737  HE3 LYS A 254     -41.009  -7.793   7.056  1.00  0.00           H  
ATOM   3738  HE2 LYS A 254     -39.606  -7.096   7.796  1.00  0.00           H  
ATOM   3739  HZ1 LYS A 254     -39.407  -9.399   8.115  1.00  0.00           H  
ATOM   3740  HZ2 LYS A 254     -39.759  -9.772   6.635  1.00  0.00           H  
ATOM   3741  HZ3 LYS A 254     -38.288  -9.124   6.993  1.00  0.00           H  
ATOM   3742  N   LEU A 255     -38.018  -3.418   1.767  1.00  0.00           N  
ATOM   3743  CA  LEU A 255     -37.736  -2.773   0.457  1.00  0.00           C  
ATOM   3744  C   LEU A 255     -36.399  -3.267  -0.215  1.00  0.00           C  
ATOM   3745  O   LEU A 255     -36.413  -3.727  -1.371  1.00  0.00           O  
ATOM   3746  CB  LEU A 255     -37.585  -1.287   0.549  1.00  0.00           C  
ATOM   3747  CG  LEU A 255     -38.798  -0.429   0.943  1.00  0.00           C  
ATOM   3748  CD1 LEU A 255     -38.488   1.005   1.341  1.00  0.00           C  
ATOM   3749  CD2 LEU A 255     -39.821  -0.600  -0.238  1.00  0.00           C  
ATOM   3750  H   LEU A 255     -37.771  -2.818   2.541  1.00  0.00           H  
ATOM   3751  HA  LEU A 255     -38.542  -3.063  -0.217  1.00  0.00           H  
ATOM   3752  HB3 LEU A 255     -37.200  -0.797  -0.345  1.00  0.00           H  
ATOM   3753  HB2 LEU A 255     -36.842  -1.052   1.311  1.00  0.00           H  
ATOM   3754  HG  LEU A 255     -39.261  -0.906   1.807  1.00  0.00           H  
ATOM   3755 HD11 LEU A 255     -37.404   1.073   1.439  1.00  0.00           H  
ATOM   3756 HD12 LEU A 255     -38.819   1.670   0.543  1.00  0.00           H  
ATOM   3757 HD13 LEU A 255     -38.940   1.347   2.271  1.00  0.00           H  
ATOM   3758 HD21 LEU A 255     -40.761  -0.091  -0.026  1.00  0.00           H  
ATOM   3759 HD22 LEU A 255     -39.377  -0.096  -1.096  1.00  0.00           H  
ATOM   3760 HD23 LEU A 255     -40.008  -1.633  -0.529  1.00  0.00           H  
ATOM   3761  N   ALA A 256     -35.364  -3.405   0.634  1.00  0.00           N  
ATOM   3762  CA  ALA A 256     -34.039  -3.813   0.329  1.00  0.00           C  
ATOM   3763  C   ALA A 256     -34.010  -5.221  -0.351  1.00  0.00           C  
ATOM   3764  O   ALA A 256     -33.685  -5.361  -1.523  1.00  0.00           O  
ATOM   3765  CB  ALA A 256     -33.080  -3.730   1.460  1.00  0.00           C  
ATOM   3766  H   ALA A 256     -35.556  -3.160   1.595  1.00  0.00           H  
ATOM   3767  HA  ALA A 256     -33.743  -3.054  -0.395  1.00  0.00           H  
ATOM   3768  HB1 ALA A 256     -33.145  -2.788   2.004  1.00  0.00           H  
ATOM   3769  HB2 ALA A 256     -33.180  -4.559   2.161  1.00  0.00           H  
ATOM   3770  HB3 ALA A 256     -32.074  -3.783   1.045  1.00  0.00           H  
ATOM   3771  N   VAL A 257     -34.633  -6.212   0.332  1.00  0.00           N  
ATOM   3772  CA  VAL A 257     -34.789  -7.614  -0.106  1.00  0.00           C  
ATOM   3773  C   VAL A 257     -35.640  -7.727  -1.465  1.00  0.00           C  
ATOM   3774  O   VAL A 257     -35.542  -8.688  -2.197  1.00  0.00           O  
ATOM   3775  CB  VAL A 257     -35.566  -8.489   0.938  1.00  0.00           C  
ATOM   3776  CG1 VAL A 257     -34.654  -8.820   2.136  1.00  0.00           C  
ATOM   3777  CG2 VAL A 257     -36.921  -7.900   1.345  1.00  0.00           C  
ATOM   3778  H   VAL A 257     -35.027  -5.915   1.213  1.00  0.00           H  
ATOM   3779  HA  VAL A 257     -33.770  -7.986  -0.224  1.00  0.00           H  
ATOM   3780  HB  VAL A 257     -35.801  -9.464   0.510  1.00  0.00           H  
ATOM   3781 HG11 VAL A 257     -34.237  -7.943   2.631  1.00  0.00           H  
ATOM   3782 HG12 VAL A 257     -35.171  -9.463   2.848  1.00  0.00           H  
ATOM   3783 HG13 VAL A 257     -33.860  -9.515   1.863  1.00  0.00           H  
ATOM   3784 HG21 VAL A 257     -37.271  -8.425   2.234  1.00  0.00           H  
ATOM   3785 HG22 VAL A 257     -36.766  -6.855   1.615  1.00  0.00           H  
ATOM   3786 HG23 VAL A 257     -37.646  -8.068   0.549  1.00  0.00           H  
ATOM   3787  N   ASN A 258     -36.538  -6.729  -1.654  1.00  0.00           N  
ATOM   3788  CA  ASN A 258     -37.363  -6.777  -2.870  1.00  0.00           C  
ATOM   3789  C   ASN A 258     -36.515  -6.269  -4.095  1.00  0.00           C  
ATOM   3790  O   ASN A 258     -36.607  -6.766  -5.216  1.00  0.00           O  
ATOM   3791  CB  ASN A 258     -38.596  -5.818  -2.633  1.00  0.00           C  
ATOM   3792  CG  ASN A 258     -39.714  -6.088  -3.696  1.00  0.00           C  
ATOM   3793  OD1 ASN A 258     -39.554  -5.642  -4.812  1.00  0.00           O  
ATOM   3794  ND2 ASN A 258     -40.846  -6.675  -3.268  1.00  0.00           N  
ATOM   3795  H   ASN A 258     -36.591  -5.891  -1.093  1.00  0.00           H  
ATOM   3796  HA  ASN A 258     -37.766  -7.753  -3.139  1.00  0.00           H  
ATOM   3797  HB3 ASN A 258     -38.400  -4.746  -2.596  1.00  0.00           H  
ATOM   3798  HB2 ASN A 258     -38.956  -6.071  -1.636  1.00  0.00           H  
ATOM   3799 HD22 ASN A 258     -41.603  -7.003  -3.850  1.00  0.00           H  
ATOM   3800 HD21 ASN A 258     -40.804  -6.916  -2.288  1.00  0.00           H  
ATOM   3801  N   MET A 259     -35.618  -5.279  -3.813  1.00  0.00           N  
ATOM   3802  CA  MET A 259     -34.778  -4.677  -4.879  1.00  0.00           C  
ATOM   3803  C   MET A 259     -33.598  -5.696  -5.275  1.00  0.00           C  
ATOM   3804  O   MET A 259     -33.201  -5.814  -6.454  1.00  0.00           O  
ATOM   3805  CB  MET A 259     -34.274  -3.263  -4.418  1.00  0.00           C  
ATOM   3806  CG  MET A 259     -33.093  -2.663  -5.221  1.00  0.00           C  
ATOM   3807  SD  MET A 259     -33.272  -2.583  -7.017  1.00  0.00           S  
ATOM   3808  CE  MET A 259     -31.676  -2.007  -7.633  1.00  0.00           C  
ATOM   3809  H   MET A 259     -35.432  -4.943  -2.879  1.00  0.00           H  
ATOM   3810  HA  MET A 259     -35.392  -4.580  -5.774  1.00  0.00           H  
ATOM   3811  HB3 MET A 259     -34.073  -3.326  -3.349  1.00  0.00           H  
ATOM   3812  HB2 MET A 259     -35.248  -2.778  -4.487  1.00  0.00           H  
ATOM   3813  HG3 MET A 259     -32.135  -3.140  -5.015  1.00  0.00           H  
ATOM   3814  HG2 MET A 259     -32.962  -1.656  -4.825  1.00  0.00           H  
ATOM   3815  HE1 MET A 259     -31.717  -1.514  -8.604  1.00  0.00           H  
ATOM   3816  HE2 MET A 259     -31.496  -1.248  -6.872  1.00  0.00           H  
ATOM   3817  HE3 MET A 259     -31.000  -2.861  -7.638  1.00  0.00           H  
ATOM   3818  N   VAL A 260     -33.167  -6.475  -4.287  1.00  0.00           N  
ATOM   3819  CA  VAL A 260     -32.426  -7.746  -4.447  1.00  0.00           C  
ATOM   3820  C   VAL A 260     -33.443  -8.715  -5.237  1.00  0.00           C  
ATOM   3821  O   VAL A 260     -34.560  -8.898  -4.740  1.00  0.00           O  
ATOM   3822  CB  VAL A 260     -32.055  -8.302  -3.087  1.00  0.00           C  
ATOM   3823  CG1 VAL A 260     -31.510  -9.756  -3.124  1.00  0.00           C  
ATOM   3824  CG2 VAL A 260     -30.943  -7.415  -2.401  1.00  0.00           C  
ATOM   3825  H   VAL A 260     -33.451  -6.182  -3.363  1.00  0.00           H  
ATOM   3826  HA  VAL A 260     -31.459  -7.542  -4.907  1.00  0.00           H  
ATOM   3827  HB  VAL A 260     -32.905  -8.146  -2.423  1.00  0.00           H  
ATOM   3828 HG11 VAL A 260     -32.222 -10.574  -3.009  1.00  0.00           H  
ATOM   3829 HG12 VAL A 260     -30.749  -9.935  -3.883  1.00  0.00           H  
ATOM   3830 HG13 VAL A 260     -30.804  -9.917  -2.310  1.00  0.00           H  
ATOM   3831 HG21 VAL A 260     -30.096  -7.362  -3.085  1.00  0.00           H  
ATOM   3832 HG22 VAL A 260     -31.259  -6.397  -2.174  1.00  0.00           H  
ATOM   3833 HG23 VAL A 260     -30.585  -7.899  -1.492  1.00  0.00           H  
ATOM   3834  N   PRO A 261     -33.122  -9.161  -6.443  1.00  0.00           N  
ATOM   3835  CA  PRO A 261     -33.994 -10.067  -7.247  1.00  0.00           C  
ATOM   3836  C   PRO A 261     -34.092 -11.538  -6.717  1.00  0.00           C  
ATOM   3837  O   PRO A 261     -35.115 -12.222  -6.788  1.00  0.00           O  
ATOM   3838  CB  PRO A 261     -33.554  -9.878  -8.679  1.00  0.00           C  
ATOM   3839  CG  PRO A 261     -32.051  -9.533  -8.487  1.00  0.00           C  
ATOM   3840  CD  PRO A 261     -31.854  -8.906  -7.112  1.00  0.00           C  
ATOM   3841  HA  PRO A 261     -35.032  -9.739  -7.186  1.00  0.00           H  
ATOM   3842  HB3 PRO A 261     -34.134  -9.118  -9.203  1.00  0.00           H  
ATOM   3843  HB2 PRO A 261     -33.579 -10.788  -9.278  1.00  0.00           H  
ATOM   3844  HG3 PRO A 261     -31.669  -9.010  -9.363  1.00  0.00           H  
ATOM   3845  HG2 PRO A 261     -31.419 -10.419  -8.554  1.00  0.00           H  
ATOM   3846  HD2 PRO A 261     -31.034  -9.377  -6.570  1.00  0.00           H  
ATOM   3847  HD3 PRO A 261     -31.661  -7.834  -7.157  1.00  0.00           H  
ATOM   3848  N   PHE A 262     -32.967 -12.081  -6.187  1.00  0.00           N  
ATOM   3849  CA  PHE A 262     -32.782 -13.464  -5.734  1.00  0.00           C  
ATOM   3850  C   PHE A 262     -31.777 -13.364  -4.615  1.00  0.00           C  
ATOM   3851  O   PHE A 262     -30.869 -12.523  -4.837  1.00  0.00           O  
ATOM   3852  CB  PHE A 262     -32.130 -14.285  -6.854  1.00  0.00           C  
ATOM   3853  CG  PHE A 262     -32.973 -14.417  -8.132  1.00  0.00           C  
ATOM   3854  CD1 PHE A 262     -32.796 -13.540  -9.230  1.00  0.00           C  
ATOM   3855  CD2 PHE A 262     -34.163 -15.129  -8.051  1.00  0.00           C  
ATOM   3856  CE1 PHE A 262     -33.791 -13.510 -10.243  1.00  0.00           C  
ATOM   3857  CE2 PHE A 262     -35.119 -15.067  -9.051  1.00  0.00           C  
ATOM   3858  CZ  PHE A 262     -34.946 -14.324 -10.225  1.00  0.00           C  
ATOM   3859  H   PHE A 262     -32.173 -11.479  -6.026  1.00  0.00           H  
ATOM   3860  HA  PHE A 262     -33.750 -13.809  -5.372  1.00  0.00           H  
ATOM   3861  HB3 PHE A 262     -32.033 -15.330  -6.562  1.00  0.00           H  
ATOM   3862  HB2 PHE A 262     -31.104 -14.009  -7.097  1.00  0.00           H  
ATOM   3863  HD1 PHE A 262     -31.988 -12.823  -9.216  1.00  0.00           H  
ATOM   3864  HD2 PHE A 262     -34.361 -15.793  -7.222  1.00  0.00           H  
ATOM   3865  HE1 PHE A 262     -33.452 -12.865 -11.041  1.00  0.00           H  
ATOM   3866  HE2 PHE A 262     -36.051 -15.607  -8.969  1.00  0.00           H  
ATOM   3867  HZ  PHE A 262     -35.672 -14.248 -11.020  1.00  0.00           H  
ATOM   3868  N   PRO A 263     -32.021 -14.071  -3.519  1.00  0.00           N  
ATOM   3869  CA  PRO A 263     -31.220 -13.811  -2.292  1.00  0.00           C  
ATOM   3870  C   PRO A 263     -29.694 -13.518  -2.391  1.00  0.00           C  
ATOM   3871  O   PRO A 263     -29.193 -12.653  -1.705  1.00  0.00           O  
ATOM   3872  CB  PRO A 263     -31.598 -14.966  -1.380  1.00  0.00           C  
ATOM   3873  CG  PRO A 263     -33.069 -15.231  -1.728  1.00  0.00           C  
ATOM   3874  CD  PRO A 263     -33.062 -15.046  -3.235  1.00  0.00           C  
ATOM   3875  HA  PRO A 263     -31.682 -12.892  -1.932  1.00  0.00           H  
ATOM   3876  HB3 PRO A 263     -31.514 -14.768  -0.311  1.00  0.00           H  
ATOM   3877  HB2 PRO A 263     -30.995 -15.845  -1.603  1.00  0.00           H  
ATOM   3878  HG3 PRO A 263     -33.721 -14.406  -1.443  1.00  0.00           H  
ATOM   3879  HG2 PRO A 263     -33.483 -16.199  -1.447  1.00  0.00           H  
ATOM   3880  HD2 PRO A 263     -32.748 -15.980  -3.701  1.00  0.00           H  
ATOM   3881  HD3 PRO A 263     -34.032 -14.957  -3.725  1.00  0.00           H  
ATOM   3882  N   ARG A 264     -28.912 -14.218  -3.198  1.00  0.00           N  
ATOM   3883  CA  ARG A 264     -27.500 -14.071  -3.177  1.00  0.00           C  
ATOM   3884  C   ARG A 264     -26.977 -12.887  -3.942  1.00  0.00           C  
ATOM   3885  O   ARG A 264     -25.774 -12.543  -3.862  1.00  0.00           O  
ATOM   3886  CB  ARG A 264     -26.759 -15.349  -3.729  1.00  0.00           C  
ATOM   3887  CG  ARG A 264     -27.281 -16.618  -3.055  1.00  0.00           C  
ATOM   3888  CD  ARG A 264     -26.673 -17.941  -3.631  1.00  0.00           C  
ATOM   3889  NE  ARG A 264     -25.237 -18.226  -3.306  1.00  0.00           N  
ATOM   3890  CZ  ARG A 264     -24.599 -19.386  -3.520  1.00  0.00           C  
ATOM   3891  NH1 ARG A 264     -25.140 -20.343  -4.263  1.00  0.00           N  
ATOM   3892  NH2 ARG A 264     -23.437 -19.688  -2.861  1.00  0.00           N1+
ATOM   3893  H   ARG A 264     -29.290 -14.919  -3.818  1.00  0.00           H  
ATOM   3894  HA  ARG A 264     -27.202 -13.956  -2.135  1.00  0.00           H  
ATOM   3895  HB3 ARG A 264     -25.682 -15.363  -3.562  1.00  0.00           H  
ATOM   3896  HB2 ARG A 264     -26.984 -15.452  -4.790  1.00  0.00           H  
ATOM   3897  HG3 ARG A 264     -28.363 -16.683  -2.944  1.00  0.00           H  
ATOM   3898  HG2 ARG A 264     -27.065 -16.495  -1.994  1.00  0.00           H  
ATOM   3899  HD3 ARG A 264     -26.767 -17.883  -4.716  1.00  0.00           H  
ATOM   3900  HD2 ARG A 264     -27.297 -18.762  -3.280  1.00  0.00           H  
ATOM   3901  HE  ARG A 264     -24.746 -17.479  -2.836  1.00  0.00           H  
ATOM   3902 HH12 ARG A 264     -24.665 -21.214  -4.454  1.00  0.00           H  
ATOM   3903 HH11 ARG A 264     -26.118 -20.311  -4.512  1.00  0.00           H  
ATOM   3904 HH22 ARG A 264     -23.002 -20.592  -2.980  1.00  0.00           H  
ATOM   3905 HH21 ARG A 264     -22.923 -19.045  -2.275  1.00  0.00           H  
ATOM   3906  N   LEU A 265     -27.837 -12.224  -4.688  1.00  0.00           N  
ATOM   3907  CA  LEU A 265     -27.520 -11.141  -5.662  1.00  0.00           C  
ATOM   3908  C   LEU A 265     -27.772  -9.724  -5.022  1.00  0.00           C  
ATOM   3909  O   LEU A 265     -28.386  -8.905  -5.633  1.00  0.00           O  
ATOM   3910  CB  LEU A 265     -28.387 -11.476  -6.974  1.00  0.00           C  
ATOM   3911  CG  LEU A 265     -28.231 -12.951  -7.554  1.00  0.00           C  
ATOM   3912  CD1 LEU A 265     -28.964 -13.172  -8.881  1.00  0.00           C  
ATOM   3913  CD2 LEU A 265     -26.753 -13.333  -7.644  1.00  0.00           C  
ATOM   3914  H   LEU A 265     -28.807 -12.487  -4.592  1.00  0.00           H  
ATOM   3915  HA  LEU A 265     -26.467 -11.227  -5.929  1.00  0.00           H  
ATOM   3916  HB3 LEU A 265     -28.161 -10.704  -7.710  1.00  0.00           H  
ATOM   3917  HB2 LEU A 265     -29.425 -11.255  -6.727  1.00  0.00           H  
ATOM   3918  HG  LEU A 265     -28.686 -13.638  -6.840  1.00  0.00           H  
ATOM   3919 HD11 LEU A 265     -29.442 -14.150  -8.930  1.00  0.00           H  
ATOM   3920 HD12 LEU A 265     -29.672 -12.367  -9.081  1.00  0.00           H  
ATOM   3921 HD13 LEU A 265     -28.271 -13.107  -9.720  1.00  0.00           H  
ATOM   3922 HD21 LEU A 265     -26.238 -13.505  -6.699  1.00  0.00           H  
ATOM   3923 HD22 LEU A 265     -26.680 -14.271  -8.194  1.00  0.00           H  
ATOM   3924 HD23 LEU A 265     -26.209 -12.498  -8.086  1.00  0.00           H  
ATOM   3925  N   HIS A 266     -27.203  -9.546  -3.845  1.00  0.00           N  
ATOM   3926  CA  HIS A 266     -27.235  -8.275  -3.148  1.00  0.00           C  
ATOM   3927  C   HIS A 266     -26.235  -7.270  -3.738  1.00  0.00           C  
ATOM   3928  O   HIS A 266     -26.227  -6.134  -3.164  1.00  0.00           O  
ATOM   3929  CB  HIS A 266     -27.148  -8.466  -1.633  1.00  0.00           C  
ATOM   3930  CG  HIS A 266     -26.050  -9.346  -1.241  1.00  0.00           C  
ATOM   3931  ND1 HIS A 266     -24.772  -8.870  -1.081  1.00  0.00           N  
ATOM   3932  CD2 HIS A 266     -25.971 -10.696  -1.106  1.00  0.00           C  
ATOM   3933  CE1 HIS A 266     -23.986  -9.897  -0.848  1.00  0.00           C  
ATOM   3934  NE2 HIS A 266     -24.646 -11.089  -0.777  1.00  0.00           N  
ATOM   3935  H   HIS A 266     -26.513 -10.257  -3.651  1.00  0.00           H  
ATOM   3936  HA  HIS A 266     -28.113  -7.663  -3.357  1.00  0.00           H  
ATOM   3937  HB3 HIS A 266     -28.112  -8.788  -1.239  1.00  0.00           H  
ATOM   3938  HB2 HIS A 266     -26.943  -7.503  -1.165  1.00  0.00           H  
ATOM   3939  HD2 HIS A 266     -26.791 -11.398  -1.133  1.00  0.00           H  
ATOM   3940  HE1 HIS A 266     -22.908  -9.844  -0.883  1.00  0.00           H  
ATOM   3941  HD1 HIS A 266     -24.424  -7.923  -1.119  1.00  0.00           H  
ATOM   3942  N   PHE A 267     -25.471  -7.617  -4.796  1.00  0.00           N  
ATOM   3943  CA  PHE A 267     -24.452  -6.757  -5.458  1.00  0.00           C  
ATOM   3944  C   PHE A 267     -25.117  -5.835  -6.517  1.00  0.00           C  
ATOM   3945  O   PHE A 267     -25.615  -6.344  -7.515  1.00  0.00           O  
ATOM   3946  CB  PHE A 267     -23.404  -7.706  -6.116  1.00  0.00           C  
ATOM   3947  CG  PHE A 267     -22.815  -8.847  -5.297  1.00  0.00           C  
ATOM   3948  CD1 PHE A 267     -21.894  -8.599  -4.205  1.00  0.00           C  
ATOM   3949  CD2 PHE A 267     -23.152 -10.259  -5.617  1.00  0.00           C  
ATOM   3950  CE1 PHE A 267     -21.394  -9.666  -3.496  1.00  0.00           C  
ATOM   3951  CE2 PHE A 267     -22.638 -11.282  -4.860  1.00  0.00           C  
ATOM   3952  CZ  PHE A 267     -21.777 -10.967  -3.799  1.00  0.00           C  
ATOM   3953  H   PHE A 267     -25.664  -8.514  -5.219  1.00  0.00           H  
ATOM   3954  HA  PHE A 267     -24.023  -6.159  -4.654  1.00  0.00           H  
ATOM   3955  HB3 PHE A 267     -22.625  -7.080  -6.552  1.00  0.00           H  
ATOM   3956  HB2 PHE A 267     -23.874  -8.226  -6.951  1.00  0.00           H  
ATOM   3957  HD1 PHE A 267     -21.655  -7.587  -3.913  1.00  0.00           H  
ATOM   3958  HD2 PHE A 267     -23.735 -10.442  -6.507  1.00  0.00           H  
ATOM   3959  HE1 PHE A 267     -20.639  -9.511  -2.739  1.00  0.00           H  
ATOM   3960  HE2 PHE A 267     -22.863 -12.303  -5.135  1.00  0.00           H  
ATOM   3961  HZ  PHE A 267     -21.389 -11.784  -3.209  1.00  0.00           H  
ATOM   3962  N   PHE A 268     -24.916  -4.494  -6.340  1.00  0.00           N  
ATOM   3963  CA  PHE A 268     -25.624  -3.467  -7.013  1.00  0.00           C  
ATOM   3964  C   PHE A 268     -24.590  -2.552  -7.711  1.00  0.00           C  
ATOM   3965  O   PHE A 268     -23.541  -2.365  -7.145  1.00  0.00           O  
ATOM   3966  CB  PHE A 268     -26.394  -2.532  -6.108  1.00  0.00           C  
ATOM   3967  CG  PHE A 268     -27.593  -3.240  -5.399  1.00  0.00           C  
ATOM   3968  CD1 PHE A 268     -28.563  -3.835  -6.172  1.00  0.00           C  
ATOM   3969  CD2 PHE A 268     -27.747  -3.190  -4.005  1.00  0.00           C  
ATOM   3970  CE1 PHE A 268     -29.743  -4.379  -5.626  1.00  0.00           C  
ATOM   3971  CE2 PHE A 268     -28.948  -3.725  -3.416  1.00  0.00           C  
ATOM   3972  CZ  PHE A 268     -29.872  -4.310  -4.267  1.00  0.00           C  
ATOM   3973  H   PHE A 268     -24.422  -4.174  -5.519  1.00  0.00           H  
ATOM   3974  HA  PHE A 268     -26.269  -3.817  -7.820  1.00  0.00           H  
ATOM   3975  HB3 PHE A 268     -26.883  -1.691  -6.600  1.00  0.00           H  
ATOM   3976  HB2 PHE A 268     -25.733  -2.062  -5.379  1.00  0.00           H  
ATOM   3977  HD1 PHE A 268     -28.451  -4.009  -7.232  1.00  0.00           H  
ATOM   3978  HD2 PHE A 268     -27.020  -2.686  -3.386  1.00  0.00           H  
ATOM   3979  HE1 PHE A 268     -30.449  -4.851  -6.294  1.00  0.00           H  
ATOM   3980  HE2 PHE A 268     -29.204  -3.457  -2.401  1.00  0.00           H  
ATOM   3981  HZ  PHE A 268     -30.756  -4.701  -3.785  1.00  0.00           H  
ATOM   3982  N   MET A 269     -24.966  -1.950  -8.805  1.00  0.00           N  
ATOM   3983  CA  MET A 269     -24.192  -0.905  -9.413  1.00  0.00           C  
ATOM   3984  C   MET A 269     -24.957   0.440  -9.464  1.00  0.00           C  
ATOM   3985  O   MET A 269     -25.972   0.469 -10.131  1.00  0.00           O  
ATOM   3986  CB  MET A 269     -23.745  -1.292 -10.865  1.00  0.00           C  
ATOM   3987  CG  MET A 269     -24.879  -1.753 -11.865  1.00  0.00           C  
ATOM   3988  SD  MET A 269     -24.310  -1.579 -13.585  1.00  0.00           S  
ATOM   3989  CE  MET A 269     -23.772  -3.273 -13.825  1.00  0.00           C  
ATOM   3990  H   MET A 269     -25.833  -2.089  -9.305  1.00  0.00           H  
ATOM   3991  HA  MET A 269     -23.253  -0.772  -8.877  1.00  0.00           H  
ATOM   3992  HB3 MET A 269     -22.910  -1.992 -10.870  1.00  0.00           H  
ATOM   3993  HB2 MET A 269     -23.241  -0.454 -11.347  1.00  0.00           H  
ATOM   3994  HG3 MET A 269     -25.861  -1.284 -11.800  1.00  0.00           H  
ATOM   3995  HG2 MET A 269     -25.225  -2.757 -11.618  1.00  0.00           H  
ATOM   3996  HE1 MET A 269     -24.518  -4.043 -14.022  1.00  0.00           H  
ATOM   3997  HE2 MET A 269     -23.321  -3.228 -14.816  1.00  0.00           H  
ATOM   3998  HE3 MET A 269     -23.152  -3.507 -12.960  1.00  0.00           H  
ATOM   3999  N   PRO A 270     -24.449   1.564  -8.814  1.00  0.00           N  
ATOM   4000  CA  PRO A 270     -25.003   2.920  -9.025  1.00  0.00           C  
ATOM   4001  C   PRO A 270     -24.491   3.723 -10.216  1.00  0.00           C  
ATOM   4002  O   PRO A 270     -23.448   3.353 -10.803  1.00  0.00           O  
ATOM   4003  CB  PRO A 270     -24.516   3.623  -7.726  1.00  0.00           C  
ATOM   4004  CG  PRO A 270     -23.913   2.547  -6.808  1.00  0.00           C  
ATOM   4005  CD  PRO A 270     -23.434   1.477  -7.762  1.00  0.00           C  
ATOM   4006  HA  PRO A 270     -26.088   2.832  -9.082  1.00  0.00           H  
ATOM   4007  HB3 PRO A 270     -25.309   4.206  -7.256  1.00  0.00           H  
ATOM   4008  HB2 PRO A 270     -23.811   4.418  -7.969  1.00  0.00           H  
ATOM   4009  HG3 PRO A 270     -24.676   2.109  -6.164  1.00  0.00           H  
ATOM   4010  HG2 PRO A 270     -23.204   3.076  -6.171  1.00  0.00           H  
ATOM   4011  HD2 PRO A 270     -22.467   1.596  -8.251  1.00  0.00           H  
ATOM   4012  HD3 PRO A 270     -23.421   0.542  -7.201  1.00  0.00           H  
ATOM   4013  N   GLY A 271     -25.169   4.836 -10.422  1.00  0.00           N  
ATOM   4014  CA  GLY A 271     -24.862   5.797 -11.512  1.00  0.00           C  
ATOM   4015  C   GLY A 271     -25.663   7.052 -11.126  1.00  0.00           C  
ATOM   4016  O   GLY A 271     -26.252   7.105 -10.029  1.00  0.00           O  
ATOM   4017  H   GLY A 271     -26.031   5.037  -9.936  1.00  0.00           H  
ATOM   4018  HA3 GLY A 271     -25.124   5.358 -12.475  1.00  0.00           H  
ATOM   4019  HA2 GLY A 271     -23.792   6.003 -11.534  1.00  0.00           H  
ATOM   4020  N   PHE A 272     -25.757   8.100 -11.966  1.00  0.00           N  
ATOM   4021  CA  PHE A 272     -26.546   9.360 -11.767  1.00  0.00           C  
ATOM   4022  C   PHE A 272     -26.598  10.118 -13.120  1.00  0.00           C  
ATOM   4023  O   PHE A 272     -25.736   9.893 -13.947  1.00  0.00           O  
ATOM   4024  CB  PHE A 272     -25.795  10.156 -10.703  1.00  0.00           C  
ATOM   4025  CG  PHE A 272     -26.093  11.628 -10.488  1.00  0.00           C  
ATOM   4026  CD1 PHE A 272     -25.230  12.645 -10.986  1.00  0.00           C  
ATOM   4027  CD2 PHE A 272     -27.238  12.019  -9.796  1.00  0.00           C  
ATOM   4028  CE1 PHE A 272     -25.419  13.979 -10.735  1.00  0.00           C  
ATOM   4029  CE2 PHE A 272     -27.501  13.360  -9.534  1.00  0.00           C  
ATOM   4030  CZ  PHE A 272     -26.560  14.331  -9.985  1.00  0.00           C  
ATOM   4031  H   PHE A 272     -25.169   8.117 -12.786  1.00  0.00           H  
ATOM   4032  HA  PHE A 272     -27.530   9.158 -11.344  1.00  0.00           H  
ATOM   4033  HB3 PHE A 272     -24.771  10.087 -11.070  1.00  0.00           H  
ATOM   4034  HB2 PHE A 272     -25.877   9.665  -9.733  1.00  0.00           H  
ATOM   4035  HD1 PHE A 272     -24.352  12.405 -11.568  1.00  0.00           H  
ATOM   4036  HD2 PHE A 272     -27.840  11.286  -9.280  1.00  0.00           H  
ATOM   4037  HE1 PHE A 272     -24.897  14.813 -11.180  1.00  0.00           H  
ATOM   4038  HE2 PHE A 272     -28.453  13.618  -9.095  1.00  0.00           H  
ATOM   4039  HZ  PHE A 272     -26.651  15.345  -9.625  1.00  0.00           H  
ATOM   4040  N   ALA A 273     -27.639  10.933 -13.204  1.00  0.00           N  
ATOM   4041  CA  ALA A 273     -27.959  11.747 -14.361  1.00  0.00           C  
ATOM   4042  C   ALA A 273     -28.181  13.191 -13.926  1.00  0.00           C  
ATOM   4043  O   ALA A 273     -29.192  13.540 -13.241  1.00  0.00           O  
ATOM   4044  CB  ALA A 273     -29.402  11.189 -14.835  1.00  0.00           C  
ATOM   4045  H   ALA A 273     -28.311  11.003 -12.453  1.00  0.00           H  
ATOM   4046  HA  ALA A 273     -27.241  11.691 -15.179  1.00  0.00           H  
ATOM   4047  HB1 ALA A 273     -29.261  10.264 -15.394  1.00  0.00           H  
ATOM   4048  HB2 ALA A 273     -30.121  10.969 -14.045  1.00  0.00           H  
ATOM   4049  HB3 ALA A 273     -29.788  11.880 -15.584  1.00  0.00           H  
ATOM   4050  N   PRO A 274     -27.177  14.024 -14.296  1.00  0.00           N  
ATOM   4051  CA  PRO A 274     -26.161  13.872 -15.375  1.00  0.00           C  
ATOM   4052  C   PRO A 274     -25.022  12.955 -15.095  1.00  0.00           C  
ATOM   4053  O   PRO A 274     -24.499  12.361 -16.037  1.00  0.00           O  
ATOM   4054  CB  PRO A 274     -25.789  15.274 -15.782  1.00  0.00           C  
ATOM   4055  CG  PRO A 274     -26.042  16.107 -14.549  1.00  0.00           C  
ATOM   4056  CD  PRO A 274     -27.224  15.472 -13.853  1.00  0.00           C  
ATOM   4057  HA  PRO A 274     -26.703  13.452 -16.223  1.00  0.00           H  
ATOM   4058  HXT PRO A 274     -24.528  12.929 -14.124  1.00  0.00           H  
ATOM   4059  HB3 PRO A 274     -26.397  15.446 -16.670  1.00  0.00           H  
ATOM   4060  HB2 PRO A 274     -24.740  15.377 -16.058  1.00  0.00           H  
ATOM   4061  HG3 PRO A 274     -26.287  17.152 -14.740  1.00  0.00           H  
ATOM   4062  HG2 PRO A 274     -25.159  15.933 -13.934  1.00  0.00           H  
ATOM   4063  HD2 PRO A 274     -27.195  15.589 -12.769  1.00  0.00           H  
ATOM   4064  HD3 PRO A 274     -28.092  15.949 -14.308  1.00  0.00           H  
ATOM   4065  N   ALA A 285     -32.758  21.479 -20.774  1.00  0.00           N1+
ATOM   4066  CA  ALA A 285     -31.711  20.512 -20.417  1.00  0.00           C  
ATOM   4067  C   ALA A 285     -32.241  19.791 -19.094  1.00  0.00           C  
ATOM   4068  O   ALA A 285     -32.927  20.400 -18.330  1.00  0.00           O  
ATOM   4069  CB  ALA A 285     -30.405  21.258 -20.076  1.00  0.00           C  
ATOM   4070  H1  ALA A 285     -32.501  22.423 -20.522  1.00  0.00           H  
ATOM   4071  H2  ALA A 285     -32.973  21.295 -21.743  1.00  0.00           H  
ATOM   4072  H3  ALA A 285     -33.479  21.177 -20.134  1.00  0.00           H  
ATOM   4073  HA  ALA A 285     -31.630  19.765 -21.206  1.00  0.00           H  
ATOM   4074  HB1 ALA A 285     -29.775  20.584 -19.495  1.00  0.00           H  
ATOM   4075  HB2 ALA A 285     -29.832  21.447 -20.983  1.00  0.00           H  
ATOM   4076  HB3 ALA A 285     -30.602  22.060 -19.364  1.00  0.00           H  
ATOM   4077  N   LEU A 286     -31.830  18.560 -18.919  1.00  0.00           N  
ATOM   4078  CA  LEU A 286     -32.199  17.628 -17.835  1.00  0.00           C  
ATOM   4079  C   LEU A 286     -33.770  17.550 -17.635  1.00  0.00           C  
ATOM   4080  O   LEU A 286     -34.204  17.504 -16.459  1.00  0.00           O  
ATOM   4081  CB  LEU A 286     -31.476  18.127 -16.518  1.00  0.00           C  
ATOM   4082  CG  LEU A 286     -29.964  18.149 -16.545  1.00  0.00           C  
ATOM   4083  CD1 LEU A 286     -29.296  18.769 -15.319  1.00  0.00           C  
ATOM   4084  CD2 LEU A 286     -29.368  16.826 -17.088  1.00  0.00           C  
ATOM   4085  H   LEU A 286     -31.267  18.162 -19.658  1.00  0.00           H  
ATOM   4086  HA  LEU A 286     -31.898  16.614 -18.096  1.00  0.00           H  
ATOM   4087  HB3 LEU A 286     -31.870  17.483 -15.731  1.00  0.00           H  
ATOM   4088  HB2 LEU A 286     -31.781  19.149 -16.295  1.00  0.00           H  
ATOM   4089  HG  LEU A 286     -29.762  18.951 -17.256  1.00  0.00           H  
ATOM   4090 HD11 LEU A 286     -28.219  18.601 -15.334  1.00  0.00           H  
ATOM   4091 HD12 LEU A 286     -29.490  19.841 -15.288  1.00  0.00           H  
ATOM   4092 HD13 LEU A 286     -29.624  18.312 -14.385  1.00  0.00           H  
ATOM   4093 HD21 LEU A 286     -28.709  16.422 -16.320  1.00  0.00           H  
ATOM   4094 HD22 LEU A 286     -30.110  16.032 -17.177  1.00  0.00           H  
ATOM   4095 HD23 LEU A 286     -28.801  17.008 -18.001  1.00  0.00           H  
ATOM   4096  N   THR A 287     -34.582  17.504 -18.720  1.00  0.00           N  
ATOM   4097  CA  THR A 287     -35.986  17.165 -18.604  1.00  0.00           C  
ATOM   4098  C   THR A 287     -36.148  15.638 -18.196  1.00  0.00           C  
ATOM   4099  O   THR A 287     -35.188  14.906 -18.397  1.00  0.00           O  
ATOM   4100  CB  THR A 287     -36.728  17.575 -19.942  1.00  0.00           C  
ATOM   4101  OG1 THR A 287     -36.163  16.924 -21.021  1.00  0.00           O  
ATOM   4102  CG2 THR A 287     -36.674  19.108 -20.283  1.00  0.00           C  
ATOM   4103  H   THR A 287     -34.200  17.540 -19.654  1.00  0.00           H  
ATOM   4104  HA  THR A 287     -36.335  17.673 -17.705  1.00  0.00           H  
ATOM   4105  HB  THR A 287     -37.786  17.314 -19.946  1.00  0.00           H  
ATOM   4106  HG1 THR A 287     -35.259  17.208 -21.175  1.00  0.00           H  
ATOM   4107 HG21 THR A 287     -36.653  19.671 -19.350  1.00  0.00           H  
ATOM   4108 HG22 THR A 287     -35.720  19.458 -20.678  1.00  0.00           H  
ATOM   4109 HG23 THR A 287     -37.648  19.467 -20.613  1.00  0.00           H  
ATOM   4110  N   VAL A 288     -37.268  15.190 -17.579  1.00  0.00           N  
ATOM   4111  CA  VAL A 288     -37.577  13.772 -17.324  1.00  0.00           C  
ATOM   4112  C   VAL A 288     -37.295  12.629 -18.390  1.00  0.00           C  
ATOM   4113  O   VAL A 288     -36.871  11.569 -18.005  1.00  0.00           O  
ATOM   4114  CB  VAL A 288     -38.914  13.671 -16.545  1.00  0.00           C  
ATOM   4115  CG1 VAL A 288     -39.481  12.258 -16.397  1.00  0.00           C  
ATOM   4116  CG2 VAL A 288     -38.694  14.106 -15.050  1.00  0.00           C  
ATOM   4117  H   VAL A 288     -38.019  15.865 -17.598  1.00  0.00           H  
ATOM   4118  HA  VAL A 288     -36.814  13.555 -16.577  1.00  0.00           H  
ATOM   4119  HB  VAL A 288     -39.613  14.360 -17.017  1.00  0.00           H  
ATOM   4120 HG11 VAL A 288     -39.844  12.013 -17.395  1.00  0.00           H  
ATOM   4121 HG12 VAL A 288     -38.681  11.591 -16.076  1.00  0.00           H  
ATOM   4122 HG13 VAL A 288     -40.320  12.143 -15.710  1.00  0.00           H  
ATOM   4123 HG21 VAL A 288     -38.001  13.496 -14.470  1.00  0.00           H  
ATOM   4124 HG22 VAL A 288     -38.213  15.084 -15.059  1.00  0.00           H  
ATOM   4125 HG23 VAL A 288     -39.649  14.122 -14.524  1.00  0.00           H  
ATOM   4126  N   PRO A 289     -37.383  12.895 -19.747  1.00  0.00           N  
ATOM   4127  CA  PRO A 289     -36.939  11.896 -20.769  1.00  0.00           C  
ATOM   4128  C   PRO A 289     -35.446  11.982 -20.940  1.00  0.00           C  
ATOM   4129  O   PRO A 289     -34.842  10.914 -21.105  1.00  0.00           O  
ATOM   4130  CB  PRO A 289     -37.731  12.269 -22.038  1.00  0.00           C  
ATOM   4131  CG  PRO A 289     -38.848  13.165 -21.509  1.00  0.00           C  
ATOM   4132  CD  PRO A 289     -38.154  13.935 -20.380  1.00  0.00           C  
ATOM   4133  HA  PRO A 289     -37.158  10.894 -20.400  1.00  0.00           H  
ATOM   4134  HB3 PRO A 289     -38.076  11.448 -22.667  1.00  0.00           H  
ATOM   4135  HB2 PRO A 289     -37.210  12.912 -22.747  1.00  0.00           H  
ATOM   4136  HG3 PRO A 289     -39.659  12.456 -21.343  1.00  0.00           H  
ATOM   4137  HG2 PRO A 289     -39.122  13.752 -22.386  1.00  0.00           H  
ATOM   4138  HD2 PRO A 289     -37.612  14.789 -20.785  1.00  0.00           H  
ATOM   4139  HD3 PRO A 289     -38.931  14.441 -19.806  1.00  0.00           H  
ATOM   4140  N   GLU A 290     -34.771  13.145 -20.784  1.00  0.00           N  
ATOM   4141  CA  GLU A 290     -33.321  13.189 -20.665  1.00  0.00           C  
ATOM   4142  C   GLU A 290     -32.761  12.472 -19.452  1.00  0.00           C  
ATOM   4143  O   GLU A 290     -31.781  11.722 -19.608  1.00  0.00           O  
ATOM   4144  CB  GLU A 290     -32.875  14.692 -20.729  1.00  0.00           C  
ATOM   4145  CG  GLU A 290     -33.252  15.349 -22.059  1.00  0.00           C  
ATOM   4146  CD  GLU A 290     -32.766  16.867 -22.182  1.00  0.00           C  
ATOM   4147  OE1 GLU A 290     -31.902  17.128 -23.040  1.00  0.00           O  
ATOM   4148  OE2 GLU A 290     -33.288  17.768 -21.424  1.00  0.00           O1-
ATOM   4149  H   GLU A 290     -35.210  14.051 -20.696  1.00  0.00           H  
ATOM   4150  HA  GLU A 290     -33.039  12.728 -21.611  1.00  0.00           H  
ATOM   4151  HB3 GLU A 290     -31.807  14.793 -20.537  1.00  0.00           H  
ATOM   4152  HB2 GLU A 290     -33.286  15.289 -19.915  1.00  0.00           H  
ATOM   4153  HG3 GLU A 290     -34.331  15.412 -22.194  1.00  0.00           H  
ATOM   4154  HG2 GLU A 290     -32.815  14.847 -22.922  1.00  0.00           H  
ATOM   4155  N   LEU A 291     -33.485  12.643 -18.343  1.00  0.00           N  
ATOM   4156  CA  LEU A 291     -33.054  11.898 -17.126  1.00  0.00           C  
ATOM   4157  C   LEU A 291     -33.099  10.430 -17.226  1.00  0.00           C  
ATOM   4158  O   LEU A 291     -32.236   9.766 -16.658  1.00  0.00           O  
ATOM   4159  CB  LEU A 291     -33.757  12.408 -15.875  1.00  0.00           C  
ATOM   4160  CG  LEU A 291     -33.641  13.927 -15.581  1.00  0.00           C  
ATOM   4161  CD1 LEU A 291     -34.365  14.354 -14.283  1.00  0.00           C  
ATOM   4162  CD2 LEU A 291     -32.225  14.439 -15.551  1.00  0.00           C  
ATOM   4163  H   LEU A 291     -34.276  13.267 -18.271  1.00  0.00           H  
ATOM   4164  HA  LEU A 291     -32.027  12.237 -16.990  1.00  0.00           H  
ATOM   4165  HB3 LEU A 291     -33.427  11.891 -14.973  1.00  0.00           H  
ATOM   4166  HB2 LEU A 291     -34.807  12.146 -16.006  1.00  0.00           H  
ATOM   4167  HG  LEU A 291     -34.182  14.488 -16.343  1.00  0.00           H  
ATOM   4168 HD11 LEU A 291     -34.776  13.490 -13.761  1.00  0.00           H  
ATOM   4169 HD12 LEU A 291     -33.646  14.911 -13.682  1.00  0.00           H  
ATOM   4170 HD13 LEU A 291     -35.200  15.043 -14.409  1.00  0.00           H  
ATOM   4171 HD21 LEU A 291     -31.550  13.997 -14.817  1.00  0.00           H  
ATOM   4172 HD22 LEU A 291     -31.685  14.416 -16.497  1.00  0.00           H  
ATOM   4173 HD23 LEU A 291     -32.198  15.477 -15.218  1.00  0.00           H  
ATOM   4174  N   THR A 292     -34.072   9.940 -17.969  1.00  0.00           N  
ATOM   4175  CA  THR A 292     -34.225   8.500 -18.184  1.00  0.00           C  
ATOM   4176  C   THR A 292     -33.073   7.851 -19.058  1.00  0.00           C  
ATOM   4177  O   THR A 292     -32.456   6.868 -18.641  1.00  0.00           O  
ATOM   4178  CB  THR A 292     -35.553   8.166 -18.779  1.00  0.00           C  
ATOM   4179  OG1 THR A 292     -36.622   8.762 -17.929  1.00  0.00           O  
ATOM   4180  CG2 THR A 292     -35.801   6.671 -18.901  1.00  0.00           C  
ATOM   4181  H   THR A 292     -34.873  10.519 -18.178  1.00  0.00           H  
ATOM   4182  HA  THR A 292     -34.153   7.995 -17.221  1.00  0.00           H  
ATOM   4183  HB  THR A 292     -35.628   8.638 -19.759  1.00  0.00           H  
ATOM   4184  HG1 THR A 292     -36.907   9.629 -18.228  1.00  0.00           H  
ATOM   4185 HG21 THR A 292     -36.873   6.485 -18.975  1.00  0.00           H  
ATOM   4186 HG22 THR A 292     -35.275   6.250 -19.759  1.00  0.00           H  
ATOM   4187 HG23 THR A 292     -35.430   6.082 -18.062  1.00  0.00           H  
ATOM   4188  N   GLN A 293     -32.776   8.554 -20.147  1.00  0.00           N  
ATOM   4189  CA  GLN A 293     -31.775   8.410 -21.126  1.00  0.00           C  
ATOM   4190  C   GLN A 293     -30.324   8.504 -20.535  1.00  0.00           C  
ATOM   4191  O   GLN A 293     -29.405   7.751 -20.909  1.00  0.00           O  
ATOM   4192  CB  GLN A 293     -32.114   9.458 -22.180  1.00  0.00           C  
ATOM   4193  CG  GLN A 293     -31.090   9.946 -23.183  1.00  0.00           C  
ATOM   4194  CD  GLN A 293     -30.795   9.079 -24.390  1.00  0.00           C  
ATOM   4195  OE1 GLN A 293     -31.760   8.517 -24.916  1.00  0.00           O  
ATOM   4196  NE2 GLN A 293     -29.585   9.035 -24.913  1.00  0.00           N  
ATOM   4197  H   GLN A 293     -33.245   9.439 -20.280  1.00  0.00           H  
ATOM   4198  HA  GLN A 293     -31.966   7.424 -21.550  1.00  0.00           H  
ATOM   4199  HB3 GLN A 293     -32.408  10.384 -21.686  1.00  0.00           H  
ATOM   4200  HB2 GLN A 293     -33.018   9.219 -22.740  1.00  0.00           H  
ATOM   4201  HG3 GLN A 293     -30.108  10.127 -22.746  1.00  0.00           H  
ATOM   4202  HG2 GLN A 293     -31.514  10.897 -23.504  1.00  0.00           H  
ATOM   4203 HE22 GLN A 293     -29.503   8.679 -25.855  1.00  0.00           H  
ATOM   4204 HE21 GLN A 293     -28.801   9.431 -24.415  1.00  0.00           H  
ATOM   4205  N   GLN A 294     -30.096   9.460 -19.551  1.00  0.00           N  
ATOM   4206  CA  GLN A 294     -28.925   9.646 -18.783  1.00  0.00           C  
ATOM   4207  C   GLN A 294     -28.727   8.613 -17.622  1.00  0.00           C  
ATOM   4208  O   GLN A 294     -27.554   8.180 -17.427  1.00  0.00           O  
ATOM   4209  CB  GLN A 294     -28.959  11.099 -18.276  1.00  0.00           C  
ATOM   4210  CG  GLN A 294     -28.583  12.100 -19.394  1.00  0.00           C  
ATOM   4211  CD  GLN A 294     -28.800  13.559 -19.012  1.00  0.00           C  
ATOM   4212  OE1 GLN A 294     -28.912  13.946 -17.833  1.00  0.00           O  
ATOM   4213  NE2 GLN A 294     -28.916  14.503 -19.941  1.00  0.00           N  
ATOM   4214  H   GLN A 294     -30.789  10.176 -19.389  1.00  0.00           H  
ATOM   4215  HA  GLN A 294     -28.171   9.375 -19.522  1.00  0.00           H  
ATOM   4216  HB3 GLN A 294     -28.235  11.248 -17.476  1.00  0.00           H  
ATOM   4217  HB2 GLN A 294     -29.949  11.314 -17.874  1.00  0.00           H  
ATOM   4218  HG3 GLN A 294     -29.090  11.851 -20.326  1.00  0.00           H  
ATOM   4219  HG2 GLN A 294     -27.500  12.036 -19.504  1.00  0.00           H  
ATOM   4220 HE22 GLN A 294     -29.046  15.465 -19.662  1.00  0.00           H  
ATOM   4221 HE21 GLN A 294     -28.973  14.212 -20.906  1.00  0.00           H  
ATOM   4222  N   MET A 295     -29.783   8.088 -17.002  1.00  0.00           N  
ATOM   4223  CA  MET A 295     -29.830   6.947 -16.048  1.00  0.00           C  
ATOM   4224  C   MET A 295     -29.492   5.639 -16.818  1.00  0.00           C  
ATOM   4225  O   MET A 295     -28.585   4.953 -16.350  1.00  0.00           O  
ATOM   4226  CB  MET A 295     -31.189   6.769 -15.375  1.00  0.00           C  
ATOM   4227  CG  MET A 295     -31.285   7.591 -14.126  1.00  0.00           C  
ATOM   4228  SD  MET A 295     -32.742   7.312 -13.064  1.00  0.00           S  
ATOM   4229  CE  MET A 295     -34.081   7.837 -14.117  1.00  0.00           C  
ATOM   4230  H   MET A 295     -30.639   8.624 -17.037  1.00  0.00           H  
ATOM   4231  HA  MET A 295     -28.999   7.139 -15.370  1.00  0.00           H  
ATOM   4232  HB3 MET A 295     -31.270   5.738 -15.029  1.00  0.00           H  
ATOM   4233  HB2 MET A 295     -32.020   6.999 -16.041  1.00  0.00           H  
ATOM   4234  HG3 MET A 295     -31.032   8.638 -14.296  1.00  0.00           H  
ATOM   4235  HG2 MET A 295     -30.507   7.406 -13.386  1.00  0.00           H  
ATOM   4236  HE1 MET A 295     -35.045   7.751 -13.616  1.00  0.00           H  
ATOM   4237  HE2 MET A 295     -33.860   8.874 -14.371  1.00  0.00           H  
ATOM   4238  HE3 MET A 295     -34.112   7.181 -14.987  1.00  0.00           H  
ATOM   4239  N   PHE A 296     -30.142   5.316 -17.916  1.00  0.00           N  
ATOM   4240  CA  PHE A 296     -29.933   3.968 -18.559  1.00  0.00           C  
ATOM   4241  C   PHE A 296     -28.813   3.945 -19.535  1.00  0.00           C  
ATOM   4242  O   PHE A 296     -28.537   2.902 -20.127  1.00  0.00           O  
ATOM   4243  CB  PHE A 296     -31.269   3.553 -19.180  1.00  0.00           C  
ATOM   4244  CG  PHE A 296     -32.201   2.856 -18.218  1.00  0.00           C  
ATOM   4245  CD1 PHE A 296     -32.064   1.418 -18.085  1.00  0.00           C  
ATOM   4246  CD2 PHE A 296     -33.209   3.558 -17.452  1.00  0.00           C  
ATOM   4247  CE1 PHE A 296     -32.891   0.738 -17.190  1.00  0.00           C  
ATOM   4248  CE2 PHE A 296     -34.048   2.795 -16.617  1.00  0.00           C  
ATOM   4249  CZ  PHE A 296     -33.879   1.433 -16.507  1.00  0.00           C  
ATOM   4250  H   PHE A 296     -30.939   5.863 -18.209  1.00  0.00           H  
ATOM   4251  HA  PHE A 296     -29.497   3.265 -17.849  1.00  0.00           H  
ATOM   4252  HB3 PHE A 296     -31.102   2.984 -20.094  1.00  0.00           H  
ATOM   4253  HB2 PHE A 296     -31.757   4.446 -19.571  1.00  0.00           H  
ATOM   4254  HD1 PHE A 296     -31.296   0.825 -18.559  1.00  0.00           H  
ATOM   4255  HD2 PHE A 296     -33.564   4.554 -17.671  1.00  0.00           H  
ATOM   4256  HE1 PHE A 296     -32.657  -0.302 -17.016  1.00  0.00           H  
ATOM   4257  HE2 PHE A 296     -34.743   3.388 -16.041  1.00  0.00           H  
ATOM   4258  HZ  PHE A 296     -34.463   0.850 -15.811  1.00  0.00           H  
ATOM   4259  N   ASP A 297     -28.081   5.045 -19.620  1.00  0.00           N  
ATOM   4260  CA  ASP A 297     -26.773   5.160 -20.253  1.00  0.00           C  
ATOM   4261  C   ASP A 297     -25.728   4.435 -19.363  1.00  0.00           C  
ATOM   4262  O   ASP A 297     -25.351   4.942 -18.291  1.00  0.00           O  
ATOM   4263  CB  ASP A 297     -26.362   6.638 -20.471  1.00  0.00           C  
ATOM   4264  CG  ASP A 297     -24.926   6.954 -21.035  1.00  0.00           C  
ATOM   4265  OD1 ASP A 297     -24.429   8.111 -20.827  1.00  0.00           O  
ATOM   4266  OD2 ASP A 297     -24.460   6.161 -21.877  1.00  0.00           O1-
ATOM   4267  H   ASP A 297     -28.309   5.726 -18.910  1.00  0.00           H  
ATOM   4268  HA  ASP A 297     -26.919   4.756 -21.255  1.00  0.00           H  
ATOM   4269  HB3 ASP A 297     -26.431   7.224 -19.554  1.00  0.00           H  
ATOM   4270  HB2 ASP A 297     -27.058   7.118 -21.160  1.00  0.00           H  
ATOM   4271  N   SER A 298     -25.206   3.311 -19.969  1.00  0.00           N  
ATOM   4272  CA  SER A 298     -24.058   2.508 -19.488  1.00  0.00           C  
ATOM   4273  C   SER A 298     -22.827   3.361 -19.002  1.00  0.00           C  
ATOM   4274  O   SER A 298     -22.033   2.962 -18.089  1.00  0.00           O  
ATOM   4275  CB  SER A 298     -23.785   1.518 -20.657  1.00  0.00           C  
ATOM   4276  OG  SER A 298     -24.917   0.675 -20.978  1.00  0.00           O  
ATOM   4277  H   SER A 298     -25.343   3.261 -20.968  1.00  0.00           H  
ATOM   4278  HA  SER A 298     -24.356   2.110 -18.518  1.00  0.00           H  
ATOM   4279  HB3 SER A 298     -22.977   0.868 -20.322  1.00  0.00           H  
ATOM   4280  HB2 SER A 298     -23.540   1.978 -21.614  1.00  0.00           H  
ATOM   4281  HG  SER A 298     -24.531  -0.143 -21.300  1.00  0.00           H  
ATOM   4282  N   LYS A 299     -22.610   4.489 -19.704  1.00  0.00           N  
ATOM   4283  CA  LYS A 299     -21.318   5.297 -19.582  1.00  0.00           C  
ATOM   4284  C   LYS A 299     -21.243   6.138 -18.276  1.00  0.00           C  
ATOM   4285  O   LYS A 299     -20.159   6.587 -17.924  1.00  0.00           O  
ATOM   4286  CB  LYS A 299     -21.241   6.269 -20.834  1.00  0.00           C  
ATOM   4287  CG  LYS A 299     -21.180   5.627 -22.214  1.00  0.00           C  
ATOM   4288  CD  LYS A 299     -20.688   6.629 -23.236  1.00  0.00           C  
ATOM   4289  CE  LYS A 299     -21.513   7.844 -23.585  1.00  0.00           C  
ATOM   4290  NZ  LYS A 299     -22.885   7.495 -24.029  1.00  0.00           N1+
ATOM   4291  H   LYS A 299     -23.303   4.723 -20.401  1.00  0.00           H  
ATOM   4292  HA  LYS A 299     -20.472   4.611 -19.535  1.00  0.00           H  
ATOM   4293  HB3 LYS A 299     -20.257   6.732 -20.751  1.00  0.00           H  
ATOM   4294  HB2 LYS A 299     -22.063   6.976 -20.720  1.00  0.00           H  
ATOM   4295  HG3 LYS A 299     -22.097   5.091 -22.462  1.00  0.00           H  
ATOM   4296  HG2 LYS A 299     -20.491   4.782 -22.213  1.00  0.00           H  
ATOM   4297  HD3 LYS A 299     -20.384   6.132 -24.157  1.00  0.00           H  
ATOM   4298  HD2 LYS A 299     -19.721   7.012 -22.910  1.00  0.00           H  
ATOM   4299  HE3 LYS A 299     -20.939   8.454 -24.282  1.00  0.00           H  
ATOM   4300  HE2 LYS A 299     -21.564   8.450 -22.681  1.00  0.00           H  
ATOM   4301  HZ1 LYS A 299     -23.457   8.320 -24.137  1.00  0.00           H  
ATOM   4302  HZ2 LYS A 299     -22.948   6.977 -24.894  1.00  0.00           H  
ATOM   4303  HZ3 LYS A 299     -23.349   6.914 -23.345  1.00  0.00           H  
ATOM   4304  N   ASN A 300     -22.404   6.334 -17.586  1.00  0.00           N  
ATOM   4305  CA  ASN A 300     -22.593   7.261 -16.449  1.00  0.00           C  
ATOM   4306  C   ASN A 300     -22.585   6.421 -15.163  1.00  0.00           C  
ATOM   4307  O   ASN A 300     -22.898   6.897 -14.089  1.00  0.00           O  
ATOM   4308  CB  ASN A 300     -23.999   7.957 -16.601  1.00  0.00           C  
ATOM   4309  CG  ASN A 300     -24.050   9.187 -17.467  1.00  0.00           C  
ATOM   4310  OD1 ASN A 300     -22.995   9.751 -17.679  1.00  0.00           O  
ATOM   4311  ND2 ASN A 300     -25.224   9.559 -17.943  1.00  0.00           N  
ATOM   4312  H   ASN A 300     -23.323   6.084 -17.922  1.00  0.00           H  
ATOM   4313  HA  ASN A 300     -21.844   8.053 -16.453  1.00  0.00           H  
ATOM   4314  HB3 ASN A 300     -24.395   8.303 -15.646  1.00  0.00           H  
ATOM   4315  HB2 ASN A 300     -24.698   7.265 -17.071  1.00  0.00           H  
ATOM   4316 HD22 ASN A 300     -25.315  10.444 -18.421  1.00  0.00           H  
ATOM   4317 HD21 ASN A 300     -26.025   9.048 -17.600  1.00  0.00           H  
ATOM   4318  N   MET A 301     -22.412   5.040 -15.247  1.00  0.00           N  
ATOM   4319  CA  MET A 301     -22.371   4.033 -14.207  1.00  0.00           C  
ATOM   4320  C   MET A 301     -20.899   3.872 -13.708  1.00  0.00           C  
ATOM   4321  O   MET A 301     -19.953   4.060 -14.454  1.00  0.00           O  
ATOM   4322  CB  MET A 301     -22.978   2.771 -14.663  1.00  0.00           C  
ATOM   4323  CG  MET A 301     -24.484   3.058 -15.068  1.00  0.00           C  
ATOM   4324  SD  MET A 301     -25.080   1.475 -15.737  1.00  0.00           S  
ATOM   4325  CE  MET A 301     -26.779   1.954 -16.239  1.00  0.00           C  
ATOM   4326  H   MET A 301     -22.211   4.589 -16.128  1.00  0.00           H  
ATOM   4327  HA  MET A 301     -23.024   4.359 -13.397  1.00  0.00           H  
ATOM   4328  HB3 MET A 301     -22.947   1.997 -13.896  1.00  0.00           H  
ATOM   4329  HB2 MET A 301     -22.386   2.520 -15.543  1.00  0.00           H  
ATOM   4330  HG3 MET A 301     -24.709   3.909 -15.711  1.00  0.00           H  
ATOM   4331  HG2 MET A 301     -25.021   3.239 -14.137  1.00  0.00           H  
ATOM   4332  HE1 MET A 301     -26.830   2.385 -17.239  1.00  0.00           H  
ATOM   4333  HE2 MET A 301     -27.482   1.123 -16.193  1.00  0.00           H  
ATOM   4334  HE3 MET A 301     -27.231   2.705 -15.592  1.00  0.00           H  
ATOM   4335  N   MET A 302     -20.800   3.437 -12.464  1.00  0.00           N  
ATOM   4336  CA  MET A 302     -19.619   3.428 -11.513  1.00  0.00           C  
ATOM   4337  C   MET A 302     -18.977   2.071 -11.128  1.00  0.00           C  
ATOM   4338  O   MET A 302     -17.867   2.036 -10.476  1.00  0.00           O  
ATOM   4339  CB  MET A 302     -19.954   4.178 -10.246  1.00  0.00           C  
ATOM   4340  CG  MET A 302     -20.269   5.614 -10.396  1.00  0.00           C  
ATOM   4341  SD  MET A 302     -20.783   6.659  -8.972  1.00  0.00           S  
ATOM   4342  CE  MET A 302     -20.824   8.225  -9.915  1.00  0.00           C  
ATOM   4343  H   MET A 302     -21.627   3.189 -11.939  1.00  0.00           H  
ATOM   4344  HA  MET A 302     -18.912   4.061 -12.049  1.00  0.00           H  
ATOM   4345  HB3 MET A 302     -19.216   3.969  -9.472  1.00  0.00           H  
ATOM   4346  HB2 MET A 302     -20.837   3.602  -9.972  1.00  0.00           H  
ATOM   4347  HG3 MET A 302     -20.937   5.865 -11.219  1.00  0.00           H  
ATOM   4348  HG2 MET A 302     -19.363   6.088 -10.774  1.00  0.00           H  
ATOM   4349  HE1 MET A 302     -21.393   8.094 -10.835  1.00  0.00           H  
ATOM   4350  HE2 MET A 302     -21.195   9.123  -9.422  1.00  0.00           H  
ATOM   4351  HE3 MET A 302     -19.863   8.611 -10.257  1.00  0.00           H  
ATOM   4352  N   ALA A 303     -19.640   0.983 -11.555  1.00  0.00           N  
ATOM   4353  CA  ALA A 303     -19.023  -0.368 -11.637  1.00  0.00           C  
ATOM   4354  C   ALA A 303     -17.933  -0.488 -12.704  1.00  0.00           C  
ATOM   4355  O   ALA A 303     -17.040  -1.240 -12.343  1.00  0.00           O  
ATOM   4356  CB  ALA A 303     -20.135  -1.431 -11.707  1.00  0.00           C  
ATOM   4357  H   ALA A 303     -20.584   0.962 -11.914  1.00  0.00           H  
ATOM   4358  HA  ALA A 303     -18.533  -0.481 -10.671  1.00  0.00           H  
ATOM   4359  HB1 ALA A 303     -20.650  -1.442 -10.746  1.00  0.00           H  
ATOM   4360  HB2 ALA A 303     -20.728  -1.130 -12.571  1.00  0.00           H  
ATOM   4361  HB3 ALA A 303     -19.791  -2.454 -11.860  1.00  0.00           H  
ATOM   4362  N   ALA A 304     -17.990   0.237 -13.845  1.00  0.00           N  
ATOM   4363  CA  ALA A 304     -17.127  -0.010 -15.007  1.00  0.00           C  
ATOM   4364  C   ALA A 304     -17.631  -1.331 -15.622  1.00  0.00           C  
ATOM   4365  O   ALA A 304     -16.887  -2.304 -15.661  1.00  0.00           O  
ATOM   4366  CB  ALA A 304     -15.599   0.182 -14.826  1.00  0.00           C  
ATOM   4367  H   ALA A 304     -18.899   0.633 -14.035  1.00  0.00           H  
ATOM   4368  HA  ALA A 304     -17.303   0.709 -15.806  1.00  0.00           H  
ATOM   4369  HB1 ALA A 304     -15.130  -0.293 -15.688  1.00  0.00           H  
ATOM   4370  HB2 ALA A 304     -15.421   1.257 -14.800  1.00  0.00           H  
ATOM   4371  HB3 ALA A 304     -15.122  -0.293 -13.969  1.00  0.00           H  
ATOM   4372  N   CYS A 305     -18.885  -1.358 -16.125  1.00  0.00           N  
ATOM   4373  CA  CYS A 305     -19.627  -2.552 -16.488  1.00  0.00           C  
ATOM   4374  C   CYS A 305     -20.835  -1.936 -17.311  1.00  0.00           C  
ATOM   4375  O   CYS A 305     -21.676  -1.211 -16.793  1.00  0.00           O  
ATOM   4376  CB  CYS A 305     -20.178  -3.423 -15.352  1.00  0.00           C  
ATOM   4377  SG  CYS A 305     -21.077  -4.863 -16.005  1.00  0.00           S  
ATOM   4378  H   CYS A 305     -19.474  -0.539 -16.171  1.00  0.00           H  
ATOM   4379  HA  CYS A 305     -19.082  -3.140 -17.227  1.00  0.00           H  
ATOM   4380  HB3 CYS A 305     -20.801  -2.895 -14.630  1.00  0.00           H  
ATOM   4381  HB2 CYS A 305     -19.283  -3.720 -14.804  1.00  0.00           H  
ATOM   4382  HG  CYS A 305     -22.085  -4.266 -16.648  1.00  0.00           H  
ATOM   4383  N   ASP A 306     -20.990  -2.393 -18.566  1.00  0.00           N  
ATOM   4384  CA  ASP A 306     -22.110  -2.156 -19.489  1.00  0.00           C  
ATOM   4385  C   ASP A 306     -23.191  -3.240 -19.231  1.00  0.00           C  
ATOM   4386  O   ASP A 306     -22.850  -4.358 -19.560  1.00  0.00           O  
ATOM   4387  CB  ASP A 306     -21.683  -2.322 -20.945  1.00  0.00           C  
ATOM   4388  CG  ASP A 306     -22.795  -2.096 -22.033  1.00  0.00           C  
ATOM   4389  OD1 ASP A 306     -22.519  -2.194 -23.237  1.00  0.00           O  
ATOM   4390  OD2 ASP A 306     -23.860  -1.682 -21.616  1.00  0.00           O1-
ATOM   4391  H   ASP A 306     -20.458  -3.197 -18.867  1.00  0.00           H  
ATOM   4392  HA  ASP A 306     -22.430  -1.123 -19.347  1.00  0.00           H  
ATOM   4393  HB3 ASP A 306     -21.245  -3.314 -21.054  1.00  0.00           H  
ATOM   4394  HB2 ASP A 306     -20.767  -1.790 -21.203  1.00  0.00           H  
ATOM   4395  N   PRO A 307     -24.351  -2.968 -18.637  1.00  0.00           N  
ATOM   4396  CA  PRO A 307     -25.307  -4.056 -18.285  1.00  0.00           C  
ATOM   4397  C   PRO A 307     -26.051  -4.661 -19.441  1.00  0.00           C  
ATOM   4398  O   PRO A 307     -26.684  -5.668 -19.287  1.00  0.00           O  
ATOM   4399  CB  PRO A 307     -26.281  -3.271 -17.266  1.00  0.00           C  
ATOM   4400  CG  PRO A 307     -26.081  -1.760 -17.479  1.00  0.00           C  
ATOM   4401  CD  PRO A 307     -24.626  -1.667 -17.988  1.00  0.00           C  
ATOM   4402  HA  PRO A 307     -24.680  -4.814 -17.816  1.00  0.00           H  
ATOM   4403  HB3 PRO A 307     -26.012  -3.628 -16.272  1.00  0.00           H  
ATOM   4404  HB2 PRO A 307     -27.327  -3.556 -17.378  1.00  0.00           H  
ATOM   4405  HG3 PRO A 307     -26.237  -1.043 -16.673  1.00  0.00           H  
ATOM   4406  HG2 PRO A 307     -26.800  -1.411 -18.220  1.00  0.00           H  
ATOM   4407  HD2 PRO A 307     -24.602  -0.781 -18.623  1.00  0.00           H  
ATOM   4408  HD3 PRO A 307     -24.020  -1.498 -17.098  1.00  0.00           H  
ATOM   4409  N   ARG A 308     -25.942  -4.134 -20.662  1.00  0.00           N  
ATOM   4410  CA  ARG A 308     -26.578  -4.692 -21.892  1.00  0.00           C  
ATOM   4411  C   ARG A 308     -25.910  -5.966 -22.488  1.00  0.00           C  
ATOM   4412  O   ARG A 308     -26.370  -6.430 -23.481  1.00  0.00           O  
ATOM   4413  CB  ARG A 308     -26.608  -3.594 -22.989  1.00  0.00           C  
ATOM   4414  CG  ARG A 308     -27.088  -2.247 -22.531  1.00  0.00           C  
ATOM   4415  CD  ARG A 308     -27.109  -1.270 -23.750  1.00  0.00           C  
ATOM   4416  NE  ARG A 308     -25.703  -0.924 -24.186  1.00  0.00           N  
ATOM   4417  CZ  ARG A 308     -25.375  -0.098 -25.172  1.00  0.00           C  
ATOM   4418  NH1 ARG A 308     -26.272   0.479 -25.929  1.00  0.00           N  
ATOM   4419  NH2 ARG A 308     -24.090   0.176 -25.389  1.00  0.00           N1+
ATOM   4420  H   ARG A 308     -25.423  -3.317 -20.950  1.00  0.00           H  
ATOM   4421  HA  ARG A 308     -27.575  -4.930 -21.521  1.00  0.00           H  
ATOM   4422  HB3 ARG A 308     -27.250  -3.938 -23.800  1.00  0.00           H  
ATOM   4423  HB2 ARG A 308     -25.642  -3.539 -23.493  1.00  0.00           H  
ATOM   4424  HG3 ARG A 308     -26.567  -1.787 -21.692  1.00  0.00           H  
ATOM   4425  HG2 ARG A 308     -28.131  -2.185 -22.220  1.00  0.00           H  
ATOM   4426  HD3 ARG A 308     -27.651  -0.352 -23.526  1.00  0.00           H  
ATOM   4427  HD2 ARG A 308     -27.395  -1.899 -24.592  1.00  0.00           H  
ATOM   4428  HE  ARG A 308     -25.068  -1.359 -23.532  1.00  0.00           H  
ATOM   4429 HH12 ARG A 308     -26.036   1.250 -26.538  1.00  0.00           H  
ATOM   4430 HH11 ARG A 308     -27.258   0.314 -25.787  1.00  0.00           H  
ATOM   4431 HH22 ARG A 308     -23.839   0.794 -26.147  1.00  0.00           H  
ATOM   4432 HH21 ARG A 308     -23.324  -0.257 -24.892  1.00  0.00           H  
ATOM   4433  N   HIS A 309     -24.792  -6.268 -21.943  1.00  0.00           N  
ATOM   4434  CA  HIS A 309     -24.026  -7.477 -22.086  1.00  0.00           C  
ATOM   4435  C   HIS A 309     -24.841  -8.658 -21.642  1.00  0.00           C  
ATOM   4436  O   HIS A 309     -24.575  -9.830 -22.035  1.00  0.00           O  
ATOM   4437  CB  HIS A 309     -22.755  -7.275 -21.222  1.00  0.00           C  
ATOM   4438  CG  HIS A 309     -21.798  -8.474 -21.307  1.00  0.00           C  
ATOM   4439  ND1 HIS A 309     -20.982  -8.763 -22.442  1.00  0.00           N  
ATOM   4440  CD2 HIS A 309     -21.510  -9.405 -20.356  1.00  0.00           C  
ATOM   4441  CE1 HIS A 309     -20.152  -9.736 -22.076  1.00  0.00           C  
ATOM   4442  NE2 HIS A 309     -20.421 -10.179 -20.860  1.00  0.00           N  
ATOM   4443  H   HIS A 309     -24.368  -5.715 -21.212  1.00  0.00           H  
ATOM   4444  HA  HIS A 309     -23.662  -7.537 -23.111  1.00  0.00           H  
ATOM   4445  HB3 HIS A 309     -23.017  -7.182 -20.168  1.00  0.00           H  
ATOM   4446  HB2 HIS A 309     -22.059  -6.475 -21.475  1.00  0.00           H  
ATOM   4447  HD2 HIS A 309     -21.931  -9.564 -19.374  1.00  0.00           H  
ATOM   4448  HE1 HIS A 309     -19.361 -10.114 -22.708  1.00  0.00           H  
ATOM   4449  HE2 HIS A 309     -19.977 -10.980 -20.436  1.00  0.00           H  
ATOM   4450  N   GLY A 310     -25.662  -8.466 -20.612  1.00  0.00           N  
ATOM   4451  CA  GLY A 310     -26.408  -9.397 -19.840  1.00  0.00           C  
ATOM   4452  C   GLY A 310     -27.852  -8.951 -19.997  1.00  0.00           C  
ATOM   4453  O   GLY A 310     -28.216  -8.261 -20.953  1.00  0.00           O  
ATOM   4454  H   GLY A 310     -25.892  -7.513 -20.366  1.00  0.00           H  
ATOM   4455  HA3 GLY A 310     -26.049  -9.386 -18.811  1.00  0.00           H  
ATOM   4456  HA2 GLY A 310     -26.398 -10.435 -20.175  1.00  0.00           H  
ATOM   4457  N   ARG A 311     -28.594  -9.289 -18.991  1.00  0.00           N  
ATOM   4458  CA  ARG A 311     -29.943  -8.767 -18.728  1.00  0.00           C  
ATOM   4459  C   ARG A 311     -29.767  -7.644 -17.661  1.00  0.00           C  
ATOM   4460  O   ARG A 311     -28.906  -7.834 -16.744  1.00  0.00           O  
ATOM   4461  CB  ARG A 311     -30.823  -9.966 -18.156  1.00  0.00           C  
ATOM   4462  CG  ARG A 311     -30.944 -11.121 -19.096  1.00  0.00           C  
ATOM   4463  CD  ARG A 311     -31.241 -10.953 -20.562  1.00  0.00           C  
ATOM   4464  NE  ARG A 311     -32.659 -10.555 -20.683  1.00  0.00           N  
ATOM   4465  CZ  ARG A 311     -33.624 -11.325 -21.104  1.00  0.00           C  
ATOM   4466  NH1 ARG A 311     -33.435 -12.616 -21.320  1.00  0.00           N  
ATOM   4467  NH2 ARG A 311     -34.848 -10.882 -21.201  1.00  0.00           N1+
ATOM   4468  H   ARG A 311     -28.239  -9.749 -18.165  1.00  0.00           H  
ATOM   4469  HA  ARG A 311     -30.282  -8.228 -19.613  1.00  0.00           H  
ATOM   4470  HB3 ARG A 311     -31.814  -9.583 -17.913  1.00  0.00           H  
ATOM   4471  HB2 ARG A 311     -30.369 -10.275 -17.215  1.00  0.00           H  
ATOM   4472  HG3 ARG A 311     -31.738 -11.747 -18.689  1.00  0.00           H  
ATOM   4473  HG2 ARG A 311     -30.027 -11.709 -19.095  1.00  0.00           H  
ATOM   4474  HD3 ARG A 311     -30.978 -11.831 -21.151  1.00  0.00           H  
ATOM   4475  HD2 ARG A 311     -30.631 -10.207 -21.070  1.00  0.00           H  
ATOM   4476  HE  ARG A 311     -32.784  -9.556 -20.611  1.00  0.00           H  
ATOM   4477 HH12 ARG A 311     -34.123 -13.189 -21.787  1.00  0.00           H  
ATOM   4478 HH11 ARG A 311     -32.526 -13.023 -21.150  1.00  0.00           H  
ATOM   4479 HH22 ARG A 311     -35.696 -11.397 -21.388  1.00  0.00           H  
ATOM   4480 HH21 ARG A 311     -34.891  -9.873 -21.189  1.00  0.00           H  
ATOM   4481  N   TYR A 312     -30.658  -6.637 -17.739  1.00  0.00           N  
ATOM   4482  CA  TYR A 312     -31.029  -5.787 -16.577  1.00  0.00           C  
ATOM   4483  C   TYR A 312     -31.946  -6.631 -15.652  1.00  0.00           C  
ATOM   4484  O   TYR A 312     -32.940  -7.130 -16.153  1.00  0.00           O  
ATOM   4485  CB  TYR A 312     -31.884  -4.602 -17.127  1.00  0.00           C  
ATOM   4486  CG  TYR A 312     -31.366  -3.608 -18.191  1.00  0.00           C  
ATOM   4487  CD1 TYR A 312     -32.257  -2.621 -18.627  1.00  0.00           C  
ATOM   4488  CD2 TYR A 312     -30.040  -3.505 -18.703  1.00  0.00           C  
ATOM   4489  CE1 TYR A 312     -31.847  -1.609 -19.522  1.00  0.00           C  
ATOM   4490  CE2 TYR A 312     -29.653  -2.503 -19.628  1.00  0.00           C  
ATOM   4491  CZ  TYR A 312     -30.581  -1.522 -20.008  1.00  0.00           C  
ATOM   4492  OH  TYR A 312     -30.382  -0.576 -20.953  1.00  0.00           O  
ATOM   4493  H   TYR A 312     -31.283  -6.650 -18.533  1.00  0.00           H  
ATOM   4494  HA  TYR A 312     -30.151  -5.473 -16.012  1.00  0.00           H  
ATOM   4495  HB3 TYR A 312     -32.166  -3.952 -16.299  1.00  0.00           H  
ATOM   4496  HB2 TYR A 312     -32.847  -4.973 -17.478  1.00  0.00           H  
ATOM   4497  HD1 TYR A 312     -33.300  -2.803 -18.416  1.00  0.00           H  
ATOM   4498  HD2 TYR A 312     -29.246  -4.178 -18.417  1.00  0.00           H  
ATOM   4499  HE1 TYR A 312     -32.639  -0.920 -19.777  1.00  0.00           H  
ATOM   4500  HE2 TYR A 312     -28.686  -2.484 -20.109  1.00  0.00           H  
ATOM   4501  HH  TYR A 312     -29.447  -0.356 -20.950  1.00  0.00           H  
ATOM   4502  N   LEU A 313     -31.530  -6.791 -14.409  1.00  0.00           N  
ATOM   4503  CA  LEU A 313     -32.348  -7.567 -13.472  1.00  0.00           C  
ATOM   4504  C   LEU A 313     -33.447  -6.599 -12.939  1.00  0.00           C  
ATOM   4505  O   LEU A 313     -34.539  -6.528 -13.452  1.00  0.00           O  
ATOM   4506  CB  LEU A 313     -31.553  -8.332 -12.370  1.00  0.00           C  
ATOM   4507  CG  LEU A 313     -30.644  -9.525 -12.804  1.00  0.00           C  
ATOM   4508  CD1 LEU A 313     -29.687  -9.956 -11.700  1.00  0.00           C  
ATOM   4509  CD2 LEU A 313     -31.405 -10.742 -13.272  1.00  0.00           C  
ATOM   4510  H   LEU A 313     -30.828  -6.255 -13.919  1.00  0.00           H  
ATOM   4511  HA  LEU A 313     -32.843  -8.409 -13.956  1.00  0.00           H  
ATOM   4512  HB3 LEU A 313     -32.253  -8.581 -11.572  1.00  0.00           H  
ATOM   4513  HB2 LEU A 313     -31.012  -7.524 -11.875  1.00  0.00           H  
ATOM   4514  HG  LEU A 313     -30.017  -8.997 -13.522  1.00  0.00           H  
ATOM   4515 HD11 LEU A 313     -28.667 -10.043 -12.075  1.00  0.00           H  
ATOM   4516 HD12 LEU A 313     -29.721  -9.268 -10.855  1.00  0.00           H  
ATOM   4517 HD13 LEU A 313     -29.894 -10.930 -11.257  1.00  0.00           H  
ATOM   4518 HD21 LEU A 313     -31.590 -10.912 -14.332  1.00  0.00           H  
ATOM   4519 HD22 LEU A 313     -30.918 -11.685 -13.022  1.00  0.00           H  
ATOM   4520 HD23 LEU A 313     -32.352 -10.790 -12.734  1.00  0.00           H  
ATOM   4521  N   THR A 314     -33.017  -5.919 -11.881  1.00  0.00           N  
ATOM   4522  CA  THR A 314     -33.699  -4.847 -11.190  1.00  0.00           C  
ATOM   4523  C   THR A 314     -32.996  -3.524 -11.342  1.00  0.00           C  
ATOM   4524  O   THR A 314     -31.839  -3.449 -11.661  1.00  0.00           O  
ATOM   4525  CB  THR A 314     -33.828  -5.260  -9.719  1.00  0.00           C  
ATOM   4526  OG1 THR A 314     -32.589  -5.498  -9.113  1.00  0.00           O  
ATOM   4527  CG2 THR A 314     -34.688  -6.569  -9.543  1.00  0.00           C  
ATOM   4528  H   THR A 314     -32.151  -6.138 -11.409  1.00  0.00           H  
ATOM   4529  HA  THR A 314     -34.743  -4.695 -11.466  1.00  0.00           H  
ATOM   4530  HB  THR A 314     -34.269  -4.443  -9.149  1.00  0.00           H  
ATOM   4531  HG1 THR A 314     -32.832  -5.577  -8.188  1.00  0.00           H  
ATOM   4532 HG21 THR A 314     -34.457  -7.389 -10.223  1.00  0.00           H  
ATOM   4533 HG22 THR A 314     -34.663  -6.904  -8.506  1.00  0.00           H  
ATOM   4534 HG23 THR A 314     -35.737  -6.387  -9.774  1.00  0.00           H  
ATOM   4535  N   VAL A 315     -33.778  -2.495 -11.311  1.00  0.00           N  
ATOM   4536  CA  VAL A 315     -33.337  -1.108 -11.301  1.00  0.00           C  
ATOM   4537  C   VAL A 315     -34.105  -0.453 -10.156  1.00  0.00           C  
ATOM   4538  O   VAL A 315     -35.160  -0.900  -9.781  1.00  0.00           O  
ATOM   4539  CB  VAL A 315     -33.489  -0.352 -12.675  1.00  0.00           C  
ATOM   4540  CG1 VAL A 315     -33.408   1.185 -12.680  1.00  0.00           C  
ATOM   4541  CG2 VAL A 315     -32.659  -1.114 -13.740  1.00  0.00           C  
ATOM   4542  H   VAL A 315     -34.775  -2.571 -11.165  1.00  0.00           H  
ATOM   4543  HA  VAL A 315     -32.264  -1.068 -11.115  1.00  0.00           H  
ATOM   4544  HB  VAL A 315     -34.509  -0.498 -13.031  1.00  0.00           H  
ATOM   4545 HG11 VAL A 315     -33.470   1.573 -13.696  1.00  0.00           H  
ATOM   4546 HG12 VAL A 315     -34.214   1.598 -12.072  1.00  0.00           H  
ATOM   4547 HG13 VAL A 315     -32.456   1.571 -12.315  1.00  0.00           H  
ATOM   4548 HG21 VAL A 315     -32.962  -2.142 -13.935  1.00  0.00           H  
ATOM   4549 HG22 VAL A 315     -32.883  -0.772 -14.751  1.00  0.00           H  
ATOM   4550 HG23 VAL A 315     -31.577  -1.104 -13.609  1.00  0.00           H  
ATOM   4551  N   ALA A 316     -33.544   0.577  -9.488  1.00  0.00           N  
ATOM   4552  CA  ALA A 316     -34.221   1.554  -8.651  1.00  0.00           C  
ATOM   4553  C   ALA A 316     -33.894   2.910  -9.284  1.00  0.00           C  
ATOM   4554  O   ALA A 316     -32.705   3.227  -9.298  1.00  0.00           O  
ATOM   4555  CB  ALA A 316     -33.810   1.351  -7.192  1.00  0.00           C  
ATOM   4556  H   ALA A 316     -32.646   0.913  -9.803  1.00  0.00           H  
ATOM   4557  HA  ALA A 316     -35.305   1.440  -8.681  1.00  0.00           H  
ATOM   4558  HB1 ALA A 316     -33.926   0.314  -6.879  1.00  0.00           H  
ATOM   4559  HB2 ALA A 316     -32.749   1.570  -7.076  1.00  0.00           H  
ATOM   4560  HB3 ALA A 316     -34.408   1.888  -6.456  1.00  0.00           H  
ATOM   4561  N   ALA A 317     -34.867   3.649  -9.835  1.00  0.00           N  
ATOM   4562  CA  ALA A 317     -34.615   4.888 -10.529  1.00  0.00           C  
ATOM   4563  C   ALA A 317     -35.174   5.936  -9.497  1.00  0.00           C  
ATOM   4564  O   ALA A 317     -36.359   5.920  -9.227  1.00  0.00           O  
ATOM   4565  CB  ALA A 317     -35.413   4.962 -11.778  1.00  0.00           C  
ATOM   4566  H   ALA A 317     -35.825   3.617  -9.520  1.00  0.00           H  
ATOM   4567  HA  ALA A 317     -33.588   5.196 -10.728  1.00  0.00           H  
ATOM   4568  HB1 ALA A 317     -35.208   4.108 -12.423  1.00  0.00           H  
ATOM   4569  HB2 ALA A 317     -36.451   4.713 -11.559  1.00  0.00           H  
ATOM   4570  HB3 ALA A 317     -35.227   5.920 -12.263  1.00  0.00           H  
ATOM   4571  N   ILE A 318     -34.351   6.773  -8.898  1.00  0.00           N  
ATOM   4572  CA  ILE A 318     -34.831   7.766  -7.926  1.00  0.00           C  
ATOM   4573  C   ILE A 318     -34.699   9.164  -8.591  1.00  0.00           C  
ATOM   4574  O   ILE A 318     -33.552   9.666  -8.621  1.00  0.00           O  
ATOM   4575  CB  ILE A 318     -34.063   7.732  -6.595  1.00  0.00           C  
ATOM   4576  CG1 ILE A 318     -34.159   6.343  -5.913  1.00  0.00           C  
ATOM   4577  CG2 ILE A 318     -34.427   8.893  -5.575  1.00  0.00           C  
ATOM   4578  CD1 ILE A 318     -32.831   5.995  -5.173  1.00  0.00           C  
ATOM   4579  H   ILE A 318     -33.348   6.750  -9.015  1.00  0.00           H  
ATOM   4580  HA  ILE A 318     -35.878   7.559  -7.705  1.00  0.00           H  
ATOM   4581  HB  ILE A 318     -33.018   7.986  -6.777  1.00  0.00           H  
ATOM   4582 HG13 ILE A 318     -34.436   5.561  -6.620  1.00  0.00           H  
ATOM   4583 HG12 ILE A 318     -34.930   6.430  -5.147  1.00  0.00           H  
ATOM   4584 HG21 ILE A 318     -33.458   9.244  -5.220  1.00  0.00           H  
ATOM   4585 HG22 ILE A 318     -35.046   9.708  -5.952  1.00  0.00           H  
ATOM   4586 HG23 ILE A 318     -34.800   8.532  -4.616  1.00  0.00           H  
ATOM   4587 HD11 ILE A 318     -32.595   6.523  -4.249  1.00  0.00           H  
ATOM   4588 HD12 ILE A 318     -32.632   4.924  -5.125  1.00  0.00           H  
ATOM   4589 HD13 ILE A 318     -31.918   6.344  -5.655  1.00  0.00           H  
ATOM   4590  N   PHE A 319     -35.789   9.769  -8.987  1.00  0.00           N  
ATOM   4591  CA  PHE A 319     -35.748  11.077  -9.439  1.00  0.00           C  
ATOM   4592  C   PHE A 319     -35.562  12.067  -8.301  1.00  0.00           C  
ATOM   4593  O   PHE A 319     -36.013  11.801  -7.205  1.00  0.00           O  
ATOM   4594  CB  PHE A 319     -37.095  11.347 -10.176  1.00  0.00           C  
ATOM   4595  CG  PHE A 319     -37.228  10.814 -11.546  1.00  0.00           C  
ATOM   4596  CD1 PHE A 319     -36.887  11.706 -12.620  1.00  0.00           C  
ATOM   4597  CD2 PHE A 319     -37.462   9.457 -11.849  1.00  0.00           C  
ATOM   4598  CE1 PHE A 319     -36.834  11.213 -13.891  1.00  0.00           C  
ATOM   4599  CE2 PHE A 319     -37.242   8.942 -13.133  1.00  0.00           C  
ATOM   4600  CZ  PHE A 319     -37.011   9.876 -14.178  1.00  0.00           C  
ATOM   4601  H   PHE A 319     -36.652   9.291  -8.766  1.00  0.00           H  
ATOM   4602  HA  PHE A 319     -34.894  11.289 -10.082  1.00  0.00           H  
ATOM   4603  HB3 PHE A 319     -37.274  12.421 -10.217  1.00  0.00           H  
ATOM   4604  HB2 PHE A 319     -37.898  10.884  -9.601  1.00  0.00           H  
ATOM   4605  HD1 PHE A 319     -36.644  12.741 -12.427  1.00  0.00           H  
ATOM   4606  HD2 PHE A 319     -37.823   8.868 -11.019  1.00  0.00           H  
ATOM   4607  HE1 PHE A 319     -36.571  11.837 -14.733  1.00  0.00           H  
ATOM   4608  HE2 PHE A 319     -37.298   7.892 -13.378  1.00  0.00           H  
ATOM   4609  HZ  PHE A 319     -37.072   9.571 -15.212  1.00  0.00           H  
ATOM   4610  N   ARG A 320     -34.965  13.261  -8.530  1.00  0.00           N  
ATOM   4611  CA  ARG A 320     -35.042  14.428  -7.654  1.00  0.00           C  
ATOM   4612  C   ARG A 320     -35.593  15.647  -8.395  1.00  0.00           C  
ATOM   4613  O   ARG A 320     -35.052  16.101  -9.348  1.00  0.00           O  
ATOM   4614  CB  ARG A 320     -33.594  14.676  -7.086  1.00  0.00           C  
ATOM   4615  CG  ARG A 320     -33.184  13.436  -6.209  1.00  0.00           C  
ATOM   4616  CD  ARG A 320     -31.906  13.811  -5.441  1.00  0.00           C  
ATOM   4617  NE  ARG A 320     -31.882  15.022  -4.544  1.00  0.00           N  
ATOM   4618  CZ  ARG A 320     -30.844  15.426  -3.873  1.00  0.00           C  
ATOM   4619  NH1 ARG A 320     -29.691  14.888  -4.101  1.00  0.00           N  
ATOM   4620  NH2 ARG A 320     -30.981  16.346  -2.941  1.00  0.00           N1+
ATOM   4621  H   ARG A 320     -34.608  13.504  -9.443  1.00  0.00           H  
ATOM   4622  HA  ARG A 320     -35.683  14.229  -6.795  1.00  0.00           H  
ATOM   4623  HB3 ARG A 320     -33.599  15.579  -6.476  1.00  0.00           H  
ATOM   4624  HB2 ARG A 320     -32.914  14.819  -7.926  1.00  0.00           H  
ATOM   4625  HG3 ARG A 320     -33.114  12.551  -6.842  1.00  0.00           H  
ATOM   4626  HG2 ARG A 320     -34.057  13.233  -5.588  1.00  0.00           H  
ATOM   4627  HD3 ARG A 320     -31.239  14.090  -6.256  1.00  0.00           H  
ATOM   4628  HD2 ARG A 320     -31.514  12.891  -5.008  1.00  0.00           H  
ATOM   4629  HE  ARG A 320     -32.804  15.266  -4.211  1.00  0.00           H  
ATOM   4630 HH12 ARG A 320     -28.963  15.320  -3.550  1.00  0.00           H  
ATOM   4631 HH11 ARG A 320     -29.673  14.053  -4.669  1.00  0.00           H  
ATOM   4632 HH22 ARG A 320     -30.216  16.723  -2.401  1.00  0.00           H  
ATOM   4633 HH21 ARG A 320     -31.898  16.579  -2.586  1.00  0.00           H  
ATOM   4634  N   GLY A 321     -36.659  16.193  -7.805  1.00  0.00           N  
ATOM   4635  CA  GLY A 321     -37.262  17.495  -8.340  1.00  0.00           C  
ATOM   4636  C   GLY A 321     -38.783  17.399  -8.322  1.00  0.00           C  
ATOM   4637  O   GLY A 321     -39.344  16.524  -7.610  1.00  0.00           O  
ATOM   4638  H   GLY A 321     -37.183  15.794  -7.039  1.00  0.00           H  
ATOM   4639  HA3 GLY A 321     -36.989  17.702  -9.375  1.00  0.00           H  
ATOM   4640  HA2 GLY A 321     -36.931  18.370  -7.779  1.00  0.00           H  
ATOM   4641  N   ARG A 322     -39.420  18.301  -8.991  1.00  0.00           N  
ATOM   4642  CA  ARG A 322     -40.858  18.636  -8.982  1.00  0.00           C  
ATOM   4643  C   ARG A 322     -41.382  18.549 -10.434  1.00  0.00           C  
ATOM   4644  O   ARG A 322     -42.018  19.421 -10.947  1.00  0.00           O  
ATOM   4645  CB  ARG A 322     -41.152  19.984  -8.293  1.00  0.00           C  
ATOM   4646  CG  ARG A 322     -40.494  20.184  -6.907  1.00  0.00           C  
ATOM   4647  CD  ARG A 322     -41.188  21.403  -6.270  1.00  0.00           C  
ATOM   4648  NE  ARG A 322     -40.895  21.374  -4.818  1.00  0.00           N  
ATOM   4649  CZ  ARG A 322     -39.812  22.000  -4.174  1.00  0.00           C  
ATOM   4650  NH1 ARG A 322     -39.643  22.190  -2.879  1.00  0.00           N  
ATOM   4651  NH2 ARG A 322     -38.738  22.413  -4.887  1.00  0.00           N1+
ATOM   4652  H   ARG A 322     -38.891  18.845  -9.657  1.00  0.00           H  
ATOM   4653  HA  ARG A 322     -41.388  17.820  -8.491  1.00  0.00           H  
ATOM   4654  HB3 ARG A 322     -42.228  20.121  -8.188  1.00  0.00           H  
ATOM   4655  HB2 ARG A 322     -41.004  20.869  -8.913  1.00  0.00           H  
ATOM   4656  HG3 ARG A 322     -39.425  20.340  -7.056  1.00  0.00           H  
ATOM   4657  HG2 ARG A 322     -40.469  19.328  -6.232  1.00  0.00           H  
ATOM   4658  HD3 ARG A 322     -42.261  21.386  -6.465  1.00  0.00           H  
ATOM   4659  HD2 ARG A 322     -40.776  22.272  -6.783  1.00  0.00           H  
ATOM   4660  HE  ARG A 322     -41.618  20.983  -4.231  1.00  0.00           H  
ATOM   4661 HH12 ARG A 322     -40.496  21.917  -2.412  1.00  0.00           H  
ATOM   4662 HH11 ARG A 322     -38.836  22.566  -2.401  1.00  0.00           H  
ATOM   4663 HH22 ARG A 322     -38.634  22.496  -5.888  1.00  0.00           H  
ATOM   4664 HH21 ARG A 322     -38.020  22.895  -4.364  1.00  0.00           H  
ATOM   4665  N   MET A 323     -41.254  17.343 -10.991  1.00  0.00           N  
ATOM   4666  CA  MET A 323     -41.664  16.971 -12.318  1.00  0.00           C  
ATOM   4667  C   MET A 323     -43.174  16.687 -12.162  1.00  0.00           C  
ATOM   4668  O   MET A 323     -43.759  16.528 -11.045  1.00  0.00           O  
ATOM   4669  CB  MET A 323     -40.861  15.796 -12.798  1.00  0.00           C  
ATOM   4670  CG  MET A 323     -40.810  14.551 -11.880  1.00  0.00           C  
ATOM   4671  SD  MET A 323     -39.738  14.728 -10.451  1.00  0.00           S  
ATOM   4672  CE  MET A 323     -38.124  15.267 -11.195  1.00  0.00           C  
ATOM   4673  H   MET A 323     -40.857  16.668 -10.353  1.00  0.00           H  
ATOM   4674  HA  MET A 323     -41.364  17.760 -13.008  1.00  0.00           H  
ATOM   4675  HB3 MET A 323     -39.836  16.104 -13.007  1.00  0.00           H  
ATOM   4676  HB2 MET A 323     -41.260  15.387 -13.726  1.00  0.00           H  
ATOM   4677  HG3 MET A 323     -40.456  13.698 -12.458  1.00  0.00           H  
ATOM   4678  HG2 MET A 323     -41.782  14.434 -11.400  1.00  0.00           H  
ATOM   4679  HE1 MET A 323     -38.049  16.347 -11.316  1.00  0.00           H  
ATOM   4680  HE2 MET A 323     -37.349  14.882 -10.532  1.00  0.00           H  
ATOM   4681  HE3 MET A 323     -38.041  14.862 -12.204  1.00  0.00           H  
ATOM   4682  N   SER A 324     -43.872  16.569 -13.292  1.00  0.00           N  
ATOM   4683  CA  SER A 324     -44.997  15.688 -13.468  1.00  0.00           C  
ATOM   4684  C   SER A 324     -44.687  14.218 -13.016  1.00  0.00           C  
ATOM   4685  O   SER A 324     -43.831  13.644 -13.703  1.00  0.00           O  
ATOM   4686  CB  SER A 324     -45.544  15.700 -14.976  1.00  0.00           C  
ATOM   4687  OG  SER A 324     -46.918  15.320 -15.033  1.00  0.00           O  
ATOM   4688  H   SER A 324     -43.520  17.017 -14.126  1.00  0.00           H  
ATOM   4689  HA  SER A 324     -45.694  16.032 -12.704  1.00  0.00           H  
ATOM   4690  HB3 SER A 324     -45.032  14.982 -15.615  1.00  0.00           H  
ATOM   4691  HB2 SER A 324     -45.447  16.691 -15.419  1.00  0.00           H  
ATOM   4692  HG  SER A 324     -47.292  15.685 -15.838  1.00  0.00           H  
ATOM   4693  N   MET A 325     -45.305  13.680 -12.005  1.00  0.00           N  
ATOM   4694  CA  MET A 325     -45.240  12.260 -11.776  1.00  0.00           C  
ATOM   4695  C   MET A 325     -45.923  11.385 -12.770  1.00  0.00           C  
ATOM   4696  O   MET A 325     -45.542  10.210 -12.910  1.00  0.00           O  
ATOM   4697  CB  MET A 325     -45.746  11.964 -10.317  1.00  0.00           C  
ATOM   4698  CG  MET A 325     -44.972  12.639  -9.184  1.00  0.00           C  
ATOM   4699  SD  MET A 325     -45.741  12.538  -7.534  1.00  0.00           S  
ATOM   4700  CE  MET A 325     -44.587  13.767  -6.697  1.00  0.00           C  
ATOM   4701  H   MET A 325     -45.821  14.267 -11.365  1.00  0.00           H  
ATOM   4702  HA  MET A 325     -44.193  11.956 -11.795  1.00  0.00           H  
ATOM   4703  HB3 MET A 325     -45.692  10.884 -10.180  1.00  0.00           H  
ATOM   4704  HB2 MET A 325     -46.806  12.213 -10.262  1.00  0.00           H  
ATOM   4705  HG3 MET A 325     -44.673  13.669  -9.383  1.00  0.00           H  
ATOM   4706  HG2 MET A 325     -44.038  12.087  -9.074  1.00  0.00           H  
ATOM   4707  HE1 MET A 325     -44.713  13.676  -5.618  1.00  0.00           H  
ATOM   4708  HE2 MET A 325     -43.560  13.464  -6.897  1.00  0.00           H  
ATOM   4709  HE3 MET A 325     -44.771  14.794  -7.011  1.00  0.00           H  
ATOM   4710  N   LYS A 326     -46.891  11.980 -13.503  1.00  0.00           N  
ATOM   4711  CA  LYS A 326     -47.464  11.284 -14.639  1.00  0.00           C  
ATOM   4712  C   LYS A 326     -46.423  10.846 -15.746  1.00  0.00           C  
ATOM   4713  O   LYS A 326     -46.609   9.780 -16.360  1.00  0.00           O  
ATOM   4714  CB  LYS A 326     -48.670  12.208 -15.235  1.00  0.00           C  
ATOM   4715  CG  LYS A 326     -49.720  11.553 -16.120  1.00  0.00           C  
ATOM   4716  CD  LYS A 326     -49.210  11.414 -17.626  1.00  0.00           C  
ATOM   4717  CE  LYS A 326     -49.063  12.826 -18.267  1.00  0.00           C  
ATOM   4718  NZ  LYS A 326     -48.817  12.655 -19.724  1.00  0.00           N1+
ATOM   4719  H   LYS A 326     -47.181  12.922 -13.286  1.00  0.00           H  
ATOM   4720  HA  LYS A 326     -47.840  10.342 -14.241  1.00  0.00           H  
ATOM   4721  HB3 LYS A 326     -48.160  13.028 -15.740  1.00  0.00           H  
ATOM   4722  HB2 LYS A 326     -49.207  12.753 -14.458  1.00  0.00           H  
ATOM   4723  HG3 LYS A 326     -50.572  12.232 -16.119  1.00  0.00           H  
ATOM   4724  HG2 LYS A 326     -50.043  10.580 -15.750  1.00  0.00           H  
ATOM   4725  HD3 LYS A 326     -49.975  10.868 -18.178  1.00  0.00           H  
ATOM   4726  HD2 LYS A 326     -48.270  10.896 -17.813  1.00  0.00           H  
ATOM   4727  HE3 LYS A 326     -48.149  13.331 -17.953  1.00  0.00           H  
ATOM   4728  HE2 LYS A 326     -49.792  13.614 -18.080  1.00  0.00           H  
ATOM   4729  HZ1 LYS A 326     -48.105  11.949 -19.840  1.00  0.00           H  
ATOM   4730  HZ2 LYS A 326     -49.646  12.236 -20.120  1.00  0.00           H  
ATOM   4731  HZ3 LYS A 326     -48.671  13.575 -20.115  1.00  0.00           H  
ATOM   4732  N   GLU A 327     -45.499  11.729 -16.048  1.00  0.00           N  
ATOM   4733  CA  GLU A 327     -44.498  11.417 -16.969  1.00  0.00           C  
ATOM   4734  C   GLU A 327     -43.395  10.491 -16.483  1.00  0.00           C  
ATOM   4735  O   GLU A 327     -42.984   9.626 -17.249  1.00  0.00           O  
ATOM   4736  CB  GLU A 327     -43.956  12.778 -17.460  1.00  0.00           C  
ATOM   4737  CG  GLU A 327     -45.066  13.521 -18.256  1.00  0.00           C  
ATOM   4738  CD  GLU A 327     -44.877  15.022 -18.538  1.00  0.00           C  
ATOM   4739  OE1 GLU A 327     -43.785  15.548 -18.101  1.00  0.00           O  
ATOM   4740  OE2 GLU A 327     -45.727  15.605 -19.284  1.00  0.00           O1-
ATOM   4741  H   GLU A 327     -45.548  12.644 -15.625  1.00  0.00           H  
ATOM   4742  HA  GLU A 327     -44.823  10.905 -17.875  1.00  0.00           H  
ATOM   4743  HB3 GLU A 327     -43.051  12.567 -18.029  1.00  0.00           H  
ATOM   4744  HB2 GLU A 327     -43.703  13.423 -16.618  1.00  0.00           H  
ATOM   4745  HG3 GLU A 327     -45.869  13.555 -17.520  1.00  0.00           H  
ATOM   4746  HG2 GLU A 327     -45.336  13.040 -19.197  1.00  0.00           H  
ATOM   4747  N   VAL A 328     -43.058  10.517 -15.201  1.00  0.00           N  
ATOM   4748  CA  VAL A 328     -42.170   9.544 -14.621  1.00  0.00           C  
ATOM   4749  C   VAL A 328     -42.783   8.129 -14.671  1.00  0.00           C  
ATOM   4750  O   VAL A 328     -42.205   7.186 -15.274  1.00  0.00           O  
ATOM   4751  CB  VAL A 328     -41.752   9.823 -13.133  1.00  0.00           C  
ATOM   4752  CG1 VAL A 328     -41.094   8.718 -12.333  1.00  0.00           C  
ATOM   4753  CG2 VAL A 328     -40.969  11.199 -13.050  1.00  0.00           C  
ATOM   4754  H   VAL A 328     -43.526  11.196 -14.617  1.00  0.00           H  
ATOM   4755  HA  VAL A 328     -41.223   9.556 -15.161  1.00  0.00           H  
ATOM   4756  HB  VAL A 328     -42.708  10.046 -12.660  1.00  0.00           H  
ATOM   4757 HG11 VAL A 328     -41.017   9.040 -11.294  1.00  0.00           H  
ATOM   4758 HG12 VAL A 328     -41.677   7.802 -12.424  1.00  0.00           H  
ATOM   4759 HG13 VAL A 328     -40.072   8.477 -12.622  1.00  0.00           H  
ATOM   4760 HG21 VAL A 328     -40.237  11.227 -13.857  1.00  0.00           H  
ATOM   4761 HG22 VAL A 328     -41.771  11.930 -13.157  1.00  0.00           H  
ATOM   4762 HG23 VAL A 328     -40.463  11.338 -12.095  1.00  0.00           H  
ATOM   4763  N   ASP A 329     -44.079   8.076 -14.258  1.00  0.00           N  
ATOM   4764  CA  ASP A 329     -44.984   6.976 -14.581  1.00  0.00           C  
ATOM   4765  C   ASP A 329     -45.047   6.442 -16.039  1.00  0.00           C  
ATOM   4766  O   ASP A 329     -45.022   5.201 -16.145  1.00  0.00           O  
ATOM   4767  CB  ASP A 329     -46.382   7.254 -14.087  1.00  0.00           C  
ATOM   4768  CG  ASP A 329     -46.688   7.013 -12.576  1.00  0.00           C  
ATOM   4769  OD1 ASP A 329     -47.875   7.078 -12.170  1.00  0.00           O  
ATOM   4770  OD2 ASP A 329     -45.742   6.890 -11.740  1.00  0.00           O1-
ATOM   4771  H   ASP A 329     -44.448   8.965 -13.953  1.00  0.00           H  
ATOM   4772  HA  ASP A 329     -44.617   6.161 -13.957  1.00  0.00           H  
ATOM   4773  HB3 ASP A 329     -47.118   6.679 -14.648  1.00  0.00           H  
ATOM   4774  HB2 ASP A 329     -46.703   8.250 -14.392  1.00  0.00           H  
ATOM   4775  N   GLU A 330     -45.057   7.359 -17.015  1.00  0.00           N  
ATOM   4776  CA  GLU A 330     -44.816   7.012 -18.430  1.00  0.00           C  
ATOM   4777  C   GLU A 330     -43.392   6.490 -18.710  1.00  0.00           C  
ATOM   4778  O   GLU A 330     -43.230   5.299 -18.971  1.00  0.00           O  
ATOM   4779  CB  GLU A 330     -45.140   8.200 -19.366  1.00  0.00           C  
ATOM   4780  CG  GLU A 330     -46.648   8.170 -19.730  1.00  0.00           C  
ATOM   4781  CD  GLU A 330     -47.055   9.428 -20.527  1.00  0.00           C  
ATOM   4782  OE1 GLU A 330     -47.829   9.246 -21.550  1.00  0.00           O  
ATOM   4783  OE2 GLU A 330     -46.661  10.564 -20.137  1.00  0.00           O1-
ATOM   4784  H   GLU A 330     -45.260   8.311 -16.746  1.00  0.00           H  
ATOM   4785  HA  GLU A 330     -45.416   6.126 -18.641  1.00  0.00           H  
ATOM   4786  HB3 GLU A 330     -44.494   8.194 -20.244  1.00  0.00           H  
ATOM   4787  HB2 GLU A 330     -44.862   9.064 -18.763  1.00  0.00           H  
ATOM   4788  HG3 GLU A 330     -47.250   8.252 -18.825  1.00  0.00           H  
ATOM   4789  HG2 GLU A 330     -46.840   7.179 -20.142  1.00  0.00           H  
ATOM   4790  N   GLN A 331     -42.352   7.348 -18.649  1.00  0.00           N  
ATOM   4791  CA  GLN A 331     -40.898   7.107 -18.975  1.00  0.00           C  
ATOM   4792  C   GLN A 331     -40.311   5.742 -18.401  1.00  0.00           C  
ATOM   4793  O   GLN A 331     -39.559   5.153 -19.089  1.00  0.00           O  
ATOM   4794  CB  GLN A 331     -40.095   8.267 -18.397  1.00  0.00           C  
ATOM   4795  CG  GLN A 331     -40.297   9.625 -19.021  1.00  0.00           C  
ATOM   4796  CD  GLN A 331     -40.033   9.573 -20.505  1.00  0.00           C  
ATOM   4797  OE1 GLN A 331     -38.974   9.125 -20.947  1.00  0.00           O  
ATOM   4798  NE2 GLN A 331     -41.007   9.997 -21.279  1.00  0.00           N  
ATOM   4799  H   GLN A 331     -42.594   8.261 -18.292  1.00  0.00           H  
ATOM   4800  HA  GLN A 331     -40.719   6.973 -20.042  1.00  0.00           H  
ATOM   4801  HB3 GLN A 331     -39.049   8.042 -18.603  1.00  0.00           H  
ATOM   4802  HB2 GLN A 331     -40.242   8.189 -17.320  1.00  0.00           H  
ATOM   4803  HG3 GLN A 331     -39.676  10.417 -18.602  1.00  0.00           H  
ATOM   4804  HG2 GLN A 331     -41.329   9.951 -18.894  1.00  0.00           H  
ATOM   4805 HE22 GLN A 331     -40.897  10.138 -22.273  1.00  0.00           H  
ATOM   4806 HE21 GLN A 331     -41.882  10.271 -20.855  1.00  0.00           H  
ATOM   4807  N   MET A 332     -40.646   5.335 -17.101  1.00  0.00           N  
ATOM   4808  CA  MET A 332     -40.226   4.123 -16.402  1.00  0.00           C  
ATOM   4809  C   MET A 332     -41.046   2.867 -16.841  1.00  0.00           C  
ATOM   4810  O   MET A 332     -40.426   1.795 -16.972  1.00  0.00           O  
ATOM   4811  CB  MET A 332     -40.245   4.301 -14.851  1.00  0.00           C  
ATOM   4812  CG  MET A 332     -39.532   5.626 -14.404  1.00  0.00           C  
ATOM   4813  SD  MET A 332     -37.702   5.638 -14.382  1.00  0.00           S  
ATOM   4814  CE  MET A 332     -37.371   6.284 -16.088  1.00  0.00           C  
ATOM   4815  H   MET A 332     -41.320   5.924 -16.632  1.00  0.00           H  
ATOM   4816  HA  MET A 332     -39.157   3.982 -16.565  1.00  0.00           H  
ATOM   4817  HB3 MET A 332     -39.836   3.412 -14.371  1.00  0.00           H  
ATOM   4818  HB2 MET A 332     -41.274   4.323 -14.493  1.00  0.00           H  
ATOM   4819  HG3 MET A 332     -39.873   5.983 -13.432  1.00  0.00           H  
ATOM   4820  HG2 MET A 332     -39.853   6.485 -14.993  1.00  0.00           H  
ATOM   4821  HE1 MET A 332     -37.340   5.443 -16.781  1.00  0.00           H  
ATOM   4822  HE2 MET A 332     -38.054   7.067 -16.419  1.00  0.00           H  
ATOM   4823  HE3 MET A 332     -36.330   6.607 -16.077  1.00  0.00           H  
ATOM   4824  N   LEU A 333     -42.313   3.049 -17.253  1.00  0.00           N  
ATOM   4825  CA  LEU A 333     -43.095   2.039 -18.020  1.00  0.00           C  
ATOM   4826  C   LEU A 333     -42.605   1.911 -19.507  1.00  0.00           C  
ATOM   4827  O   LEU A 333     -42.593   0.738 -19.926  1.00  0.00           O  
ATOM   4828  CB  LEU A 333     -44.582   2.276 -17.813  1.00  0.00           C  
ATOM   4829  CG  LEU A 333     -45.174   1.645 -16.490  1.00  0.00           C  
ATOM   4830  CD1 LEU A 333     -44.660   2.269 -15.134  1.00  0.00           C  
ATOM   4831  CD2 LEU A 333     -46.646   1.749 -16.628  1.00  0.00           C  
ATOM   4832  H   LEU A 333     -42.806   3.926 -17.163  1.00  0.00           H  
ATOM   4833  HA  LEU A 333     -42.756   1.126 -17.531  1.00  0.00           H  
ATOM   4834  HB3 LEU A 333     -45.098   1.780 -18.636  1.00  0.00           H  
ATOM   4835  HB2 LEU A 333     -44.786   3.346 -17.847  1.00  0.00           H  
ATOM   4836  HG  LEU A 333     -44.985   0.574 -16.563  1.00  0.00           H  
ATOM   4837 HD11 LEU A 333     -45.443   2.555 -14.431  1.00  0.00           H  
ATOM   4838 HD12 LEU A 333     -44.015   1.581 -14.588  1.00  0.00           H  
ATOM   4839 HD13 LEU A 333     -44.037   3.148 -15.301  1.00  0.00           H  
ATOM   4840 HD21 LEU A 333     -47.091   2.720 -16.849  1.00  0.00           H  
ATOM   4841 HD22 LEU A 333     -47.150   1.099 -17.344  1.00  0.00           H  
ATOM   4842 HD23 LEU A 333     -47.047   1.475 -15.652  1.00  0.00           H  
ATOM   4843  N   ASN A 334     -42.202   2.991 -20.133  1.00  0.00           N  
ATOM   4844  CA  ASN A 334     -41.747   3.115 -21.494  1.00  0.00           C  
ATOM   4845  C   ASN A 334     -40.438   2.378 -21.689  1.00  0.00           C  
ATOM   4846  O   ASN A 334     -40.378   1.581 -22.633  1.00  0.00           O  
ATOM   4847  CB  ASN A 334     -41.669   4.592 -22.014  1.00  0.00           C  
ATOM   4848  CG  ASN A 334     -42.973   5.131 -22.558  1.00  0.00           C  
ATOM   4849  OD1 ASN A 334     -43.939   4.379 -22.735  1.00  0.00           O  
ATOM   4850  ND2 ASN A 334     -43.090   6.408 -23.006  1.00  0.00           N  
ATOM   4851  H   ASN A 334     -42.360   3.849 -19.625  1.00  0.00           H  
ATOM   4852  HA  ASN A 334     -42.452   2.562 -22.115  1.00  0.00           H  
ATOM   4853  HB3 ASN A 334     -40.976   4.683 -22.850  1.00  0.00           H  
ATOM   4854  HB2 ASN A 334     -41.347   5.322 -21.271  1.00  0.00           H  
ATOM   4855 HD22 ASN A 334     -43.984   6.873 -23.077  1.00  0.00           H  
ATOM   4856 HD21 ASN A 334     -42.227   6.912 -23.147  1.00  0.00           H  
ATOM   4857  N   VAL A 335     -39.453   2.611 -20.787  1.00  0.00           N  
ATOM   4858  CA  VAL A 335     -38.143   1.975 -20.838  1.00  0.00           C  
ATOM   4859  C   VAL A 335     -38.308   0.457 -20.607  1.00  0.00           C  
ATOM   4860  O   VAL A 335     -37.617  -0.351 -21.252  1.00  0.00           O  
ATOM   4861  CB  VAL A 335     -37.119   2.593 -19.884  1.00  0.00           C  
ATOM   4862  CG1 VAL A 335     -37.205   2.193 -18.445  1.00  0.00           C  
ATOM   4863  CG2 VAL A 335     -35.683   2.325 -20.439  1.00  0.00           C  
ATOM   4864  H   VAL A 335     -39.548   3.406 -20.172  1.00  0.00           H  
ATOM   4865  HA  VAL A 335     -37.715   2.159 -21.824  1.00  0.00           H  
ATOM   4866  HB  VAL A 335     -37.232   3.663 -20.057  1.00  0.00           H  
ATOM   4867 HG11 VAL A 335     -36.500   2.849 -17.935  1.00  0.00           H  
ATOM   4868 HG12 VAL A 335     -38.213   2.397 -18.083  1.00  0.00           H  
ATOM   4869 HG13 VAL A 335     -37.057   1.127 -18.272  1.00  0.00           H  
ATOM   4870 HG21 VAL A 335     -34.941   2.977 -19.978  1.00  0.00           H  
ATOM   4871 HG22 VAL A 335     -35.161   1.370 -20.378  1.00  0.00           H  
ATOM   4872 HG23 VAL A 335     -35.665   2.571 -21.501  1.00  0.00           H  
ATOM   4873  N   GLN A 336     -39.196   0.039 -19.720  1.00  0.00           N  
ATOM   4874  CA  GLN A 336     -39.533  -1.381 -19.609  1.00  0.00           C  
ATOM   4875  C   GLN A 336     -40.247  -2.024 -20.795  1.00  0.00           C  
ATOM   4876  O   GLN A 336     -40.283  -3.274 -20.783  1.00  0.00           O  
ATOM   4877  CB  GLN A 336     -40.398  -1.526 -18.369  1.00  0.00           C  
ATOM   4878  CG  GLN A 336     -39.558  -1.474 -17.055  1.00  0.00           C  
ATOM   4879  CD  GLN A 336     -40.465  -1.503 -15.845  1.00  0.00           C  
ATOM   4880  OE1 GLN A 336     -40.457  -2.481 -15.127  1.00  0.00           O  
ATOM   4881  NE2 GLN A 336     -41.331  -0.560 -15.651  1.00  0.00           N  
ATOM   4882  H   GLN A 336     -39.864   0.685 -19.324  1.00  0.00           H  
ATOM   4883  HA  GLN A 336     -38.603  -1.923 -19.442  1.00  0.00           H  
ATOM   4884  HB3 GLN A 336     -41.002  -2.422 -18.228  1.00  0.00           H  
ATOM   4885  HB2 GLN A 336     -41.143  -0.731 -18.349  1.00  0.00           H  
ATOM   4886  HG3 GLN A 336     -39.126  -0.474 -17.001  1.00  0.00           H  
ATOM   4887  HG2 GLN A 336     -38.785  -2.242 -17.090  1.00  0.00           H  
ATOM   4888 HE22 GLN A 336     -41.890  -0.682 -14.819  1.00  0.00           H  
ATOM   4889 HE21 GLN A 336     -41.234   0.329 -16.121  1.00  0.00           H  
ATOM   4890  N   ASN A 337     -40.888  -1.302 -21.678  1.00  0.00           N  
ATOM   4891  CA  ASN A 337     -41.501  -1.774 -22.926  1.00  0.00           C  
ATOM   4892  C   ASN A 337     -40.439  -1.802 -24.105  1.00  0.00           C  
ATOM   4893  O   ASN A 337     -40.426  -2.729 -24.959  1.00  0.00           O  
ATOM   4894  CB  ASN A 337     -42.759  -0.963 -23.457  1.00  0.00           C  
ATOM   4895  CG  ASN A 337     -43.919  -0.910 -22.490  1.00  0.00           C  
ATOM   4896  OD1 ASN A 337     -44.163  -1.818 -21.766  1.00  0.00           O  
ATOM   4897  ND2 ASN A 337     -44.756   0.178 -22.434  1.00  0.00           N  
ATOM   4898  H   ASN A 337     -40.909  -0.292 -21.669  1.00  0.00           H  
ATOM   4899  HA  ASN A 337     -41.791  -2.811 -22.755  1.00  0.00           H  
ATOM   4900  HB3 ASN A 337     -43.110  -1.507 -24.334  1.00  0.00           H  
ATOM   4901  HB2 ASN A 337     -42.521   0.086 -23.635  1.00  0.00           H  
ATOM   4902 HD22 ASN A 337     -45.600   0.037 -21.898  1.00  0.00           H  
ATOM   4903 HD21 ASN A 337     -44.670   0.947 -23.083  1.00  0.00           H  
ATOM   4904  N   LYS A 338     -39.498  -0.825 -24.073  1.00  0.00           N  
ATOM   4905  CA  LYS A 338     -38.557  -0.526 -25.172  1.00  0.00           C  
ATOM   4906  C   LYS A 338     -37.209  -1.206 -25.040  1.00  0.00           C  
ATOM   4907  O   LYS A 338     -36.596  -1.652 -26.048  1.00  0.00           O  
ATOM   4908  CB  LYS A 338     -38.295   0.982 -25.170  1.00  0.00           C  
ATOM   4909  CG  LYS A 338     -39.508   1.720 -25.708  1.00  0.00           C  
ATOM   4910  CD  LYS A 338     -39.357   3.279 -25.712  1.00  0.00           C  
ATOM   4911  CE  LYS A 338     -40.592   4.035 -26.318  1.00  0.00           C  
ATOM   4912  NZ  LYS A 338     -40.940   3.642 -27.627  1.00  0.00           N1+
ATOM   4913  H   LYS A 338     -39.731  -0.098 -23.412  1.00  0.00           H  
ATOM   4914  HA  LYS A 338     -39.045  -0.891 -26.076  1.00  0.00           H  
ATOM   4915  HB3 LYS A 338     -37.482   1.159 -25.873  1.00  0.00           H  
ATOM   4916  HB2 LYS A 338     -37.910   1.432 -24.255  1.00  0.00           H  
ATOM   4917  HG3 LYS A 338     -40.379   1.561 -25.072  1.00  0.00           H  
ATOM   4918  HG2 LYS A 338     -39.747   1.352 -26.706  1.00  0.00           H  
ATOM   4919  HD3 LYS A 338     -38.530   3.623 -26.332  1.00  0.00           H  
ATOM   4920  HD2 LYS A 338     -39.244   3.681 -24.704  1.00  0.00           H  
ATOM   4921  HE3 LYS A 338     -40.474   5.115 -26.225  1.00  0.00           H  
ATOM   4922  HE2 LYS A 338     -41.489   3.754 -25.767  1.00  0.00           H  
ATOM   4923  HZ1 LYS A 338     -40.160   3.706 -28.265  1.00  0.00           H  
ATOM   4924  HZ2 LYS A 338     -41.142   2.653 -27.615  1.00  0.00           H  
ATOM   4925  HZ3 LYS A 338     -41.806   4.088 -27.893  1.00  0.00           H  
ATOM   4926  N   ASN A 339     -36.734  -1.399 -23.728  1.00  0.00           N  
ATOM   4927  CA  ASN A 339     -35.474  -2.068 -23.438  1.00  0.00           C  
ATOM   4928  C   ASN A 339     -35.897  -3.442 -22.818  1.00  0.00           C  
ATOM   4929  O   ASN A 339     -35.084  -4.091 -22.206  1.00  0.00           O  
ATOM   4930  CB  ASN A 339     -34.561  -1.272 -22.438  1.00  0.00           C  
ATOM   4931  CG  ASN A 339     -34.165   0.151 -22.788  1.00  0.00           C  
ATOM   4932  OD1 ASN A 339     -34.862   0.826 -23.481  1.00  0.00           O  
ATOM   4933  ND2 ASN A 339     -33.029   0.595 -22.293  1.00  0.00           N  
ATOM   4934  H   ASN A 339     -37.278  -0.922 -23.023  1.00  0.00           H  
ATOM   4935  HA  ASN A 339     -34.838  -2.282 -24.297  1.00  0.00           H
[truncated: 676,676 more chars]
