# Supplementary material for: Microtubule-Stabilizing 1,2,4-Triazolo[1,5-a]pyrimidines as Candidate Therapeutics for Neurodegenerative Disease: Matched Molecular Pair Analyses and Computational Studies Reveal New Structure–Activity Insights
Source: J Med Chem. 2022 Dec 19;66(1):435–59. doi: 10.1021/acs.jmedchem.2c01411 (PMC9841533; doi:10.1021/acs.jmedchem.2c01411)
Supplement: Supplementary file 11 — jm2c01411_si_011.pdb [file jm2c01411_si_011.pdb]

TITLE     7CLD - hbond-opt - Frame 1001
REMARK   4      COMPLIES WITH FORMAT V. 3.0, 1-DEC-2006
REMARK 888
REMARK 888 WRITTEN BY MAESTRO (A PRODUCT OF SCHRODINGER, LLC)
CRYST1  113.473   95.460   81.464  90.00  90.00  90.00 P 1           1
ATOM      1  N   MET C   1     -36.603 -11.376 -13.758  1.00 84.17           N1+
ATOM      2  CA  MET C   1     -36.466 -10.055 -13.040  1.00 76.49           C  
ATOM      3  C   MET C   1     -35.475 -10.377 -11.835  1.00 61.46           C  
ATOM      4  O   MET C   1     -34.883 -11.389 -11.754  1.00 63.20           O  
ATOM      5  CB  MET C   1     -37.942  -9.625 -12.572  1.00 80.91           C  
ATOM      6  CG  MET C   1     -38.840  -9.073 -13.741  1.00 85.50           C  
ATOM      7  SD  MET C   1     -38.188  -7.657 -14.682  1.00 92.08           S  
ATOM      8  CE  MET C   1     -38.735  -6.334 -13.630  1.00 92.39           C  
ATOM      9  H1  MET C   1     -37.192 -11.229 -14.565  1.00  0.00           H  
ATOM     10  H2  MET C   1     -35.673 -11.741 -13.907  1.00  0.00           H  
ATOM     11  H3  MET C   1     -37.109 -11.927 -13.080  1.00  0.00           H  
ATOM     12  HA  MET C   1     -35.972  -9.233 -13.559  1.00  0.00           H  
ATOM     13  HB3 MET C   1     -37.882  -8.844 -11.814  1.00  0.00           H  
ATOM     14  HB2 MET C   1     -38.451 -10.423 -12.032  1.00  0.00           H  
ATOM     15  HG3 MET C   1     -39.867  -8.914 -13.413  1.00  0.00           H  
ATOM     16  HG2 MET C   1     -38.943  -9.926 -14.412  1.00  0.00           H  
ATOM     17  HE1 MET C   1     -39.623  -6.649 -13.082  1.00  0.00           H  
ATOM     18  HE2 MET C   1     -37.931  -6.014 -12.967  1.00  0.00           H  
ATOM     19  HE3 MET C   1     -38.939  -5.452 -14.237  1.00  0.00           H  
ATOM     20  N   ARG C   2     -35.204  -9.389 -10.923  1.00 50.61           N  
ATOM     21  CA  ARG C   2     -34.364  -9.337  -9.776  1.00 42.05           C  
ATOM     22  C   ARG C   2     -32.856  -9.534  -9.959  1.00 28.37           C  
ATOM     23  O   ARG C   2     -32.270  -9.963  -8.967  1.00 21.73           O  
ATOM     24  CB  ARG C   2     -34.985 -10.095  -8.620  1.00 47.56           C  
ATOM     25  CG  ARG C   2     -36.476  -9.869  -8.357  1.00 52.23           C  
ATOM     26  CD  ARG C   2     -36.997 -10.282  -6.992  1.00 52.57           C  
ATOM     27  NE  ARG C   2     -36.619 -11.689  -6.686  1.00 52.32           N  
ATOM     28  CZ  ARG C   2     -36.485 -12.390  -5.516  1.00 50.30           C  
ATOM     29  NH1 ARG C   2     -36.775 -11.769  -4.369  1.00 44.13           N  
ATOM     30  NH2 ARG C   2     -36.033 -13.681  -5.528  1.00 49.23           N1+
ATOM     31  H   ARG C   2     -35.672  -8.508 -11.083  1.00 60.49           H  
ATOM     32  HA  ARG C   2     -34.488  -8.332  -9.373  1.00 50.22           H  
ATOM     33  HB2 ARG C   2     -34.787 -11.149  -8.817  1.00 56.83           H  
ATOM     34  HB3 ARG C   2     -34.393  -9.878  -7.731  1.00 56.83           H  
ATOM     35  HG2 ARG C   2     -36.539  -8.784  -8.445  1.00 62.44           H  
ATOM     36  HG3 ARG C   2     -37.162 -10.116  -9.167  1.00 62.44           H  
ATOM     37  HD2 ARG C   2     -36.635  -9.535  -6.286  1.00 62.85           H  
ATOM     38  HD3 ARG C   2     -38.077 -10.135  -6.971  1.00 62.85           H  
ATOM     39  HE  ARG C   2     -36.281 -12.274  -7.437  1.00 62.55           H  
ATOM     40 HH11 ARG C   2     -37.182 -10.846  -4.308  1.00 52.72           H  
ATOM     41 HH12 ARG C   2     -36.505 -12.275  -3.537  1.00 52.72           H  
ATOM     42 HH21 ARG C   2     -35.966 -14.230  -6.373  1.00 58.84           H  
ATOM     43 HH22 ARG C   2     -35.942 -14.172  -4.650  1.00 58.84           H  
ATOM     44  N   GLU C   3     -32.326  -9.162 -11.114  1.00 21.06           N  
ATOM     45  CA  GLU C   3     -30.883  -9.308 -11.497  1.00 19.55           C  
ATOM     46  C   GLU C   3     -29.983  -8.264 -10.781  1.00 19.84           C  
ATOM     47  O   GLU C   3     -30.355  -7.098 -10.717  1.00 20.04           O  
ATOM     48  CB  GLU C   3     -30.643  -9.247 -13.013  1.00 15.23           C  
ATOM     49  CG  GLU C   3     -31.408 -10.371 -13.788  1.00 14.71           C  
ATOM     50  CD  GLU C   3     -32.726  -9.842 -14.385  1.00 21.14           C  
ATOM     51  OE1 GLU C   3     -33.286 -10.549 -15.242  1.00 25.14           O  
ATOM     52  OE2 GLU C   3     -33.211  -8.774 -14.073  1.00 27.04           O1-
ATOM     53  H   GLU C   3     -33.007  -8.987 -11.838  1.00 25.03           H  
ATOM     54  HA  GLU C   3     -30.688 -10.316 -11.130  1.00 23.22           H  
ATOM     55  HB2 GLU C   3     -30.956  -8.271 -13.383  1.00 18.03           H  
ATOM     56  HB3 GLU C   3     -29.595  -9.410 -13.266  1.00 18.03           H  
ATOM     57  HG2 GLU C   3     -30.854 -10.960 -14.520  1.00 17.41           H  
ATOM     58  HG3 GLU C   3     -31.721 -11.125 -13.066  1.00 17.41           H  
ATOM     59  N   CYS C   4     -28.792  -8.690 -10.294  0.50 16.55           N  
ATOM     60  CA  CYS C   4     -27.765  -7.903  -9.550  0.50 15.42           C  
ATOM     61  C   CYS C   4     -26.452  -8.101 -10.228  0.50 15.78           C  
ATOM     62  O   CYS C   4     -25.900  -9.205 -10.470  0.50 16.71           O  
ATOM     63  CB  CYS C   4     -27.830  -8.416  -8.074  0.50 17.57           C  
ATOM     64  SG  CYS C   4     -26.963  -7.356  -6.854  0.50  9.68           S  
ATOM     65  H   CYS C   4     -28.642  -9.681 -10.167  0.50 19.63           H  
ATOM     66  HA  CYS C   4     -28.104  -6.868  -9.600  0.50 18.27           H  
ATOM     67  HB2 CYS C   4     -28.871  -8.590  -7.803  0.50 20.84           H  
ATOM     68  HB3 CYS C   4     -27.247  -9.332  -7.984  0.50 20.84           H  
ATOM     69  HG  CYS C   4     -27.270  -6.199  -7.447  0.50 11.38           H  
ATOM     70  N   ILE C   5     -25.815  -6.975 -10.644  1.00 16.42           N  
ATOM     71  CA  ILE C   5     -24.621  -6.797 -11.317  1.00 15.29           C  
ATOM     72  C   ILE C   5     -23.691  -6.320 -10.128  1.00 15.70           C  
ATOM     73  O   ILE C   5     -23.741  -5.188  -9.681  1.00 17.07           O  
ATOM     74  CB  ILE C   5     -24.546  -5.788 -12.488  1.00  9.47           C  
ATOM     75  CG1 ILE C   5     -25.337  -6.351 -13.648  1.00 11.37           C  
ATOM     76  CG2 ILE C   5     -23.035  -5.641 -12.894  1.00  8.58           C  
ATOM     77  CD1 ILE C   5     -25.519  -5.393 -14.875  1.00 16.60           C  
ATOM     78  H   ILE C   5     -26.178  -6.092 -10.314  0.50 19.47           H  
ATOM     79  HA  ILE C   5     -24.240  -7.755 -11.672  1.00 18.11           H  
ATOM     80  HB  ILE C   5     -24.973  -4.805 -12.288  1.00 11.13           H  
ATOM     81 HG12 ILE C   5     -25.029  -7.362 -13.917  1.00 13.41           H  
ATOM     82 HG13 ILE C   5     -26.371  -6.468 -13.325  1.00 13.41           H  
ATOM     83 HG21 ILE C   5     -22.906  -5.007 -13.770  1.00 10.06           H  
ATOM     84 HG22 ILE C   5     -22.416  -5.177 -12.126  1.00 10.06           H  
ATOM     85 HG23 ILE C   5     -22.630  -6.624 -13.138  1.00 10.06           H  
ATOM     86 HD11 ILE C   5     -26.118  -4.562 -14.501  1.00 19.68           H  
ATOM     87 HD12 ILE C   5     -24.666  -4.797 -15.198  1.00 19.68           H  
ATOM     88 HD13 ILE C   5     -26.076  -5.899 -15.663  1.00 19.68           H  
ATOM     89  N   SER C   6     -22.763  -7.189  -9.835  1.00 16.07           N  
ATOM     90  CA  SER C   6     -21.613  -6.928  -9.052  1.00 17.45           C  
ATOM     91  C   SER C   6     -20.522  -6.230  -9.865  1.00 14.23           C  
ATOM     92  O   SER C   6     -20.226  -6.727 -10.919  1.00 19.21           O  
ATOM     93  CB  SER C   6     -20.998  -8.294  -8.570  1.00 18.42           C  
ATOM     94  OG  SER C   6     -21.861  -9.037  -7.799  1.00 24.05           O  
ATOM     95  H   SER C   6     -22.777  -8.015 -10.415  1.00 19.04           H  
ATOM     96  HA  SER C   6     -21.990  -6.399  -8.177  1.00 20.70           H  
ATOM     97  HB2 SER C   6     -20.583  -8.818  -9.431  1.00 21.86           H  
ATOM     98  HB3 SER C   6     -20.159  -7.981  -7.948  1.00 21.86           H  
ATOM     99  HG  SER C   6     -22.616  -9.259  -8.349  1.00 28.62           H  
ATOM    100  N   ILE C   7     -19.907  -5.138  -9.328  1.00 12.86           N  
ATOM    101  CA  ILE C   7     -18.659  -4.590  -9.880  1.00 13.86           C  
ATOM    102  C   ILE C   7     -17.592  -4.680  -8.728  1.00 15.27           C  
ATOM    103  O   ILE C   7     -17.888  -4.271  -7.595  1.00 20.21           O  
ATOM    104  CB  ILE C   7     -18.694  -2.983 -10.216  1.00 11.52           C  
ATOM    105  CG1 ILE C   7     -20.038  -2.607 -10.901  1.00 15.54           C  
ATOM    106  CG2 ILE C   7     -17.498  -2.401 -10.962  1.00 10.02           C  
ATOM    107  CD1 ILE C   7     -20.141  -1.066 -11.175  1.00 20.94           C  
ATOM    108  H   ILE C   7     -20.320  -4.775  -8.481  1.00 15.19           H  
ATOM    109  HA  ILE C   7     -18.407  -5.093 -10.814  1.00 16.39           H  
ATOM    110  HB  ILE C   7     -18.606  -2.518  -9.234  1.00 13.59           H  
ATOM    111 HG12 ILE C   7     -20.044  -3.042 -11.900  1.00 18.41           H  
ATOM    112 HG13 ILE C   7     -20.927  -2.905 -10.345  1.00 18.41           H  
ATOM    113 HG21 ILE C   7     -17.417  -1.346 -10.702  1.00 11.78           H  
ATOM    114 HG22 ILE C   7     -16.519  -2.793 -10.686  1.00 11.78           H  
ATOM    115 HG23 ILE C   7     -17.609  -2.515 -12.041  1.00 11.78           H  
ATOM    116 HD11 ILE C   7     -19.611  -0.500 -10.408  1.00 24.89           H  
ATOM    117 HD12 ILE C   7     -19.716  -0.831 -12.151  1.00 24.89           H  
ATOM    118 HD13 ILE C   7     -21.180  -0.821 -10.955  1.00 24.89           H  
ATOM    119  N   HIS C   8     -16.403  -5.170  -9.069  1.00 17.19           N  
ATOM    120  CA  HIS C   8     -15.363  -5.434  -8.088  1.00 17.37           C  
ATOM    121  C   HIS C   8     -14.209  -4.554  -8.398  1.00 16.50           C  
ATOM    122  O   HIS C   8     -13.428  -4.795  -9.375  1.00 23.06           O  
ATOM    123  CB  HIS C   8     -14.967  -6.896  -8.164  1.00 18.58           C  
ATOM    124  CG  HIS C   8     -16.182  -7.833  -8.062  1.00 19.29           C  
ATOM    125  ND1 HIS C   8     -16.973  -7.943  -6.948  1.00 19.70           N  
ATOM    126  CD2 HIS C   8     -16.784  -8.530  -9.064  1.00 20.32           C  
ATOM    127  CE1 HIS C   8     -17.914  -8.840  -7.313  1.00 20.22           C  
ATOM    128  NE2 HIS C   8     -17.909  -9.221  -8.564  1.00 19.54           N  
ATOM    129  H   HIS C   8     -16.238  -5.449 -10.025  1.00 20.39           H  
ATOM    130  HA  HIS C   8     -15.755  -5.233  -7.091  1.00 20.60           H  
ATOM    131  HB2 HIS C   8     -14.469  -7.255  -9.064  1.00 22.07           H  
ATOM    132  HB3 HIS C   8     -14.322  -7.206  -7.342  1.00 22.07           H  
ATOM    133  HD2 HIS C   8     -16.516  -8.640 -10.104  1.00 24.14           H  
ATOM    134  HE1 HIS C   8     -18.473  -9.293  -6.507  1.00 24.02           H  
ATOM    135  HD1 HIS C   8     -16.759  -7.636  -6.010  1.00  0.00           H  
ATOM    136  N   VAL C   9     -14.155  -3.418  -7.609  1.00 14.25           N  
ATOM    137  CA  VAL C   9     -13.261  -2.298  -7.896  1.00 14.12           C  
ATOM    138  C   VAL C   9     -12.204  -2.313  -6.755  1.00 15.04           C  
ATOM    139  O   VAL C   9     -12.603  -2.175  -5.608  1.00 20.98           O  
ATOM    140  CB  VAL C   9     -13.953  -0.945  -7.858  1.00 22.87           C  
ATOM    141  CG1 VAL C   9     -13.090   0.283  -8.147  1.00 24.38           C  
ATOM    142  CG2 VAL C   9     -15.213  -0.849  -8.755  1.00 29.88           C  
ATOM    143  H   VAL C   9     -14.709  -3.135  -6.813  1.00 16.86           H  
ATOM    144  HA  VAL C   9     -12.744  -2.390  -8.851  1.00 16.71           H  
ATOM    145  HB  VAL C   9     -14.323  -0.705  -6.861  1.00 27.21           H  
ATOM    146 HG11 VAL C   9     -12.288   0.391  -7.416  1.00 29.02           H  
ATOM    147 HG12 VAL C   9     -12.581   0.093  -9.092  1.00 29.02           H  
ATOM    148 HG13 VAL C   9     -13.622   1.229  -8.246  1.00 29.02           H  
ATOM    149 HG21 VAL C   9     -16.038  -1.470  -8.403  1.00 35.62           H  
ATOM    150 HG22 VAL C   9     -15.646   0.132  -8.948  1.00 35.62           H  
ATOM    151 HG23 VAL C   9     -15.050  -1.239  -9.760  1.00 35.62           H  
ATOM    152  N   GLY C  10     -10.893  -2.279  -7.188  1.00 17.65           N  
ATOM    153  CA  GLY C  10      -9.710  -2.401  -6.388  1.00 17.47           C  
ATOM    154  C   GLY C  10      -9.570  -3.843  -6.018  1.00 17.34           C  
ATOM    155  O   GLY C  10     -10.541  -4.594  -5.965  1.00 22.08           O  
ATOM    156  H   GLY C  10     -10.587  -2.111  -8.135  1.00 20.95           H  
ATOM    157  HA2 GLY C  10      -8.914  -2.167  -7.095  1.00 20.73           H  
ATOM    158  HA3 GLY C  10      -9.564  -1.716  -5.553  1.00 20.73           H  
ATOM    159  N   GLN C  11      -8.371  -4.182  -5.539  1.00 17.66           N  
ATOM    160  CA  GLN C  11      -7.973  -5.520  -4.989  1.00 23.25           C  
ATOM    161  C   GLN C  11      -8.922  -6.106  -3.993  1.00 18.66           C  
ATOM    162  O   GLN C  11      -9.250  -7.302  -4.040  1.00 26.17           O  
ATOM    163  CB  GLN C  11      -6.460  -5.511  -4.549  1.00 31.40           C  
ATOM    164  CG  GLN C  11      -5.956  -6.607  -3.593  1.00 37.70           C  
ATOM    165  CD  GLN C  11      -4.464  -6.428  -3.214  1.00 36.57           C  
ATOM    166  OE1 GLN C  11      -3.744  -7.398  -3.371  1.00 39.23           O  
ATOM    167  NE2 GLN C  11      -3.981  -5.258  -2.829  1.00 34.47           N  
ATOM    168  H   GLN C  11      -7.644  -3.491  -5.655  1.00 20.96           H  
ATOM    169  HA  GLN C  11      -8.054  -6.263  -5.783  1.00 27.67           H  
ATOM    170  HB2 GLN C  11      -5.968  -5.721  -5.499  1.00 37.45           H  
ATOM    171  HB3 GLN C  11      -6.190  -4.497  -4.254  1.00 37.45           H  
ATOM    172  HG2 GLN C  11      -6.557  -6.531  -2.687  1.00 45.00           H  
ATOM    173  HG3 GLN C  11      -6.035  -7.635  -3.945  1.00 45.00           H  
ATOM    174 HE21 GLN C  11      -4.626  -4.507  -2.631  1.00 41.13           H  
ATOM    175 HE22 GLN C  11      -3.003  -5.122  -2.618  1.00 41.13           H  
ATOM    176  N   ALA C  12      -9.417  -5.248  -3.069  1.00 13.65           N  
ATOM    177  CA  ALA C  12     -10.269  -5.729  -1.930  1.00 11.81           C  
ATOM    178  C   ALA C  12     -11.698  -5.918  -2.500  1.00 13.40           C  
ATOM    179  O   ALA C  12     -12.460  -6.607  -1.855  1.00 12.49           O  
ATOM    180  CB  ALA C  12     -10.317  -4.810  -0.767  1.00  9.58           C  
ATOM    181  H   ALA C  12      -9.080  -4.312  -2.894  1.00 16.15           H  
ATOM    182  HA  ALA C  12      -9.937  -6.684  -1.523  1.00 13.93           H  
ATOM    183  HB1 ALA C  12     -10.997  -3.962  -0.690  1.00 11.26           H  
ATOM    184  HB2 ALA C  12     -10.489  -5.451   0.098  1.00 11.26           H  
ATOM    185  HB3 ALA C  12      -9.291  -4.482  -0.601  1.00 11.26           H  
ATOM    186  N   GLY C  13     -12.005  -5.317  -3.668  1.00 14.33           N  
ATOM    187  CA  GLY C  13     -13.291  -5.676  -4.373  1.00 12.40           C  
ATOM    188  C   GLY C  13     -13.100  -7.031  -5.083  1.00 12.79           C  
ATOM    189  O   GLY C  13     -14.064  -7.819  -5.044  1.00 12.72           O  
ATOM    190  H   GLY C  13     -11.266  -4.846  -4.170  1.00 16.95           H  
ATOM    191  HA2 GLY C  13     -14.107  -5.756  -3.655  1.00 14.64           H  
ATOM    192  HA3 GLY C  13     -13.498  -4.962  -5.171  1.00 14.64           H  
ATOM    193  N   VAL C  14     -11.967  -7.306  -5.778  1.00 17.17           N  
ATOM    194  CA  VAL C  14     -11.725  -8.587  -6.400  1.00 12.77           C  
ATOM    195  C   VAL C  14     -11.604  -9.751  -5.482  1.00 15.59           C  
ATOM    196  O   VAL C  14     -12.177 -10.822  -5.785  1.00 14.95           O  
ATOM    197  CB  VAL C  14     -10.394  -8.468  -7.229  1.00 10.41           C  
ATOM    198  CG1 VAL C  14      -9.911  -9.868  -7.885  1.00  7.02           C  
ATOM    199  CG2 VAL C  14     -10.338  -7.297  -8.269  1.00 14.15           C  
ATOM    200  H   VAL C  14     -11.296  -6.551  -5.768  1.00 20.37           H  
ATOM    201  HA  VAL C  14     -12.492  -8.824  -7.138  1.00 15.09           H  
ATOM    202  HB  VAL C  14      -9.583  -8.308  -6.518  1.00 12.26           H  
ATOM    203 HG11 VAL C  14      -8.924  -9.669  -8.304  1.00  8.19           H  
ATOM    204 HG12 VAL C  14      -9.765 -10.721  -7.222  1.00  8.19           H  
ATOM    205 HG13 VAL C  14     -10.579 -10.197  -8.680  1.00  8.19           H  
ATOM    206 HG21 VAL C  14      -9.371  -7.325  -8.772  1.00 16.74           H  
ATOM    207 HG22 VAL C  14     -11.177  -7.095  -8.936  1.00 16.74           H  
ATOM    208 HG23 VAL C  14     -10.307  -6.346  -7.737  1.00 16.74           H  
ATOM    209  N   GLN C  15     -10.955  -9.625  -4.310  1.00 23.65           N  
ATOM    210  CA  GLN C  15     -10.672 -10.609  -3.329  1.00 29.28           C  
ATOM    211  C   GLN C  15     -12.021 -11.047  -2.643  1.00 28.63           C  
ATOM    212  O   GLN C  15     -12.338 -12.234  -2.549  1.00 34.39           O  
ATOM    213  CB  GLN C  15      -9.681  -9.968  -2.378  1.00 30.95           C  
ATOM    214  CG  GLN C  15      -8.106 -10.001  -2.661  1.00 39.43           C  
ATOM    215  CD  GLN C  15      -7.516 -11.420  -2.692  1.00 43.90           C  
ATOM    216  OE1 GLN C  15      -8.201 -12.330  -2.248  1.00 43.01           O  
ATOM    217  NE2 GLN C  15      -6.258 -11.584  -3.082  1.00 48.23           N  
ATOM    218  H   GLN C  15     -10.272  -8.882  -4.338  1.00 28.14           H  
ATOM    219  HA  GLN C  15     -10.298 -11.513  -3.810  1.00 34.90           H  
ATOM    220  HB2 GLN C  15     -10.028  -9.011  -1.988  1.00 36.91           H  
ATOM    221  HB3 GLN C  15      -9.931 -10.567  -1.503  1.00 36.91           H  
ATOM    222  HG2 GLN C  15      -7.950  -9.482  -3.607  1.00 47.08           H  
ATOM    223  HG3 GLN C  15      -7.514  -9.393  -1.976  1.00 47.08           H  
ATOM    224 HE21 GLN C  15      -5.743 -10.831  -3.515  1.00 57.64           H  
ATOM    225 HE22 GLN C  15      -5.856 -12.510  -3.029  1.00 57.64           H  
ATOM    226  N   ILE C  16     -12.866 -10.063  -2.297  1.00 21.68           N  
ATOM    227  CA  ILE C  16     -14.131 -10.283  -1.646  1.00 21.54           C  
ATOM    228  C   ILE C  16     -15.171 -10.742  -2.672  1.00 24.06           C  
ATOM    229  O   ILE C  16     -15.967 -11.603  -2.377  1.00 20.85           O  
ATOM    230  CB  ILE C  16     -14.593  -9.045  -0.874  1.00 25.62           C  
ATOM    231  CG1 ILE C  16     -13.951  -8.984   0.544  1.00 26.07           C  
ATOM    232  CG2 ILE C  16     -16.108  -8.829  -0.737  1.00 26.14           C  
ATOM    233  CD1 ILE C  16     -12.461  -8.733   0.554  1.00 27.12           C  
ATOM    234  H   ILE C  16     -12.627  -9.082  -2.261  1.00 25.78           H  
ATOM    235  HA  ILE C  16     -14.016 -11.110  -0.944  1.00 25.61           H  
ATOM    236  HB  ILE C  16     -14.314  -8.165  -1.454  1.00 30.51           H  
ATOM    237 HG12 ILE C  16     -14.466  -8.249   1.162  1.00 31.05           H  
ATOM    238 HG13 ILE C  16     -14.082  -9.888   1.139  1.00 31.05           H  
ATOM    239 HG21 ILE C  16     -16.491  -8.532  -1.713  1.00 31.13           H  
ATOM    240 HG22 ILE C  16     -16.684  -9.714  -0.467  1.00 31.13           H  
ATOM    241 HG23 ILE C  16     -16.299  -7.942  -0.133  1.00 31.13           H  
ATOM    242 HD11 ILE C  16     -12.142  -8.870   1.587  1.00 32.31           H  
ATOM    243 HD12 ILE C  16     -11.935  -9.423  -0.106  1.00 32.31           H  
ATOM    244 HD13 ILE C  16     -12.304  -7.675   0.344  1.00 32.31           H  
ATOM    245  N   GLY C  17     -15.127 -10.109  -3.866  1.00 22.53           N  
ATOM    246  CA  GLY C  17     -16.012 -10.493  -4.985  1.00 17.74           C  
ATOM    247  C   GLY C  17     -15.835 -11.926  -5.395  1.00 22.64           C  
ATOM    248  O   GLY C  17     -16.785 -12.646  -5.614  1.00 23.08           O  
ATOM    249  H   GLY C  17     -14.468  -9.362  -4.030  1.00 26.80           H  
ATOM    250  HA2 GLY C  17     -17.050 -10.177  -4.887  1.00 21.05           H  
ATOM    251  HA3 GLY C  17     -15.661  -9.939  -5.855  1.00 21.05           H  
ATOM    252  N   ASN C  18     -14.579 -12.435  -5.419  1.00 33.00           N  
ATOM    253  CA  ASN C  18     -14.210 -13.822  -5.735  1.00 38.98           C  
ATOM    254  C   ASN C  18     -14.771 -14.726  -4.581  1.00 34.05           C  
ATOM    255  O   ASN C  18     -15.428 -15.693  -4.809  1.00 34.79           O  
ATOM    256  CB  ASN C  18     -12.710 -14.094  -5.994  1.00 51.75           C  
ATOM    257  CG  ASN C  18     -12.375 -13.883  -7.507  1.00 67.69           C  
ATOM    258  OD1 ASN C  18     -12.234 -14.859  -8.262  1.00 72.07           O  
ATOM    259  ND2 ASN C  18     -12.277 -12.636  -7.921  1.00 74.08           N  
ATOM    260  H   ASN C  18     -13.765 -11.869  -5.224  1.00 39.36           H  
ATOM    261  HA  ASN C  18     -14.653 -13.934  -6.725  1.00 46.54           H  
ATOM    262  HB2 ASN C  18     -12.142 -13.470  -5.304  1.00 61.86           H  
ATOM    263  HB3 ASN C  18     -12.451 -15.114  -5.711  1.00 61.86           H  
ATOM    264 HD21 ASN C  18     -12.212 -12.445  -8.911  1.00 88.67           H  
ATOM    265 HD22 ASN C  18     -12.173 -11.870  -7.270  1.00 88.67           H  
ATOM    266  N   ALA C  19     -14.393 -14.396  -3.301  1.00 31.33           N  
ATOM    267  CA  ALA C  19     -14.821 -15.103  -2.090  1.00 26.48           C  
ATOM    268  C   ALA C  19     -16.368 -15.179  -1.974  1.00 32.77           C  
ATOM    269  O   ALA C  19     -16.873 -16.163  -1.428  1.00 35.31           O  
ATOM    270  CB  ALA C  19     -14.264 -14.305  -0.926  1.00 22.85           C  
ATOM    271  H   ALA C  19     -13.875 -13.538  -3.178  1.00 37.36           H  
ATOM    272  HA  ALA C  19     -14.518 -16.149  -2.062  1.00 31.54           H  
ATOM    273  HB1 ALA C  19     -14.564 -14.793   0.001  1.00 27.19           H  
ATOM    274  HB2 ALA C  19     -13.176 -14.270  -0.886  1.00 27.19           H  
ATOM    275  HB3 ALA C  19     -14.656 -13.302  -0.756  1.00 27.19           H  
ATOM    276  N   CYS C  20     -17.142 -14.200  -2.484  1.00 30.34           N  
ATOM    277  CA  CYS C  20     -18.615 -14.306  -2.665  1.00 24.74           C  
ATOM    278  C   CYS C  20     -19.030 -15.233  -3.837  1.00 21.35           C  
ATOM    279  O   CYS C  20     -19.850 -16.159  -3.586  1.00 19.22           O  
ATOM    280  CB  CYS C  20     -19.332 -12.930  -2.699  1.00 29.69           C  
ATOM    281  SG  CYS C  20     -18.677 -11.944  -1.306  1.00 41.80           S  
ATOM    282  H   CYS C  20     -16.607 -13.442  -2.882  1.00 36.18           H  
ATOM    283  HA  CYS C  20     -19.034 -14.803  -1.790  1.00 29.45           H  
ATOM    284  HB2 CYS C  20     -18.995 -12.282  -3.508  1.00 35.39           H  
ATOM    285  HB3 CYS C  20     -20.419 -13.002  -2.674  1.00 35.39           H  
ATOM    286  HG  CYS C  20     -17.428 -11.740  -1.734  1.00 49.92           H  
ATOM    287  N   TRP C  21     -18.438 -15.024  -5.035  1.00 17.08           N  
ATOM    288  CA  TRP C  21     -18.618 -15.886  -6.227  1.00 20.11           C  
ATOM    289  C   TRP C  21     -18.279 -17.397  -6.019  1.00 24.55           C  
ATOM    290  O   TRP C  21     -19.174 -18.221  -6.308  1.00 24.98           O  
ATOM    291  CB  TRP C  21     -17.969 -15.330  -7.519  1.00 20.57           C  
ATOM    292  CG  TRP C  21     -18.576 -14.053  -8.056  1.00 18.46           C  
ATOM    293  CD1 TRP C  21     -17.849 -12.929  -8.271  1.00 18.86           C  
ATOM    294  CD2 TRP C  21     -19.921 -13.834  -8.513  1.00 14.58           C  
ATOM    295  NE1 TRP C  21     -18.773 -11.947  -8.643  1.00 18.35           N  
ATOM    296  CE2 TRP C  21     -20.070 -12.451  -8.897  1.00 12.37           C  
ATOM    297  CE3 TRP C  21     -21.034 -14.737  -8.669  1.00 15.45           C  
ATOM    298  CZ2 TRP C  21     -21.291 -11.950  -9.441  1.00 12.65           C  
ATOM    299  CZ3 TRP C  21     -22.244 -14.288  -9.203  1.00 17.08           C  
ATOM    300  CH2 TRP C  21     -22.340 -12.885  -9.568  1.00 16.79           C  
ATOM    301  H   TRP C  21     -17.882 -14.185  -5.117  1.00 20.26           H  
ATOM    302  HA  TRP C  21     -19.689 -15.888  -6.430  1.00 23.89           H  
ATOM    303  HB2 TRP C  21     -16.902 -15.122  -7.438  1.00 24.45           H  
ATOM    304  HB3 TRP C  21     -18.090 -16.034  -8.342  1.00 24.45           H  
ATOM    305  HD1 TRP C  21     -16.787 -12.887  -8.079  1.00 22.40           H  
ATOM    306  HE1 TRP C  21     -18.507 -10.980  -8.764  1.00 21.78           H  
ATOM    307  HE3 TRP C  21     -20.948 -15.795  -8.474  1.00 18.31           H  
ATOM    308  HZ2 TRP C  21     -21.337 -10.907  -9.717  1.00 14.95           H  
ATOM    309  HZ3 TRP C  21     -22.995 -15.056  -9.316  1.00 20.27           H  
ATOM    310  HH2 TRP C  21     -23.248 -12.549 -10.046  1.00 19.91           H  
ATOM    311  N   GLU C  22     -17.220 -17.747  -5.287  1.00 29.70           N  
ATOM    312  CA  GLU C  22     -16.858 -19.071  -4.731  1.00 37.20           C  
ATOM    313  C   GLU C  22     -17.868 -19.641  -3.715  1.00 34.01           C  
ATOM    314  O   GLU C  22     -17.940 -20.845  -3.498  1.00 35.74           O  
ATOM    315  CB  GLU C  22     -15.439 -19.187  -4.146  1.00 46.08           C  
ATOM    316  CG  GLU C  22     -14.360 -18.941  -5.199  1.00 51.23           C  
ATOM    317  CD  GLU C  22     -12.952 -19.215  -4.676  1.00 48.55           C  
ATOM    318  OE1 GLU C  22     -12.062 -18.335  -4.625  1.00 46.22           O  
ATOM    319  OE2 GLU C  22     -12.691 -20.363  -4.315  1.00 45.99           O1-
ATOM    320  H   GLU C  22     -16.558 -17.023  -5.046  1.00 35.40           H  
ATOM    321  HA  GLU C  22     -16.816 -19.803  -5.538  1.00 44.41           H  
ATOM    322  HB2 GLU C  22     -15.316 -18.429  -3.373  1.00 55.06           H  
ATOM    323  HB3 GLU C  22     -15.157 -20.139  -3.695  1.00 55.06           H  
ATOM    324  HG2 GLU C  22     -14.606 -19.520  -6.090  1.00 61.23           H  
ATOM    325  HG3 GLU C  22     -14.326 -17.860  -5.332  1.00 61.23           H  
ATOM    326  N   LEU C  23     -18.632 -18.763  -3.031  1.00 27.01           N  
ATOM    327  CA  LEU C  23     -19.530 -19.135  -1.961  1.00 26.80           C  
ATOM    328  C   LEU C  23     -20.961 -19.190  -2.490  1.00 27.77           C  
ATOM    329  O   LEU C  23     -21.696 -20.104  -2.067  1.00 28.65           O  
ATOM    330  CB  LEU C  23     -19.504 -18.105  -0.788  1.00 26.03           C  
ATOM    331  CG  LEU C  23     -20.553 -18.188   0.316  1.00 29.77           C  
ATOM    332  CD1 LEU C  23     -20.417 -19.440   1.172  1.00 32.81           C  
ATOM    333  CD2 LEU C  23     -20.288 -17.001   1.283  1.00 32.09           C  
ATOM    334  H   LEU C  23     -18.444 -17.788  -3.213  1.00 32.17           H  
ATOM    335  HA  LEU C  23     -19.255 -20.090  -1.514  1.00 31.92           H  
ATOM    336  HB2 LEU C  23     -18.516 -18.226  -0.345  1.00 31.00           H  
ATOM    337  HB3 LEU C  23     -19.508 -17.124  -1.265  1.00 31.00           H  
ATOM    338  HG  LEU C  23     -21.551 -18.220  -0.122  1.00 35.49           H  
ATOM    339 HD11 LEU C  23     -19.943 -19.354   2.150  1.00 39.14           H  
ATOM    340 HD12 LEU C  23     -21.404 -19.839   1.405  1.00 39.14           H  
ATOM    341 HD13 LEU C  23     -19.902 -20.215   0.605  1.00 39.14           H  
ATOM    342 HD21 LEU C  23     -20.903 -17.139   2.173  1.00 38.28           H  
ATOM    343 HD22 LEU C  23     -19.265 -17.025   1.658  1.00 38.28           H  
ATOM    344 HD23 LEU C  23     -20.362 -16.008   0.839  1.00 38.28           H  
ATOM    345  N   TYR C  24     -21.421 -18.411  -3.483  1.00 26.23           N  
ATOM    346  CA  TYR C  24     -22.701 -18.636  -4.189  1.00 25.70           C  
ATOM    347  C   TYR C  24     -22.672 -19.928  -4.980  1.00 21.23           C  
ATOM    348  O   TYR C  24     -23.690 -20.583  -4.912  1.00 21.56           O  
ATOM    349  CB  TYR C  24     -22.936 -17.463  -5.155  1.00 28.26           C  
ATOM    350  CG  TYR C  24     -23.085 -15.988  -4.628  1.00 31.04           C  
ATOM    351  CD1 TYR C  24     -23.236 -15.589  -3.260  1.00 33.68           C  
ATOM    352  CD2 TYR C  24     -22.985 -14.987  -5.645  1.00 30.14           C  
ATOM    353  CE1 TYR C  24     -23.251 -14.239  -2.913  1.00 31.95           C  
ATOM    354  CE2 TYR C  24     -22.998 -13.674  -5.271  1.00 29.82           C  
ATOM    355  CZ  TYR C  24     -23.006 -13.296  -3.949  1.00 29.30           C  
ATOM    356  OH  TYR C  24     -22.878 -12.000  -3.571  1.00 29.86           O  
ATOM    357  H   TYR C  24     -20.804 -17.752  -3.935  1.00 31.25           H  
ATOM    358  HA  TYR C  24     -23.527 -18.585  -3.481  1.00 30.60           H  
ATOM    359  HB2 TYR C  24     -22.060 -17.424  -5.803  1.00 33.68           H  
ATOM    360  HB3 TYR C  24     -23.736 -17.656  -5.870  1.00 33.68           H  
ATOM    361  HD1 TYR C  24     -23.212 -16.300  -2.447  1.00 40.18           H  
ATOM    362  HD2 TYR C  24     -23.014 -15.266  -6.688  1.00 35.93           H  
ATOM    363  HE1 TYR C  24     -23.251 -14.031  -1.853  1.00 38.11           H  
ATOM    364  HE2 TYR C  24     -22.842 -12.933  -6.040  1.00 35.55           H  
ATOM    365  HH  TYR C  24     -22.337 -11.601  -4.256  1.00 35.60           H  
ATOM    366  N   CYS C  25     -21.526 -20.120  -5.721  1.00 23.39           N  
ATOM    367  CA  CYS C  25     -21.223 -21.398  -6.434  1.00 26.82           C  
ATOM    368  C   CYS C  25     -21.319 -22.543  -5.446  1.00 26.75           C  
ATOM    369  O   CYS C  25     -21.979 -23.514  -5.759  1.00 34.70           O  
ATOM    370  CB  CYS C  25     -19.847 -21.536  -7.143  1.00 26.68           C  
ATOM    371  SG  CYS C  25     -19.606 -20.379  -8.615  1.00 24.58           S  
ATOM    372  H   CYS C  25     -20.744 -19.482  -5.699  1.00 27.83           H  
ATOM    373  HA  CYS C  25     -22.032 -21.543  -7.150  1.00 31.94           H  
ATOM    374  HB2 CYS C  25     -19.107 -21.277  -6.385  1.00 31.79           H  
ATOM    375  HB3 CYS C  25     -19.638 -22.529  -7.540  1.00 31.79           H  
ATOM    376  HG  CYS C  25     -18.958 -19.446  -7.911  1.00 29.26           H  
ATOM    377  N   LEU C  26     -20.765 -22.411  -4.247  1.00 21.24           N  
ATOM    378  CA  LEU C  26     -20.956 -23.407  -3.181  1.00 27.13           C  
ATOM    379  C   LEU C  26     -22.445 -23.764  -2.844  1.00 24.23           C  
ATOM    380  O   LEU C  26     -22.760 -24.990  -2.891  1.00 29.79           O  
ATOM    381  CB  LEU C  26     -20.126 -23.028  -2.016  1.00 30.68           C  
ATOM    382  CG  LEU C  26     -20.276 -23.859  -0.673  1.00 34.15           C  
ATOM    383  CD1 LEU C  26     -19.921 -25.318  -0.798  1.00 37.20           C  
ATOM    384  CD2 LEU C  26     -19.561 -23.264   0.581  1.00 34.93           C  
ATOM    385  H   LEU C  26     -20.301 -21.579  -3.912  1.00 25.25           H  
ATOM    386  HA  LEU C  26     -20.562 -24.332  -3.603  1.00 32.32           H  
ATOM    387  HB2 LEU C  26     -19.083 -23.048  -2.334  1.00 36.58           H  
ATOM    388  HB3 LEU C  26     -20.465 -22.066  -1.631  1.00 36.58           H  
ATOM    389  HG  LEU C  26     -21.347 -23.840  -0.468  1.00 40.74           H  
ATOM    390 HD11 LEU C  26     -19.254 -25.762  -0.059  1.00 44.40           H  
ATOM    391 HD12 LEU C  26     -20.784 -25.963  -0.960  1.00 44.40           H  
ATOM    392 HD13 LEU C  26     -19.468 -25.437  -1.783  1.00 44.40           H  
ATOM    393 HD21 LEU C  26     -19.610 -23.851   1.498  1.00 41.68           H  
ATOM    394 HD22 LEU C  26     -18.559 -22.977   0.264  1.00 41.68           H  
ATOM    395 HD23 LEU C  26     -20.037 -22.318   0.840  1.00 41.68           H  
ATOM    396  N   GLU C  27     -23.296 -22.749  -2.549  1.00 16.41           N  
ATOM    397  CA  GLU C  27     -24.737 -22.941  -2.240  1.00 13.05           C  
ATOM    398  C   GLU C  27     -25.497 -23.541  -3.450  1.00 13.21           C  
ATOM    399  O   GLU C  27     -26.427 -24.355  -3.318  1.00 18.04           O  
ATOM    400  CB  GLU C  27     -25.382 -21.634  -1.853  1.00 15.70           C  
ATOM    401  CG  GLU C  27     -24.803 -21.193  -0.482  1.00 22.23           C  
ATOM    402  CD  GLU C  27     -25.494 -19.985   0.056  1.00 25.46           C  
ATOM    403  OE1 GLU C  27     -26.452 -19.505  -0.576  1.00 22.90           O  
ATOM    404  OE2 GLU C  27     -25.049 -19.344   1.005  1.00 22.25           O1-
ATOM    405  H   GLU C  27     -22.771 -21.899  -2.399  1.00 19.45           H  
ATOM    406  HA  GLU C  27     -24.877 -23.667  -1.438  1.00 15.43           H  
ATOM    407  HB2 GLU C  27     -25.170 -20.882  -2.613  1.00 18.60           H  
ATOM    408  HB3 GLU C  27     -26.465 -21.757  -1.838  1.00 18.60           H  
ATOM    409  HG2 GLU C  27     -24.864 -22.009   0.238  1.00 26.44           H  
ATOM    410  HG3 GLU C  27     -23.755 -20.964  -0.674  1.00 26.44           H  
ATOM    411  N   HIS C  28     -25.291 -22.924  -4.642  1.00 13.93           N  
ATOM    412  CA  HIS C  28     -25.963 -23.373  -5.871  1.00 19.62           C  
ATOM    413  C   HIS C  28     -25.546 -24.767  -6.360  1.00 22.46           C  
ATOM    414  O   HIS C  28     -26.377 -25.410  -6.922  1.00 25.36           O  
ATOM    415  CB  HIS C  28     -25.937 -22.372  -6.892  1.00 20.21           C  
ATOM    416  CG  HIS C  28     -27.006 -21.280  -6.832  1.00 16.44           C  
ATOM    417  ND1 HIS C  28     -26.657 -19.913  -6.670  1.00 17.46           N  
ATOM    418  CD2 HIS C  28     -28.329 -21.455  -7.074  1.00 16.40           C  
ATOM    419  CE1 HIS C  28     -27.879 -19.356  -6.676  1.00 16.41           C  
ATOM    420  NE2 HIS C  28     -28.878 -20.206  -6.978  1.00 16.29           N  
ATOM    421  H   HIS C  28     -24.477 -22.333  -4.739  1.00 16.48           H  
ATOM    422  HA  HIS C  28     -27.037 -23.497  -5.734  1.00 23.31           H  
ATOM    423  HB2 HIS C  28     -25.032 -21.783  -7.036  1.00 24.01           H  
ATOM    424  HB3 HIS C  28     -26.114 -22.826  -7.867  1.00 24.01           H  
ATOM    425  HD2 HIS C  28     -29.020 -22.253  -7.305  1.00 19.44           H  
ATOM    426  HE1 HIS C  28     -28.073 -18.300  -6.554  1.00 19.46           H  
ATOM    427  HE2 HIS C  28     -29.876 -20.101  -6.856  1.00  0.00           H  
ATOM    428  N   GLY C  29     -24.320 -25.226  -6.172  1.00 19.08           N  
ATOM    429  CA  GLY C  29     -23.873 -26.538  -6.627  1.00 12.46           C  
ATOM    430  C   GLY C  29     -23.487 -26.506  -8.126  1.00 22.43           C  
ATOM    431  O   GLY C  29     -23.612 -27.540  -8.797  1.00 31.72           O  
ATOM    432  H   GLY C  29     -23.635 -24.610  -5.758  1.00 22.66           H  
ATOM    433  HA2 GLY C  29     -22.940 -26.721  -6.093  1.00 14.71           H  
ATOM    434  HA3 GLY C  29     -24.609 -27.325  -6.464  1.00 14.71           H  
ATOM    435  N   ILE C  30     -23.014 -25.331  -8.635  1.00 21.58           N  
ATOM    436  CA  ILE C  30     -22.417 -25.029  -9.950  1.00 19.29           C  
ATOM    437  C   ILE C  30     -21.133 -25.902 -10.130  1.00 24.41           C  
ATOM    438  O   ILE C  30     -20.262 -25.860  -9.276  1.00 25.81           O  
ATOM    439  CB  ILE C  30     -22.066 -23.423  -9.985  1.00 13.99           C  
ATOM    440  CG1 ILE C  30     -23.391 -22.605 -10.240  1.00 21.62           C  
ATOM    441  CG2 ILE C  30     -20.941 -23.047 -11.001  1.00 13.51           C  
ATOM    442  CD1 ILE C  30     -23.209 -21.163 -10.170  1.00 25.98           C  
ATOM    443  H   ILE C  30     -22.855 -24.599  -7.957  1.00 25.65           H  
ATOM    444  HA  ILE C  30     -23.187 -25.342 -10.655  1.00 22.91           H  
ATOM    445  HB  ILE C  30     -21.772 -23.015  -9.018  1.00 16.55           H  
ATOM    446 HG12 ILE C  30     -23.946 -22.894 -11.132  1.00 25.71           H  
ATOM    447 HG13 ILE C  30     -24.108 -22.802  -9.444  1.00 25.71           H  
ATOM    448 HG21 ILE C  30     -19.939 -23.371 -10.720  1.00 15.97           H  
ATOM    449 HG22 ILE C  30     -21.299 -23.413 -11.963  1.00 15.97           H  
ATOM    450 HG23 ILE C  30     -20.898 -21.965 -11.124  1.00 15.97           H  
ATOM    451 HD11 ILE C  30     -22.679 -20.816  -9.282  1.00 30.94           H  
ATOM    452 HD12 ILE C  30     -22.778 -20.647 -11.027  1.00 30.94           H  
ATOM    453 HD13 ILE C  30     -24.248 -20.851 -10.064  1.00 30.94           H  
ATOM    454  N   GLN C  31     -20.937 -26.655 -11.221  1.00 29.59           N  
ATOM    455  CA  GLN C  31     -19.662 -27.365 -11.430  1.00 33.73           C  
ATOM    456  C   GLN C  31     -18.828 -26.338 -12.102  1.00 30.94           C  
ATOM    457  O   GLN C  31     -19.316 -25.755 -13.111  1.00 29.99           O  
ATOM    458  CB  GLN C  31     -20.039 -28.601 -12.375  1.00 44.07           C  
ATOM    459  CG  GLN C  31     -20.999 -29.580 -11.624  1.00 53.89           C  
ATOM    460  CD  GLN C  31     -21.097 -30.994 -12.294  1.00 59.06           C  
ATOM    461  OE1 GLN C  31     -20.397 -31.352 -13.287  1.00 61.22           O  
ATOM    462  NE2 GLN C  31     -21.957 -31.836 -11.682  1.00 58.13           N  
ATOM    463  H   GLN C  31     -21.650 -26.704 -11.935  1.00 35.28           H  
ATOM    464  HA  GLN C  31     -19.263 -27.745 -10.490  1.00 40.24           H  
ATOM    465  HB2 GLN C  31     -20.466 -28.255 -13.316  1.00 52.65           H  
ATOM    466  HB3 GLN C  31     -19.142 -29.174 -12.613  1.00 52.65           H  
ATOM    467  HG2 GLN C  31     -20.624 -29.830 -10.632  1.00 64.43           H  
ATOM    468  HG3 GLN C  31     -21.998 -29.167 -11.482  1.00 64.43           H  
ATOM    469 HE21 GLN C  31     -22.433 -31.588 -10.826  1.00 69.52           H  
ATOM    470 HE22 GLN C  31     -22.141 -32.720 -12.136  1.00 69.52           H  
ATOM    471  N   PRO C  32     -17.620 -26.110 -11.595  1.00 27.57           N  
ATOM    472  CA  PRO C  32     -16.824 -24.941 -12.127  1.00 25.48           C  
ATOM    473  C   PRO C  32     -16.574 -24.763 -13.600  1.00 30.39           C  
ATOM    474  O   PRO C  32     -15.887 -23.805 -13.979  1.00 33.18           O  
ATOM    475  CB  PRO C  32     -15.556 -25.004 -11.234  1.00 26.55           C  
ATOM    476  CG  PRO C  32     -15.451 -26.510 -10.848  1.00 24.33           C  
ATOM    477  CD  PRO C  32     -16.866 -26.913 -10.703  1.00 22.72           C  
ATOM    478  HA  PRO C  32     -17.428 -24.059 -11.912  1.00 30.34           H  
ATOM    479  HB2 PRO C  32     -14.671 -24.597 -11.722  1.00 31.63           H  
ATOM    480  HB3 PRO C  32     -15.799 -24.368 -10.383  1.00 31.63           H  
ATOM    481  HG2 PRO C  32     -14.921 -27.064 -11.623  1.00 28.96           H  
ATOM    482  HG3 PRO C  32     -14.914 -26.573  -9.902  1.00 28.96           H  
ATOM    483  HD2 PRO C  32     -16.904 -27.928 -11.098  1.00 27.03           H  
ATOM    484  HD3 PRO C  32     -17.295 -26.931  -9.701  1.00 27.03           H  
ATOM    485  N   ASP C  33     -16.897 -25.835 -14.350  1.00 33.21           N  
ATOM    486  CA  ASP C  33     -16.834 -25.996 -15.794  1.00 36.53           C  
ATOM    487  C   ASP C  33     -17.850 -25.051 -16.506  1.00 37.11           C  
ATOM    488  O   ASP C  33     -17.704 -24.688 -17.634  1.00 36.13           O  
ATOM    489  CB  ASP C  33     -17.078 -27.465 -16.260  1.00 37.04           C  
ATOM    490  CG  ASP C  33     -16.912 -27.889 -17.741  1.00 42.54           C  
ATOM    491  OD1 ASP C  33     -17.495 -28.905 -18.176  1.00 46.97           O  
ATOM    492  OD2 ASP C  33     -16.176 -27.201 -18.444  1.00 44.81           O1-
ATOM    493  H   ASP C  33     -17.511 -26.459 -13.847  1.00 39.62           H  
ATOM    494  HA  ASP C  33     -15.820 -25.724 -16.088  1.00 43.60           H  
ATOM    495  HB2 ASP C  33     -16.466 -28.218 -15.765  1.00 44.21           H  
ATOM    496  HB3 ASP C  33     -18.072 -27.724 -15.896  1.00 44.21           H  
ATOM    497  N   GLY C  34     -18.881 -24.555 -15.832  1.00 33.26           N  
ATOM    498  CA  GLY C  34     -19.986 -23.750 -16.370  1.00 31.12           C  
ATOM    499  C   GLY C  34     -21.259 -24.616 -16.398  1.00 33.17           C  
ATOM    500  O   GLY C  34     -22.132 -24.310 -17.153  1.00 32.76           O  
ATOM    501  H   GLY C  34     -18.996 -24.763 -14.850  1.00 39.68           H  
ATOM    502  HA2 GLY C  34     -20.093 -22.911 -15.683  1.00 37.10           H  
ATOM    503  HA3 GLY C  34     -19.785 -23.393 -17.380  1.00 37.10           H  
ATOM    504  N   GLN C  35     -21.359 -25.726 -15.632  1.00 31.10           N  
ATOM    505  CA  GLN C  35     -22.553 -26.522 -15.665  1.00 26.20           C  
ATOM    506  C   GLN C  35     -23.146 -26.474 -14.195  1.00 28.74           C  
ATOM    507  O   GLN C  35     -22.479 -25.956 -13.311  1.00 28.51           O  
ATOM    508  CB  GLN C  35     -22.204 -28.038 -16.103  1.00 27.12           C  
ATOM    509  CG  GLN C  35     -21.695 -28.192 -17.526  1.00 24.55           C  
ATOM    510  CD  GLN C  35     -22.451 -27.467 -18.677  1.00 24.93           C  
ATOM    511  OE1 GLN C  35     -23.653 -27.578 -18.831  1.00 30.68           O  
ATOM    512  NE2 GLN C  35     -21.761 -26.607 -19.448  1.00 23.19           N  
ATOM    513  H   GLN C  35     -20.696 -25.994 -14.919  1.00 37.09           H  
ATOM    514  HA  GLN C  35     -23.334 -26.081 -16.285  1.00 31.20           H  
ATOM    515  HB2 GLN C  35     -21.345 -28.399 -15.538  1.00 32.30           H  
ATOM    516  HB3 GLN C  35     -23.028 -28.721 -15.897  1.00 32.30           H  
ATOM    517  HG2 GLN C  35     -20.676 -27.822 -17.638  1.00 29.23           H  
ATOM    518  HG3 GLN C  35     -21.776 -29.222 -17.874  1.00 29.23           H  
ATOM    519 HE21 GLN C  35     -20.786 -26.346 -19.432  1.00 27.59           H  
ATOM    520 HE22 GLN C  35     -22.184 -26.006 -20.141  1.00 27.59           H  
ATOM    521  N   MET C  36     -24.328 -27.054 -13.983  1.00 32.61           N  
ATOM    522  CA  MET C  36     -25.094 -27.160 -12.784  1.00 36.40           C  
ATOM    523  C   MET C  36     -26.240 -28.105 -13.050  1.00 43.11           C  
ATOM    524  O   MET C  36     -27.334 -27.571 -13.190  1.00 38.85           O  
ATOM    525  CB  MET C  36     -25.501 -25.719 -12.357  1.00 37.33           C  
ATOM    526  CG  MET C  36     -26.166 -25.721 -10.937  1.00 42.14           C  
ATOM    527  SD  MET C  36     -26.929 -23.978 -10.418  1.00 46.92           S  
ATOM    528  CE  MET C  36     -28.421 -24.611  -9.602  1.00 39.72           C  
ATOM    529  H   MET C  36     -24.858 -27.425 -14.758  1.00 38.90           H  
ATOM    530  HA  MET C  36     -24.517 -27.684 -12.022  1.00 43.45           H  
ATOM    531  HB2 MET C  36     -24.638 -25.060 -12.262  1.00 44.56           H  
ATOM    532  HB3 MET C  36     -26.125 -25.310 -13.152  1.00 44.56           H  
ATOM    533  HG2 MET C  36     -26.984 -26.438 -10.868  1.00 50.33           H  
ATOM    534  HG3 MET C  36     -25.480 -26.114 -10.187  1.00 50.33           H  
ATOM    535  HE1 MET C  36     -29.066 -25.302 -10.143  1.00 47.42           H  
ATOM    536  HE2 MET C  36     -28.226 -25.090  -8.642  1.00 47.42           H  
ATOM    537  HE3 MET C  36     -29.132 -23.788  -9.532  1.00 47.42           H  
ATOM    538  N   PRO C  37     -26.055 -29.466 -13.109  1.00 52.98           N  
ATOM    539  CA  PRO C  37     -27.155 -30.438 -13.355  1.00 52.96           C  
ATOM    540  C   PRO C  37     -28.426 -30.355 -12.542  1.00 45.62           C  
ATOM    541  O   PRO C  37     -29.429 -30.901 -13.005  1.00 42.95           O  
ATOM    542  CB  PRO C  37     -26.493 -31.771 -13.220  1.00 57.56           C  
ATOM    543  CG  PRO C  37     -24.987 -31.639 -13.524  1.00 58.94           C  
ATOM    544  CD  PRO C  37     -24.717 -30.178 -13.012  1.00 56.51           C  
ATOM    545  HA  PRO C  37     -27.654 -30.336 -14.318  1.00 63.32           H  
ATOM    546  HB2 PRO C  37     -26.571 -32.047 -12.169  1.00 68.83           H  
ATOM    547  HB3 PRO C  37     -26.968 -32.539 -13.831  1.00 68.83           H  
ATOM    548  HG2 PRO C  37     -24.350 -32.321 -12.961  1.00 70.50           H  
ATOM    549  HG3 PRO C  37     -24.813 -31.678 -14.599  1.00 70.50           H  
ATOM    550  HD2 PRO C  37     -24.251 -30.161 -12.027  1.00 67.58           H  
ATOM    551  HD3 PRO C  37     -23.989 -29.730 -13.688  1.00 67.58           H  
ATOM    552  N   SER C  38     -28.360 -29.739 -11.362  1.00 45.08           N  
ATOM    553  CA  SER C  38     -29.559 -29.741 -10.452  1.00 45.73           C  
ATOM    554  C   SER C  38     -30.651 -28.673 -10.896  1.00 51.58           C  
ATOM    555  O   SER C  38     -31.839 -28.900 -10.642  1.00 51.52           O  
ATOM    556  CB  SER C  38     -29.151 -29.523  -8.924  1.00 42.21           C  
ATOM    557  OG  SER C  38     -28.321 -28.444  -8.727  1.00 44.72           O  
ATOM    558  H   SER C  38     -27.520 -29.223 -11.142  1.00 53.86           H  
ATOM    559  HA  SER C  38     -29.985 -30.743 -10.496  1.00 54.64           H  
ATOM    560  HB2 SER C  38     -30.086 -29.362  -8.387  1.00 50.42           H  
ATOM    561  HB3 SER C  38     -28.675 -30.377  -8.443  1.00 50.42           H  
ATOM    562  HG  SER C  38     -27.561 -28.555  -9.303  1.00 53.42           H  
ATOM    563  N   ASP C  39     -30.265 -27.694 -11.675  1.00 58.09           N  
ATOM    564  CA  ASP C  39     -31.179 -26.832 -12.361  1.00 61.57           C  
ATOM    565  C   ASP C  39     -31.854 -27.680 -13.497  1.00 63.78           C  
ATOM    566  O   ASP C  39     -31.124 -28.238 -14.267  1.00 63.72           O  
ATOM    567  CB  ASP C  39     -30.458 -25.649 -13.036  1.00 57.35           C  
ATOM    568  CG  ASP C  39     -31.285 -24.849 -14.047  1.00 51.56           C  
ATOM    569  OD1 ASP C  39     -32.480 -24.597 -13.765  1.00 51.65           O  
ATOM    570  OD2 ASP C  39     -30.656 -24.381 -15.015  1.00 47.90           O1-
ATOM    571  H   ASP C  39     -29.273 -27.597 -11.834  1.00 69.47           H  
ATOM    572  HA  ASP C  39     -31.945 -26.427 -11.700  1.00 73.65           H  
ATOM    573  HB2 ASP C  39     -30.364 -24.932 -12.221  1.00 68.58           H  
ATOM    574  HB3 ASP C  39     -29.415 -25.857 -13.275  1.00 68.58           H  
ATOM    575  N   LYS C  40     -33.129 -27.714 -13.478  1.00 62.92           N  
ATOM    576  CA  LYS C  40     -33.905 -28.330 -14.662  1.00 61.40           C  
ATOM    577  C   LYS C  40     -34.599 -27.272 -15.595  1.00 50.53           C  
ATOM    578  O   LYS C  40     -35.119 -27.691 -16.662  1.00 47.51           O  
ATOM    579  CB  LYS C  40     -34.953 -29.304 -14.043  1.00 66.05           C  
ATOM    580  CG  LYS C  40     -36.029 -28.517 -13.216  1.00 66.14           C  
ATOM    581  CD  LYS C  40     -36.741 -29.398 -12.111  1.00 69.97           C  
ATOM    582  CE  LYS C  40     -37.885 -28.639 -11.345  1.00 72.90           C  
ATOM    583  NZ  LYS C  40     -38.225 -29.349 -10.087  1.00 76.87           N1+
ATOM    584  H   LYS C  40     -33.657 -27.031 -12.954  1.00 75.26           H  
ATOM    585  HA  LYS C  40     -33.280 -28.880 -15.366  1.00 73.44           H  
ATOM    586  HB2 LYS C  40     -35.490 -29.860 -14.812  1.00 79.02           H  
ATOM    587  HB3 LYS C  40     -34.452 -30.044 -13.418  1.00 79.02           H  
ATOM    588  HG2 LYS C  40     -35.657 -27.600 -12.759  1.00 79.14           H  
ATOM    589  HG3 LYS C  40     -36.740 -28.083 -13.918  1.00 79.14           H  
ATOM    590  HD2 LYS C  40     -37.095 -30.338 -12.534  1.00 83.72           H  
ATOM    591  HD3 LYS C  40     -36.010 -29.543 -11.316  1.00 83.72           H  
ATOM    592  HE2 LYS C  40     -37.561 -27.640 -11.054  1.00 87.25           H  
ATOM    593  HE3 LYS C  40     -38.661 -28.474 -12.093  1.00 87.25           H  
ATOM    594  HZ1 LYS C  40     -37.447 -29.462  -9.453  1.00 92.01           H  
ATOM    595  HZ2 LYS C  40     -38.936 -28.871  -9.553  1.00 92.01           H  
ATOM    596  HZ3 LYS C  40     -38.467 -30.316 -10.250  1.00 92.01           H  
ATOM    597  N   THR C  41     -34.664 -25.978 -15.210  1.00 44.77           N  
ATOM    598  CA  THR C  41     -35.264 -25.007 -16.161  1.00 41.57           C  
ATOM    599  C   THR C  41     -34.229 -24.668 -17.231  1.00 43.45           C  
ATOM    600  O   THR C  41     -33.155 -24.149 -16.943  1.00 45.60           O  
ATOM    601  CB  THR C  41     -35.682 -23.729 -15.492  1.00 39.66           C  
ATOM    602  OG1 THR C  41     -34.712 -22.900 -14.880  1.00 42.12           O  
ATOM    603  CG2 THR C  41     -36.804 -24.047 -14.411  1.00 40.15           C  
ATOM    604  H   THR C  41     -34.102 -25.661 -14.432  1.00 53.48           H  
ATOM    605  HA  THR C  41     -36.080 -25.347 -16.799  1.00 49.65           H  
ATOM    606  HB  THR C  41     -36.152 -23.159 -16.294  1.00 47.36           H  
ATOM    607 HG21 THR C  41     -36.619 -24.517 -13.445  1.00 47.95           H  
ATOM    608 HG22 THR C  41     -37.257 -23.073 -14.228  1.00 47.95           H  
ATOM    609 HG23 THR C  41     -37.601 -24.587 -14.922  1.00 47.95           H  
ATOM    610  HG1 THR C  41     -35.211 -22.369 -14.254  1.00  0.00           H  
ATOM    611  N   ILE C  42     -34.571 -25.010 -18.483  1.00 39.92           N  
ATOM    612  CA  ILE C  42     -33.832 -24.723 -19.705  1.00 36.97           C  
ATOM    613  C   ILE C  42     -34.206 -23.275 -20.212  1.00 44.17           C  
ATOM    614  O   ILE C  42     -35.267 -22.754 -19.912  1.00 45.92           O  
ATOM    615  CB  ILE C  42     -34.084 -25.838 -20.778  1.00 35.76           C  
ATOM    616  CG1 ILE C  42     -33.075 -25.680 -21.907  1.00 36.78           C  
ATOM    617  CG2 ILE C  42     -35.577 -25.991 -21.179  1.00 37.09           C  
ATOM    618  CD1 ILE C  42     -32.805 -27.018 -22.595  1.00 39.33           C  
ATOM    619  H   ILE C  42     -35.541 -25.275 -18.584  1.00 47.67           H  
ATOM    620  HA  ILE C  42     -32.752 -24.727 -19.560  1.00 44.13           H  
ATOM    621  HB  ILE C  42     -33.731 -26.767 -20.332  1.00 42.68           H  
ATOM    622 HG12 ILE C  42     -33.383 -24.926 -22.632  1.00 43.91           H  
ATOM    623 HG13 ILE C  42     -32.115 -25.362 -21.501  1.00 43.91           H  
ATOM    624 HG21 ILE C  42     -35.920 -25.125 -21.745  1.00 44.27           H  
ATOM    625 HG22 ILE C  42     -35.698 -26.841 -21.851  1.00 44.27           H  
ATOM    626 HG23 ILE C  42     -36.203 -26.101 -20.293  1.00 44.27           H  
ATOM    627 HD11 ILE C  42     -33.266 -26.935 -23.579  1.00 46.96           H  
ATOM    628 HD12 ILE C  42     -31.720 -27.101 -22.658  1.00 46.96           H  
ATOM    629 HD13 ILE C  42     -33.192 -27.931 -22.142  1.00 46.96           H  
ATOM    630  N   GLY C  43     -33.393 -22.720 -21.131  1.00 49.81           N  
ATOM    631  CA  GLY C  43     -33.638 -21.346 -21.614  1.00 50.87           C  
ATOM    632  C   GLY C  43     -33.495 -20.179 -20.623  1.00 47.89           C  
ATOM    633  O   GLY C  43     -34.228 -19.177 -20.659  1.00 46.72           O  
ATOM    634  H   GLY C  43     -32.483 -23.062 -21.407  1.00 59.53           H  
ATOM    635  HA2 GLY C  43     -32.860 -21.170 -22.357  1.00 60.81           H  
ATOM    636  HA3 GLY C  43     -34.558 -21.458 -22.189  1.00 60.81           H  
ATOM    637  N   GLY C  44     -32.500 -20.284 -19.716  1.00 43.69           N  
ATOM    638  CA  GLY C  44     -32.538 -19.261 -18.692  1.00 43.41           C  
ATOM    639  C   GLY C  44     -33.433 -19.627 -17.583  1.00 41.73           C  
ATOM    640  O   GLY C  44     -33.363 -20.722 -17.049  1.00 40.17           O  
ATOM    641  H   GLY C  44     -31.786 -20.995 -19.643  1.00 52.19           H  
ATOM    642  HA2 GLY C  44     -31.531 -19.185 -18.281  1.00 51.86           H  
ATOM    643  HA3 GLY C  44     -32.659 -18.221 -18.995  1.00 51.86           H  
ATOM    644  N   GLY C  45     -34.444 -18.780 -17.340  1.00 41.46           N  
ATOM    645  CA  GLY C  45     -35.473 -18.985 -16.439  1.00 40.16           C  
ATOM    646  C   GLY C  45     -35.866 -17.782 -15.605  1.00 37.00           C  
ATOM    647  O   GLY C  45     -35.118 -16.794 -15.600  1.00 32.25           O  
ATOM    648  H   GLY C  45     -34.605 -17.881 -17.771  1.00 49.52           H  
ATOM    649  HA2 GLY C  45     -36.352 -19.416 -16.919  1.00 47.96           H  
ATOM    650  HA3 GLY C  45     -35.111 -19.706 -15.706  1.00 47.96           H  
ATOM    651  N   ASP C  46     -37.114 -17.750 -15.085  1.00 41.39           N  
ATOM    652  CA  ASP C  46     -37.585 -16.813 -14.063  1.00 42.25           C  
ATOM    653  C   ASP C  46     -37.034 -16.999 -12.640  1.00 41.22           C  
ATOM    654  O   ASP C  46     -37.374 -16.175 -11.781  1.00 42.16           O  
ATOM    655  CB  ASP C  46     -39.119 -16.448 -14.049  1.00 43.03           C  
ATOM    656  CG  ASP C  46     -39.829 -16.134 -15.357  1.00 53.13           C  
ATOM    657  OD1 ASP C  46     -40.952 -15.518 -15.259  1.00 57.89           O  
ATOM    658  OD2 ASP C  46     -39.419 -16.659 -16.421  1.00 57.54           O1-
ATOM    659  H   ASP C  46     -37.698 -18.574 -15.116  1.00 49.44           H  
ATOM    660  HA  ASP C  46     -37.052 -15.909 -14.357  1.00 50.46           H  
ATOM    661  HB2 ASP C  46     -39.631 -17.291 -13.584  1.00 51.40           H  
ATOM    662  HB3 ASP C  46     -39.137 -15.533 -13.457  1.00 51.40           H  
ATOM    663  N   ASP C  47     -36.291 -18.074 -12.465  1.00 40.70           N  
ATOM    664  CA  ASP C  47     -35.789 -18.670 -11.240  1.00 39.45           C  
ATOM    665  C   ASP C  47     -34.897 -17.806 -10.378  1.00 31.75           C  
ATOM    666  O   ASP C  47     -34.129 -17.062 -10.971  1.00 31.82           O  
ATOM    667  CB  ASP C  47     -34.972 -20.026 -11.374  1.00 49.01           C  
ATOM    668  CG  ASP C  47     -35.612 -21.219 -12.110  1.00 54.60           C  
ATOM    669  OD1 ASP C  47     -35.980 -20.943 -13.252  1.00 56.17           O  
ATOM    670  OD2 ASP C  47     -35.687 -22.384 -11.633  1.00 56.20           O1-
ATOM    671  H   ASP C  47     -36.266 -18.678 -13.274  1.00 48.60           H  
ATOM    672  HA  ASP C  47     -36.708 -18.917 -10.709  1.00 47.11           H  
ATOM    673  HB2 ASP C  47     -34.023 -19.938 -11.902  1.00 58.58           H  
ATOM    674  HB3 ASP C  47     -34.769 -20.399 -10.370  1.00 58.58           H  
ATOM    675  N   SER C  48     -34.952 -17.967  -9.025  1.00 28.38           N  
ATOM    676  CA  SER C  48     -33.977 -17.352  -8.015  1.00 25.95           C  
ATOM    677  C   SER C  48     -32.467 -17.488  -8.398  1.00 25.08           C  
ATOM    678  O   SER C  48     -31.637 -16.705  -7.954  1.00 24.89           O  
ATOM    679  CB  SER C  48     -34.310 -17.846  -6.599  1.00 27.64           C  
ATOM    680  OG  SER C  48     -34.464 -19.249  -6.604  1.00 39.83           O  
ATOM    681  H   SER C  48     -35.415 -18.751  -8.588  1.00 33.82           H  
ATOM    682  HA  SER C  48     -34.113 -16.274  -8.102  1.00 30.91           H  
ATOM    683  HB2 SER C  48     -33.579 -17.459  -5.890  1.00 32.93           H  
ATOM    684  HB3 SER C  48     -35.280 -17.416  -6.349  1.00 32.93           H  
ATOM    685  HG  SER C  48     -35.187 -19.340  -5.979  1.00 47.57           H  
ATOM    686  N   PHE C  49     -32.119 -18.561  -9.113  1.00 20.94           N  
ATOM    687  CA  PHE C  49     -30.761 -18.731  -9.605  1.00 19.62           C  
ATOM    688  C   PHE C  49     -30.213 -17.562 -10.499  1.00 22.09           C  
ATOM    689  O   PHE C  49     -29.173 -17.017 -10.228  1.00 22.91           O  
ATOM    690  CB  PHE C  49     -30.569 -20.072 -10.348  1.00 24.00           C  
ATOM    691  CG  PHE C  49     -29.397 -20.300 -11.284  1.00 27.85           C  
ATOM    692  CD1 PHE C  49     -29.488 -20.117 -12.679  1.00 28.67           C  
ATOM    693  CD2 PHE C  49     -28.164 -20.495 -10.678  1.00 26.84           C  
ATOM    694  CE1 PHE C  49     -28.356 -20.133 -13.465  1.00 28.58           C  
ATOM    695  CE2 PHE C  49     -27.085 -20.561 -11.516  1.00 26.22           C  
ATOM    696  CZ  PHE C  49     -27.161 -20.463 -12.896  1.00 23.80           C  
ATOM    697  H   PHE C  49     -32.808 -19.120  -9.596  1.00 24.89           H  
ATOM    698  HA  PHE C  49     -30.129 -18.715  -8.716  1.00 23.30           H  
ATOM    699  HB2 PHE C  49     -30.554 -20.902  -9.642  1.00 28.56           H  
ATOM    700  HB3 PHE C  49     -31.521 -20.202 -10.863  1.00 28.56           H  
ATOM    701  HD1 PHE C  49     -30.482 -19.875 -13.024  1.00 34.17           H  
ATOM    702  HD2 PHE C  49     -27.990 -20.634  -9.621  1.00 31.97           H  
ATOM    703  HE1 PHE C  49     -28.520 -19.961 -14.518  1.00 34.06           H  
ATOM    704  HE2 PHE C  49     -26.168 -20.689 -10.960  1.00 31.23           H  
ATOM    705  HZ  PHE C  49     -26.323 -20.567 -13.570  1.00 28.32           H  
ATOM    706  N   ASN C  50     -31.088 -17.184 -11.455  1.00 21.98           N  
ATOM    707  CA  ASN C  50     -30.762 -16.262 -12.519  1.00 20.30           C  
ATOM    708  C   ASN C  50     -30.524 -14.766 -12.180  1.00 18.46           C  
ATOM    709  O   ASN C  50     -30.096 -13.964 -12.998  1.00 18.14           O  
ATOM    710  CB  ASN C  50     -31.877 -16.345 -13.592  1.00 17.63           C  
ATOM    711  CG  ASN C  50     -32.067 -17.720 -14.304  1.00 24.99           C  
ATOM    712  OD1 ASN C  50     -32.830 -18.524 -13.837  1.00 21.51           O  
ATOM    713  ND2 ASN C  50     -31.330 -18.018 -15.372  1.00 34.83           N  
ATOM    714  H   ASN C  50     -31.981 -17.615 -11.646  1.00 26.14           H  
ATOM    715  HA  ASN C  50     -29.933 -16.711 -13.066  1.00 24.12           H  
ATOM    716  HB2 ASN C  50     -32.882 -16.056 -13.283  1.00 20.92           H  
ATOM    717  HB3 ASN C  50     -31.663 -15.728 -14.465  1.00 20.92           H  
ATOM    718 HD21 ASN C  50     -31.198 -18.987 -15.624  1.00 41.56           H  
ATOM    719 HD22 ASN C  50     -30.794 -17.350 -15.907  1.00 41.56           H  
ATOM    720  N   THR C  51     -30.604 -14.493 -10.840  1.00 14.91           N  
ATOM    721  CA  THR C  51     -30.386 -13.186 -10.235  1.00 16.92           C  
ATOM    722  C   THR C  51     -28.868 -12.772 -10.198  1.00 18.25           C  
ATOM    723  O   THR C  51     -28.536 -11.608 -10.485  1.00 21.24           O  
ATOM    724  CB  THR C  51     -30.970 -13.246  -8.799  1.00 19.90           C  
ATOM    725  OG1 THR C  51     -30.396 -14.350  -8.070  1.00 29.11           O  
ATOM    726  CG2 THR C  51     -32.472 -13.479  -8.755  1.00 19.49           C  
ATOM    727  H   THR C  51     -30.853 -15.247 -10.215  1.00 17.66           H  
ATOM    728  HA  THR C  51     -30.929 -12.439 -10.813  1.00 20.07           H  
ATOM    729  HB  THR C  51     -30.726 -12.349  -8.231  1.00 23.64           H  
ATOM    730  HG1 THR C  51     -30.941 -15.135  -7.982  1.00 34.70           H  
ATOM    731 HG21 THR C  51     -32.890 -12.778  -9.478  1.00 23.15           H  
ATOM    732 HG22 THR C  51     -32.581 -14.462  -9.212  1.00 23.15           H  
ATOM    733 HG23 THR C  51     -32.908 -13.301  -7.772  1.00 23.15           H  
ATOM    734  N   PHE C  52     -28.027 -13.758 -10.106  1.00 17.76           N  
ATOM    735  CA  PHE C  52     -26.554 -13.513 -10.102  1.00 20.42           C  
ATOM    736  C   PHE C  52     -25.778 -14.244 -11.259  1.00 23.43           C  
ATOM    737  O   PHE C  52     -24.657 -13.876 -11.577  1.00 22.53           O  
ATOM    738  CB  PHE C  52     -26.013 -14.011  -8.760  1.00 16.08           C  
ATOM    739  CG  PHE C  52     -26.137 -12.877  -7.655  1.00 11.74           C  
ATOM    740  CD1 PHE C  52     -25.090 -11.994  -7.245  1.00 10.68           C  
ATOM    741  CD2 PHE C  52     -27.429 -12.775  -7.046  1.00 15.40           C  
ATOM    742  CE1 PHE C  52     -25.352 -11.052  -6.272  1.00 13.21           C  
ATOM    743  CE2 PHE C  52     -27.664 -11.759  -6.055  1.00 16.67           C  
ATOM    744  CZ  PHE C  52     -26.623 -10.940  -5.648  1.00 14.22           C  
ATOM    745  H   PHE C  52     -28.298 -14.713  -9.920  1.00 21.08           H  
ATOM    746  HA  PHE C  52     -26.275 -12.460 -10.150  1.00 24.27           H  
ATOM    747  HB2 PHE C  52     -26.552 -14.942  -8.583  1.00 19.06           H  
ATOM    748  HB3 PHE C  52     -24.952 -14.255  -8.818  1.00 19.06           H  
ATOM    749  HD1 PHE C  52     -24.151 -12.014  -7.778  1.00 12.58           H  
ATOM    750  HD2 PHE C  52     -28.268 -13.338  -7.427  1.00 18.25           H  
ATOM    751  HE1 PHE C  52     -24.619 -10.318  -5.971  1.00 15.61           H  
ATOM    752  HE2 PHE C  52     -28.687 -11.614  -5.741  1.00 19.77           H  
ATOM    753  HZ  PHE C  52     -26.679 -10.134  -4.932  1.00 16.82           H  
ATOM    754  N   PHE C  53     -26.385 -15.237 -11.933  1.00 23.88           N  
ATOM    755  CA  PHE C  53     -25.860 -15.958 -13.118  1.00 21.51           C  
ATOM    756  C   PHE C  53     -26.696 -15.598 -14.335  1.00 22.32           C  
ATOM    757  O   PHE C  53     -27.919 -15.669 -14.203  1.00 19.02           O  
ATOM    758  CB  PHE C  53     -25.633 -17.454 -12.760  1.00 20.35           C  
ATOM    759  CG  PHE C  53     -24.716 -17.755 -11.575  1.00 19.98           C  
ATOM    760  CD1 PHE C  53     -25.210 -17.979 -10.260  1.00 19.85           C  
ATOM    761  CD2 PHE C  53     -23.306 -17.611 -11.742  1.00 23.74           C  
ATOM    762  CE1 PHE C  53     -24.330 -17.955  -9.201  1.00 15.47           C  
ATOM    763  CE2 PHE C  53     -22.467 -17.810 -10.679  1.00 24.86           C  
ATOM    764  CZ  PHE C  53     -22.979 -17.877  -9.398  1.00 18.96           C  
ATOM    765  H   PHE C  53     -27.337 -15.441 -11.666  1.00 28.42           H  
ATOM    766  HA  PHE C  53     -24.910 -15.453 -13.296  1.00 25.58           H  
ATOM    767  HB2 PHE C  53     -26.649 -17.790 -12.550  1.00 24.19           H  
ATOM    768  HB3 PHE C  53     -25.171 -17.985 -13.592  1.00 24.19           H  
ATOM    769  HD1 PHE C  53     -26.271 -18.114 -10.112  1.00 23.58           H  
ATOM    770  HD2 PHE C  53     -22.921 -17.560 -12.749  1.00 28.25           H  
ATOM    771  HE1 PHE C  53     -24.560 -18.049  -8.150  1.00 18.32           H  
ATOM    772  HE2 PHE C  53     -21.407 -17.853 -10.883  1.00 29.60           H  
ATOM    773  HZ  PHE C  53     -22.321 -17.858  -8.541  1.00 22.51           H  
ATOM    774  N   SER C  54     -26.089 -15.096 -15.403  1.00 25.53           N  
ATOM    775  CA  SER C  54     -26.692 -15.095 -16.728  1.00 24.52           C  
ATOM    776  C   SER C  54     -26.644 -16.494 -17.386  1.00 24.41           C  
ATOM    777  O   SER C  54     -25.526 -17.093 -17.523  1.00 23.77           O  
ATOM    778  CB  SER C  54     -25.870 -14.029 -17.531  1.00 20.18           C  
ATOM    779  OG  SER C  54     -26.609 -13.582 -18.610  1.00 24.29           O  
ATOM    780  H   SER C  54     -25.079 -15.130 -15.424  1.00 30.40           H  
ATOM    781  HA  SER C  54     -27.747 -14.848 -16.616  1.00 29.19           H  
ATOM    782  HB2 SER C  54     -25.543 -13.185 -16.923  1.00 23.98           H  
ATOM    783  HB3 SER C  54     -24.971 -14.559 -17.845  1.00 23.98           H  
ATOM    784  HG  SER C  54     -25.991 -13.473 -19.337  1.00 28.91           H  
ATOM    785  N   GLU C  55     -27.777 -16.981 -17.924  1.00 27.03           N  
ATOM    786  CA  GLU C  55     -28.011 -18.281 -18.531  1.00 27.70           C  
ATOM    787  C   GLU C  55     -28.881 -18.001 -19.763  1.00 31.58           C  
ATOM    788  O   GLU C  55     -29.923 -17.367 -19.638  1.00 34.73           O  
ATOM    789  CB  GLU C  55     -28.651 -19.189 -17.450  1.00 27.18           C  
ATOM    790  CG  GLU C  55     -29.069 -20.632 -17.892  1.00 29.36           C  
ATOM    791  CD  GLU C  55     -30.036 -21.365 -16.947  1.00 30.20           C  
ATOM    792  OE1 GLU C  55     -30.464 -22.494 -17.362  1.00 29.13           O  
ATOM    793  OE2 GLU C  55     -30.466 -20.842 -15.906  1.00 29.94           O1-
ATOM    794  H   GLU C  55     -28.609 -16.443 -17.730  1.00 32.20           H  
ATOM    795  HA  GLU C  55     -27.149 -18.770 -18.986  1.00 33.01           H  
ATOM    796  HB2 GLU C  55     -27.822 -19.391 -16.771  1.00 32.38           H  
ATOM    797  HB3 GLU C  55     -29.402 -18.682 -16.845  1.00 32.38           H  
ATOM    798  HG2 GLU C  55     -29.485 -20.522 -18.893  1.00 35.00           H  
ATOM    799  HG3 GLU C  55     -28.208 -21.266 -18.106  1.00 35.00           H  
ATOM    800  N   THR C  56     -28.394 -18.457 -20.886  1.00 35.16           N  
ATOM    801  CA  THR C  56     -29.076 -18.300 -22.179  1.00 35.63           C  
ATOM    802  C   THR C  56     -29.066 -19.671 -22.940  1.00 36.55           C  
ATOM    803  O   THR C  56     -28.914 -20.664 -22.221  1.00 33.16           O  
ATOM    804  CB  THR C  56     -28.223 -17.210 -22.944  1.00 33.30           C  
ATOM    805  OG1 THR C  56     -26.919 -17.761 -23.290  1.00 34.95           O  
ATOM    806  CG2 THR C  56     -27.866 -15.859 -22.244  1.00 28.91           C  
ATOM    807  H   THR C  56     -27.694 -19.183 -20.839  1.00 41.96           H  
ATOM    808  HA  THR C  56     -30.076 -17.867 -22.220  1.00 42.52           H  
ATOM    809  HB  THR C  56     -28.847 -16.908 -23.786  1.00 39.72           H  
ATOM    810  HG1 THR C  56     -26.467 -18.112 -22.519  1.00 41.70           H  
ATOM    811 HG21 THR C  56     -28.786 -15.324 -22.009  1.00 34.46           H  
ATOM    812 HG22 THR C  56     -27.293 -15.999 -21.327  1.00 34.46           H  
ATOM    813 HG23 THR C  56     -27.347 -15.281 -23.007  1.00 34.46           H  
ATOM    814  N   GLY C  57     -29.076 -19.700 -24.304  1.00 40.26           N  
ATOM    815  CA  GLY C  57     -28.883 -20.894 -25.168  1.00 38.91           C  
ATOM    816  C   GLY C  57     -27.431 -21.384 -25.231  1.00 33.99           C  
ATOM    817  O   GLY C  57     -27.223 -22.522 -25.573  1.00 33.03           O  
ATOM    818  H   GLY C  57     -29.240 -18.874 -24.862  1.00 48.08           H  
ATOM    819  HA2 GLY C  57     -29.519 -21.736 -24.894  1.00 46.45           H  
ATOM    820  HA3 GLY C  57     -29.135 -20.577 -26.180  1.00 46.45           H  
ATOM    821  N   ALA C  58     -26.526 -20.606 -24.717  1.00 28.13           N  
ATOM    822  CA  ALA C  58     -25.021 -20.874 -24.674  1.00 29.80           C  
ATOM    823  C   ALA C  58     -24.685 -22.020 -23.711  1.00 32.56           C  
ATOM    824  O   ALA C  58     -25.446 -22.288 -22.802  1.00 35.17           O  
ATOM    825  CB  ALA C  58     -24.347 -19.514 -24.258  1.00 28.80           C  
ATOM    826  H   ALA C  58     -26.764 -19.785 -24.180  1.00 33.52           H  
ATOM    827  HA  ALA C  58     -24.722 -21.083 -25.701  1.00 35.52           H  
ATOM    828  HB1 ALA C  58     -24.782 -19.251 -23.294  1.00 34.32           H  
ATOM    829  HB2 ALA C  58     -23.272 -19.669 -24.165  1.00 34.32           H  
ATOM    830  HB3 ALA C  58     -24.592 -18.736 -24.981  1.00 34.32           H  
ATOM    831  N   GLY C  59     -23.522 -22.613 -24.025  1.00 34.18           N  
ATOM    832  CA  GLY C  59     -23.015 -23.901 -23.502  1.00 32.88           C  
ATOM    833  C   GLY C  59     -22.658 -23.750 -22.014  1.00 28.73           C  
ATOM    834  O   GLY C  59     -22.242 -24.757 -21.461  1.00 30.08           O  
ATOM    835  H   GLY C  59     -22.996 -22.239 -24.802  1.00 40.78           H  
ATOM    836  HA2 GLY C  59     -23.814 -24.636 -23.600  1.00 39.22           H  
ATOM    837  HA3 GLY C  59     -22.132 -24.200 -24.067  1.00 39.22           H  
ATOM    838  N   LYS C  60     -22.587 -22.516 -21.518  1.00 25.42           N  
ATOM    839  CA  LYS C  60     -22.335 -22.210 -20.106  1.00 26.78           C  
ATOM    840  C   LYS C  60     -22.918 -20.913 -19.529  1.00 27.25           C  
ATOM    841  O   LYS C  60     -22.976 -19.880 -20.223  1.00 25.24           O  
ATOM    842  CB  LYS C  60     -20.851 -22.360 -19.766  1.00 25.64           C  
ATOM    843  CG  LYS C  60     -19.884 -21.379 -20.463  1.00 36.00           C  
ATOM    844  CD  LYS C  60     -18.425 -21.724 -20.439  1.00 37.52           C  
ATOM    845  CE  LYS C  60     -17.714 -21.723 -19.106  1.00 40.84           C  
ATOM    846  NZ  LYS C  60     -16.349 -22.250 -19.152  1.00 47.29           N1+
ATOM    847  H   LYS C  60     -23.109 -21.850 -22.069  1.00 30.27           H  
ATOM    848  HA  LYS C  60     -22.910 -23.011 -19.640  1.00 31.90           H  
ATOM    849  HB2 LYS C  60     -20.753 -22.195 -18.693  1.00 30.53           H  
ATOM    850  HB3 LYS C  60     -20.590 -23.412 -19.886  1.00 30.53           H  
ATOM    851  HG2 LYS C  60     -20.083 -21.454 -21.532  1.00 42.97           H  
ATOM    852  HG3 LYS C  60     -20.181 -20.371 -20.173  1.00 42.97           H  
ATOM    853  HD2 LYS C  60     -18.335 -22.736 -20.832  1.00 44.79           H  
ATOM    854  HD3 LYS C  60     -17.947 -20.998 -21.096  1.00 44.79           H  
ATOM    855  HE2 LYS C  60     -17.677 -20.659 -18.874  1.00 48.77           H  
ATOM    856  HE3 LYS C  60     -18.337 -22.296 -18.419  1.00 48.77           H  
ATOM    857  HZ1 LYS C  60     -15.937 -22.162 -18.234  1.00 56.52           H  
ATOM    858  HZ2 LYS C  60     -16.273 -23.198 -19.493  1.00 56.52           H  
ATOM    859  HZ3 LYS C  60     -15.790 -21.768 -19.841  1.00 56.52           H  
ATOM    860  N   HIS C  61     -23.388 -20.890 -18.304  1.00 26.37           N  
ATOM    861  CA  HIS C  61     -23.795 -19.634 -17.668  1.00 28.65           C  
ATOM    862  C   HIS C  61     -22.521 -18.840 -17.294  1.00 26.42           C  
ATOM    863  O   HIS C  61     -21.527 -19.487 -17.108  1.00 28.93           O  
ATOM    864  CB  HIS C  61     -24.531 -19.838 -16.332  1.00 26.52           C  
ATOM    865  CG  HIS C  61     -24.456 -21.119 -15.581  1.00 30.30           C  
ATOM    866  ND1 HIS C  61     -23.455 -21.543 -14.742  1.00 32.17           N  
ATOM    867  CD2 HIS C  61     -25.396 -22.129 -15.558  1.00 32.01           C  
ATOM    868  CE1 HIS C  61     -23.818 -22.748 -14.269  1.00 31.89           C  
ATOM    869  NE2 HIS C  61     -24.951 -23.220 -14.777  1.00 32.02           N  
ATOM    870  H   HIS C  61     -23.155 -21.686 -17.728  1.00 31.41           H  
ATOM    871  HA  HIS C  61     -24.346 -19.025 -18.386  1.00 34.14           H  
ATOM    872  HB2 HIS C  61     -24.439 -18.998 -15.643  1.00 31.59           H  
ATOM    873  HB3 HIS C  61     -25.586 -19.764 -16.596  1.00 31.59           H  
ATOM    874  HD2 HIS C  61     -26.401 -22.022 -15.941  1.00 38.17           H  
ATOM    875  HE1 HIS C  61     -23.130 -23.438 -13.802  1.00 38.03           H  
ATOM    876  HD1 HIS C  61     -22.596 -21.098 -14.450  1.00  0.00           H  
ATOM    877  N   VAL C  62     -22.730 -17.540 -17.107  1.00 20.63           N  
ATOM    878  CA  VAL C  62     -21.815 -16.505 -16.936  1.00 23.45           C  
ATOM    879  C   VAL C  62     -22.176 -15.689 -15.727  1.00 21.79           C  
ATOM    880  O   VAL C  62     -23.342 -15.301 -15.641  1.00 22.98           O  
ATOM    881  CB  VAL C  62     -21.985 -15.611 -18.146  1.00 23.95           C  
ATOM    882  CG1 VAL C  62     -21.120 -14.292 -18.084  1.00 25.37           C  
ATOM    883  CG2 VAL C  62     -21.639 -16.354 -19.430  1.00 23.18           C  
ATOM    884  H   VAL C  62     -23.604 -17.192 -17.475  1.00 24.52           H  
ATOM    885  HA  VAL C  62     -20.782 -16.847 -16.875  1.00 27.90           H  
ATOM    886  HB  VAL C  62     -23.047 -15.389 -18.255  1.00 28.50           H  
ATOM    887 HG11 VAL C  62     -21.149 -13.765 -17.130  1.00 30.21           H  
ATOM    888 HG12 VAL C  62     -20.088 -14.371 -18.425  1.00 30.21           H  
ATOM    889 HG13 VAL C  62     -21.551 -13.593 -18.801  1.00 30.21           H  
ATOM    890 HG21 VAL C  62     -21.612 -15.633 -20.246  1.00 27.58           H  
ATOM    891 HG22 VAL C  62     -20.589 -16.644 -19.412  1.00 27.58           H  
ATOM    892 HG23 VAL C  62     -22.318 -17.181 -19.637  1.00 27.58           H  
ATOM    893  N   PRO C  63     -21.234 -15.530 -14.725  1.00 17.43           N  
ATOM    894  CA  PRO C  63     -21.648 -14.819 -13.437  1.00 17.51           C  
ATOM    895  C   PRO C  63     -21.669 -13.265 -13.679  1.00 17.79           C  
ATOM    896  O   PRO C  63     -20.777 -12.700 -14.260  1.00 14.27           O  
ATOM    897  CB  PRO C  63     -20.493 -15.077 -12.451  1.00 16.93           C  
ATOM    898  CG  PRO C  63     -19.266 -15.205 -13.433  1.00 17.55           C  
ATOM    899  CD  PRO C  63     -19.787 -15.939 -14.660  1.00 18.43           C  
ATOM    900  HA  PRO C  63     -22.617 -15.106 -13.030  1.00 20.78           H  
ATOM    901  HB2 PRO C  63     -20.440 -14.372 -11.621  1.00 20.08           H  
ATOM    902  HB3 PRO C  63     -20.721 -16.041 -11.996  1.00 20.08           H  
ATOM    903  HG2 PRO C  63     -18.824 -14.241 -13.686  1.00 20.83           H  
ATOM    904  HG3 PRO C  63     -18.469 -15.638 -12.828  1.00 20.83           H  
ATOM    905  HD2 PRO C  63     -19.221 -15.776 -15.578  1.00 21.88           H  
ATOM    906  HD3 PRO C  63     -19.718 -17.001 -14.426  1.00 21.88           H  
ATOM    907  N   ARG C  64     -22.757 -12.677 -13.218  1.00 18.16           N  
ATOM    908  CA  ARG C  64     -22.970 -11.196 -13.308  1.00 16.79           C  
ATOM    909  C   ARG C  64     -22.072 -10.329 -12.526  1.00 16.45           C  
ATOM    910  O   ARG C  64     -22.542  -9.610 -11.651  1.00 21.79           O  
ATOM    911  CB  ARG C  64     -24.483 -10.984 -13.006  1.00 15.66           C  
ATOM    912  CG  ARG C  64     -25.500 -11.812 -13.844  1.00 21.16           C  
ATOM    913  CD  ARG C  64     -26.957 -11.288 -13.562  1.00 22.75           C  
ATOM    914  NE  ARG C  64     -28.033 -12.148 -14.190  1.00 24.99           N  
ATOM    915  CZ  ARG C  64     -28.564 -12.279 -15.410  1.00 19.59           C  
ATOM    916  NH1 ARG C  64     -28.128 -11.505 -16.430  1.00 19.15           N  
ATOM    917  NH2 ARG C  64     -29.555 -13.139 -15.643  1.00 18.29           N1+
ATOM    918  H   ARG C  64     -23.478 -13.194 -12.735  1.00 21.55           H  
ATOM    919  HA  ARG C  64     -22.920 -10.852 -14.341  1.00 19.91           H  
ATOM    920  HB2 ARG C  64     -24.819 -11.108 -11.977  1.00 18.56           H  
ATOM    921  HB3 ARG C  64     -24.559  -9.905 -13.142  1.00 18.56           H  
ATOM    922  HG2 ARG C  64     -25.375 -11.780 -14.926  1.00 25.16           H  
ATOM    923  HG3 ARG C  64     -25.467 -12.874 -13.599  1.00 25.16           H  
ATOM    924  HD2 ARG C  64     -27.196 -11.129 -12.511  1.00 27.07           H  
ATOM    925  HD3 ARG C  64     -27.186 -10.347 -14.062  1.00 27.07           H  
ATOM    926  HE  ARG C  64     -28.426 -12.742 -13.474  1.00 29.75           H  
ATOM    927 HH11 ARG C  64     -28.563 -11.501 -17.342  1.00 22.74           H  
ATOM    928 HH12 ARG C  64     -27.425 -10.827 -16.174  1.00 22.74           H  
ATOM    929 HH21 ARG C  64     -30.039 -13.558 -14.862  1.00 21.71           H  
ATOM    930 HH22 ARG C  64     -29.880 -13.515 -16.522  1.00 21.71           H  
ATOM    931  N   ALA C  65     -20.875 -10.271 -12.938  1.00 12.06           N  
ATOM    932  CA  ALA C  65     -19.711  -9.630 -12.412  1.00 13.78           C  
ATOM    933  C   ALA C  65     -18.962  -8.847 -13.588  1.00 15.45           C  
ATOM    934  O   ALA C  65     -19.065  -9.278 -14.739  1.00 16.28           O  
ATOM    935  CB  ALA C  65     -18.825 -10.733 -11.781  1.00 19.17           C  
ATOM    936  H   ALA C  65     -20.543 -10.938 -13.620  1.00 14.24           H  
ATOM    937  HA  ALA C  65     -20.009  -8.863 -11.697  1.00 16.30           H  
ATOM    938  HB1 ALA C  65     -19.465 -11.413 -11.217  1.00 22.77           H  
ATOM    939  HB2 ALA C  65     -18.269 -11.308 -12.520  1.00 22.77           H  
ATOM    940  HB3 ALA C  65     -18.116 -10.267 -11.097  1.00 22.77           H  
ATOM    941  N   VAL C  66     -18.214  -7.830 -13.208  1.00 20.53           N  
ATOM    942  CA  VAL C  66     -17.128  -7.166 -13.947  1.00 18.18           C  
ATOM    943  C   VAL C  66     -16.065  -6.840 -12.904  1.00 19.10           C  
ATOM    944  O   VAL C  66     -16.452  -6.429 -11.794  1.00 20.02           O  
ATOM    945  CB  VAL C  66     -17.593  -5.929 -14.788  1.00 18.17           C  
ATOM    946  CG1 VAL C  66     -18.621  -5.042 -14.135  1.00 20.80           C  
ATOM    947  CG2 VAL C  66     -16.409  -5.146 -15.409  1.00 28.38           C  
ATOM    948  H   VAL C  66     -18.256  -7.513 -12.250  1.00 24.40           H  
ATOM    949  HA  VAL C  66     -16.684  -7.920 -14.596  1.00 21.58           H  
ATOM    950  HB  VAL C  66     -18.019  -6.414 -15.667  1.00 21.57           H  
ATOM    951 HG11 VAL C  66     -18.084  -4.514 -13.346  1.00 24.72           H  
ATOM    952 HG12 VAL C  66     -18.885  -4.289 -14.878  1.00 24.72           H  
ATOM    953 HG13 VAL C  66     -19.556  -5.468 -13.771  1.00 24.72           H  
ATOM    954 HG21 VAL C  66     -16.890  -4.422 -16.066  1.00 33.82           H  
ATOM    955 HG22 VAL C  66     -15.694  -4.682 -14.730  1.00 33.82           H  
ATOM    956 HG23 VAL C  66     -15.838  -5.858 -16.005  1.00 33.82           H  
ATOM    957  N   PHE C  67     -14.764  -6.875 -13.236  1.00 18.78           N  
ATOM    958  CA  PHE C  67     -13.686  -6.584 -12.303  1.00 20.73           C  
ATOM    959  C   PHE C  67     -12.777  -5.434 -12.851  1.00 20.60           C  
ATOM    960  O   PHE C  67     -12.560  -5.279 -14.044  1.00 23.18           O  
ATOM    961  CB  PHE C  67     -12.804  -7.902 -12.271  1.00 25.89           C  
ATOM    962  CG  PHE C  67     -13.416  -9.139 -11.627  1.00 30.42           C  
ATOM    963  CD1 PHE C  67     -14.394  -9.887 -12.266  1.00 32.31           C  
ATOM    964  CD2 PHE C  67     -13.166  -9.429 -10.251  1.00 35.56           C  
ATOM    965  CE1 PHE C  67     -15.081 -10.907 -11.637  1.00 31.38           C  
ATOM    966  CE2 PHE C  67     -13.977 -10.374  -9.595  1.00 39.99           C  
ATOM    967  CZ  PHE C  67     -14.835 -11.169 -10.288  1.00 32.17           C  
ATOM    968  H   PHE C  67     -14.559  -7.195 -14.172  1.00 22.30           H  
ATOM    969  HA  PHE C  67     -14.092  -6.343 -11.320  1.00 24.64           H  
ATOM    970  HB2 PHE C  67     -12.440  -7.979 -13.296  1.00 30.83           H  
ATOM    971  HB3 PHE C  67     -11.879  -7.696 -11.733  1.00 30.83           H  
ATOM    972  HD1 PHE C  67     -14.614  -9.629 -13.291  1.00 38.54           H  
ATOM    973  HD2 PHE C  67     -12.592  -8.743  -9.646  1.00 42.44           H  
ATOM    974  HE1 PHE C  67     -15.788 -11.554 -12.136  1.00 37.41           H  
ATOM    975  HE2 PHE C  67     -13.848 -10.533  -8.535  1.00 47.75           H  
ATOM    976  HZ  PHE C  67     -15.378 -11.916  -9.727  1.00 38.37           H  
ATOM    977  N   VAL C  68     -12.176  -4.766 -11.864  1.00 18.11           N  
ATOM    978  CA  VAL C  68     -11.130  -3.830 -12.188  0.61 16.52           C  
ATOM    979  C   VAL C  68     -10.261  -3.582 -10.930  1.00 17.88           C  
ATOM    980  O   VAL C  68     -10.734  -3.026  -9.937  1.00 24.44           O  
ATOM    981  CB  VAL C  68     -11.711  -2.410 -12.676  0.61 17.05           C  
ATOM    982  CG1 VAL C  68     -12.730  -1.745 -11.765  0.61 17.71           C  
ATOM    983  CG2 VAL C  68     -10.567  -1.427 -13.044  0.61 20.40           C  
ATOM    984  H   VAL C  68     -12.525  -4.739 -10.917  0.61 21.50           H  
ATOM    985  HA  VAL C  68     -10.522  -4.328 -12.943  0.61 19.58           H  
ATOM    986  HB  VAL C  68     -12.295  -2.645 -13.566  0.61 20.23           H  
ATOM    987 HG11 VAL C  68     -13.428  -2.502 -11.409  0.61 21.02           H  
ATOM    988 HG12 VAL C  68     -12.275  -1.228 -10.920  0.61 21.02           H  
ATOM    989 HG13 VAL C  68     -13.252  -0.964 -12.318  0.61 21.02           H  
ATOM    990 HG21 VAL C  68      -9.995  -1.283 -12.128  0.61 24.24           H  
ATOM    991 HG22 VAL C  68      -9.931  -1.988 -13.728  0.61 24.24           H  
ATOM    992 HG23 VAL C  68     -10.939  -0.589 -13.633  0.61 24.24           H  
ATOM    993  N   ASP C  69      -9.006  -3.923 -11.132  1.00 19.31           N  
ATOM    994  CA  ASP C  69      -7.890  -3.266 -10.492  1.00 14.88           C  
ATOM    995  C   ASP C  69      -6.946  -2.770 -11.609  1.00 18.00           C  
ATOM    996  O   ASP C  69      -6.912  -3.389 -12.670  1.00 24.50           O  
ATOM    997  CB  ASP C  69      -7.230  -4.167  -9.443  1.00 13.05           C  
ATOM    998  CG  ASP C  69      -6.106  -3.589  -8.646  1.00 18.36           C  
ATOM    999  OD1 ASP C  69      -5.325  -2.643  -8.948  1.00 17.57           O  
ATOM   1000  OD2 ASP C  69      -5.825  -4.153  -7.545  1.00 21.10           O1-
ATOM   1001  H   ASP C  69      -8.790  -4.249 -12.063  1.00 22.93           H  
ATOM   1002  HA  ASP C  69      -8.184  -2.301 -10.079  1.00 17.62           H  
ATOM   1003  HB2 ASP C  69      -7.925  -4.460  -8.657  1.00 15.43           H  
ATOM   1004  HB3 ASP C  69      -6.939  -5.069  -9.982  1.00 15.43           H  
ATOM   1005  N   LEU C  70      -6.284  -1.609 -11.462  1.00 27.35           N  
ATOM   1006  CA  LEU C  70      -5.469  -1.058 -12.543  1.00 30.23           C  
ATOM   1007  C   LEU C  70      -4.121  -1.826 -12.757  1.00 31.80           C  
ATOM   1008  O   LEU C  70      -3.452  -1.574 -13.707  1.00 30.64           O  
ATOM   1009  CB  LEU C  70      -5.225   0.458 -12.288  1.00 28.20           C  
ATOM   1010  CG  LEU C  70      -6.500   1.303 -12.271  1.00 23.45           C  
ATOM   1011  CD1 LEU C  70      -6.211   2.765 -11.921  1.00 19.28           C  
ATOM   1012  CD2 LEU C  70      -7.348   1.265 -13.579  1.00 18.02           C  
ATOM   1013  H   LEU C  70      -6.389  -1.196 -10.546  1.00 32.59           H  
ATOM   1014  HA  LEU C  70      -6.058  -1.168 -13.453  1.00 36.04           H  
ATOM   1015  HB2 LEU C  70      -4.788   0.529 -11.292  1.00 33.60           H  
ATOM   1016  HB3 LEU C  70      -4.469   0.832 -12.978  1.00 33.60           H  
ATOM   1017  HG  LEU C  70      -7.332   0.968 -11.651  1.00 27.90           H  
ATOM   1018 HD11 LEU C  70      -5.227   2.915 -11.475  1.00 22.90           H  
ATOM   1019 HD12 LEU C  70      -6.206   3.380 -12.821  1.00 22.90           H  
ATOM   1020 HD13 LEU C  70      -6.980   3.048 -11.203  1.00 22.90           H  
ATOM   1021 HD21 LEU C  70      -7.633   2.226 -14.006  1.00 21.39           H  
ATOM   1022 HD22 LEU C  70      -6.784   0.924 -14.447  1.00 21.39           H  
ATOM   1023 HD23 LEU C  70      -8.252   0.679 -13.415  1.00 21.39           H  
ATOM   1024  N   GLU C  71      -3.776  -2.750 -11.874  1.00 33.70           N  
ATOM   1025  CA  GLU C  71      -2.682  -3.727 -11.945  1.00 34.13           C  
ATOM   1026  C   GLU C  71      -3.173  -5.054 -12.571  1.00 32.30           C  
ATOM   1027  O   GLU C  71      -4.079  -5.610 -11.937  1.00 36.26           O  
ATOM   1028  CB  GLU C  71      -2.199  -4.043 -10.516  1.00 36.34           C  
ATOM   1029  CG  GLU C  71      -1.467  -2.869  -9.707  1.00 44.47           C  
ATOM   1030  CD  GLU C  71      -1.699  -2.985  -8.207  1.00 49.55           C  
ATOM   1031  OE1 GLU C  71      -0.708  -2.693  -7.471  1.00 55.78           O  
ATOM   1032  OE2 GLU C  71      -2.817  -3.298  -7.690  1.00 50.91           O1-
ATOM   1033  H   GLU C  71      -4.485  -2.835 -11.159  1.00 40.20           H  
ATOM   1034  HA  GLU C  71      -1.914  -3.220 -12.529  1.00 40.72           H  
ATOM   1035  HB2 GLU C  71      -3.090  -4.352  -9.970  1.00 43.38           H  
ATOM   1036  HB3 GLU C  71      -1.597  -4.951 -10.544  1.00 43.38           H  
ATOM   1037  HG2 GLU C  71      -0.429  -3.046  -9.990  1.00 53.13           H  
ATOM   1038  HG3 GLU C  71      -1.672  -1.841 -10.009  1.00 53.13           H  
ATOM   1039  N   PRO C  72      -2.520  -5.534 -13.628  1.00 29.06           N  
ATOM   1040  CA  PRO C  72      -2.654  -6.974 -14.078  1.00 23.52           C  
ATOM   1041  C   PRO C  72      -2.060  -7.979 -13.053  1.00 27.89           C  
ATOM   1042  O   PRO C  72      -2.409  -9.145 -13.152  1.00 30.47           O  
ATOM   1043  CB  PRO C  72      -1.903  -7.104 -15.377  1.00 27.91           C  
ATOM   1044  CG  PRO C  72      -1.506  -5.656 -15.772  1.00 29.66           C  
ATOM   1045  CD  PRO C  72      -1.637  -4.794 -14.576  1.00 30.42           C  
ATOM   1046  HA  PRO C  72      -3.700  -7.216 -14.269  1.00 27.99           H  
ATOM   1047  HB2 PRO C  72      -1.072  -7.809 -15.401  1.00 33.26           H  
ATOM   1048  HB3 PRO C  72      -2.536  -7.411 -16.210  1.00 33.26           H  
ATOM   1049  HG2 PRO C  72      -0.536  -5.545 -16.258  1.00 35.36           H  
ATOM   1050  HG3 PRO C  72      -2.288  -5.263 -16.422  1.00 35.36           H  
ATOM   1051  HD2 PRO C  72      -0.677  -4.555 -14.119  1.00 36.26           H  
ATOM   1052  HD3 PRO C  72      -2.024  -3.797 -14.783  1.00 36.26           H  
ATOM   1053  N   THR C  73      -1.377  -7.483 -12.055  1.00 31.77           N  
ATOM   1054  CA  THR C  73      -0.604  -8.320 -11.180  1.00 35.23           C  
ATOM   1055  C   THR C  73      -1.699  -9.010 -10.209  1.00 38.17           C  
ATOM   1056  O   THR C  73      -1.513 -10.174  -9.900  1.00 44.10           O  
ATOM   1057  CB  THR C  73       0.443  -7.408 -10.465  1.00 40.87           C  
ATOM   1058  OG1 THR C  73      -0.208  -6.613  -9.509  1.00 47.28           O  
ATOM   1059  CG2 THR C  73       1.338  -6.548 -11.350  1.00 40.08           C  
ATOM   1060  H   THR C  73      -1.345  -6.499 -11.831  1.00 37.89           H  
ATOM   1061  HA  THR C  73      -0.111  -9.067 -11.803  1.00 42.04           H  
ATOM   1062  HB  THR C  73       1.075  -8.118  -9.932  1.00 48.81           H  
ATOM   1063  HG1 THR C  73      -0.238  -7.098  -8.681  1.00 56.50           H  
ATOM   1064 HG21 THR C  73       0.782  -5.825 -11.948  1.00 47.87           H  
ATOM   1065 HG22 THR C  73       1.972  -5.905 -10.740  1.00 47.87           H  
ATOM   1066 HG23 THR C  73       1.929  -7.138 -12.050  1.00 47.87           H  
ATOM   1067  N   VAL C  74      -2.751  -8.258  -9.764  1.00 39.06           N  
ATOM   1068  CA  VAL C  74      -3.822  -8.863  -8.907  1.00 40.36           C  
ATOM   1069  C   VAL C  74      -4.808  -9.679  -9.783  1.00 38.40           C  
ATOM   1070  O   VAL C  74      -5.059 -10.797  -9.350  1.00 39.13           O  
ATOM   1071  CB  VAL C  74      -4.692  -7.769  -8.311  1.00 38.45           C  
ATOM   1072  CG1 VAL C  74      -5.807  -8.276  -7.435  1.00 36.34           C  
ATOM   1073  CG2 VAL C  74      -3.803  -6.941  -7.377  1.00 41.54           C  
ATOM   1074  H   VAL C  74      -2.782  -7.378 -10.260  1.00 46.63           H  
ATOM   1075  HA  VAL C  74      -3.391  -9.461  -8.104  1.00 48.20           H  
ATOM   1076  HB  VAL C  74      -5.087  -7.049  -9.027  1.00 45.91           H  
ATOM   1077 HG11 VAL C  74      -6.789  -8.330  -7.904  1.00 43.38           H  
ATOM   1078 HG12 VAL C  74      -5.628  -9.300  -7.105  1.00 43.38           H  
ATOM   1079 HG13 VAL C  74      -5.948  -7.748  -6.492  1.00 43.38           H  
ATOM   1080 HG21 VAL C  74      -2.917  -6.477  -7.809  1.00 49.61           H  
ATOM   1081 HG22 VAL C  74      -4.434  -6.106  -7.073  1.00 49.61           H  
ATOM   1082 HG23 VAL C  74      -3.493  -7.410  -6.443  1.00 49.61           H  
ATOM   1083  N   ILE C  75      -5.126  -9.256 -10.972  1.00 33.52           N  
ATOM   1084  CA  ILE C  75      -6.111  -9.865 -11.833  1.00 29.65           C  
ATOM   1085  C   ILE C  75      -5.671 -11.150 -12.573  1.00 32.87           C  
ATOM   1086  O   ILE C  75      -6.406 -11.985 -13.031  1.00 23.57           O  
ATOM   1087  CB  ILE C  75      -6.583  -8.690 -12.767  1.00 23.52           C  
ATOM   1088  CG1 ILE C  75      -7.530  -7.689 -12.025  1.00 23.94           C  
ATOM   1089  CG2 ILE C  75      -7.136  -9.029 -14.213  1.00 23.72           C  
ATOM   1090  CD1 ILE C  75      -8.950  -8.304 -11.808  1.00 26.47           C  
ATOM   1091  H   ILE C  75      -4.793  -8.347 -11.260  1.00 39.99           H  
ATOM   1092  HA  ILE C  75      -6.889 -10.135 -11.119  1.00 35.34           H  
ATOM   1093  HB  ILE C  75      -5.709  -8.092 -13.028  1.00 27.99           H  
ATOM   1094 HG12 ILE C  75      -7.014  -7.236 -11.179  1.00 28.49           H  
ATOM   1095 HG13 ILE C  75      -7.708  -6.935 -12.792  1.00 28.49           H  
ATOM   1096 HG21 ILE C  75      -7.646  -8.216 -14.729  1.00 28.22           H  
ATOM   1097 HG22 ILE C  75      -6.291  -9.404 -14.790  1.00 28.22           H  
ATOM   1098 HG23 ILE C  75      -7.879  -9.813 -14.064  1.00 28.22           H  
ATOM   1099 HD11 ILE C  75      -8.921  -9.384 -11.665  1.00 31.53           H  
ATOM   1100 HD12 ILE C  75      -9.408  -7.815 -10.948  1.00 31.53           H  
ATOM   1101 HD13 ILE C  75      -9.654  -8.213 -12.636  1.00 31.53           H  
ATOM   1102  N   ASP C  76      -4.309 -11.298 -12.670  1.00 41.35           N  
ATOM   1103  CA  ASP C  76      -3.554 -12.557 -12.922  1.00 44.12           C  
ATOM   1104  C   ASP C  76      -4.136 -13.733 -12.107  1.00 40.38           C  
ATOM   1105  O   ASP C  76      -4.335 -14.801 -12.702  1.00 39.13           O  
ATOM   1106  CB  ASP C  76      -2.042 -12.374 -12.802  1.00 50.11           C  
ATOM   1107  CG  ASP C  76      -1.233 -13.551 -13.314  1.00 54.10           C  
ATOM   1108  OD1 ASP C  76      -1.672 -14.179 -14.334  1.00 55.23           O  
ATOM   1109  OD2 ASP C  76      -0.191 -13.839 -12.777  1.00 54.55           O1-
ATOM   1110  H   ASP C  76      -3.824 -10.508 -12.268  1.00 49.38           H  
ATOM   1111  HA  ASP C  76      -3.660 -12.850 -13.967  1.00 52.71           H  
ATOM   1112  HB2 ASP C  76      -1.682 -11.480 -13.311  1.00 59.89           H  
ATOM   1113  HB3 ASP C  76      -1.790 -12.205 -11.755  1.00 59.89           H  
ATOM   1114  N   GLU C  77      -4.492 -13.528 -10.793  1.00 44.13           N  
ATOM   1115  CA  GLU C  77      -5.112 -14.609 -10.000  1.00 53.90           C  
ATOM   1116  C   GLU C  77      -6.623 -14.862 -10.336  1.00 54.95           C  
ATOM   1117  O   GLU C  77      -7.205 -15.784  -9.832  1.00 58.15           O  
ATOM   1118  CB  GLU C  77      -4.744 -14.409  -8.492  1.00 61.08           C  
ATOM   1119  CG  GLU C  77      -3.224 -14.225  -8.078  1.00 65.89           C  
ATOM   1120  CD  GLU C  77      -2.863 -14.370  -6.558  1.00 71.96           C  
ATOM   1121  OE1 GLU C  77      -3.751 -14.789  -5.780  1.00 72.70           O  
ATOM   1122  OE2 GLU C  77      -1.652 -14.092  -6.242  1.00 73.24           O1-
ATOM   1123  H   GLU C  77      -4.399 -12.683 -10.249  1.00 52.73           H  
ATOM   1124  HA  GLU C  77      -4.597 -15.481 -10.403  1.00 64.45           H  
ATOM   1125  HB2 GLU C  77      -5.221 -13.519  -8.081  1.00 73.06           H  
ATOM   1126  HB3 GLU C  77      -5.037 -15.262  -7.880  1.00 73.06           H  
ATOM   1127  HG2 GLU C  77      -2.697 -15.044  -8.568  1.00 78.84           H  
ATOM   1128  HG3 GLU C  77      -2.861 -13.289  -8.501  1.00 78.84           H  
ATOM   1129  N   VAL C  78      -7.141 -14.004 -11.240  1.00 52.80           N  
ATOM   1130  CA  VAL C  78      -8.464 -14.226 -11.912  1.00 47.12           C  
ATOM   1131  C   VAL C  78      -8.254 -14.787 -13.345  1.00 51.50           C  
ATOM   1132  O   VAL C  78      -9.088 -15.569 -13.768  1.00 55.99           O  
ATOM   1133  CB  VAL C  78      -9.354 -12.974 -12.047  1.00 36.29           C  
ATOM   1134  CG1 VAL C  78     -10.768 -13.412 -12.273  1.00 32.89           C  
ATOM   1135  CG2 VAL C  78      -9.397 -12.068 -10.775  1.00 32.64           C  
ATOM   1136  H   VAL C  78      -6.528 -13.312 -11.647  1.00 63.12           H  
ATOM   1137  HA  VAL C  78      -9.060 -14.962 -11.373  1.00 56.31           H  
ATOM   1138  HB  VAL C  78      -9.042 -12.423 -12.934  1.00 43.31           H  
ATOM   1139 HG11 VAL C  78     -10.848 -13.645 -13.335  1.00 39.23           H  
ATOM   1140 HG12 VAL C  78     -11.085 -14.306 -11.736  1.00 39.23           H  
ATOM   1141 HG13 VAL C  78     -11.553 -12.678 -12.090  1.00 39.23           H  
ATOM   1142 HG21 VAL C  78     -10.010 -11.200 -11.022  1.00 38.93           H  
ATOM   1143 HG22 VAL C  78      -9.910 -12.639 -10.001  1.00 38.93           H  
ATOM   1144 HG23 VAL C  78      -8.384 -11.821 -10.459  1.00 38.93           H  
ATOM   1145  N   ARG C  79      -7.120 -14.574 -13.990  1.00 50.42           N  
ATOM   1146  CA  ARG C  79      -6.678 -15.072 -15.263  1.00 47.05           C  
ATOM   1147  C   ARG C  79      -5.797 -16.382 -15.262  1.00 50.35           C  
ATOM   1148  O   ARG C  79      -5.589 -16.979 -16.371  1.00 49.64           O  
ATOM   1149  CB  ARG C  79      -6.054 -13.972 -16.106  1.00 39.70           C  
ATOM   1150  CG  ARG C  79      -6.881 -12.655 -16.247  1.00 32.91           C  
ATOM   1151  CD  ARG C  79      -6.725 -11.946 -17.576  1.00 24.73           C  
ATOM   1152  NE  ARG C  79      -7.534 -12.456 -18.700  1.00 25.33           N  
ATOM   1153  CZ  ARG C  79      -7.633 -11.819 -19.874  1.00 25.74           C  
ATOM   1154  NH1 ARG C  79      -6.976 -10.715 -20.186  1.00 26.78           N  
ATOM   1155  NH2 ARG C  79      -8.304 -12.473 -20.801  1.00 27.24           N1+
ATOM   1156  H   ARG C  79      -6.471 -13.940 -13.546  1.00 60.26           H  
ATOM   1157  HA  ARG C  79      -7.540 -15.463 -15.805  1.00 56.23           H  
ATOM   1158  HB2 ARG C  79      -5.086 -13.678 -15.699  1.00 47.40           H  
ATOM   1159  HB3 ARG C  79      -5.975 -14.509 -17.051  1.00 47.40           H  
ATOM   1160  HG2 ARG C  79      -7.951 -12.833 -16.138  1.00 39.26           H  
ATOM   1161  HG3 ARG C  79      -6.715 -11.940 -15.441  1.00 39.26           H  
ATOM   1162  HD2 ARG C  79      -6.925 -10.894 -17.373  1.00 29.44           H  
ATOM   1163  HD3 ARG C  79      -5.674 -12.007 -17.859  1.00 29.44           H  
ATOM   1164  HE  ARG C  79      -8.022 -13.322 -18.519  1.00 30.16           H  
ATOM   1165 HH11 ARG C  79      -6.324 -10.355 -19.504  1.00 31.90           H  
ATOM   1166 HH12 ARG C  79      -7.326 -10.210 -20.988  1.00 31.90           H  
ATOM   1167 HH21 ARG C  79      -8.879 -13.272 -20.577  1.00 32.46           H  
ATOM   1168 HH22 ARG C  79      -8.286 -12.107 -21.742  1.00 32.46           H  
ATOM   1169  N   THR C  80      -5.381 -16.835 -14.102  1.00 52.95           N  
ATOM   1170  CA  THR C  80      -4.811 -18.176 -13.805  1.00 53.09           C  
ATOM   1171  C   THR C  80      -5.915 -19.166 -13.225  1.00 51.02           C  
ATOM   1172  O   THR C  80      -6.900 -18.661 -12.743  1.00 50.71           O  
ATOM   1173  CB  THR C  80      -3.634 -18.042 -12.768  1.00 49.28           C  
ATOM   1174  OG1 THR C  80      -2.753 -17.165 -13.444  1.00 43.59           O  
ATOM   1175  CG2 THR C  80      -2.940 -19.353 -12.360  1.00 51.41           C  
ATOM   1176  H   THR C  80      -5.687 -16.315 -13.293  1.00 63.31           H  
ATOM   1177  HA  THR C  80      -4.430 -18.598 -14.735  1.00 63.47           H  
ATOM   1178  HB  THR C  80      -3.967 -17.586 -11.835  1.00 58.90           H  
ATOM   1179  HG1 THR C  80      -3.238 -16.339 -13.371  1.00 52.07           H  
ATOM   1180 HG21 THR C  80      -2.377 -19.555 -13.272  1.00 61.46           H  
ATOM   1181 HG22 THR C  80      -2.180 -19.272 -11.583  1.00 61.46           H  
ATOM   1182 HG23 THR C  80      -3.596 -20.217 -12.252  1.00 61.46           H  
ATOM   1183  N   GLY C  81      -5.849 -20.478 -13.506  1.00 48.69           N  
ATOM   1184  CA  GLY C  81      -6.536 -21.474 -12.684  1.00 48.95           C  
ATOM   1185  C   GLY C  81      -8.044 -21.464 -13.015  1.00 46.10           C  
ATOM   1186  O   GLY C  81      -8.510 -20.920 -14.048  1.00 43.08           O  
ATOM   1187  H   GLY C  81      -5.001 -20.743 -13.986  1.00 58.19           H  
ATOM   1188  HA2 GLY C  81      -6.131 -22.395 -13.105  1.00 58.51           H  
ATOM   1189  HA3 GLY C  81      -6.400 -21.516 -11.603  1.00 58.51           H  
ATOM   1190  N   THR C  82      -8.839 -22.122 -12.195  1.00 48.41           N  
ATOM   1191  CA  THR C  82     -10.283 -22.397 -12.175  1.00 52.67           C  
ATOM   1192  C   THR C  82     -11.156 -21.175 -12.486  1.00 49.57           C  
ATOM   1193  O   THR C  82     -12.230 -21.307 -13.023  1.00 44.10           O  
ATOM   1194  CB  THR C  82     -10.816 -23.119 -10.883  1.00 57.72           C  
ATOM   1195  OG1 THR C  82      -9.979 -24.260 -10.596  1.00 60.37           O  
ATOM   1196  CG2 THR C  82     -12.279 -23.546 -10.941  1.00 59.21           C  
ATOM   1197  H   THR C  82      -8.422 -22.525 -11.368  1.00 57.85           H  
ATOM   1198  HA  THR C  82     -10.453 -23.068 -13.017  1.00 62.97           H  
ATOM   1199  HB  THR C  82     -10.595 -22.412 -10.083  1.00 69.02           H  
ATOM   1200  HG1 THR C  82      -9.281 -23.866 -10.068  1.00 72.21           H  
ATOM   1201 HG21 THR C  82     -12.449 -24.196 -10.083  1.00 70.81           H  
ATOM   1202 HG22 THR C  82     -13.064 -22.793 -11.010  1.00 70.81           H  
ATOM   1203 HG23 THR C  82     -12.402 -24.076 -11.886  1.00 70.81           H  
ATOM   1204  N   TYR C  83     -10.605 -20.002 -12.233  1.00 46.03           N  
ATOM   1205  CA  TYR C  83     -11.120 -18.658 -12.421  1.00 41.14           C  
ATOM   1206  C   TYR C  83     -11.300 -18.242 -13.888  1.00 45.40           C  
ATOM   1207  O   TYR C  83     -12.162 -17.470 -14.213  1.00 50.25           O  
ATOM   1208  CB  TYR C  83     -10.344 -17.562 -11.648  1.00 40.20           C  
ATOM   1209  CG  TYR C  83     -10.280 -17.962 -10.148  1.00 38.37           C  
ATOM   1210  CD1 TYR C  83      -9.123 -18.516  -9.612  1.00 40.43           C  
ATOM   1211  CD2 TYR C  83     -11.376 -17.763  -9.269  1.00 37.04           C  
ATOM   1212  CE1 TYR C  83      -9.002 -18.824  -8.230  1.00 39.82           C  
ATOM   1213  CE2 TYR C  83     -11.244 -17.968  -7.820  1.00 39.12           C  
ATOM   1214  CZ  TYR C  83      -9.995 -18.470  -7.321  1.00 40.14           C  
ATOM   1215  OH  TYR C  83      -9.709 -18.567  -5.995  1.00 42.52           O  
ATOM   1216  H   TYR C  83      -9.673 -20.140 -11.871  1.00 55.00           H  
ATOM   1217  HA  TYR C  83     -12.138 -18.696 -12.034  1.00 49.13           H  
ATOM   1218  HB2 TYR C  83      -9.355 -17.419 -12.083  1.00 48.01           H  
ATOM   1219  HB3 TYR C  83     -10.974 -16.672 -11.672  1.00 48.01           H  
ATOM   1220  HD1 TYR C  83      -8.316 -18.788 -10.277  1.00 48.28           H  
ATOM   1221  HD2 TYR C  83     -12.308 -17.275  -9.513  1.00 44.21           H  
ATOM   1222  HE1 TYR C  83      -8.096 -19.234  -7.810  1.00 47.54           H  
ATOM   1223  HE2 TYR C  83     -12.098 -17.713  -7.209  1.00 46.71           H  
ATOM   1224  HH  TYR C  83     -10.456 -18.419  -5.410  1.00 50.78           H  
ATOM   1225  N   ARG C  84     -10.463 -18.863 -14.751  1.00 48.36           N  
ATOM   1226  CA  ARG C  84     -10.670 -18.925 -16.202  1.00 54.19           C  
ATOM   1227  C   ARG C  84     -11.979 -19.605 -16.598  1.00 56.97           C  
ATOM   1228  O   ARG C  84     -12.548 -19.350 -17.645  1.00 54.28           O  
ATOM   1229  CB  ARG C  84      -9.512 -19.628 -16.882  1.00 58.26           C  
ATOM   1230  CG  ARG C  84      -8.127 -18.971 -16.667  1.00 60.75           C  
ATOM   1231  CD  ARG C  84      -7.029 -19.520 -17.597  1.00 61.32           C  
ATOM   1232  NE  ARG C  84      -7.238 -19.363 -19.069  1.00 62.52           N  
ATOM   1233  CZ  ARG C  84      -6.963 -18.373 -19.920  1.00 60.08           C  
ATOM   1234  NH1 ARG C  84      -6.270 -17.261 -19.496  1.00 57.60           N  
ATOM   1235  NH2 ARG C  84      -7.403 -18.431 -21.154  1.00 59.06           N1+
ATOM   1236  H   ARG C  84      -9.683 -19.403 -14.405  1.00 57.79           H  
ATOM   1237  HA  ARG C  84     -10.720 -17.908 -16.592  1.00 64.79           H  
ATOM   1238  HB2 ARG C  84      -9.377 -20.628 -16.470  1.00 69.68           H  
ATOM   1239  HB3 ARG C  84      -9.715 -19.535 -17.949  1.00 69.68           H  
ATOM   1240  HG2 ARG C  84      -8.300 -17.919 -16.896  1.00 72.67           H  
ATOM   1241  HG3 ARG C  84      -7.707 -18.893 -15.664  1.00 72.67           H  
ATOM   1242  HD2 ARG C  84      -6.128 -19.052 -17.200  1.00 73.35           H  
ATOM   1243  HD3 ARG C  84      -6.954 -20.572 -17.320  1.00 73.35           H  
ATOM   1244  HE  ARG C  84      -7.672 -20.230 -19.353  1.00 74.79           H  
ATOM   1245 HH11 ARG C  84      -5.895 -17.295 -18.559  1.00 68.88           H  
ATOM   1246 HH12 ARG C  84      -6.168 -16.371 -19.963  1.00 68.88           H  
ATOM   1247 HH21 ARG C  84      -8.086 -19.089 -21.502  1.00 70.64           H  
ATOM   1248 HH22 ARG C  84      -7.166 -17.698 -21.807  1.00 70.64           H  
ATOM   1249  N   GLN C  85     -12.343 -20.656 -15.838  1.00 60.78           N  
ATOM   1250  CA  GLN C  85     -13.456 -21.563 -16.161  1.00 59.03           C  
ATOM   1251  C   GLN C  85     -14.838 -20.954 -15.759  1.00 52.18           C  
ATOM   1252  O   GLN C  85     -15.864 -21.254 -16.361  1.00 49.13           O  
ATOM   1253  CB  GLN C  85     -13.285 -22.943 -15.594  1.00 59.40           C  
ATOM   1254  CG  GLN C  85     -12.187 -23.826 -16.132  1.00 60.41           C  
ATOM   1255  CD  GLN C  85     -12.266 -25.231 -15.597  1.00 61.50           C  
ATOM   1256  OE1 GLN C  85     -13.295 -25.856 -15.652  1.00 59.45           O  
ATOM   1257  NE2 GLN C  85     -11.149 -25.777 -15.029  1.00 60.74           N  
ATOM   1258  H   GLN C  85     -12.013 -20.744 -14.888  1.00 72.70           H  
ATOM   1259  HA  GLN C  85     -13.466 -21.701 -17.242  1.00 70.60           H  
ATOM   1260  HB2 GLN C  85     -13.177 -22.811 -14.518  1.00 71.05           H  
ATOM   1261  HB3 GLN C  85     -14.171 -23.573 -15.675  1.00 71.05           H  
ATOM   1262  HG2 GLN C  85     -12.148 -23.945 -17.214  1.00 72.26           H  
ATOM   1263  HG3 GLN C  85     -11.213 -23.459 -15.809  1.00 72.26           H  
ATOM   1264 HE21 GLN C  85     -10.257 -25.305 -15.018  1.00 72.66           H  
ATOM   1265 HE22 GLN C  85     -11.080 -26.705 -14.635  1.00 72.66           H  
ATOM   1266  N   LEU C  86     -14.843 -20.083 -14.765  1.00 47.03           N  
ATOM   1267  CA  LEU C  86     -15.893 -19.276 -14.313  1.00 41.03           C  
ATOM   1268  C   LEU C  86     -16.079 -17.973 -15.062  1.00 37.87           C  
ATOM   1269  O   LEU C  86     -17.077 -17.857 -15.809  1.00 35.03           O  
ATOM   1270  CB  LEU C  86     -15.779 -19.122 -12.796  1.00 40.61           C  
ATOM   1271  CG  LEU C  86     -16.733 -18.263 -11.956  1.00 37.72           C  
ATOM   1272  CD1 LEU C  86     -18.201 -18.688 -12.224  1.00 33.30           C  
ATOM   1273  CD2 LEU C  86     -16.371 -18.094 -10.476  1.00 36.67           C  
ATOM   1274  H   LEU C  86     -13.986 -19.988 -14.240  1.00 56.20           H  
ATOM   1275  HA  LEU C  86     -16.868 -19.754 -14.415  1.00 49.00           H  
ATOM   1276  HB2 LEU C  86     -15.978 -20.142 -12.469  1.00 48.50           H  
ATOM   1277  HB3 LEU C  86     -14.767 -18.751 -12.629  1.00 48.50           H  
ATOM   1278  HG  LEU C  86     -16.746 -17.225 -12.288  1.00 45.03           H  
ATOM   1279 HD11 LEU C  86     -18.560 -18.194 -13.127  1.00 39.72           H  
ATOM   1280 HD12 LEU C  86     -18.283 -19.749 -12.457  1.00 39.72           H  
ATOM   1281 HD13 LEU C  86     -18.844 -18.427 -11.383  1.00 39.72           H  
ATOM   1282 HD21 LEU C  86     -16.904 -18.871  -9.929  1.00 43.77           H  
ATOM   1283 HD22 LEU C  86     -15.287 -18.065 -10.371  1.00 43.77           H  
ATOM   1284 HD23 LEU C  86     -16.723 -17.140 -10.083  1.00 43.77           H  
ATOM   1285  N   PHE C  87     -15.150 -16.996 -14.986  1.00 37.74           N  
ATOM   1286  CA  PHE C  87     -15.303 -15.686 -15.604  1.00 36.26           C  
ATOM   1287  C   PHE C  87     -14.821 -15.800 -17.040  1.00 35.16           C  
ATOM   1288  O   PHE C  87     -13.874 -16.514 -17.276  1.00 39.34           O  
ATOM   1289  CB  PHE C  87     -14.475 -14.682 -14.801  1.00 36.76           C  
ATOM   1290  CG  PHE C  87     -14.958 -14.638 -13.344  1.00 33.69           C  
ATOM   1291  CD1 PHE C  87     -16.210 -14.084 -13.010  1.00 31.91           C  
ATOM   1292  CD2 PHE C  87     -14.155 -15.184 -12.332  1.00 32.17           C  
ATOM   1293  CE1 PHE C  87     -16.597 -14.011 -11.617  1.00 32.68           C  
ATOM   1294  CE2 PHE C  87     -14.424 -15.067 -11.016  1.00 30.11           C  
ATOM   1295  CZ  PHE C  87     -15.652 -14.474 -10.659  1.00 30.52           C  
ATOM   1296  H   PHE C  87     -14.282 -17.106 -14.481  1.00 45.05           H  
ATOM   1297  HA  PHE C  87     -16.370 -15.463 -15.638  1.00 43.28           H  
ATOM   1298  HB2 PHE C  87     -13.428 -14.969 -14.895  1.00 43.87           H  
ATOM   1299  HB3 PHE C  87     -14.514 -13.644 -15.129  1.00 43.87           H  
ATOM   1300  HD1 PHE C  87     -16.714 -13.687 -13.880  1.00 38.06           H  
ATOM   1301  HD2 PHE C  87     -13.278 -15.755 -12.597  1.00 38.37           H  
ATOM   1302  HE1 PHE C  87     -17.511 -13.572 -11.244  1.00 38.97           H  
ATOM   1303  HE2 PHE C  87     -13.752 -15.471 -10.272  1.00 35.90           H  
ATOM   1304  HZ  PHE C  87     -15.909 -14.484  -9.610  1.00 36.39           H  
ATOM   1305  N   HIS C  88     -15.407 -14.963 -17.888  1.00 37.79           N  
ATOM   1306  CA  HIS C  88     -14.960 -14.861 -19.300  0.53 40.08           C  
ATOM   1307  C   HIS C  88     -13.761 -13.801 -19.492  1.00 41.79           C  
ATOM   1308  O   HIS C  88     -13.469 -13.054 -18.581  1.00 43.25           O  
ATOM   1309  CB  HIS C  88     -16.214 -14.401 -20.154  0.53 39.58           C  
ATOM   1310  CG  HIS C  88     -16.967 -15.550 -20.704  0.53 45.06           C  
ATOM   1311  ND1 HIS C  88     -17.170 -15.700 -22.061  0.53 50.80           N  
ATOM   1312  CD2 HIS C  88     -17.615 -16.604 -20.062  0.53 50.15           C  
ATOM   1313  CE1 HIS C  88     -17.934 -16.725 -22.245  0.53 51.31           C  
ATOM   1314  NE2 HIS C  88     -18.199 -17.366 -21.110  0.53 49.83           N  
ATOM   1315  H   HIS C  88     -16.222 -14.438 -17.605  0.53 45.12           H  
ATOM   1316  HA  HIS C  88     -14.462 -15.788 -19.584  0.53 47.86           H  
ATOM   1317  HB2 HIS C  88     -16.829 -13.732 -19.552  0.53 47.26           H  
ATOM   1318  HB3 HIS C  88     -15.845 -13.840 -21.012  0.53 47.26           H  
ATOM   1319  HD2 HIS C  88     -17.826 -16.775 -19.017  0.53 59.95           H  
ATOM   1320  HE1 HIS C  88     -18.224 -17.036 -23.238  0.53 61.34           H  
ATOM   1321  HD1 HIS C  88     -16.789 -15.055 -22.738  1.00  0.00           H  
ATOM   1322  N   PRO C  89     -13.036 -13.830 -20.641  1.00 45.32           N  
ATOM   1323  CA  PRO C  89     -11.892 -12.943 -20.877  1.00 45.78           C  
ATOM   1324  C   PRO C  89     -12.217 -11.416 -20.919  1.00 38.87           C  
ATOM   1325  O   PRO C  89     -11.512 -10.548 -20.379  1.00 31.49           O  
ATOM   1326  CB  PRO C  89     -11.406 -13.395 -22.224  1.00 47.23           C  
ATOM   1327  CG  PRO C  89     -12.600 -14.037 -22.987  1.00 47.40           C  
ATOM   1328  CD  PRO C  89     -13.156 -14.773 -21.785  1.00 46.45           C  
ATOM   1329  HA  PRO C  89     -11.188 -13.176 -20.077  1.00 54.70           H  
ATOM   1330  HB2 PRO C  89     -11.032 -12.536 -22.782  1.00 56.44           H  
ATOM   1331  HB3 PRO C  89     -10.604 -14.134 -22.224  1.00 56.44           H  
ATOM   1332  HG2 PRO C  89     -13.337 -13.299 -23.303  1.00 56.65           H  
ATOM   1333  HG3 PRO C  89     -12.190 -14.543 -23.860  1.00 56.65           H  
ATOM   1334  HD2 PRO C  89     -14.167 -15.037 -22.095  1.00 55.51           H  
ATOM   1335  HD3 PRO C  89     -12.638 -15.694 -21.516  1.00 55.51           H  
ATOM   1336  N   GLU C  90     -13.399 -11.130 -21.452  1.00 40.44           N  
ATOM   1337  CA  GLU C  90     -13.928  -9.752 -21.412  1.00 45.69           C  
ATOM   1338  C   GLU C  90     -14.358  -9.080 -20.016  1.00 38.50           C  
ATOM   1339  O   GLU C  90     -14.616  -7.894 -19.909  1.00 38.08           O  
ATOM   1340  CB  GLU C  90     -15.183  -9.551 -22.274  1.00 55.73           C  
ATOM   1341  CG  GLU C  90     -15.037  -9.764 -23.814  1.00 61.08           C  
ATOM   1342  CD  GLU C  90     -16.341  -9.423 -24.636  1.00 67.71           C  
ATOM   1343  OE1 GLU C  90     -17.432  -9.430 -24.076  1.00 69.63           O  
ATOM   1344  OE2 GLU C  90     -16.160  -9.255 -25.867  1.00 68.51           O1-
ATOM   1345  H   GLU C  90     -13.802 -11.828 -22.060  1.00 48.29           H  
ATOM   1346  HA  GLU C  90     -13.215  -9.153 -21.978  1.00 54.59           H  
ATOM   1347  HB2 GLU C  90     -16.014 -10.165 -21.927  1.00 66.64           H  
ATOM   1348  HB3 GLU C  90     -15.768  -8.642 -22.134  1.00 66.64           H  
ATOM   1349  HG2 GLU C  90     -14.314  -9.011 -24.126  1.00 73.06           H  
ATOM   1350  HG3 GLU C  90     -14.849 -10.793 -24.118  1.00 73.06           H  
ATOM   1351  N   GLN C  91     -14.418 -10.000 -18.981  1.00 33.98           N  
ATOM   1352  CA  GLN C  91     -14.877  -9.578 -17.651  1.00 29.79           C  
ATOM   1353  C   GLN C  91     -13.700  -8.986 -16.807  1.00 26.04           C  
ATOM   1354  O   GLN C  91     -13.970  -8.445 -15.750  1.00 25.73           O  
ATOM   1355  CB  GLN C  91     -15.584 -10.742 -16.848  1.00 38.59           C  
ATOM   1356  CG  GLN C  91     -16.909 -11.102 -17.555  1.00 44.49           C  
ATOM   1357  CD  GLN C  91     -17.702 -12.179 -16.770  1.00 46.78           C  
ATOM   1358  OE1 GLN C  91     -17.483 -13.364 -16.948  1.00 50.31           O  
ATOM   1359  NE2 GLN C  91     -18.553 -11.759 -15.834  1.00 45.35           N  
ATOM   1360  H   GLN C  91     -14.097 -10.951 -19.100  1.00 40.54           H  
ATOM   1361  HA  GLN C  91     -15.670  -8.841 -17.783  1.00 35.51           H  
ATOM   1362  HB2 GLN C  91     -14.885 -11.572 -16.749  1.00 46.08           H  
ATOM   1363  HB3 GLN C  91     -15.771 -10.461 -15.812  1.00 46.08           H  
ATOM   1364  HG2 GLN C  91     -17.493 -10.184 -17.635  1.00 53.15           H  
ATOM   1365  HG3 GLN C  91     -16.654 -11.502 -18.536  1.00 53.15           H  
ATOM   1366 HE21 GLN C  91     -18.723 -10.782 -15.642  1.00 54.18           H  
ATOM   1367 HE22 GLN C  91     -19.202 -12.399 -15.399  1.00 54.18           H  
ATOM   1368  N   LEU C  92     -12.430  -8.961 -17.350  1.00 24.49           N  
ATOM   1369  CA  LEU C  92     -11.252  -8.312 -16.753  1.00 17.07           C  
ATOM   1370  C   LEU C  92     -10.995  -7.053 -17.627  1.00 22.18           C  
ATOM   1371  O   LEU C  92     -10.999  -7.219 -18.878  1.00 33.44           O  
ATOM   1372  CB  LEU C  92     -10.016  -9.272 -16.725  1.00 16.85           C  
ATOM   1373  CG  LEU C  92     -10.290 -10.659 -16.024  1.00 20.83           C  
ATOM   1374  CD1 LEU C  92     -10.965 -10.374 -14.669  1.00 19.55           C  
ATOM   1375  CD2 LEU C  92     -11.086 -11.692 -16.823  1.00 24.54           C  
ATOM   1376  H   LEU C  92     -12.312  -9.327 -18.284  1.00 29.16           H  
ATOM   1377  HA  LEU C  92     -11.397  -7.824 -15.789  1.00 20.25           H  
ATOM   1378  HB2 LEU C  92      -9.599  -9.369 -17.728  1.00 19.98           H  
ATOM   1379  HB3 LEU C  92      -9.159  -8.771 -16.274  1.00 19.98           H  
ATOM   1380  HG  LEU C  92      -9.331 -11.136 -15.821  1.00 24.76           H  
ATOM   1381 HD11 LEU C  92     -10.452  -9.558 -14.160  1.00 23.22           H  
ATOM   1382 HD12 LEU C  92     -12.025 -10.192 -14.849  1.00 23.22           H  
ATOM   1383 HD13 LEU C  92     -10.950 -11.299 -14.094  1.00 23.22           H  
ATOM   1384 HD21 LEU C  92     -10.658 -12.688 -16.707  1.00 29.22           H  
ATOM   1385 HD22 LEU C  92     -12.063 -11.892 -16.382  1.00 29.22           H  
ATOM   1386 HD23 LEU C  92     -11.159 -11.618 -17.908  1.00 29.22           H  
ATOM   1387  N   ILE C  93     -10.783  -5.944 -16.987  1.00 22.41           N  
ATOM   1388  CA  ILE C  93     -10.288  -4.692 -17.640  1.00 19.43           C  
ATOM   1389  C   ILE C  93      -9.239  -4.109 -16.672  1.00 24.37           C  
ATOM   1390  O   ILE C  93      -9.562  -3.879 -15.507  1.00 27.19           O  
ATOM   1391  CB  ILE C  93     -11.384  -3.651 -17.900  1.00 16.92           C  
ATOM   1392  CG1 ILE C  93     -12.751  -4.010 -18.580  1.00 18.64           C  
ATOM   1393  CG2 ILE C  93     -10.830  -2.401 -18.714  1.00 21.13           C  
ATOM   1394  CD1 ILE C  93     -13.683  -4.803 -17.692  1.00 17.15           C  
ATOM   1395  H   ILE C  93     -10.765  -5.883 -15.979  1.00 26.66           H  
ATOM   1396  HA  ILE C  93      -9.837  -4.967 -18.593  1.00 23.07           H  
ATOM   1397  HB  ILE C  93     -11.603  -3.130 -16.968  1.00 20.07           H  
ATOM   1398 HG12 ILE C  93     -13.247  -3.053 -18.742  1.00 22.13           H  
ATOM   1399 HG13 ILE C  93     -12.673  -4.438 -19.580  1.00 22.13           H  
ATOM   1400 HG21 ILE C  93      -9.820  -2.144 -18.397  1.00 25.12           H  
ATOM   1401 HG22 ILE C  93     -10.754  -2.495 -19.798  1.00 25.12           H  
ATOM   1402 HG23 ILE C  93     -11.439  -1.547 -18.419  1.00 25.12           H  
ATOM   1403 HD11 ILE C  93     -14.712  -4.470 -17.557  1.00 20.34           H  
ATOM   1404 HD12 ILE C  93     -13.762  -5.812 -18.099  1.00 20.34           H  
ATOM   1405 HD13 ILE C  93     -13.346  -4.933 -16.664  1.00 20.34           H  
ATOM   1406  N   THR C  94      -7.931  -4.008 -17.015  1.00 26.72           N  
ATOM   1407  CA  THR C  94      -6.811  -3.502 -16.220  1.00 26.59           C  
ATOM   1408  C   THR C  94      -6.455  -2.076 -16.821  1.00 25.17           C  
ATOM   1409  O   THR C  94      -7.149  -1.567 -17.694  1.00 20.92           O  
ATOM   1410  CB  THR C  94      -5.617  -4.430 -16.366  1.00 29.45           C  
ATOM   1411  OG1 THR C  94      -5.345  -4.750 -17.731  1.00 32.02           O  
ATOM   1412  CG2 THR C  94      -5.872  -5.829 -15.876  1.00 35.38           C  
ATOM   1413  H   THR C  94      -7.658  -4.127 -17.980  1.00 31.83           H  
ATOM   1414  HA  THR C  94      -7.090  -3.369 -15.174  1.00 31.68           H  
ATOM   1415  HB  THR C  94      -4.690  -3.986 -16.002  1.00 35.11           H  
ATOM   1416  HG1 THR C  94      -4.483  -4.406 -17.974  1.00 38.18           H  
ATOM   1417 HG21 THR C  94      -6.214  -5.856 -14.842  1.00 42.22           H  
ATOM   1418 HG22 THR C  94      -6.549  -6.411 -16.502  1.00 42.22           H  
ATOM   1419 HG23 THR C  94      -4.957  -6.416 -15.797  1.00 42.22           H  
ATOM   1420  N   GLY C  95      -5.510  -1.378 -16.129  1.00 31.42           N  
ATOM   1421  CA  GLY C  95      -4.927  -0.076 -16.482  1.00 34.15           C  
ATOM   1422  C   GLY C  95      -3.547  -0.132 -17.109  1.00 37.44           C  
ATOM   1423  O   GLY C  95      -2.836  -1.104 -17.017  1.00 42.25           O  
ATOM   1424  H   GLY C  95      -5.109  -1.947 -15.397  1.00 37.47           H  
ATOM   1425  HA2 GLY C  95      -5.632   0.529 -17.052  1.00 40.75           H  
ATOM   1426  HA3 GLY C  95      -4.669   0.526 -15.611  1.00 40.75           H  
ATOM   1427  N   LYS C  96      -3.180   0.965 -17.801  1.00 37.44           N  
ATOM   1428  CA  LYS C  96      -1.949   1.161 -18.450  1.00 34.94           C  
ATOM   1429  C   LYS C  96      -0.776   1.203 -17.374  1.00 32.79           C  
ATOM   1430  O   LYS C  96       0.262   0.604 -17.582  1.00 40.68           O  
ATOM   1431  CB  LYS C  96      -1.921   2.443 -19.281  1.00 40.50           C  
ATOM   1432  CG  LYS C  96      -0.656   2.568 -20.164  1.00 47.82           C  
ATOM   1433  CD  LYS C  96      -0.577   3.835 -21.028  1.00 54.08           C  
ATOM   1434  CE  LYS C  96      -1.520   3.825 -22.220  1.00 62.95           C  
ATOM   1435  NZ  LYS C  96      -1.646   5.165 -22.762  1.00 67.39           N1+
ATOM   1436  H   LYS C  96      -3.910   1.658 -17.884  1.00 44.69           H  
ATOM   1437  HA  LYS C  96      -1.825   0.296 -19.103  1.00 41.69           H  
ATOM   1438  HB2 LYS C  96      -2.722   2.381 -20.018  1.00 48.36           H  
ATOM   1439  HB3 LYS C  96      -2.132   3.325 -18.678  1.00 48.36           H  
ATOM   1440  HG2 LYS C  96       0.132   2.598 -19.411  1.00 57.14           H  
ATOM   1441  HG3 LYS C  96      -0.558   1.658 -20.755  1.00 57.14           H  
ATOM   1442  HD2 LYS C  96      -0.860   4.678 -20.398  1.00 64.66           H  
ATOM   1443  HD3 LYS C  96       0.409   4.170 -21.350  1.00 64.66           H  
ATOM   1444  HE2 LYS C  96      -1.172   3.136 -22.990  1.00 75.30           H  
ATOM   1445  HE3 LYS C  96      -2.516   3.455 -21.975  1.00 75.30           H  
ATOM   1446  HZ1 LYS C  96      -2.132   5.134 -23.646  1.00 80.63           H  
ATOM   1447  HZ2 LYS C  96      -2.236   5.663 -22.110  1.00 80.63           H  
ATOM   1448  HZ3 LYS C  96      -0.834   5.766 -22.734  1.00 80.63           H  
ATOM   1449  N   GLU C  97      -1.002   1.889 -16.232  1.00 26.31           N  
ATOM   1450  CA  GLU C  97      -0.077   1.919 -15.019  1.00 27.12           C  
ATOM   1451  C   GLU C  97      -0.919   1.752 -13.707  1.00 27.87           C  
ATOM   1452  O   GLU C  97      -2.107   1.560 -13.777  1.00 25.37           O  
ATOM   1453  CB  GLU C  97       0.688   3.205 -14.973  1.00 29.65           C  
ATOM   1454  CG  GLU C  97       1.569   3.376 -16.274  1.00 39.28           C  
ATOM   1455  CD  GLU C  97       2.444   4.711 -16.229  1.00 46.17           C  
ATOM   1456  OE1 GLU C  97       2.214   5.646 -15.407  1.00 47.50           O  
ATOM   1457  OE2 GLU C  97       3.393   4.782 -17.058  1.00 48.54           O1-
ATOM   1458  H   GLU C  97      -1.904   2.305 -16.050  1.00 31.33           H  
ATOM   1459  HA  GLU C  97       0.620   1.081 -15.030  1.00 32.31           H  
ATOM   1460  HB2 GLU C  97      -0.086   3.967 -14.886  1.00 35.35           H  
ATOM   1461  HB3 GLU C  97       1.295   3.084 -14.075  1.00 35.35           H  
ATOM   1462  HG2 GLU C  97       2.093   2.474 -16.591  1.00 46.90           H  
ATOM   1463  HG3 GLU C  97       0.853   3.453 -17.092  1.00 46.90           H  
ATOM   1464  N   ASP C  98      -0.235   1.587 -12.630  1.00 28.89           N  
ATOM   1465  CA  ASP C  98      -0.826   1.452 -11.221  1.00 28.53           C  
ATOM   1466  C   ASP C  98      -1.548   2.733 -10.774  1.00 27.18           C  
ATOM   1467  O   ASP C  98      -1.124   3.854 -11.212  1.00 33.35           O  
ATOM   1468  CB  ASP C  98       0.255   1.053 -10.199  1.00 33.70           C  
ATOM   1469  CG  ASP C  98       1.265  -0.069 -10.593  1.00 40.79           C  
ATOM   1470  OD1 ASP C  98       0.775  -0.973 -11.328  1.00 43.65           O  
ATOM   1471  OD2 ASP C  98       2.400  -0.052 -10.119  1.00 43.81           O1-
ATOM   1472  H   ASP C  98       0.762   1.620 -12.789  1.00 34.43           H  
ATOM   1473  HA  ASP C  98      -1.617   0.715 -11.360  1.00 34.00           H  
ATOM   1474  HB2 ASP C  98       0.840   1.950  -9.995  1.00 40.20           H  
ATOM   1475  HB3 ASP C  98      -0.221   0.794  -9.254  1.00 40.20           H  
ATOM   1476  N   ALA C  99      -2.530   2.530  -9.929  1.00 20.08           N  
ATOM   1477  CA  ALA C  99      -3.080   3.658  -9.190  1.00 15.90           C  
ATOM   1478  C   ALA C  99      -2.142   4.156  -8.106  1.00 14.31           C  
ATOM   1479  O   ALA C  99      -2.095   5.331  -7.773  1.00 13.84           O  
ATOM   1480  CB  ALA C  99      -4.410   3.217  -8.464  1.00 13.37           C  
ATOM   1481  H   ALA C  99      -2.861   1.615  -9.661  1.00 23.87           H  
ATOM   1482  HA  ALA C  99      -3.363   4.405  -9.932  1.00 18.85           H  
ATOM   1483  HB1 ALA C  99      -4.883   4.190  -8.325  1.00 15.81           H  
ATOM   1484  HB2 ALA C  99      -4.994   2.569  -9.117  1.00 15.81           H  
ATOM   1485  HB3 ALA C  99      -4.274   2.613  -7.567  1.00 15.81           H  
ATOM   1486  N   ALA C 100      -1.325   3.192  -7.609  1.00 17.41           N  
ATOM   1487  CA  ALA C 100      -0.266   3.322  -6.569  1.00 13.75           C  
ATOM   1488  C   ALA C 100      -0.741   4.246  -5.447  1.00 16.46           C  
ATOM   1489  O   ALA C 100      -0.275   5.310  -5.181  1.00 19.92           O  
ATOM   1490  CB  ALA C 100       1.035   3.891  -7.199  1.00 10.04           C  
ATOM   1491  H   ALA C 100      -1.502   2.286  -8.018  1.00 20.65           H  
ATOM   1492  HA  ALA C 100      -0.020   2.342  -6.160  1.00 16.27           H  
ATOM   1493  HB1 ALA C 100       1.413   3.227  -7.976  1.00 11.81           H  
ATOM   1494  HB2 ALA C 100       0.790   4.711  -7.874  1.00 11.81           H  
ATOM   1495  HB3 ALA C 100       1.835   4.267  -6.562  1.00 11.81           H  
ATOM   1496  N   ASN C 101      -1.781   3.834  -4.753  1.00 17.53           N  
ATOM   1497  CA  ASN C 101      -2.460   4.467  -3.631  1.00 17.92           C  
ATOM   1498  C   ASN C 101      -3.143   5.800  -3.914  1.00 17.36           C  
ATOM   1499  O   ASN C 101      -3.839   6.263  -2.959  1.00 19.59           O  
ATOM   1500  CB  ASN C 101      -1.631   4.636  -2.339  1.00 25.33           C  
ATOM   1501  CG  ASN C 101      -1.008   3.366  -1.821  1.00 31.60           C  
ATOM   1502  OD1 ASN C 101       0.202   3.307  -1.660  1.00 37.67           O  
ATOM   1503  ND2 ASN C 101      -1.773   2.450  -1.246  1.00 32.78           N  
ATOM   1504  H   ASN C 101      -2.235   2.984  -5.055  1.00 20.80           H  
ATOM   1505  HA  ASN C 101      -3.323   3.843  -3.400  1.00 21.27           H  
ATOM   1506  HB2 ASN C 101      -0.914   5.430  -2.550  1.00 30.16           H  
ATOM   1507  HB3 ASN C 101      -2.295   4.915  -1.520  1.00 30.16           H  
ATOM   1508 HD21 ASN C 101      -1.201   1.819  -0.703  1.00 39.10           H  
ATOM   1509 HD22 ASN C 101      -2.775   2.579  -1.241  1.00 39.10           H  
ATOM   1510  N   ASN C 102      -3.004   6.333  -5.108  1.00 22.74           N  
ATOM   1511  CA  ASN C 102      -3.475   7.637  -5.424  1.00 27.34           C  
ATOM   1512  C   ASN C 102      -4.892   7.616  -6.054  1.00 22.98           C  
ATOM   1513  O   ASN C 102      -5.063   7.062  -7.169  1.00 20.14           O  
ATOM   1514  CB  ASN C 102      -2.454   8.190  -6.451  1.00 30.87           C  
ATOM   1515  CG  ASN C 102      -2.439   9.737  -6.581  1.00 29.92           C  
ATOM   1516  OD1 ASN C 102      -3.473  10.355  -6.398  1.00 26.99           O  
ATOM   1517  ND2 ASN C 102      -1.302  10.322  -6.990  1.00 32.29           N  
ATOM   1518  H   ASN C 102      -2.494   5.926  -5.879  1.00 27.05           H  
ATOM   1519  HA  ASN C 102      -3.407   8.324  -4.580  1.00 32.58           H  
ATOM   1520  HB2 ASN C 102      -1.425   7.994  -6.151  1.00 36.80           H  
ATOM   1521  HB3 ASN C 102      -2.750   7.759  -7.408  1.00 36.80           H  
ATOM   1522 HD21 ASN C 102      -1.308  11.329  -7.068  1.00 38.51           H  
ATOM   1523 HD22 ASN C 102      -0.461   9.781  -7.137  1.00 38.51           H  
ATOM   1524  N   TYR C 103      -5.873   8.263  -5.453  1.00 16.48           N  
ATOM   1525  CA  TYR C 103      -7.230   8.509  -6.050  1.00 15.62           C  
ATOM   1526  C   TYR C 103      -7.122   9.265  -7.399  1.00 21.51           C  
ATOM   1527  O   TYR C 103      -7.951   9.012  -8.274  1.00 22.60           O  
ATOM   1528  CB  TYR C 103      -7.880   9.411  -5.050  1.00 13.47           C  
ATOM   1529  CG  TYR C 103      -9.359   9.786  -5.276  1.00 15.19           C  
ATOM   1530  CD1 TYR C 103      -9.686  10.784  -6.161  1.00 17.38           C  
ATOM   1531  CD2 TYR C 103     -10.351   9.147  -4.456  1.00 13.81           C  
ATOM   1532  CE1 TYR C 103     -10.978  11.257  -6.248  1.00 16.77           C  
ATOM   1533  CE2 TYR C 103     -11.690   9.587  -4.581  1.00 15.07           C  
ATOM   1534  CZ  TYR C 103     -11.978  10.648  -5.502  1.00 18.91           C  
ATOM   1535  OH  TYR C 103     -13.291  10.989  -5.707  1.00 16.24           O  
ATOM   1536  H   TYR C 103      -5.651   8.671  -4.556  1.00 19.54           H  
ATOM   1537  HA  TYR C 103      -7.845   7.611  -5.980  1.00 18.51           H  
ATOM   1538  HB2 TYR C 103      -7.855   8.965  -4.056  1.00 15.93           H  
ATOM   1539  HB3 TYR C 103      -7.383  10.381  -5.026  1.00 15.93           H  
ATOM   1540  HD1 TYR C 103      -8.883  11.234  -6.725  1.00 20.62           H  
ATOM   1541  HD2 TYR C 103     -10.121   8.514  -3.612  1.00 16.34           H  
ATOM   1542  HE1 TYR C 103     -11.160  12.165  -6.804  1.00 19.89           H  
ATOM   1543  HE2 TYR C 103     -12.486   9.178  -3.977  1.00 17.85           H  
ATOM   1544  HH  TYR C 103     -13.954  10.304  -5.827  1.00 19.25           H  
ATOM   1545  N   ALA C 104      -6.147  10.159  -7.625  1.00 25.31           N  
ATOM   1546  CA  ALA C 104      -6.145  11.037  -8.781  1.00 22.82           C  
ATOM   1547  C   ALA C 104      -5.560  10.362  -9.984  1.00 18.53           C  
ATOM   1548  O   ALA C 104      -5.990  10.666 -11.079  1.00 20.51           O  
ATOM   1549  CB  ALA C 104      -5.412  12.330  -8.354  1.00 22.23           C  
ATOM   1550  H   ALA C 104      -5.417  10.329  -6.948  1.00 30.13           H  
ATOM   1551  HA  ALA C 104      -7.178  11.330  -8.964  1.00 27.15           H  
ATOM   1552  HB1 ALA C 104      -5.624  12.690  -7.347  1.00 26.44           H  
ATOM   1553  HB2 ALA C 104      -4.330  12.197  -8.358  1.00 26.44           H  
ATOM   1554  HB3 ALA C 104      -5.654  13.170  -9.005  1.00 26.44           H  
ATOM   1555  N   ARG C 105      -4.690   9.356  -9.834  1.00 17.10           N  
ATOM   1556  CA  ARG C 105      -4.391   8.280 -10.862  1.00 16.60           C  
ATOM   1557  C   ARG C 105      -5.655   7.445 -11.261  1.00 17.63           C  
ATOM   1558  O   ARG C 105      -5.984   7.320 -12.369  1.00 23.33           O  
ATOM   1559  CB  ARG C 105      -3.274   7.388 -10.422  1.00 20.24           C  
ATOM   1560  CG  ARG C 105      -1.949   8.322 -10.367  1.00 21.08           C  
ATOM   1561  CD  ARG C 105      -0.652   7.675  -9.794  1.00 24.93           C  
ATOM   1562  NE  ARG C 105      -0.092   6.645 -10.638  1.00 29.27           N  
ATOM   1563  CZ  ARG C 105       0.884   6.817 -11.569  1.00 33.06           C  
ATOM   1564  NH1 ARG C 105       1.543   7.978 -11.705  1.00 29.30           N  
ATOM   1565  NH2 ARG C 105       1.160   5.807 -12.332  1.00 36.42           N1+
ATOM   1566  H   ARG C 105      -4.457   9.149  -8.873  1.00 20.28           H  
ATOM   1567  HA  ARG C 105      -4.093   8.847 -11.744  1.00 19.69           H  
ATOM   1568  HB2 ARG C 105      -3.441   7.080  -9.390  1.00 24.05           H  
ATOM   1569  HB3 ARG C 105      -2.996   6.614 -11.137  1.00 24.05           H  
ATOM   1570  HG2 ARG C 105      -1.790   8.624 -11.402  1.00 25.06           H  
ATOM   1571  HG3 ARG C 105      -2.196   9.255  -9.861  1.00 25.06           H  
ATOM   1572  HD2 ARG C 105      -0.037   8.497  -9.427  1.00 29.68           H  
ATOM   1573  HD3 ARG C 105      -0.851   7.259  -8.806  1.00 29.68           H  
ATOM   1574  HE  ARG C 105      -0.487   5.747 -10.398  1.00 34.89           H  
ATOM   1575 HH11 ARG C 105       1.144   8.789 -11.254  1.00 34.93           H  
ATOM   1576 HH12 ARG C 105       2.082   8.128 -12.546  1.00 34.93           H  
ATOM   1577 HH21 ARG C 105       0.859   4.854 -12.183  1.00 43.46           H  
ATOM   1578 HH22 ARG C 105       1.735   5.893 -13.158  1.00 43.46           H  
ATOM   1579  N   GLY C 106      -6.307   6.932 -10.221  1.00 18.22           N  
ATOM   1580  CA  GLY C 106      -7.509   6.044 -10.205  1.00 21.14           C  
ATOM   1581  C   GLY C 106      -8.692   6.669 -10.920  1.00 21.21           C  
ATOM   1582  O   GLY C 106      -9.255   6.040 -11.777  1.00 21.69           O  
ATOM   1583  H   GLY C 106      -5.883   7.164  -9.334  1.00 21.63           H  
ATOM   1584  HA2 GLY C 106      -7.305   5.023 -10.529  1.00 25.13           H  
ATOM   1585  HA3 GLY C 106      -7.935   5.978  -9.205  1.00 25.13           H  
ATOM   1586  N   HIS C 107      -9.053   7.909 -10.584  1.00 20.64           N  
ATOM   1587  CA  HIS C 107     -10.163   8.663 -11.144  1.00 22.97           C  
ATOM   1588  C   HIS C 107      -9.838   9.183 -12.471  1.00 26.31           C  
ATOM   1589  O   HIS C 107     -10.614   9.030 -13.438  1.00 28.41           O  
ATOM   1590  CB  HIS C 107     -10.564   9.785 -10.212  1.00 30.66           C  
ATOM   1591  CG  HIS C 107     -12.007  10.247 -10.349  1.00 32.07           C  
ATOM   1592  ND1 HIS C 107     -12.817  10.552  -9.231  1.00 31.31           N  
ATOM   1593  CD2 HIS C 107     -12.676  10.748 -11.436  1.00 32.29           C  
ATOM   1594  CE1 HIS C 107     -13.963  10.988  -9.663  1.00 33.46           C  
ATOM   1595  NE2 HIS C 107     -13.960  11.065 -11.009  1.00 34.12           N  
ATOM   1596  H   HIS C 107      -8.687   8.385  -9.772  1.00 24.53           H  
ATOM   1597  HA  HIS C 107     -10.932   7.909 -11.316  1.00 27.33           H  
ATOM   1598  HB2 HIS C 107     -10.453   9.512  -9.163  1.00 36.56           H  
ATOM   1599  HB3 HIS C 107      -9.786  10.540 -10.323  1.00 36.56           H  
ATOM   1600  HD2 HIS C 107     -12.365  10.946 -12.451  1.00 38.51           H  
ATOM   1601  HE1 HIS C 107     -14.865  11.143  -9.089  1.00 39.92           H  
ATOM   1602  HE2 HIS C 107     -14.719  11.274 -11.641  1.00  0.00           H  
ATOM   1603  N   TYR C 108      -8.719   9.934 -12.537  1.00 29.77           N  
ATOM   1604  CA  TYR C 108      -8.278  10.676 -13.733  1.00 29.69           C  
ATOM   1605  C   TYR C 108      -7.294   9.879 -14.577  1.00 33.25           C  
ATOM   1606  O   TYR C 108      -7.770   8.981 -15.261  1.00 38.54           O  
ATOM   1607  CB  TYR C 108      -7.833  12.102 -13.343  1.00 29.09           C  
ATOM   1608  CG  TYR C 108      -8.870  12.749 -12.422  1.00 33.72           C  
ATOM   1609  CD1 TYR C 108     -10.073  13.179 -12.967  1.00 35.60           C  
ATOM   1610  CD2 TYR C 108      -8.596  12.963 -11.031  1.00 34.24           C  
ATOM   1611  CE1 TYR C 108     -11.160  13.556 -12.119  1.00 30.66           C  
ATOM   1612  CE2 TYR C 108      -9.623  13.344 -10.174  1.00 28.96           C  
ATOM   1613  CZ  TYR C 108     -10.889  13.634 -10.738  1.00 30.86           C  
ATOM   1614  OH  TYR C 108     -11.827  14.073  -9.893  1.00 30.66           O  
ATOM   1615  H   TYR C 108      -8.145  10.101 -11.723  1.00 35.48           H  
ATOM   1616  HA  TYR C 108      -9.107  10.812 -14.427  1.00 35.39           H  
ATOM   1617  HB2 TYR C 108      -6.914  12.002 -12.765  1.00 34.67           H  
ATOM   1618  HB3 TYR C 108      -7.651  12.817 -14.146  1.00 34.67           H  
ATOM   1619  HD1 TYR C 108     -10.334  12.880 -13.971  1.00 42.48           H  
ATOM   1620  HD2 TYR C 108      -7.610  12.685 -10.688  1.00 40.86           H  
ATOM   1621  HE1 TYR C 108     -12.102  13.770 -12.603  1.00 36.56           H  
ATOM   1622  HE2 TYR C 108      -9.440  13.544  -9.128  1.00 34.52           H  
ATOM   1623  HH  TYR C 108     -12.708  13.967 -10.259  1.00 36.55           H  
ATOM   1624  N   THR C 109      -6.015  10.224 -14.498  1.00 31.97           N  
ATOM   1625  CA  THR C 109      -4.910   9.833 -15.399  1.00 25.82           C  
ATOM   1626  C   THR C 109      -4.896   8.359 -15.892  1.00 27.37           C  
ATOM   1627  O   THR C 109      -4.565   8.051 -17.058  1.00 31.59           O  
ATOM   1628  CB  THR C 109      -3.455  10.143 -14.678  1.00 31.98           C  
ATOM   1629  OG1 THR C 109      -3.506  11.417 -14.142  1.00 36.45           O  
ATOM   1630  CG2 THR C 109      -2.199   9.890 -15.562  1.00 33.62           C  
ATOM   1631  H   THR C 109      -5.746  11.056 -13.991  1.00 38.13           H  
ATOM   1632  HA  THR C 109      -4.949  10.425 -16.314  1.00 30.75           H  
ATOM   1633  HB  THR C 109      -3.419   9.533 -13.775  1.00 38.14           H  
ATOM   1634  HG1 THR C 109      -2.651  11.422 -13.706  1.00 43.50           H  
ATOM   1635 HG21 THR C 109      -2.239   8.846 -15.876  1.00 40.11           H  
ATOM   1636 HG22 THR C 109      -2.164  10.567 -16.415  1.00 40.11           H  
ATOM   1637 HG23 THR C 109      -1.293  10.044 -14.977  1.00 40.11           H  
ATOM   1638  N   ILE C 110      -5.181   7.396 -15.068  1.00 25.72           N  
ATOM   1639  CA  ILE C 110      -5.223   6.070 -15.571  1.00 21.52           C  
ATOM   1640  C   ILE C 110      -6.599   5.456 -15.834  1.00 23.09           C  
ATOM   1641  O   ILE C 110      -6.693   4.641 -16.748  1.00 28.71           O  
ATOM   1642  CB  ILE C 110      -4.516   5.207 -14.476  1.00 18.44           C  
ATOM   1643  CG1 ILE C 110      -3.144   5.731 -14.048  1.00 22.27           C  
ATOM   1644  CG2 ILE C 110      -4.372   3.682 -14.691  1.00 13.16           C  
ATOM   1645  CD1 ILE C 110      -1.989   5.924 -15.183  1.00 23.54           C  
ATOM   1646  H   ILE C 110      -5.581   7.482 -14.145  1.00 30.63           H  
ATOM   1647  HA  ILE C 110      -4.701   5.885 -16.510  1.00 25.59           H  
ATOM   1648  HB  ILE C 110      -5.243   5.296 -13.668  1.00 21.90           H  
ATOM   1649 HG12 ILE C 110      -3.286   6.669 -13.510  1.00 26.49           H  
ATOM   1650 HG13 ILE C 110      -2.705   5.047 -13.322  1.00 26.49           H  
ATOM   1651 HG21 ILE C 110      -3.702   3.336 -15.478  1.00 15.56           H  
ATOM   1652 HG22 ILE C 110      -3.965   3.096 -13.867  1.00 15.56           H  
ATOM   1653 HG23 ILE C 110      -5.336   3.198 -14.850  1.00 15.56           H  
ATOM   1654 HD11 ILE C 110      -1.035   6.155 -14.711  1.00 28.02           H  
ATOM   1655 HD12 ILE C 110      -2.076   4.974 -15.710  1.00 28.02           H  
ATOM   1656 HD13 ILE C 110      -2.323   6.665 -15.909  1.00 28.02           H  
ATOM   1657  N   GLY C 111      -7.621   5.917 -15.067  1.00 20.36           N  
ATOM   1658  CA  GLY C 111      -8.959   5.320 -15.148  1.00 19.28           C  
ATOM   1659  C   GLY C 111      -9.722   5.887 -16.365  1.00 23.20           C  
ATOM   1660  O   GLY C 111     -10.609   5.190 -16.849  1.00 27.67           O  
ATOM   1661  H   GLY C 111      -7.451   6.640 -14.382  1.00 24.19           H  
ATOM   1662  HA2 GLY C 111      -9.012   4.231 -15.125  1.00 22.90           H  
ATOM   1663  HA3 GLY C 111      -9.631   5.656 -14.359  1.00 22.90           H  
ATOM   1664  N   LYS C 112      -9.418   7.117 -16.696  1.00 19.43           N  
ATOM   1665  CA  LYS C 112     -10.101   7.843 -17.824  1.00 26.66           C  
ATOM   1666  C   LYS C 112     -10.045   7.049 -19.186  1.00 28.62           C  
ATOM   1667  O   LYS C 112     -10.966   7.204 -19.998  1.00 29.07           O  
ATOM   1668  CB  LYS C 112      -9.672   9.335 -17.983  1.00 30.77           C  
ATOM   1669  CG  LYS C 112      -8.358   9.659 -18.614  1.00 38.51           C  
ATOM   1670  CD  LYS C 112      -7.870  11.105 -18.285  1.00 40.02           C  
ATOM   1671  CE  LYS C 112      -6.950  11.748 -19.353  1.00 46.23           C  
ATOM   1672  NZ  LYS C 112      -7.606  11.833 -20.636  1.00 52.15           N1+
ATOM   1673  H   LYS C 112      -8.760   7.738 -16.248  1.00 23.08           H  
ATOM   1674  HA  LYS C 112     -11.148   7.798 -17.524  1.00 31.76           H  
ATOM   1675  HB2 LYS C 112     -10.463   9.870 -18.509  1.00 36.69           H  
ATOM   1676  HB3 LYS C 112      -9.662   9.633 -16.935  1.00 36.69           H  
ATOM   1677  HG2 LYS C 112      -7.521   8.995 -18.396  1.00 45.98           H  
ATOM   1678  HG3 LYS C 112      -8.490   9.364 -19.655  1.00 45.98           H  
ATOM   1679  HD2 LYS C 112      -8.711  11.797 -18.239  1.00 47.78           H  
ATOM   1680  HD3 LYS C 112      -7.262  11.205 -17.386  1.00 47.78           H  
ATOM   1681  HE2 LYS C 112      -6.451  12.677 -19.076  1.00 55.25           H  
ATOM   1682  HE3 LYS C 112      -6.163  10.997 -19.421  1.00 55.25           H  
ATOM   1683  HZ1 LYS C 112      -8.128  12.698 -20.635  1.00 62.35           H  
ATOM   1684  HZ2 LYS C 112      -6.946  11.968 -21.389  1.00 62.35           H  
ATOM   1685  HZ3 LYS C 112      -8.222  11.087 -20.927  1.00 62.35           H  
ATOM   1686  N   GLU C 113      -8.916   6.428 -19.425  1.00 27.74           N  
ATOM   1687  CA  GLU C 113      -8.675   5.603 -20.633  1.00 30.77           C  
ATOM   1688  C   GLU C 113      -9.538   4.357 -20.736  1.00 30.05           C  
ATOM   1689  O   GLU C 113      -9.569   3.796 -21.803  1.00 31.22           O  
ATOM   1690  CB  GLU C 113      -7.187   5.243 -20.560  1.00 39.22           C  
ATOM   1691  CG  GLU C 113      -6.177   6.402 -20.554  1.00 51.91           C  
ATOM   1692  CD  GLU C 113      -4.722   5.908 -20.623  1.00 62.27           C  
ATOM   1693  OE1 GLU C 113      -4.531   4.669 -20.484  1.00 64.94           O  
ATOM   1694  OE2 GLU C 113      -3.857   6.678 -21.073  1.00 66.62           O1-
ATOM   1695  H   GLU C 113      -8.232   6.386 -18.683  1.00 33.05           H  
ATOM   1696  HA  GLU C 113      -8.890   6.224 -21.503  1.00 36.68           H  
ATOM   1697  HB2 GLU C 113      -7.069   4.791 -19.576  1.00 46.83           H  
ATOM   1698  HB3 GLU C 113      -6.976   4.472 -21.300  1.00 46.83           H  
ATOM   1699  HG2 GLU C 113      -6.345   7.163 -21.316  1.00 62.05           H  
ATOM   1700  HG3 GLU C 113      -6.223   6.999 -19.644  1.00 62.05           H  
ATOM   1701  N   ILE C 114     -10.121   3.860 -19.609  1.00 28.53           N  
ATOM   1702  CA  ILE C 114     -10.686   2.471 -19.513  1.00 24.00           C  
ATOM   1703  C   ILE C 114     -12.077   2.456 -18.929  1.00 22.07           C  
ATOM   1704  O   ILE C 114     -12.795   1.472 -19.068  1.00 21.12           O  
ATOM   1705  CB  ILE C 114      -9.659   1.464 -18.849  1.00 28.50           C  
ATOM   1706  CG1 ILE C 114      -9.311   1.711 -17.357  1.00 41.80           C  
ATOM   1707  CG2 ILE C 114      -8.370   1.359 -19.635  1.00 29.30           C  
ATOM   1708  CD1 ILE C 114      -9.374   0.410 -16.566  1.00 49.12           C  
ATOM   1709  H   ILE C 114     -10.090   4.422 -18.770  1.00 34.00           H  
ATOM   1710  HA  ILE C 114     -10.840   2.102 -20.526  1.00 28.57           H  
ATOM   1711  HB  ILE C 114     -10.110   0.479 -18.967  1.00 33.97           H  
ATOM   1712 HG12 ILE C 114      -8.367   2.249 -17.278  1.00 49.92           H  
ATOM   1713 HG13 ILE C 114      -9.997   2.404 -16.871  1.00 49.92           H  
ATOM   1714 HG21 ILE C 114      -7.713   2.169 -19.321  1.00 34.92           H  
ATOM   1715 HG22 ILE C 114      -7.867   0.413 -19.435  1.00 34.92           H  
ATOM   1716 HG23 ILE C 114      -8.523   1.284 -20.712  1.00 34.92           H  
ATOM   1717 HD11 ILE C 114      -9.553  -0.481 -17.169  1.00 58.71           H  
ATOM   1718 HD12 ILE C 114      -8.533   0.180 -15.912  1.00 58.71           H  
ATOM   1719 HD13 ILE C 114     -10.300   0.321 -15.998  1.00 58.71           H  
ATOM   1720  N   ILE C 115     -12.581   3.484 -18.113  1.00 18.59           N  
ATOM   1721  CA  ILE C 115     -13.988   3.592 -17.564  1.00 17.62           C  
ATOM   1722  C   ILE C 115     -15.138   3.265 -18.559  1.00 20.46           C  
ATOM   1723  O   ILE C 115     -16.113   2.515 -18.243  1.00 25.39           O  
ATOM   1724  CB  ILE C 115     -14.174   4.921 -16.961  1.00 13.37           C  
ATOM   1725  CG1 ILE C 115     -15.608   5.135 -16.468  1.00 13.45           C  
ATOM   1726  CG2 ILE C 115     -13.744   6.182 -17.824  1.00 14.23           C  
ATOM   1727  CD1 ILE C 115     -16.071   4.186 -15.303  1.00 21.43           C  
ATOM   1728  H   ILE C 115     -11.912   4.174 -17.803  1.00 22.07           H  
ATOM   1729  HA  ILE C 115     -14.025   2.726 -16.903  1.00 20.91           H  
ATOM   1730  HB  ILE C 115     -13.442   4.807 -16.161  1.00 15.80           H  
ATOM   1731 HG12 ILE C 115     -15.811   6.190 -16.288  1.00 15.91           H  
ATOM   1732 HG13 ILE C 115     -16.302   5.002 -17.298  1.00 15.91           H  
ATOM   1733 HG21 ILE C 115     -12.774   6.039 -18.301  1.00 16.84           H  
ATOM   1734 HG22 ILE C 115     -14.428   6.336 -18.659  1.00 16.84           H  
ATOM   1735 HG23 ILE C 115     -13.730   7.169 -17.363  1.00 16.84           H  
ATOM   1736 HD11 ILE C 115     -16.366   4.625 -14.350  1.00 25.48           H  
ATOM   1737 HD12 ILE C 115     -16.909   3.600 -15.680  1.00 25.48           H  
ATOM   1738 HD13 ILE C 115     -15.270   3.478 -15.087  1.00 25.48           H  
ATOM   1739  N   ASP C 116     -14.990   3.690 -19.803  1.00 24.96           N  
ATOM   1740  CA  ASP C 116     -15.889   3.330 -20.977  1.00 22.68           C  
ATOM   1741  C   ASP C 116     -15.859   1.817 -21.378  1.00 21.31           C  
ATOM   1742  O   ASP C 116     -16.912   1.233 -21.563  1.00 20.32           O  
ATOM   1743  CB  ASP C 116     -15.885   4.310 -22.179  1.00 19.99           C  
ATOM   1744  CG  ASP C 116     -16.428   5.742 -21.999  1.00 25.55           C  
ATOM   1745  OD1 ASP C 116     -16.044   6.574 -22.878  1.00 30.40           O  
ATOM   1746  OD2 ASP C 116     -17.167   6.111 -21.053  1.00 33.63           O1-
ATOM   1747  H   ASP C 116     -14.382   4.448 -20.077  1.00 29.72           H  
ATOM   1748  HA  ASP C 116     -16.866   3.592 -20.573  1.00 26.98           H  
ATOM   1749  HB2 ASP C 116     -14.888   4.342 -22.619  1.00 23.75           H  
ATOM   1750  HB3 ASP C 116     -16.484   3.940 -23.011  1.00 23.75           H  
ATOM   1751  N   LEU C 117     -14.648   1.192 -21.277  1.00 23.15           N  
ATOM   1752  CA  LEU C 117     -14.576  -0.261 -21.342  1.00 31.16           C  
ATOM   1753  C   LEU C 117     -15.240  -1.014 -20.210  1.00 30.54           C  
ATOM   1754  O   LEU C 117     -15.843  -2.049 -20.505  1.00 33.90           O  
ATOM   1755  CB  LEU C 117     -13.090  -0.692 -21.503  1.00 36.74           C  
ATOM   1756  CG  LEU C 117     -12.438  -0.196 -22.813  1.00 43.83           C  
ATOM   1757  CD1 LEU C 117     -11.016  -0.647 -22.960  1.00 42.82           C  
ATOM   1758  CD2 LEU C 117     -13.196  -0.530 -24.152  1.00 49.33           C  
ATOM   1759  H   LEU C 117     -13.812   1.690 -21.008  1.00 27.55           H  
ATOM   1760  HA  LEU C 117     -15.204  -0.510 -22.197  1.00 37.15           H  
ATOM   1761  HB2 LEU C 117     -12.434  -0.177 -20.801  1.00 43.86           H  
ATOM   1762  HB3 LEU C 117     -12.916  -1.745 -21.279  1.00 43.86           H  
ATOM   1763  HG  LEU C 117     -12.398   0.893 -22.781  1.00 52.36           H  
ATOM   1764 HD11 LEU C 117     -10.848  -1.469 -23.655  1.00 51.15           H  
ATOM   1765 HD12 LEU C 117     -10.588   0.265 -23.375  1.00 51.15           H  
ATOM   1766 HD13 LEU C 117     -10.579  -0.960 -22.012  1.00 51.15           H  
ATOM   1767 HD21 LEU C 117     -13.440  -1.590 -24.226  1.00 58.96           H  
ATOM   1768 HD22 LEU C 117     -14.111   0.061 -24.200  1.00 58.96           H  
ATOM   1769 HD23 LEU C 117     -12.666  -0.073 -24.988  1.00 58.96           H  
ATOM   1770  N   VAL C 118     -15.295  -0.466 -18.988  1.00 26.54           N  
ATOM   1771  CA  VAL C 118     -15.985  -1.026 -17.870  1.00 26.58           C  
ATOM   1772  C   VAL C 118     -17.505  -0.947 -18.076  1.00 24.88           C  
ATOM   1773  O   VAL C 118     -18.198  -1.959 -17.866  1.00 24.24           O  
ATOM   1774  CB  VAL C 118     -15.553  -0.485 -16.551  1.00 27.36           C  
ATOM   1775  CG1 VAL C 118     -16.265  -1.041 -15.320  1.00 28.05           C  
ATOM   1776  CG2 VAL C 118     -14.075  -0.734 -16.281  1.00 30.95           C  
ATOM   1777  H   VAL C 118     -15.102   0.523 -18.934  1.00 31.61           H  
ATOM   1778  HA  VAL C 118     -15.817  -2.102 -17.896  1.00 31.66           H  
ATOM   1779  HB  VAL C 118     -15.731   0.590 -16.549  1.00 32.59           H  
ATOM   1780 HG11 VAL C 118     -17.326  -0.793 -15.360  1.00 33.42           H  
ATOM   1781 HG12 VAL C 118     -16.103  -2.110 -15.182  1.00 33.42           H  
ATOM   1782 HG13 VAL C 118     -15.854  -0.472 -14.486  1.00 33.42           H  
ATOM   1783 HG21 VAL C 118     -13.454  -0.143 -16.954  1.00 36.90           H  
ATOM   1784 HG22 VAL C 118     -13.835  -0.329 -15.298  1.00 36.90           H  
ATOM   1785 HG23 VAL C 118     -13.833  -1.797 -16.277  1.00 36.90           H  
ATOM   1786  N   LEU C 119     -17.969   0.242 -18.442  1.00 19.72           N  
ATOM   1787  CA  LEU C 119     -19.413   0.517 -18.812  1.00 21.52           C  
ATOM   1788  C   LEU C 119     -19.842  -0.189 -20.063  1.00 23.91           C  
ATOM   1789  O   LEU C 119     -21.032  -0.518 -20.068  1.00 27.56           O  
ATOM   1790  CB  LEU C 119     -19.691   2.016 -18.936  1.00 23.43           C  
ATOM   1791  CG  LEU C 119     -19.701   2.829 -17.563  1.00 28.95           C  
ATOM   1792  CD1 LEU C 119     -19.277   4.275 -17.795  1.00 39.03           C  
ATOM   1793  CD2 LEU C 119     -21.120   2.743 -16.920  1.00 30.37           C  
ATOM   1794  H   LEU C 119     -17.306   0.998 -18.543  1.00 23.43           H  
ATOM   1795  HA  LEU C 119     -19.962   0.151 -17.945  1.00 25.58           H  
ATOM   1796  HB2 LEU C 119     -18.806   2.406 -19.440  1.00 27.88           H  
ATOM   1797  HB3 LEU C 119     -20.469   2.282 -19.652  1.00 27.88           H  
ATOM   1798  HG  LEU C 119     -18.968   2.337 -16.924  1.00 34.51           H  
ATOM   1799 HD11 LEU C 119     -19.117   4.593 -18.825  1.00 46.60           H  
ATOM   1800 HD12 LEU C 119     -19.976   5.003 -17.386  1.00 46.60           H  
ATOM   1801 HD13 LEU C 119     -18.373   4.409 -17.200  1.00 46.60           H  
ATOM   1802 HD21 LEU C 119     -21.541   3.731 -16.737  1.00 36.21           H  
ATOM   1803 HD22 LEU C 119     -21.807   2.087 -17.453  1.00 36.21           H  
ATOM   1804 HD23 LEU C 119     -20.935   2.328 -15.929  1.00 36.21           H  
ATOM   1805  N   ASP C 120     -18.953  -0.539 -20.954  1.00 22.94           N  
ATOM   1806  CA  ASP C 120     -19.341  -1.360 -22.106  0.56 23.67           C  
ATOM   1807  C   ASP C 120     -19.643  -2.812 -21.616  1.00 19.66           C  
ATOM   1808  O   ASP C 120     -20.441  -3.498 -22.182  1.00 18.68           O  
ATOM   1809  CB  ASP C 120     -18.240  -1.290 -23.218  0.56 26.22           C  
ATOM   1810  CG  ASP C 120     -18.450  -2.145 -24.444  0.56 27.37           C  
ATOM   1811  OD1 ASP C 120     -19.359  -1.806 -25.190  0.56 27.11           O  
ATOM   1812  OD2 ASP C 120     -17.685  -3.084 -24.694  0.56 30.92           O1-
ATOM   1813  H   ASP C 120     -18.044  -0.109 -21.049  0.56 27.29           H  
ATOM   1814  HA  ASP C 120     -20.247  -0.968 -22.569  0.56 28.16           H  
ATOM   1815  HB2 ASP C 120     -18.082  -0.262 -23.544  0.56 31.23           H  
ATOM   1816  HB3 ASP C 120     -17.336  -1.601 -22.693  0.56 31.23           H  
ATOM   1817  N   ARG C 121     -18.940  -3.337 -20.584  1.00 21.22           N  
ATOM   1818  CA  ARG C 121     -19.280  -4.649 -19.973  1.00 27.23           C  
ATOM   1819  C   ARG C 121     -20.579  -4.536 -19.166  1.00 22.42           C  
ATOM   1820  O   ARG C 121     -21.463  -5.327 -19.441  1.00 22.98           O  
ATOM   1821  CB  ARG C 121     -18.083  -5.261 -19.278  1.00 35.75           C  
ATOM   1822  CG  ARG C 121     -16.695  -5.181 -19.865  1.00 47.67           C  
ATOM   1823  CD  ARG C 121     -16.521  -5.193 -21.395  1.00 55.19           C  
ATOM   1824  NE  ARG C 121     -15.136  -5.501 -21.834  1.00 61.65           N  
ATOM   1825  CZ  ARG C 121     -14.642  -5.475 -23.132  1.00 65.35           C  
ATOM   1826  NH1 ARG C 121     -15.317  -4.944 -24.146  1.00 65.03           N  
ATOM   1827  NH2 ARG C 121     -13.412  -5.858 -23.418  1.00 65.43           N1+
ATOM   1828  H   ARG C 121     -18.223  -2.771 -20.153  1.00 25.23           H  
ATOM   1829  HA  ARG C 121     -19.614  -5.285 -20.793  1.00 32.44           H  
ATOM   1830  HB2 ARG C 121     -18.106  -4.849 -18.269  1.00 42.67           H  
ATOM   1831  HB3 ARG C 121     -18.299  -6.322 -19.153  1.00 42.67           H  
ATOM   1832  HG2 ARG C 121     -16.222  -4.246 -19.565  1.00 56.97           H  
ATOM   1833  HG3 ARG C 121     -16.097  -5.946 -19.370  1.00 56.97           H  
ATOM   1834  HD2 ARG C 121     -17.197  -5.930 -21.828  1.00 65.99           H  
ATOM   1835  HD3 ARG C 121     -16.732  -4.219 -21.838  1.00 65.99           H  
ATOM   1836  HE  ARG C 121     -14.643  -5.962 -21.083  1.00 73.74           H  
ATOM   1837 HH11 ARG C 121     -16.218  -4.492 -24.089  1.00 77.81           H  
ATOM   1838 HH12 ARG C 121     -14.876  -4.832 -25.048  1.00 77.81           H  
ATOM   1839 HH21 ARG C 121     -12.862  -6.319 -22.708  1.00 78.28           H  
ATOM   1840 HH22 ARG C 121     -12.925  -5.726 -24.293  1.00 78.28           H  
ATOM   1841  N   ILE C 122     -20.739  -3.472 -18.368  1.00 16.19           N  
ATOM   1842  CA  ILE C 122     -22.029  -3.220 -17.662  1.00 18.44           C  
ATOM   1843  C   ILE C 122     -23.265  -3.199 -18.501  1.00 18.14           C  
ATOM   1844  O   ILE C 122     -24.282  -3.741 -18.156  1.00 15.48           O  
ATOM   1845  CB  ILE C 122     -21.876  -1.961 -16.761  1.00 14.09           C  
ATOM   1846  CG1 ILE C 122     -20.940  -2.170 -15.521  1.00 12.95           C  
ATOM   1847  CG2 ILE C 122     -23.174  -1.372 -16.179  1.00  8.37           C  
ATOM   1848  CD1 ILE C 122     -20.534  -0.751 -14.882  1.00 16.73           C  
ATOM   1849  H   ILE C 122     -19.996  -2.801 -18.233  1.00 19.19           H  
ATOM   1850  HA  ILE C 122     -22.092  -4.118 -17.048  1.00 21.90           H  
ATOM   1851  HB  ILE C 122     -21.557  -1.144 -17.408  1.00 16.67           H  
ATOM   1852 HG12 ILE C 122     -21.431  -2.778 -14.761  1.00 15.30           H  
ATOM   1853 HG13 ILE C 122     -20.033  -2.708 -15.796  1.00 15.30           H  
ATOM   1854 HG21 ILE C 122     -23.111  -0.579 -15.434  1.00  9.80           H  
ATOM   1855 HG22 ILE C 122     -23.727  -0.911 -16.998  1.00  9.80           H  
ATOM   1856 HG23 ILE C 122     -23.634  -2.241 -15.710  1.00  9.80           H  
ATOM   1857 HD11 ILE C 122     -19.492  -0.757 -14.560  1.00 19.84           H  
ATOM   1858 HD12 ILE C 122     -20.668  -0.005 -15.666  1.00 19.84           H  
ATOM   1859 HD13 ILE C 122     -21.194  -0.468 -14.062  1.00 19.84           H  
ATOM   1860  N   ARG C 123     -23.136  -2.368 -19.551  1.00 21.02           N  
ATOM   1861  CA  ARG C 123     -24.221  -2.193 -20.554  1.00 21.05           C  
ATOM   1862  C   ARG C 123     -24.735  -3.526 -21.180  1.00 21.59           C  
ATOM   1863  O   ARG C 123     -25.896  -3.776 -21.455  1.00 22.22           O  
ATOM   1864  CB  ARG C 123     -23.647  -1.341 -21.704  1.00 21.19           C  
ATOM   1865  CG  ARG C 123     -23.655   0.227 -21.523  1.00 26.42           C  
ATOM   1866  CD  ARG C 123     -22.904   1.052 -22.570  1.00 36.98           C  
ATOM   1867  NE  ARG C 123     -23.474   0.930 -23.928  1.00 50.16           N  
ATOM   1868  CZ  ARG C 123     -24.365   1.733 -24.547  1.00 59.14           C  
ATOM   1869  NH1 ARG C 123     -24.933   2.792 -23.916  1.00 61.56           N  
ATOM   1870  NH2 ARG C 123     -24.551   1.584 -25.850  1.00 62.46           N1+
ATOM   1871  H   ARG C 123     -22.267  -1.870 -19.681  1.00 24.98           H  
ATOM   1872  HA  ARG C 123     -25.099  -1.739 -20.095  1.00 25.02           H  
ATOM   1873  HB2 ARG C 123     -22.634  -1.643 -21.971  1.00 25.20           H  
ATOM   1874  HB3 ARG C 123     -24.273  -1.482 -22.585  1.00 25.20           H  
ATOM   1875  HG2 ARG C 123     -24.703   0.522 -21.478  1.00 31.47           H  
ATOM   1876  HG3 ARG C 123     -23.256   0.559 -20.565  1.00 31.47           H  
ATOM   1877  HD2 ARG C 123     -22.701   2.110 -22.401  1.00 44.14           H  
ATOM   1878  HD3 ARG C 123     -21.989   0.463 -22.632  1.00 44.14           H  
ATOM   1879  HE  ARG C 123     -23.234   0.080 -24.417  1.00 59.96           H  
ATOM   1880 HH11 ARG C 123     -24.745   2.964 -22.939  1.00 73.63           H  
ATOM   1881 HH12 ARG C 123     -25.464   3.493 -24.413  1.00 73.63           H  
ATOM   1882 HH21 ARG C 123     -23.808   1.157 -26.385  1.00 74.71           H  
ATOM   1883 HH22 ARG C 123     -25.111   2.238 -26.377  1.00 74.71           H  
ATOM   1884  N   LYS C 124     -23.762  -4.436 -21.428  1.00 20.46           N  
ATOM   1885  CA  LYS C 124     -23.918  -5.699 -22.098  1.00 24.85           C  
ATOM   1886  C   LYS C 124     -24.285  -6.765 -21.072  1.00 27.37           C  
ATOM   1887  O   LYS C 124     -25.183  -7.547 -21.302  1.00 30.59           O  
ATOM   1888  CB  LYS C 124     -22.613  -6.008 -22.877  1.00 34.37           C  
ATOM   1889  CG  LYS C 124     -22.554  -7.298 -23.733  1.00 45.03           C  
ATOM   1890  CD  LYS C 124     -23.701  -7.382 -24.786  1.00 54.12           C  
ATOM   1891  CE  LYS C 124     -23.652  -6.256 -25.836  1.00 60.07           C  
ATOM   1892  NZ  LYS C 124     -24.645  -6.438 -26.886  1.00 63.50           N1+
ATOM   1893  H   LYS C 124     -22.836  -4.048 -21.326  1.00 24.31           H  
ATOM   1894  HA  LYS C 124     -24.806  -5.577 -22.718  1.00 29.58           H  
ATOM   1895  HB2 LYS C 124     -22.520  -5.110 -23.487  1.00 41.01           H  
ATOM   1896  HB3 LYS C 124     -21.735  -5.955 -22.233  1.00 41.01           H  
ATOM   1897  HG2 LYS C 124     -21.597  -7.392 -24.246  1.00 53.81           H  
ATOM   1898  HG3 LYS C 124     -22.586  -8.103 -22.998  1.00 53.81           H  
ATOM   1899  HD2 LYS C 124     -23.677  -8.365 -25.257  1.00 64.71           H  
ATOM   1900  HD3 LYS C 124     -24.649  -7.232 -24.269  1.00 64.71           H  
ATOM   1901  HE2 LYS C 124     -23.780  -5.256 -25.422  1.00 71.85           H  
ATOM   1902  HE3 LYS C 124     -22.697  -6.181 -26.356  1.00 71.85           H  
ATOM   1903  HZ1 LYS C 124     -24.500  -7.335 -27.326  1.00 75.96           H  
ATOM   1904  HZ2 LYS C 124     -25.585  -6.431 -26.515  1.00 75.96           H  
ATOM   1905  HZ3 LYS C 124     -24.542  -5.797 -27.659  1.00 75.96           H  
ATOM   1906  N   LEU C 125     -23.755  -6.751 -19.862  1.00 24.65           N  
ATOM   1907  CA  LEU C 125     -24.339  -7.513 -18.704  1.00 26.57           C  
ATOM   1908  C   LEU C 125     -25.832  -7.172 -18.510  1.00 22.27           C  
ATOM   1909  O   LEU C 125     -26.673  -8.051 -18.255  1.00 25.14           O  
ATOM   1910  CB  LEU C 125     -23.504  -7.210 -17.470  1.00 28.77           C  
ATOM   1911  CG  LEU C 125     -22.081  -7.772 -17.455  1.00 35.45           C  
ATOM   1912  CD1 LEU C 125     -21.061  -7.029 -16.573  1.00 38.49           C  
ATOM   1913  CD2 LEU C 125     -22.028  -9.269 -17.196  1.00 40.66           C  
ATOM   1914  H   LEU C 125     -23.088  -5.999 -19.760  1.00 29.34           H  
ATOM   1915  HA  LEU C 125     -24.294  -8.542 -19.059  1.00 31.64           H  
ATOM   1916  HB2 LEU C 125     -23.408  -6.126 -17.523  1.00 34.29           H  
ATOM   1917  HB3 LEU C 125     -24.172  -7.321 -16.616  1.00 34.29           H  
ATOM   1918  HG  LEU C 125     -21.662  -7.727 -18.460  1.00 42.30           H  
ATOM   1919 HD11 LEU C 125     -20.774  -7.663 -15.734  1.00 45.95           H  
ATOM   1920 HD12 LEU C 125     -20.213  -6.623 -17.125  1.00 45.95           H  
ATOM   1921 HD13 LEU C 125     -21.559  -6.212 -16.051  1.00 45.95           H  
ATOM   1922 HD21 LEU C 125     -21.523  -9.862 -17.958  1.00 48.56           H  
ATOM   1923 HD22 LEU C 125     -21.503  -9.513 -16.273  1.00 48.56           H  
ATOM   1924 HD23 LEU C 125     -23.050  -9.532 -16.924  1.00 48.56           H  
ATOM   1925  N   ALA C 126     -26.226  -5.880 -18.590  1.00 16.79           N  
ATOM   1926  CA  ALA C 126     -27.527  -5.256 -18.343  1.00 15.48           C  
ATOM   1927  C   ALA C 126     -28.392  -5.687 -19.588  1.00 21.76           C  
ATOM   1928  O   ALA C 126     -29.551  -5.799 -19.419  1.00 21.94           O  
ATOM   1929  CB  ALA C 126     -27.291  -3.734 -18.162  1.00 15.71           C  
ATOM   1930  H   ALA C 126     -25.423  -5.286 -18.739  1.00 19.91           H  
ATOM   1931  HA  ALA C 126     -27.930  -5.614 -17.396  1.00 18.35           H  
ATOM   1932  HB1 ALA C 126     -26.811  -3.244 -19.009  1.00 18.61           H  
ATOM   1933  HB2 ALA C 126     -28.241  -3.231 -17.981  1.00 18.61           H  
ATOM   1934  HB3 ALA C 126     -26.717  -3.623 -17.242  1.00 18.61           H  
ATOM   1935  N   ASP C 127     -27.863  -5.999 -20.833  1.00 26.37           N  
ATOM   1936  CA  ASP C 127     -28.486  -6.402 -22.092  1.00 30.24           C  
ATOM   1937  C   ASP C 127     -28.923  -7.925 -22.009  1.00 27.35           C  
ATOM   1938  O   ASP C 127     -29.980  -8.223 -22.590  1.00 31.86           O  
ATOM   1939  CB  ASP C 127     -27.535  -6.112 -23.252  1.00 32.97           C  
ATOM   1940  CG  ASP C 127     -28.082  -6.276 -24.703  1.00 40.55           C  
ATOM   1941  OD1 ASP C 127     -29.308  -6.136 -24.964  1.00 44.66           O  
ATOM   1942  OD2 ASP C 127     -27.264  -6.432 -25.615  1.00 42.86           O1-
ATOM   1943  H   ASP C 127     -26.861  -6.001 -20.957  1.00 31.41           H  
ATOM   1944  HA  ASP C 127     -29.366  -5.778 -22.250  1.00 36.05           H  
ATOM   1945  HB2 ASP C 127     -27.194  -5.077 -23.213  1.00 39.32           H  
ATOM   1946  HB3 ASP C 127     -26.670  -6.761 -23.110  1.00 39.32           H  
ATOM   1947  N   GLN C 128     -28.285  -8.757 -21.166  1.00 23.55           N  
ATOM   1948  CA  GLN C 128     -28.720 -10.150 -20.746  1.00 30.79           C  
ATOM   1949  C   GLN C 128     -29.527 -10.118 -19.339  1.00 28.70           C  
ATOM   1950  O   GLN C 128     -29.989 -11.167 -18.890  1.00 28.22           O  
ATOM   1951  CB  GLN C 128     -27.473 -11.079 -20.671  1.00 37.12           C  
ATOM   1952  CG  GLN C 128     -26.580 -10.993 -21.916  1.00 47.49           C  
ATOM   1953  CD  GLN C 128     -25.334 -11.860 -21.780  1.00 59.83           C  
ATOM   1954  OE1 GLN C 128     -25.220 -12.630 -20.862  1.00 63.66           O  
ATOM   1955  NE2 GLN C 128     -24.409 -11.664 -22.686  1.00 62.03           N  
ATOM   1956  H   GLN C 128     -27.426  -8.380 -20.791  1.00 28.02           H  
ATOM   1957  HA  GLN C 128     -29.424 -10.581 -21.458  1.00 36.71           H  
ATOM   1958  HB2 GLN C 128     -26.909 -10.785 -19.786  1.00 44.31           H  
ATOM   1959  HB3 GLN C 128     -27.785 -12.114 -20.531  1.00 44.31           H  
ATOM   1960  HG2 GLN C 128     -27.029 -11.258 -22.873  1.00 56.76           H  
ATOM   1961  HG3 GLN C 128     -26.168  -9.984 -21.915  1.00 56.76           H  
ATOM   1962 HE21 GLN C 128     -24.573 -10.898 -23.324  1.00 74.21           H  
ATOM   1963 HE22 GLN C 128     -23.493 -12.083 -22.608  1.00 74.21           H  
ATOM   1964  N   CYS C 129     -29.716  -8.971 -18.727  1.00 31.09           N  
ATOM   1965  CA  CYS C 129     -30.632  -8.740 -17.546  1.00 32.35           C  
ATOM   1966  C   CYS C 129     -32.019  -8.390 -18.127  1.00 29.92           C  
ATOM   1967  O   CYS C 129     -32.167  -7.473 -18.998  1.00 33.61           O  
ATOM   1968  CB  CYS C 129     -30.196  -7.663 -16.622  1.00 30.94           C  
ATOM   1969  SG  CYS C 129     -28.784  -8.243 -15.760  1.00 29.99           S  
ATOM   1970  H   CYS C 129     -29.523  -8.143 -19.272  1.00 37.07           H  
ATOM   1971  HA  CYS C 129     -30.811  -9.696 -17.055  1.00 38.58           H  
ATOM   1972  HB2 CYS C 129     -30.047  -6.733 -17.171  1.00 36.89           H  
ATOM   1973  HB3 CYS C 129     -31.001  -7.438 -15.923  1.00 36.89           H  
ATOM   1974  HG  CYS C 129     -28.175  -8.326 -16.946  1.00 35.76           H  
ATOM   1975  N   THR C 130     -33.124  -9.033 -17.649  1.00 28.98           N  
ATOM   1976  CA  THR C 130     -34.488  -8.760 -18.117  1.00 29.36           C  
ATOM   1977  C   THR C 130     -35.078  -7.501 -17.379  1.00 30.20           C  
ATOM   1978  O   THR C 130     -35.635  -6.657 -18.065  1.00 28.72           O  
ATOM   1979  CB  THR C 130     -35.373 -10.050 -17.816  1.00 30.88           C  
ATOM   1980  OG1 THR C 130     -35.684 -10.221 -16.460  1.00 35.13           O  
ATOM   1981  CG2 THR C 130     -34.798 -11.336 -18.300  1.00 31.58           C  
ATOM   1982  H   THR C 130     -32.909  -9.646 -16.876  1.00 34.54           H  
ATOM   1983  HA  THR C 130     -34.516  -8.429 -19.155  1.00 34.99           H  
ATOM   1984  HB  THR C 130     -36.293  -9.838 -18.360  1.00 36.82           H  
ATOM   1985  HG1 THR C 130     -34.802 -10.359 -16.106  1.00 41.92           H  
ATOM   1986 HG21 THR C 130     -34.609 -11.314 -19.374  1.00 37.65           H  
ATOM   1987 HG22 THR C 130     -33.856 -11.562 -17.801  1.00 37.65           H  
ATOM   1988 HG23 THR C 130     -35.405 -12.188 -17.993  1.00 37.65           H  
ATOM   1989  N   GLY C 131     -34.867  -7.385 -16.024  1.00 33.93           N  
ATOM   1990  CA  GLY C 131     -35.132  -6.199 -15.272  1.00 30.36           C  
ATOM   1991  C   GLY C 131     -33.815  -5.346 -15.062  1.00 22.87           C  
ATOM   1992  O   GLY C 131     -33.780  -4.144 -15.386  1.00 28.56           O  
ATOM   1993  H   GLY C 131     -34.473  -8.134 -15.472  1.00 40.48           H  
ATOM   1994  HA2 GLY C 131     -35.887  -5.590 -15.770  1.00 36.19           H  
ATOM   1995  HA3 GLY C 131     -35.518  -6.471 -14.290  1.00 36.19           H  
ATOM   1996  N   LEU C 132     -32.856  -5.962 -14.319  1.00 18.96           N  
ATOM   1997  CA  LEU C 132     -31.754  -5.264 -13.534  1.00 19.88           C  
ATOM   1998  C   LEU C 132     -32.390  -4.439 -12.383  1.00 22.69           C  
ATOM   1999  O   LEU C 132     -33.020  -3.376 -12.528  1.00 19.83           O  
ATOM   2000  CB  LEU C 132     -30.867  -4.457 -14.501  1.00 14.90           C  
ATOM   2001  CG  LEU C 132     -29.693  -3.793 -13.692  1.00  9.88           C  
ATOM   2002  CD1 LEU C 132     -28.671  -4.841 -13.286  1.00 10.19           C  
ATOM   2003  CD2 LEU C 132     -29.086  -2.644 -14.527  1.00  9.35           C  
ATOM   2004  H   LEU C 132     -33.032  -6.941 -14.144  1.00 22.52           H  
ATOM   2005  HA  LEU C 132     -31.193  -6.037 -13.009  1.00 23.63           H  
ATOM   2006  HB2 LEU C 132     -30.331  -5.097 -15.202  1.00 17.65           H  
ATOM   2007  HB3 LEU C 132     -31.504  -3.677 -14.919  1.00 17.65           H  
ATOM   2008  HG  LEU C 132     -30.021  -3.429 -12.718  1.00 11.63           H  
ATOM   2009 HD11 LEU C 132     -29.182  -5.249 -12.414  1.00 11.99           H  
ATOM   2010 HD12 LEU C 132     -28.352  -5.608 -13.991  1.00 11.99           H  
ATOM   2011 HD13 LEU C 132     -27.813  -4.300 -12.886  1.00 11.99           H  
ATOM   2012 HD21 LEU C 132     -28.821  -1.883 -13.793  1.00 10.99           H  
ATOM   2013 HD22 LEU C 132     -28.148  -2.996 -14.955  1.00 10.99           H  
ATOM   2014 HD23 LEU C 132     -29.759  -2.161 -15.235  1.00 10.99           H  
ATOM   2015  N   GLN C 133     -32.250  -5.009 -11.156  1.00 24.63           N  
ATOM   2016  CA  GLN C 133     -32.877  -4.350 -10.035  1.00 24.58           C  
ATOM   2017  C   GLN C 133     -31.883  -3.244  -9.453  1.00 21.18           C  
ATOM   2018  O   GLN C 133     -32.289  -2.066  -9.347  1.00 21.95           O  
ATOM   2019  CB  GLN C 133     -33.259  -5.433  -8.995  1.00 29.94           C  
ATOM   2020  CG  GLN C 133     -34.022  -4.716  -7.841  1.00 32.47           C  
ATOM   2021  CD  GLN C 133     -34.918  -5.599  -6.913  1.00 33.10           C  
ATOM   2022  OE1 GLN C 133     -34.395  -6.155  -6.002  1.00 35.71           O  
ATOM   2023  NE2 GLN C 133     -36.217  -5.750  -7.237  1.00 29.28           N  
ATOM   2024  H   GLN C 133     -31.582  -5.730 -10.923  1.00 29.32           H  
ATOM   2025  HA  GLN C 133     -33.779  -3.777 -10.249  1.00 29.26           H  
ATOM   2026  HB2 GLN C 133     -33.903  -6.102  -9.566  1.00 35.69           H  
ATOM   2027  HB3 GLN C 133     -32.427  -6.051  -8.658  1.00 35.69           H  
ATOM   2028  HG2 GLN C 133     -33.375  -4.082  -7.236  1.00 38.73           H  
ATOM   2029  HG3 GLN C 133     -34.729  -3.966  -8.196  1.00 38.73           H  
ATOM   2030 HE21 GLN C 133     -36.683  -5.168  -7.919  1.00 34.90           H  
ATOM   2031 HE22 GLN C 133     -36.864  -6.227  -6.626  1.00 34.90           H  
ATOM   2032  N   GLY C 134     -30.580  -3.607  -9.432  1.00 20.98           N  
ATOM   2033  CA  GLY C 134     -29.593  -2.776  -8.721  1.00 16.89           C  
ATOM   2034  C   GLY C 134     -28.168  -3.343  -9.025  1.00 16.35           C  
ATOM   2035  O   GLY C 134     -28.038  -4.507  -9.431  1.00 17.82           O  
ATOM   2036  H   GLY C 134     -30.276  -4.559  -9.571  1.00 24.94           H  
ATOM   2037  HA2 GLY C 134     -29.792  -1.714  -8.865  1.00 20.03           H  
ATOM   2038  HA3 GLY C 134     -29.743  -2.900  -7.648  1.00 20.03           H  
ATOM   2039  N   PHE C 135     -27.199  -2.575  -8.565  1.00 13.59           N  
ATOM   2040  CA  PHE C 135     -25.791  -2.830  -8.522  1.00 12.88           C  
ATOM   2041  C   PHE C 135     -25.375  -3.212  -7.140  1.00 15.12           C  
ATOM   2042  O   PHE C 135     -26.011  -2.755  -6.159  1.00 15.44           O  
ATOM   2043  CB  PHE C 135     -25.041  -1.600  -9.107  1.00 15.17           C  
ATOM   2044  CG  PHE C 135     -25.294  -1.475 -10.604  1.00 16.18           C  
ATOM   2045  CD1 PHE C 135     -24.439  -2.105 -11.548  1.00 17.96           C  
ATOM   2046  CD2 PHE C 135     -26.414  -0.723 -11.188  1.00 21.31           C  
ATOM   2047  CE1 PHE C 135     -24.756  -2.046 -12.894  1.00 16.61           C  
ATOM   2048  CE2 PHE C 135     -26.694  -0.737 -12.536  1.00 22.06           C  
ATOM   2049  CZ  PHE C 135     -25.862  -1.429 -13.393  1.00 18.89           C  
ATOM   2050  H   PHE C 135     -27.375  -1.741  -8.022  1.00 16.07           H  
ATOM   2051  HA  PHE C 135     -25.575  -3.679  -9.171  1.00 15.22           H  
ATOM   2052  HB2 PHE C 135     -25.262  -0.667  -8.587  1.00 17.97           H  
ATOM   2053  HB3 PHE C 135     -23.971  -1.704  -8.931  1.00 17.97           H  
ATOM   2054  HD1 PHE C 135     -23.583  -2.626 -11.146  1.00 21.32           H  
ATOM   2055  HD2 PHE C 135     -27.126  -0.220 -10.550  1.00 25.33           H  
ATOM   2056  HE1 PHE C 135     -24.160  -2.586 -13.615  1.00 19.70           H  
ATOM   2057  HE2 PHE C 135     -27.473  -0.123 -12.962  1.00 26.24           H  
ATOM   2058  HZ  PHE C 135     -26.109  -1.645 -14.422  1.00 22.44           H  
ATOM   2059  N   LEU C 136     -24.309  -4.026  -7.065  1.00 16.94           N  
ATOM   2060  CA  LEU C 136     -23.428  -4.112  -5.879  1.00 19.05           C  
ATOM   2061  C   LEU C 136     -22.015  -3.634  -6.244  1.00 19.01           C  
ATOM   2062  O   LEU C 136     -21.341  -4.288  -7.047  1.00 16.13           O  
ATOM   2063  CB  LEU C 136     -23.262  -5.550  -5.321  1.00 27.27           C  
ATOM   2064  CG  LEU C 136     -24.342  -6.015  -4.426  1.00 35.74           C  
ATOM   2065  CD1 LEU C 136     -24.121  -7.520  -4.087  1.00 40.64           C  
ATOM   2066  CD2 LEU C 136     -24.502  -5.239  -3.098  1.00 34.52           C  
ATOM   2067  H   LEU C 136     -23.970  -4.497  -7.891  1.00 20.09           H  
ATOM   2068  HA  LEU C 136     -23.725  -3.516  -5.016  1.00 22.63           H  
ATOM   2069  HB2 LEU C 136     -23.168  -6.281  -6.125  1.00 32.48           H  
ATOM   2070  HB3 LEU C 136     -22.345  -5.594  -4.733  1.00 32.48           H  
ATOM   2071  HG  LEU C 136     -25.299  -5.869  -4.926  1.00 42.65           H  
ATOM   2072 HD11 LEU C 136     -24.073  -7.805  -3.036  1.00 48.53           H  
ATOM   2073 HD12 LEU C 136     -25.004  -7.991  -4.519  1.00 48.53           H  
ATOM   2074 HD13 LEU C 136     -23.289  -8.000  -4.604  1.00 48.53           H  
ATOM   2075 HD21 LEU C 136     -23.690  -4.513  -3.040  1.00 41.18           H  
ATOM   2076 HD22 LEU C 136     -25.449  -4.720  -2.950  1.00 41.18           H  
ATOM   2077 HD23 LEU C 136     -24.352  -5.921  -2.261  1.00 41.18           H  
ATOM   2078  N   VAL C 137     -21.711  -2.396  -5.776  1.00 13.94           N  
ATOM   2079  CA  VAL C 137     -20.403  -1.863  -5.886  1.00 15.16           C  
ATOM   2080  C   VAL C 137     -19.365  -2.258  -4.771  1.00 15.46           C  
ATOM   2081  O   VAL C 137     -19.210  -1.532  -3.749  1.00 16.79           O  
ATOM   2082  CB  VAL C 137     -20.441  -0.350  -6.270  1.00 12.40           C  
ATOM   2083  CG1 VAL C 137     -19.060   0.281  -6.415  1.00 13.46           C  
ATOM   2084  CG2 VAL C 137     -21.146  -0.125  -7.628  1.00 10.04           C  
ATOM   2085  H   VAL C 137     -22.429  -1.771  -5.440  1.00 16.49           H  
ATOM   2086  HA  VAL C 137     -19.962  -2.181  -6.830  1.00 17.96           H  
ATOM   2087  HB  VAL C 137     -21.105   0.251  -5.649  1.00 14.64           H  
ATOM   2088 HG11 VAL C 137     -18.478   0.084  -5.514  1.00 15.92           H  
ATOM   2089 HG12 VAL C 137     -18.504  -0.283  -7.164  1.00 15.92           H  
ATOM   2090 HG13 VAL C 137     -19.059   1.371  -6.415  1.00 15.92           H  
ATOM   2091 HG21 VAL C 137     -20.472  -0.641  -8.311  1.00 11.82           H  
ATOM   2092 HG22 VAL C 137     -22.171  -0.493  -7.670  1.00 11.82           H  
ATOM   2093 HG23 VAL C 137     -21.157   0.930  -7.903  1.00 11.82           H  
ATOM   2094  N   PHE C 138     -18.840  -3.404  -4.883  1.00 14.73           N  
ATOM   2095  CA  PHE C 138     -17.777  -3.948  -4.010  1.00 14.66           C  
ATOM   2096  C   PHE C 138     -16.459  -3.119  -4.170  1.00 12.63           C  
ATOM   2097  O   PHE C 138     -15.944  -2.998  -5.287  1.00 14.61           O  
ATOM   2098  CB  PHE C 138     -17.427  -5.395  -4.401  1.00  9.04           C  
ATOM   2099  CG  PHE C 138     -18.514  -6.307  -4.224  1.00  9.71           C  
ATOM   2100  CD1 PHE C 138     -19.454  -6.564  -5.203  1.00 10.71           C  
ATOM   2101  CD2 PHE C 138     -18.657  -6.968  -2.966  1.00 12.43           C  
ATOM   2102  CE1 PHE C 138     -20.501  -7.483  -5.022  1.00 15.34           C  
ATOM   2103  CE2 PHE C 138     -19.793  -7.739  -2.790  1.00 14.24           C  
ATOM   2104  CZ  PHE C 138     -20.698  -8.037  -3.788  1.00 14.46           C  
ATOM   2105  H   PHE C 138     -19.028  -4.005  -5.672  1.00 17.44           H  
ATOM   2106  HA  PHE C 138     -18.043  -3.803  -2.963  1.00 17.36           H  
ATOM   2107  HB2 PHE C 138     -17.110  -5.487  -5.440  1.00 10.61           H  
ATOM   2108  HB3 PHE C 138     -16.625  -5.768  -3.764  1.00 10.61           H  
ATOM   2109  HD1 PHE C 138     -19.521  -5.893  -6.047  1.00 12.61           H  
ATOM   2110  HD2 PHE C 138     -17.882  -6.839  -2.224  1.00 14.68           H  
ATOM   2111  HE1 PHE C 138     -21.198  -7.593  -5.839  1.00 18.17           H  
ATOM   2112  HE2 PHE C 138     -19.755  -8.276  -1.853  1.00 16.86           H  
ATOM   2113  HZ  PHE C 138     -21.522  -8.661  -3.474  1.00 17.12           H  
ATOM   2114  N   HIS C 139     -15.852  -2.724  -3.019  1.00  9.94           N  
ATOM   2115  CA  HIS C 139     -14.588  -1.968  -3.080  1.00 15.55           C  
ATOM   2116  C   HIS C 139     -13.891  -1.758  -1.708  1.00 18.86           C  
ATOM   2117  O   HIS C 139     -14.641  -1.668  -0.704  1.00 21.28           O  
ATOM   2118  CB  HIS C 139     -14.750  -0.634  -3.861  1.00 12.97           C  
ATOM   2119  CG  HIS C 139     -15.486   0.392  -2.985  1.00 13.86           C  
ATOM   2120  ND1 HIS C 139     -14.756   1.462  -2.417  1.00 18.24           N1+
ATOM   2121  CD2 HIS C 139     -16.837   0.749  -2.770  1.00 19.38           C  
ATOM   2122  CE1 HIS C 139     -15.687   2.390  -2.044  1.00 18.91           C  
ATOM   2123  NE2 HIS C 139     -16.905   1.949  -2.071  1.00 17.37           N  
ATOM   2124  H   HIS C 139     -16.354  -2.661  -2.145  1.00 11.70           H  
ATOM   2125  HA  HIS C 139     -13.884  -2.561  -3.665  1.00 18.42           H  
ATOM   2126  HB2 HIS C 139     -13.822  -0.176  -4.202  1.00 15.33           H  
ATOM   2127  HB3 HIS C 139     -15.222  -0.743  -4.837  1.00 15.33           H  
ATOM   2128  HD2 HIS C 139     -17.795   0.310  -3.007  1.00 23.02           H  
ATOM   2129  HE1 HIS C 139     -15.491   3.388  -1.680  1.00 22.46           H  
ATOM   2130  HE2 HIS C 139     -17.714   2.443  -1.723  1.00  0.00           H  
ATOM   2131  HD1 HIS C 139     -13.753   1.575  -2.389  1.00  0.00           H  
ATOM   2132  N   SER C 140     -12.582  -1.663  -1.832  1.00 17.77           N  
ATOM   2133  CA  SER C 140     -11.706  -1.030  -0.905  1.00 17.31           C  
ATOM   2134  C   SER C 140     -11.996   0.494  -0.845  1.00 15.14           C  
ATOM   2135  O   SER C 140     -12.317   1.136  -1.850  1.00 16.29           O  
ATOM   2136  CB  SER C 140     -10.179  -1.156  -1.386  1.00 12.83           C  
ATOM   2137  OG  SER C 140     -10.136  -1.208  -2.812  1.00 20.12           O  
ATOM   2138  H   SER C 140     -12.107  -1.576  -2.719  1.00 21.08           H  
ATOM   2139  HA  SER C 140     -11.949  -1.461   0.066  1.00 20.53           H  
ATOM   2140  HB2 SER C 140      -9.661  -0.421  -0.770  1.00 15.16           H  
ATOM   2141  HB3 SER C 140      -9.777  -2.077  -0.964  1.00 15.16           H  
ATOM   2142  HG  SER C 140      -9.392  -1.748  -3.086  1.00 23.91           H  
ATOM   2143  N   PHE C 141     -11.974   1.076   0.379  1.00 15.26           N  
ATOM   2144  CA  PHE C 141     -12.535   2.453   0.641  1.00 14.41           C  
ATOM   2145  C   PHE C 141     -11.449   3.485   0.842  1.00 19.70           C  
ATOM   2146  O   PHE C 141     -11.686   4.584   0.471  1.00 25.16           O  
ATOM   2147  CB  PHE C 141     -13.522   2.500   1.857  1.00 20.63           C  
ATOM   2148  CG  PHE C 141     -14.324   3.707   2.099  1.00 27.92           C  
ATOM   2149  CD1 PHE C 141     -14.064   4.651   3.097  1.00 31.91           C  
ATOM   2150  CD2 PHE C 141     -15.457   3.945   1.274  1.00 30.38           C  
ATOM   2151  CE1 PHE C 141     -14.935   5.692   3.368  1.00 35.07           C  
ATOM   2152  CE2 PHE C 141     -16.262   5.059   1.409  1.00 27.54           C  
ATOM   2153  CZ  PHE C 141     -15.983   5.905   2.521  1.00 35.88           C  
ATOM   2154  H   PHE C 141     -11.566   0.552   1.139  1.00 18.07           H  
ATOM   2155  HA  PHE C 141     -13.109   2.730  -0.244  1.00 17.06           H  
ATOM   2156  HB2 PHE C 141     -14.176   1.629   1.813  1.00 24.52           H  
ATOM   2157  HB3 PHE C 141     -13.006   2.340   2.803  1.00 24.52           H  
ATOM   2158  HD1 PHE C 141     -13.202   4.512   3.733  1.00 38.05           H  
ATOM   2159  HD2 PHE C 141     -15.681   3.235   0.493  1.00 36.22           H  
ATOM   2160  HE1 PHE C 141     -14.867   6.380   4.198  1.00 41.85           H  
ATOM   2161  HE2 PHE C 141     -17.075   5.172   0.707  1.00 32.81           H  
ATOM   2162  HZ  PHE C 141     -16.601   6.772   2.704  1.00 42.82           H  
ATOM   2163  N   GLY C 142     -10.252   3.111   1.406  1.00 24.04           N  
ATOM   2164  CA  GLY C 142      -9.001   3.883   1.189  1.00 25.65           C  
ATOM   2165  C   GLY C 142      -8.229   3.360  -0.058  1.00 32.16           C  
ATOM   2166  O   GLY C 142      -7.141   3.845  -0.306  1.00 35.01           O  
ATOM   2167  H   GLY C 142     -10.129   2.137   1.646  1.00 28.61           H  
ATOM   2168  HA2 GLY C 142      -9.407   4.886   1.064  1.00 30.54           H  
ATOM   2169  HA3 GLY C 142      -8.353   3.835   2.065  1.00 30.54           H  
ATOM   2170  N   GLY C 143      -8.768   2.478  -0.907  1.00 30.45           N  
ATOM   2171  CA  GLY C 143      -8.002   1.953  -2.050  1.00 29.01           C  
ATOM   2172  C   GLY C 143      -7.693   3.021  -3.171  1.00 28.28           C  
ATOM   2173  O   GLY C 143      -8.445   3.943  -3.317  1.00 31.61           O  
ATOM   2174  H   GLY C 143      -9.702   2.095  -0.854  1.00 36.30           H  
ATOM   2175  HA2 GLY C 143      -7.038   1.581  -1.701  1.00 34.58           H  
ATOM   2176  HA3 GLY C 143      -8.591   1.116  -2.423  1.00 34.58           H  
ATOM   2177  N   GLY C 144      -6.531   2.921  -3.881  1.00 29.15           N  
ATOM   2178  CA  GLY C 144      -6.141   3.769  -4.957  1.00 22.50           C  
ATOM   2179  C   GLY C 144      -7.067   3.622  -6.187  1.00 19.24           C  
ATOM   2180  O   GLY C 144      -7.568   4.648  -6.564  1.00 20.70           O  
ATOM   2181  H   GLY C 144      -6.130   1.994  -3.858  1.00 34.74           H  
ATOM   2182  HA2 GLY C 144      -6.072   4.819  -4.671  1.00 26.76           H  
ATOM   2183  HA3 GLY C 144      -5.094   3.589  -5.199  1.00 26.76           H  
ATOM   2184  N   THR C 145      -7.247   2.433  -6.797  1.00 15.15           N  
ATOM   2185  CA  THR C 145      -8.390   2.184  -7.699  1.00 16.00           C  
ATOM   2186  C   THR C 145      -9.692   2.358  -6.993  1.00 23.57           C  
ATOM   2187  O   THR C 145     -10.620   3.053  -7.478  1.00 29.36           O  
ATOM   2188  CB  THR C 145      -8.390   0.707  -8.192  1.00 21.06           C  
ATOM   2189  OG1 THR C 145      -7.042   0.331  -8.733  1.00 23.26           O  
ATOM   2190  CG2 THR C 145      -9.564   0.366  -9.212  1.00 23.22           C  
ATOM   2191  H   THR C 145      -6.796   1.713  -6.250  1.00 17.94           H  
ATOM   2192  HA  THR C 145      -8.366   2.853  -8.560  1.00 18.96           H  
ATOM   2193  HB  THR C 145      -8.373   0.010  -7.354  1.00 25.04           H  
ATOM   2194  HG1 THR C 145      -6.519  -0.121  -8.067  1.00 27.67           H  
ATOM   2195 HG21 THR C 145      -9.514  -0.691  -9.474  1.00 27.63           H  
ATOM   2196 HG22 THR C 145     -10.491   0.504  -8.657  1.00 27.63           H  
ATOM   2197 HG23 THR C 145      -9.550   0.859 -10.184  1.00 27.63           H  
ATOM   2198  N   GLY C 146      -9.793   1.668  -5.865  1.00 23.90           N  
ATOM   2199  CA  GLY C 146     -10.986   1.336  -5.062  1.00 20.10           C  
ATOM   2200  C   GLY C 146     -11.835   2.586  -4.807  1.00 19.46           C  
ATOM   2201  O   GLY C 146     -13.069   2.563  -4.757  1.00 14.78           O  
ATOM   2202  H   GLY C 146      -8.941   1.209  -5.575  1.00 28.45           H  
ATOM   2203  HA2 GLY C 146     -11.436   0.433  -5.476  1.00 23.88           H  
ATOM   2204  HA3 GLY C 146     -10.582   1.005  -4.105  1.00 23.88           H  
ATOM   2205  N   SER C 147     -11.254   3.747  -4.551  1.00 17.21           N  
ATOM   2206  CA  SER C 147     -11.904   4.987  -4.296  1.00 18.55           C  
ATOM   2207  C   SER C 147     -12.153   5.672  -5.669  1.00 19.60           C  
ATOM   2208  O   SER C 147     -13.344   5.923  -5.939  1.00 25.52           O  
ATOM   2209  CB  SER C 147     -11.117   5.867  -3.277  1.00 18.89           C  
ATOM   2210  OG  SER C 147      -9.825   6.110  -3.696  1.00 23.60           O  
ATOM   2211  H   SER C 147     -10.257   3.833  -4.691  1.00 20.42           H  
ATOM   2212  HA  SER C 147     -12.852   4.779  -3.801  1.00 22.03           H  
ATOM   2213  HB2 SER C 147     -11.478   6.894  -3.223  1.00 22.44           H  
ATOM   2214  HB3 SER C 147     -11.016   5.329  -2.334  1.00 22.44           H  
ATOM   2215  HG  SER C 147      -9.327   5.320  -3.472  1.00 28.08           H  
ATOM   2216  N   GLY C 148     -11.128   6.003  -6.452  1.00 20.41           N  
ATOM   2217  CA  GLY C 148     -11.093   6.859  -7.613  1.00 19.53           C  
ATOM   2218  C   GLY C 148     -11.958   6.277  -8.702  1.00 14.52           C  
ATOM   2219  O   GLY C 148     -12.697   7.033  -9.334  1.00 17.57           O  
ATOM   2220  H   GLY C 148     -10.249   5.683  -6.073  1.00 24.26           H  
ATOM   2221  HA2 GLY C 148     -11.441   7.857  -7.347  1.00 23.20           H  
ATOM   2222  HA3 GLY C 148     -10.077   6.804  -8.004  1.00 23.20           H  
ATOM   2223  N   PHE C 149     -11.911   5.029  -8.889  1.00  8.28           N  
ATOM   2224  CA  PHE C 149     -12.672   4.348  -9.986  1.00 13.51           C  
ATOM   2225  C   PHE C 149     -14.118   4.123  -9.495  1.00 17.59           C  
ATOM   2226  O   PHE C 149     -15.005   4.414 -10.254  1.00 18.67           O  
ATOM   2227  CB  PHE C 149     -12.036   2.964 -10.379  1.00 15.59           C  
ATOM   2228  CG  PHE C 149     -12.168   2.631 -11.835  1.00 26.70           C  
ATOM   2229  CD1 PHE C 149     -13.451   2.263 -12.291  1.00 30.07           C  
ATOM   2230  CD2 PHE C 149     -11.116   2.955 -12.749  1.00 30.70           C  
ATOM   2231  CE1 PHE C 149     -13.568   1.984 -13.625  1.00 32.73           C  
ATOM   2232  CE2 PHE C 149     -11.206   2.429 -14.036  1.00 32.45           C  
ATOM   2233  CZ  PHE C 149     -12.442   2.115 -14.493  1.00 35.68           C  
ATOM   2234  H   PHE C 149     -11.378   4.402  -8.304  1.00  9.70           H  
ATOM   2235  HA  PHE C 149     -12.612   5.001 -10.856  1.00 15.97           H  
ATOM   2236  HB2 PHE C 149     -10.955   2.948 -10.247  1.00 18.47           H  
ATOM   2237  HB3 PHE C 149     -12.417   2.139  -9.777  1.00 18.47           H  
ATOM   2238  HD1 PHE C 149     -14.269   2.091 -11.607  1.00 35.84           H  
ATOM   2239  HD2 PHE C 149     -10.164   3.368 -12.448  1.00 36.60           H  
ATOM   2240  HE1 PHE C 149     -14.562   1.702 -13.940  1.00 39.04           H  
ATOM   2241  HE2 PHE C 149     -10.361   2.497 -14.704  1.00 38.71           H  
ATOM   2242  HZ  PHE C 149     -12.500   1.872 -15.544  1.00 42.58           H  
ATOM   2243  N   THR C 150     -14.419   3.878  -8.204  1.00 16.39           N  
ATOM   2244  CA  THR C 150     -15.724   3.916  -7.662  1.00 14.54           C  
ATOM   2245  C   THR C 150     -16.380   5.351  -7.773  1.00 14.63           C  
ATOM   2246  O   THR C 150     -17.493   5.425  -8.247  1.00 16.90           O  
ATOM   2247  CB  THR C 150     -15.766   3.518  -6.126  1.00 16.35           C  
ATOM   2248  OG1 THR C 150     -15.438   2.169  -6.032  1.00 14.73           O  
ATOM   2249  CG2 THR C 150     -17.195   3.734  -5.542  1.00 10.51           C  
ATOM   2250  H   THR C 150     -13.757   3.479  -7.554  1.00 19.43           H  
ATOM   2251  HA  THR C 150     -16.220   3.201  -8.318  1.00 17.21           H  
ATOM   2252  HB  THR C 150     -15.031   4.108  -5.578  1.00 19.39           H  
ATOM   2253  HG1 THR C 150     -14.515   2.012  -5.817  1.00 17.44           H  
ATOM   2254 HG21 THR C 150     -17.392   3.260  -4.580  1.00 12.37           H  
ATOM   2255 HG22 THR C 150     -17.314   4.777  -5.245  1.00 12.37           H  
ATOM   2256 HG23 THR C 150     -17.883   3.432  -6.331  1.00 12.37           H  
ATOM   2257  N   SER C 151     -15.555   6.339  -7.452  1.00 19.24           N  
ATOM   2258  CA  SER C 151     -15.953   7.756  -7.559  0.69 22.38           C  
ATOM   2259  C   SER C 151     -16.241   8.150  -8.988  1.00 20.09           C  
ATOM   2260  O   SER C 151     -17.212   8.837  -9.303  1.00 18.49           O  
ATOM   2261  CB  SER C 151     -14.814   8.576  -6.973  0.69 22.52           C  
ATOM   2262  OG  SER C 151     -14.798   8.579  -5.573  0.69 25.66           O  
ATOM   2263  H   SER C 151     -14.660   6.030  -7.102  0.69 22.85           H  
ATOM   2264  HA  SER C 151     -16.930   7.892  -7.096  0.69 26.62           H  
ATOM   2265  HB2 SER C 151     -13.853   8.183  -7.304  0.69 26.78           H  
ATOM   2266  HB3 SER C 151     -14.818   9.631  -7.248  0.69 26.78           H  
ATOM   2267  HG  SER C 151     -14.436   7.746  -5.262  0.69 30.56           H  
ATOM   2268  N   LEU C 152     -15.441   7.565  -9.914  1.00 15.77           N  
ATOM   2269  CA  LEU C 152     -15.651   7.717 -11.413  1.00 15.91           C  
ATOM   2270  C   LEU C 152     -16.837   6.998 -12.000  1.00 16.89           C  
ATOM   2271  O   LEU C 152     -17.557   7.444 -12.881  1.00 20.72           O  
ATOM   2272  CB  LEU C 152     -14.332   7.206 -12.082  1.00 18.33           C  
ATOM   2273  CG  LEU C 152     -14.204   6.952 -13.580  1.00 22.53           C  
ATOM   2274  CD1 LEU C 152     -14.360   8.203 -14.383  1.00 22.57           C  
ATOM   2275  CD2 LEU C 152     -12.787   6.385 -13.803  1.00 19.88           C  
ATOM   2276  H   LEU C 152     -14.682   6.943  -9.676  1.00 18.69           H  
ATOM   2277  HA  LEU C 152     -15.749   8.783 -11.614  1.00 18.85           H  
ATOM   2278  HB2 LEU C 152     -13.586   7.966 -11.850  1.00 21.76           H  
ATOM   2279  HB3 LEU C 152     -14.169   6.190 -11.725  1.00 21.76           H  
ATOM   2280  HG  LEU C 152     -14.943   6.229 -13.926  1.00 26.80           H  
ATOM   2281 HD11 LEU C 152     -13.725   8.949 -13.904  1.00 26.85           H  
ATOM   2282 HD12 LEU C 152     -13.935   7.996 -15.365  1.00 26.85           H  
ATOM   2283 HD13 LEU C 152     -15.414   8.467 -14.466  1.00 26.85           H  
ATOM   2284 HD21 LEU C 152     -12.336   6.729 -14.734  1.00 23.62           H  
ATOM   2285 HD22 LEU C 152     -12.089   6.592 -12.991  1.00 23.62           H  
ATOM   2286 HD23 LEU C 152     -12.841   5.308 -13.648  1.00 23.62           H  
ATOM   2287  N   LEU C 153     -17.101   5.746 -11.509  1.00 14.27           N  
ATOM   2288  CA  LEU C 153     -18.360   4.950 -11.719  1.00 19.11           C  
ATOM   2289  C   LEU C 153     -19.565   5.630 -11.200  1.00 20.88           C  
ATOM   2290  O   LEU C 153     -20.559   5.614 -11.961  1.00 25.13           O  
ATOM   2291  CB  LEU C 153     -18.177   3.548 -11.167  1.00 21.14           C  
ATOM   2292  CG  LEU C 153     -17.443   2.442 -12.022  1.00 23.94           C  
ATOM   2293  CD1 LEU C 153     -16.751   1.490 -11.079  1.00 26.11           C  
ATOM   2294  CD2 LEU C 153     -18.423   1.748 -12.952  1.00 22.09           C  
ATOM   2295  H   LEU C 153     -16.406   5.390 -10.869  1.00 16.89           H  
ATOM   2296  HA  LEU C 153     -18.452   4.731 -12.783  1.00 22.70           H  
ATOM   2297  HB2 LEU C 153     -17.716   3.583 -10.179  1.00 25.13           H  
ATOM   2298  HB3 LEU C 153     -19.131   3.115 -10.866  1.00 25.13           H  
ATOM   2299  HG  LEU C 153     -16.648   2.907 -12.605  1.00 28.49           H  
ATOM   2300 HD11 LEU C 153     -15.953   1.910 -10.467  1.00 31.10           H  
ATOM   2301 HD12 LEU C 153     -17.471   1.085 -10.367  1.00 31.10           H  
ATOM   2302 HD13 LEU C 153     -16.248   0.693 -11.626  1.00 31.10           H  
ATOM   2303 HD21 LEU C 153     -18.362   0.669 -12.816  1.00 26.27           H  
ATOM   2304 HD22 LEU C 153     -19.469   2.034 -12.835  1.00 26.27           H  
ATOM   2305 HD23 LEU C 153     -18.058   1.907 -13.967  1.00 26.27           H  
ATOM   2306  N   MET C 154     -19.547   6.240 -10.025  1.00 14.72           N  
ATOM   2307  CA  MET C 154     -20.800   6.711  -9.408  1.00 13.57           C  
ATOM   2308  C   MET C 154     -21.244   8.040 -10.061  1.00 17.65           C  
ATOM   2309  O   MET C 154     -22.419   8.391 -10.048  1.00 15.42           O  
ATOM   2310  CB  MET C 154     -20.629   6.704  -7.871  1.00 12.71           C  
ATOM   2311  CG  MET C 154     -20.602   5.337  -7.240  1.00 22.55           C  
ATOM   2312  SD  MET C 154     -22.170   4.512  -7.398  1.00 26.64           S  
ATOM   2313  CE  MET C 154     -22.015   3.282  -6.036  1.00 25.04           C  
ATOM   2314  H   MET C 154     -18.647   6.256  -9.566  1.00 17.42           H  
ATOM   2315  HA  MET C 154     -21.600   6.034  -9.710  1.00 16.05           H  
ATOM   2316  HB2 MET C 154     -19.746   7.327  -7.728  1.00 15.01           H  
ATOM   2317  HB3 MET C 154     -21.517   7.162  -7.435  1.00 15.01           H  
ATOM   2318  HG2 MET C 154     -19.876   4.738  -7.791  1.00 26.83           H  
ATOM   2319  HG3 MET C 154     -20.306   5.490  -6.202  1.00 26.83           H  
ATOM   2320  HE1 MET C 154     -22.917   2.676  -6.127  1.00 29.81           H  
ATOM   2321  HE2 MET C 154     -21.130   2.682  -6.249  1.00 29.81           H  
ATOM   2322  HE3 MET C 154     -21.768   3.806  -5.113  1.00 29.81           H  
ATOM   2323  N   GLU C 155     -20.299   8.749 -10.723  1.00 19.87           N  
ATOM   2324  CA  GLU C 155     -20.629   9.913 -11.556  1.00 15.01           C  
ATOM   2325  C   GLU C 155     -21.452   9.484 -12.838  1.00 13.98           C  
ATOM   2326  O   GLU C 155     -22.044  10.362 -13.525  1.00 13.77           O  
ATOM   2327  CB  GLU C 155     -19.311  10.616 -11.982  1.00 16.85           C  
ATOM   2328  CG  GLU C 155     -18.725  11.610 -10.991  1.00 25.54           C  
ATOM   2329  CD  GLU C 155     -17.362  12.201 -11.219  1.00 35.10           C  
ATOM   2330  OE1 GLU C 155     -16.932  13.054 -10.388  1.00 37.95           O  
ATOM   2331  OE2 GLU C 155     -16.753  11.895 -12.251  1.00 40.00           O1-
ATOM   2332  H   GLU C 155     -19.346   8.427 -10.641  1.00 23.61           H  
ATOM   2333  HA  GLU C 155     -21.204  10.545 -10.880  1.00 17.77           H  
ATOM   2334  HB2 GLU C 155     -18.565   9.887 -12.296  1.00 19.98           H  
ATOM   2335  HB3 GLU C 155     -19.458  11.256 -12.852  1.00 19.98           H  
ATOM   2336  HG2 GLU C 155     -19.454  12.420 -11.024  1.00 30.41           H  
ATOM   2337  HG3 GLU C 155     -18.792  11.208  -9.980  1.00 30.41           H  
ATOM   2338  N   ARG C 156     -21.279   8.226 -13.236  1.00 11.19           N  
ATOM   2339  CA  ARG C 156     -21.766   7.493 -14.387  1.00 14.30           C  
ATOM   2340  C   ARG C 156     -23.094   6.805 -14.098  1.00 19.76           C  
ATOM   2341  O   ARG C 156     -24.122   7.088 -14.686  1.00 21.79           O  
ATOM   2342  CB  ARG C 156     -20.697   6.616 -15.023  1.00 17.83           C  
ATOM   2343  CG  ARG C 156     -19.561   7.480 -15.702  1.00 25.65           C  
ATOM   2344  CD  ARG C 156     -19.930   8.536 -16.774  1.00 27.97           C  
ATOM   2345  NE  ARG C 156     -20.621   7.968 -17.881  1.00 32.26           N  
ATOM   2346  CZ  ARG C 156     -20.137   7.576 -19.041  1.00 36.69           C  
ATOM   2347  NH1 ARG C 156     -18.798   7.551 -19.281  1.00 39.37           N  
ATOM   2348  NH2 ARG C 156     -20.989   7.042 -19.928  1.00 33.05           N1+
ATOM   2349  H   ARG C 156     -20.715   7.633 -12.646  1.00 13.19           H  
ATOM   2350  HA  ARG C 156     -22.101   8.316 -15.020  1.00 16.92           H  
ATOM   2351  HB2 ARG C 156     -20.106   5.960 -14.384  1.00 21.15           H  
ATOM   2352  HB3 ARG C 156     -21.052   5.933 -15.793  1.00 21.15           H  
ATOM   2353  HG2 ARG C 156     -18.975   8.072 -14.999  1.00 30.54           H  
ATOM   2354  HG3 ARG C 156     -18.811   6.801 -16.110  1.00 30.54           H  
ATOM   2355  HD2 ARG C 156     -20.665   9.232 -16.369  1.00 33.32           H  
ATOM   2356  HD3 ARG C 156     -19.123   9.193 -17.098  1.00 33.32           H  
ATOM   2357  HE  ARG C 156     -21.613   8.138 -17.790  1.00 38.48           H  
ATOM   2358 HH11 ARG C 156     -18.157   7.979 -18.629  1.00 47.01           H  
ATOM   2359 HH12 ARG C 156     -18.293   7.027 -19.982  1.00 47.01           H  
ATOM   2360 HH21 ARG C 156     -21.851   6.610 -19.627  1.00 39.43           H  
ATOM   2361 HH22 ARG C 156     -20.688   6.669 -20.817  1.00 39.43           H  
ATOM   2362  N   LEU C 157     -23.000   5.938 -13.047  1.00 15.65           N  
ATOM   2363  CA  LEU C 157     -24.188   5.144 -12.618  1.00 15.07           C  
ATOM   2364  C   LEU C 157     -25.388   5.956 -12.252  1.00 13.25           C  
ATOM   2365  O   LEU C 157     -26.463   5.574 -12.620  1.00 12.16           O  
ATOM   2366  CB  LEU C 157     -23.847   3.921 -11.583  1.00 18.54           C  
ATOM   2367  CG  LEU C 157     -22.710   2.962 -11.785  1.00 22.80           C  
ATOM   2368  CD1 LEU C 157     -22.475   1.884 -10.712  1.00 22.83           C  
ATOM   2369  CD2 LEU C 157     -22.516   2.311 -13.200  1.00 21.93           C  
ATOM   2370  H   LEU C 157     -22.127   5.714 -12.591  1.00 18.54           H  
ATOM   2371  HA  LEU C 157     -24.345   4.595 -13.546  1.00 17.85           H  
ATOM   2372  HB2 LEU C 157     -23.781   4.339 -10.579  1.00 22.02           H  
ATOM   2373  HB3 LEU C 157     -24.747   3.306 -11.583  1.00 22.02           H  
ATOM   2374  HG  LEU C 157     -21.828   3.545 -11.520  1.00 27.12           H  
ATOM   2375 HD11 LEU C 157     -23.082   1.976  -9.812  1.00 27.16           H  
ATOM   2376 HD12 LEU C 157     -22.776   0.908 -11.094  1.00 27.16           H  
ATOM   2377 HD13 LEU C 157     -21.446   1.811 -10.360  1.00 27.16           H  
ATOM   2378 HD21 LEU C 157     -23.457   2.093 -13.705  1.00 26.07           H  
ATOM   2379 HD22 LEU C 157     -21.954   2.911 -13.915  1.00 26.07           H  
ATOM   2380 HD23 LEU C 157     -21.902   1.411 -13.164  1.00 26.07           H  
ATOM   2381  N   SER C 158     -25.163   7.005 -11.462  1.00 13.38           N  
ATOM   2382  CA  SER C 158     -26.177   7.969 -10.987  1.00 14.77           C  
ATOM   2383  C   SER C 158     -26.974   8.571 -12.169  1.00 18.35           C  
ATOM   2384  O   SER C 158     -28.220   8.729 -12.029  1.00 18.42           O  
ATOM   2385  CB  SER C 158     -25.615   9.021  -9.969  1.00 16.98           C  
ATOM   2386  OG  SER C 158     -24.580   9.846 -10.504  1.00 14.61           O  
ATOM   2387  H   SER C 158     -24.251   7.247 -11.104  1.00 15.82           H  
ATOM   2388  HA  SER C 158     -26.850   7.367 -10.376  1.00 17.49           H  
ATOM   2389  HB2 SER C 158     -26.300   9.714  -9.481  1.00 20.14           H  
ATOM   2390  HB3 SER C 158     -25.056   8.415  -9.256  1.00 20.14           H  
ATOM   2391  HG  SER C 158     -23.803   9.283 -10.465  1.00 17.29           H  
ATOM   2392  N   VAL C 159     -26.334   8.922 -13.305  1.00 30.29           N  
ATOM   2393  CA  VAL C 159     -26.981   9.452 -14.506  1.00 32.65           C  
ATOM   2394  C   VAL C 159     -27.512   8.242 -15.352  1.00 28.74           C  
ATOM   2395  O   VAL C 159     -28.636   8.399 -15.847  1.00 29.83           O  
ATOM   2396  CB  VAL C 159     -25.933  10.373 -15.301  1.00 37.51           C  
ATOM   2397  CG1 VAL C 159     -26.378  10.720 -16.745  1.00 41.24           C  
ATOM   2398  CG2 VAL C 159     -25.459  11.614 -14.503  1.00 41.03           C  
ATOM   2399  H   VAL C 159     -25.339   8.784 -13.411  1.00 36.11           H  
ATOM   2400  HA  VAL C 159     -27.800  10.133 -14.277  1.00 38.95           H  
ATOM   2401  HB  VAL C 159     -25.083   9.713 -15.474  1.00 44.77           H  
ATOM   2402 HG11 VAL C 159     -25.627  11.401 -17.144  1.00 49.26           H  
ATOM   2403 HG12 VAL C 159     -26.391   9.899 -17.462  1.00 49.26           H  
ATOM   2404 HG13 VAL C 159     -27.269  11.344 -16.814  1.00 49.26           H  
ATOM   2405 HG21 VAL C 159     -26.203  12.401 -14.382  1.00 49.00           H  
ATOM   2406 HG22 VAL C 159     -25.039  11.397 -13.521  1.00 49.00           H  
ATOM   2407 HG23 VAL C 159     -24.648  12.140 -15.006  1.00 49.00           H  
ATOM   2408  N   ASP C 160     -26.680   7.251 -15.720  1.00 28.12           N  
ATOM   2409  CA  ASP C 160     -26.928   6.306 -16.829  1.00 27.46           C  
ATOM   2410  C   ASP C 160     -28.069   5.324 -16.331  1.00 24.02           C  
ATOM   2411  O   ASP C 160     -28.911   4.966 -17.151  1.00 27.11           O  
ATOM   2412  CB  ASP C 160     -25.650   5.663 -17.429  1.00 35.17           C  
ATOM   2413  CG  ASP C 160     -24.630   6.534 -18.155  1.00 34.16           C  
ATOM   2414  OD1 ASP C 160     -23.466   6.231 -18.173  1.00 28.36           O  
ATOM   2415  OD2 ASP C 160     -25.162   7.497 -18.769  1.00 32.36           O1-
ATOM   2416  H   ASP C 160     -25.768   7.237 -15.286  1.00 33.51           H  
ATOM   2417  HA  ASP C 160     -27.336   6.974 -17.588  1.00 32.72           H  
ATOM   2418  HB2 ASP C 160     -25.086   5.069 -16.710  1.00 41.97           H  
ATOM   2419  HB3 ASP C 160     -25.910   4.844 -18.101  1.00 41.97           H  
ATOM   2420  N   TYR C 161     -28.062   5.036 -14.957  1.00 19.52           N  
ATOM   2421  CA  TYR C 161     -28.824   4.031 -14.192  1.00 19.01           C  
ATOM   2422  C   TYR C 161     -29.490   4.527 -12.933  1.00 20.11           C  
ATOM   2423  O   TYR C 161     -29.431   3.756 -11.961  1.00 20.27           O  
ATOM   2424  CB  TYR C 161     -27.932   2.727 -14.141  1.00 16.50           C  
ATOM   2425  CG  TYR C 161     -27.343   2.232 -15.451  1.00  9.78           C  
ATOM   2426  CD1 TYR C 161     -28.211   1.698 -16.348  1.00 10.48           C  
ATOM   2427  CD2 TYR C 161     -25.977   2.392 -15.741  1.00 12.52           C  
ATOM   2428  CE1 TYR C 161     -27.759   1.178 -17.563  1.00 10.82           C  
ATOM   2429  CE2 TYR C 161     -25.513   1.836 -16.957  1.00 13.54           C  
ATOM   2430  CZ  TYR C 161     -26.383   1.255 -17.868  1.00 13.59           C  
ATOM   2431  OH  TYR C 161     -25.893   0.840 -19.070  1.00 20.26           O  
ATOM   2432  H   TYR C 161     -27.339   5.536 -14.461  1.00 23.18           H  
ATOM   2433  HA  TYR C 161     -29.694   3.907 -14.837  1.00 22.58           H  
ATOM   2434  HB2 TYR C 161     -27.076   2.931 -13.498  1.00 19.56           H  
ATOM   2435  HB3 TYR C 161     -28.389   1.856 -13.671  1.00 19.56           H  
ATOM   2436  HD1 TYR C 161     -29.238   1.541 -16.056  1.00 12.35           H  
ATOM   2437  HD2 TYR C 161     -25.334   2.886 -15.028  1.00 14.79           H  
ATOM   2438  HE1 TYR C 161     -28.427   0.698 -18.264  1.00 12.74           H  
ATOM   2439  HE2 TYR C 161     -24.464   1.748 -17.197  1.00 16.01           H  
ATOM   2440  HH  TYR C 161     -26.569   0.708 -19.739  1.00 24.07           H  
ATOM   2441  N   GLY C 162     -30.072   5.782 -12.986  1.00 26.48           N  
ATOM   2442  CA  GLY C 162     -30.574   6.445 -11.767  1.00 25.79           C  
ATOM   2443  C   GLY C 162     -31.704   5.668 -11.072  1.00 28.47           C  
ATOM   2444  O   GLY C 162     -31.755   5.719  -9.858  1.00 31.64           O  
ATOM   2445  H   GLY C 162     -30.006   6.286 -13.859  1.00 31.54           H  
ATOM   2446  HA2 GLY C 162     -29.816   6.403 -10.985  1.00 30.72           H  
ATOM   2447  HA3 GLY C 162     -30.826   7.491 -11.936  1.00 30.72           H  
ATOM   2448  N   LYS C 163     -32.675   4.973 -11.751  1.00 27.66           N  
ATOM   2449  CA  LYS C 163     -33.824   4.293 -11.060  1.00 32.70           C  
ATOM   2450  C   LYS C 163     -33.516   2.829 -10.642  1.00 25.28           C  
ATOM   2451  O   LYS C 163     -34.453   2.036 -10.409  1.00 27.91           O  
ATOM   2452  CB  LYS C 163     -35.031   4.163 -12.052  1.00 38.59           C  
ATOM   2453  CG  LYS C 163     -35.456   5.525 -12.620  1.00 49.78           C  
ATOM   2454  CD  LYS C 163     -36.698   5.473 -13.538  1.00 56.46           C  
ATOM   2455  CE  LYS C 163     -36.369   4.800 -14.947  1.00 60.68           C  
ATOM   2456  NZ  LYS C 163     -37.392   5.108 -15.904  1.00 63.26           N1+
ATOM   2457  H   LYS C 163     -32.591   4.876 -12.753  1.00 32.96           H  
ATOM   2458  HA  LYS C 163     -34.176   4.884 -10.215  1.00 39.00           H  
ATOM   2459  HB2 LYS C 163     -34.654   3.581 -12.892  1.00 46.08           H  
ATOM   2460  HB3 LYS C 163     -35.942   3.738 -11.631  1.00 46.08           H  
ATOM   2461  HG2 LYS C 163     -35.577   6.191 -11.765  1.00 59.50           H  
ATOM   2462  HG3 LYS C 163     -34.643   5.887 -13.249  1.00 59.50           H  
ATOM   2463  HD2 LYS C 163     -37.501   4.905 -13.068  1.00 67.51           H  
ATOM   2464  HD3 LYS C 163     -36.963   6.524 -13.656  1.00 67.51           H  
ATOM   2465  HE2 LYS C 163     -35.416   5.116 -15.372  1.00 72.58           H  
ATOM   2466  HE3 LYS C 163     -36.265   3.733 -14.752  1.00 72.58           H  
ATOM   2467  HZ1 LYS C 163     -37.279   6.064 -16.211  1.00 75.67           H  
ATOM   2468  HZ2 LYS C 163     -37.460   4.563 -16.752  1.00 75.67           H  
ATOM   2469  HZ3 LYS C 163     -38.287   5.028 -15.443  1.00 75.67           H  
ATOM   2470  N   LYS C 164     -32.242   2.427 -10.704  1.00 17.10           N  
ATOM   2471  CA  LYS C 164     -31.712   1.106 -10.316  1.00 16.65           C  
ATOM   2472  C   LYS C 164     -31.007   1.305  -8.916  1.00 13.05           C  
ATOM   2473  O   LYS C 164     -30.386   2.373  -8.774  1.00 17.77           O  
ATOM   2474  CB  LYS C 164     -30.593   0.714 -11.338  1.00 20.33           C  
ATOM   2475  CG  LYS C 164     -30.901   0.785 -12.857  1.00 26.67           C  
ATOM   2476  CD  LYS C 164     -32.321   0.175 -13.175  1.00 30.75           C  
ATOM   2477  CE  LYS C 164     -32.512  -0.147 -14.645  1.00 36.20           C  
ATOM   2478  NZ  LYS C 164     -33.797  -0.977 -14.944  1.00 42.87           N1+
ATOM   2479  H   LYS C 164     -31.577   3.173 -10.851  1.00 20.29           H  
ATOM   2480  HA  LYS C 164     -32.471   0.342 -10.144  1.00 19.74           H  
ATOM   2481  HB2 LYS C 164     -29.709   1.322 -11.147  1.00 24.16           H  
ATOM   2482  HB3 LYS C 164     -30.270  -0.310 -11.148  1.00 24.16           H  
ATOM   2483  HG2 LYS C 164     -30.973   1.792 -13.268  1.00 31.77           H  
ATOM   2484  HG3 LYS C 164     -30.123   0.265 -13.416  1.00 31.77           H  
ATOM   2485  HD2 LYS C 164     -32.537  -0.697 -12.557  1.00 36.67           H  
ATOM   2486  HD3 LYS C 164     -32.987   0.990 -12.893  1.00 36.67           H  
ATOM   2487  HE2 LYS C 164     -32.443   0.706 -15.320  1.00 43.20           H  
ATOM   2488  HE3 LYS C 164     -31.776  -0.895 -14.941  1.00 43.20           H  
ATOM   2489  HZ1 LYS C 164     -34.021  -0.994 -15.929  1.00 51.20           H  
ATOM   2490  HZ2 LYS C 164     -33.623  -1.912 -14.602  1.00 51.20           H  
ATOM   2491  HZ3 LYS C 164     -34.622  -0.573 -14.526  1.00 51.20           H  
ATOM   2492  N   SER C 165     -31.085   0.287  -8.016  1.00  6.92           N  
ATOM   2493  CA  SER C 165     -30.668   0.314  -6.626  1.00  9.38           C  
ATOM   2494  C   SER C 165     -29.119   0.287  -6.548  1.00 12.39           C  
ATOM   2495  O   SER C 165     -28.597  -0.783  -6.659  1.00 13.02           O  
ATOM   2496  CB  SER C 165     -31.286  -0.832  -5.805  1.00 11.17           C  
ATOM   2497  OG  SER C 165     -32.668  -0.796  -5.980  1.00 19.78           O  
ATOM   2498  H   SER C 165     -31.533  -0.588  -8.250  1.00  8.06           H  
ATOM   2499  HA  SER C 165     -31.051   1.261  -6.245  1.00 11.02           H  
ATOM   2500  HB2 SER C 165     -30.915  -1.807  -6.122  1.00 13.17           H  
ATOM   2501  HB3 SER C 165     -31.178  -0.800  -4.721  1.00 13.17           H  
ATOM   2502  HG  SER C 165     -32.970  -0.118  -5.372  1.00 23.49           H  
ATOM   2503  N   LYS C 166     -28.491   1.423  -6.401  1.00 14.32           N  
ATOM   2504  CA  LYS C 166     -27.024   1.460  -6.384  1.00 12.27           C  
ATOM   2505  C   LYS C 166     -26.558   1.210  -4.902  1.00 14.39           C  
ATOM   2506  O   LYS C 166     -26.220   2.139  -4.185  1.00 19.74           O  
ATOM   2507  CB  LYS C 166     -26.597   2.876  -6.942  1.00  9.29           C  
ATOM   2508  CG  LYS C 166     -26.947   3.128  -8.359  1.00 14.44           C  
ATOM   2509  CD  LYS C 166     -26.547   4.549  -8.650  1.00 17.95           C  
ATOM   2510  CE  LYS C 166     -27.553   5.599  -8.074  1.00 18.03           C  
ATOM   2511  NZ  LYS C 166     -28.940   5.429  -8.427  1.00 21.24           N1+
ATOM   2512  H   LYS C 166     -29.007   2.284  -6.290  1.00 16.95           H  
ATOM   2513  HA  LYS C 166     -26.531   0.753  -7.051  1.00 14.48           H  
ATOM   2514  HB2 LYS C 166     -27.036   3.674  -6.343  1.00 10.92           H  
ATOM   2515  HB3 LYS C 166     -25.522   2.934  -6.774  1.00 10.92           H  
ATOM   2516  HG2 LYS C 166     -26.432   2.424  -9.012  1.00 17.09           H  
ATOM   2517  HG3 LYS C 166     -28.026   3.098  -8.513  1.00 17.09           H  
ATOM   2518  HD2 LYS C 166     -25.581   4.842  -8.240  1.00 21.30           H  
ATOM   2519  HD3 LYS C 166     -26.415   4.761  -9.710  1.00 21.30           H  
ATOM   2520  HE2 LYS C 166     -27.506   5.638  -6.986  1.00 21.40           H  
ATOM   2521  HE3 LYS C 166     -27.226   6.602  -8.347  1.00 21.40           H  
ATOM   2522  HZ1 LYS C 166     -29.360   6.249  -8.013  1.00 25.25           H  
ATOM   2523  HZ2 LYS C 166     -29.026   5.355  -9.431  1.00 25.25           H  
ATOM   2524  HZ3 LYS C 166     -29.253   4.667  -7.843  1.00 25.25           H  
ATOM   2525  N   LEU C 167     -26.587  -0.042  -4.508  1.00 13.49           N  
ATOM   2526  CA  LEU C 167     -25.835  -0.579  -3.316  1.00  7.52           C  
ATOM   2527  C   LEU C 167     -24.290  -0.601  -3.535  1.00  9.83           C  
ATOM   2528  O   LEU C 167     -23.684  -0.607  -4.617  1.00 17.67           O  
ATOM   2529  CB  LEU C 167     -26.372  -2.027  -3.023  1.00  8.05           C  
ATOM   2530  CG  LEU C 167     -27.904  -2.349  -3.191  1.00 13.09           C  
ATOM   2531  CD1 LEU C 167     -28.375  -3.676  -2.655  1.00 15.39           C  
ATOM   2532  CD2 LEU C 167     -28.892  -1.273  -2.597  1.00 17.18           C  
ATOM   2533  H   LEU C 167     -26.891  -0.789  -5.117  1.00 15.96           H  
ATOM   2534  HA  LEU C 167     -26.055   0.127  -2.516  1.00  8.79           H  
ATOM   2535  HB2 LEU C 167     -25.918  -2.834  -3.598  1.00  9.43           H  
ATOM   2536  HB3 LEU C 167     -26.085  -2.285  -2.004  1.00  9.43           H  
ATOM   2537  HG  LEU C 167     -28.103  -2.433  -4.260  1.00 15.47           H  
ATOM   2538 HD11 LEU C 167     -27.695  -4.107  -1.920  1.00 18.23           H  
ATOM   2539 HD12 LEU C 167     -29.432  -3.709  -2.389  1.00 18.23           H  
ATOM   2540 HD13 LEU C 167     -28.349  -4.516  -3.350  1.00 18.23           H  
ATOM   2541 HD21 LEU C 167     -29.803  -1.321  -3.193  1.00 20.38           H  
ATOM   2542 HD22 LEU C 167     -29.205  -1.465  -1.571  1.00 20.38           H  
ATOM   2543 HD23 LEU C 167     -28.501  -0.262  -2.715  1.00 20.38           H  
ATOM   2544  N   GLU C 168     -23.583  -0.785  -2.351  1.00 12.33           N  
ATOM   2545  CA  GLU C 168     -22.155  -0.525  -2.242  1.00 15.82           C  
ATOM   2546  C   GLU C 168     -21.586  -1.197  -0.981  1.00 15.44           C  
ATOM   2547  O   GLU C 168     -22.216  -1.014   0.045  1.00 14.99           O  
ATOM   2548  CB  GLU C 168     -21.964   1.031  -2.294  1.00 14.89           C  
ATOM   2549  CG  GLU C 168     -20.504   1.491  -2.416  1.00 13.09           C  
ATOM   2550  CD  GLU C 168     -20.235   2.983  -2.038  1.00 11.65           C  
ATOM   2551  OE1 GLU C 168     -21.124   3.810  -2.059  1.00 15.54           O  
ATOM   2552  OE2 GLU C 168     -19.118   3.146  -1.590  1.00  9.97           O1-
ATOM   2553  H   GLU C 168     -23.943  -0.716  -1.410  1.00 14.56           H  
ATOM   2554  HA  GLU C 168     -21.719  -1.060  -3.086  1.00 18.74           H  
ATOM   2555  HB2 GLU C 168     -22.419   1.322  -3.241  1.00 17.63           H  
ATOM   2556  HB3 GLU C 168     -22.524   1.469  -1.467  1.00 17.63           H  
ATOM   2557  HG2 GLU C 168     -19.975   0.866  -1.697  1.00 15.48           H  
ATOM   2558  HG3 GLU C 168     -20.088   1.268  -3.399  1.00 15.48           H  
ATOM   2559  N   PHE C 169     -20.512  -1.918  -1.138  1.00 11.09           N  
ATOM   2560  CA  PHE C 169     -19.828  -2.605  -0.013  1.00 12.34           C  
ATOM   2561  C   PHE C 169     -18.430  -2.008   0.013  1.00 10.36           C  
ATOM   2562  O   PHE C 169     -17.513  -2.430  -0.697  1.00  5.03           O  
ATOM   2563  CB  PHE C 169     -20.015  -4.120  -0.281  1.00 15.63           C  
ATOM   2564  CG  PHE C 169     -19.674  -5.063   0.864  1.00 21.87           C  
ATOM   2565  CD1 PHE C 169     -20.674  -5.265   1.802  1.00 24.84           C  
ATOM   2566  CD2 PHE C 169     -18.361  -5.479   1.156  1.00 25.42           C  
ATOM   2567  CE1 PHE C 169     -20.321  -5.963   3.016  1.00 25.11           C  
ATOM   2568  CE2 PHE C 169     -18.088  -6.143   2.334  1.00 28.65           C  
ATOM   2569  CZ  PHE C 169     -19.033  -6.434   3.230  1.00 25.75           C  
ATOM   2570  H   PHE C 169     -20.053  -2.031  -2.031  1.00 13.08           H  
ATOM   2571  HA  PHE C 169     -20.373  -2.478   0.923  1.00 14.57           H  
ATOM   2572  HB2 PHE C 169     -21.022  -4.260  -0.674  1.00 18.52           H  
ATOM   2573  HB3 PHE C 169     -19.328  -4.259  -1.115  1.00 18.52           H  
ATOM   2574  HD1 PHE C 169     -21.679  -4.942   1.573  1.00 29.58           H  
ATOM   2575  HD2 PHE C 169     -17.684  -5.129   0.391  1.00 30.27           H  
ATOM   2576  HE1 PHE C 169     -21.152  -6.106   3.691  1.00 29.89           H  
ATOM   2577  HE2 PHE C 169     -17.055  -6.394   2.525  1.00 34.15           H  
ATOM   2578  HZ  PHE C 169     -18.904  -6.871   4.210  1.00 30.66           H  
ATOM   2579  N   SER C 170     -18.419  -0.918   0.785  1.00 17.05           N  
ATOM   2580  CA  SER C 170     -17.280  -0.205   1.285  1.00 20.59           C  
ATOM   2581  C   SER C 170     -16.551  -0.991   2.395  1.00 21.39           C  
ATOM   2582  O   SER C 170     -16.975  -0.940   3.553  1.00 21.04           O  
ATOM   2583  CB  SER C 170     -17.889   1.162   1.876  1.00 28.70           C  
ATOM   2584  OG  SER C 170     -19.151   1.039   2.623  1.00 41.66           O  
ATOM   2585  H   SER C 170     -19.275  -0.810   1.310  1.00 20.22           H  
ATOM   2586  HA  SER C 170     -16.625   0.031   0.446  1.00 24.47           H  
ATOM   2587  HB2 SER C 170     -17.195   1.522   2.635  1.00 34.20           H  
ATOM   2588  HB3 SER C 170     -17.837   1.968   1.144  1.00 34.20           H  
ATOM   2589  HG  SER C 170     -18.999   0.282   3.193  1.00 49.76           H  
ATOM   2590  N   ILE C 171     -15.414  -1.615   2.017  1.00 21.08           N  
ATOM   2591  CA  ILE C 171     -14.443  -2.151   3.000  1.00 18.44           C  
ATOM   2592  C   ILE C 171     -13.518  -1.112   3.587  1.00 15.09           C  
ATOM   2593  O   ILE C 171     -12.652  -0.654   2.873  1.00 20.48           O  
ATOM   2594  CB  ILE C 171     -13.716  -3.404   2.449  1.00 19.19           C  
ATOM   2595  CG1 ILE C 171     -14.704  -4.454   1.988  1.00 24.54           C  
ATOM   2596  CG2 ILE C 171     -12.729  -4.062   3.418  1.00 18.70           C  
ATOM   2597  CD1 ILE C 171     -14.345  -5.207   0.685  1.00 27.65           C  
ATOM   2598  H   ILE C 171     -15.090  -1.504   1.066  1.00 25.06           H  
ATOM   2599  HA  ILE C 171     -15.043  -2.520   3.832  1.00 21.90           H  
ATOM   2600  HB  ILE C 171     -13.156  -3.102   1.564  1.00 22.79           H  
ATOM   2601 HG12 ILE C 171     -14.800  -5.193   2.783  1.00 29.22           H  
ATOM   2602 HG13 ILE C 171     -15.666  -4.006   1.735  1.00 29.22           H  
ATOM   2603 HG21 ILE C 171     -12.282  -4.954   2.978  1.00 22.20           H  
ATOM   2604 HG22 ILE C 171     -11.899  -3.355   3.405  1.00 22.20           H  
ATOM   2605 HG23 ILE C 171     -13.126  -4.270   4.411  1.00 22.20           H  
ATOM   2606 HD11 ILE C 171     -14.928  -6.034   0.281  1.00 32.94           H  
ATOM   2607 HD12 ILE C 171     -14.389  -4.439  -0.088  1.00 32.94           H  
ATOM   2608 HD13 ILE C 171     -13.357  -5.653   0.798  1.00 32.94           H  
ATOM   2609  N   TYR C 172     -13.788  -0.694   4.834  1.00 14.76           N  
ATOM   2610  CA  TYR C 172     -13.034   0.366   5.586  1.00 14.73           C  
ATOM   2611  C   TYR C 172     -11.589   0.074   5.816  1.00 16.95           C  
ATOM   2612  O   TYR C 172     -11.204  -1.089   5.896  1.00 17.55           O  
ATOM   2613  CB  TYR C 172     -13.830   0.942   6.790  1.00 16.18           C  
ATOM   2614  CG  TYR C 172     -14.891   1.971   6.352  1.00 27.30           C  
ATOM   2615  CD1 TYR C 172     -15.965   1.630   5.501  1.00 31.82           C  
ATOM   2616  CD2 TYR C 172     -14.756   3.324   6.778  1.00 31.32           C  
ATOM   2617  CE1 TYR C 172     -16.894   2.587   5.118  1.00 32.61           C  
ATOM   2618  CE2 TYR C 172     -15.706   4.289   6.430  1.00 32.54           C  
ATOM   2619  CZ  TYR C 172     -16.836   3.928   5.637  1.00 37.01           C  
ATOM   2620  OH  TYR C 172     -17.752   4.888   5.416  1.00 39.41           O  
ATOM   2621  H   TYR C 172     -14.443  -1.165   5.442  1.00 17.47           H  
ATOM   2622  HA  TYR C 172     -13.071   1.138   4.818  1.00 17.44           H  
ATOM   2623  HB2 TYR C 172     -14.344   0.157   7.345  1.00 19.18           H  
ATOM   2624  HB3 TYR C 172     -13.132   1.388   7.500  1.00 19.18           H  
ATOM   2625  HD1 TYR C 172     -16.126   0.596   5.235  1.00 37.95           H  
ATOM   2626  HD2 TYR C 172     -13.887   3.647   7.331  1.00 37.35           H  
ATOM   2627  HE1 TYR C 172     -17.717   2.317   4.473  1.00 38.89           H  
ATOM   2628  HE2 TYR C 172     -15.569   5.230   6.942  1.00 38.82           H  
ATOM   2629  HH  TYR C 172     -18.232   4.697   4.607  1.00 47.06           H  
ATOM   2630  N   PRO C 173     -10.701   1.082   5.928  1.00 24.15           N  
ATOM   2631  CA  PRO C 173      -9.213   0.945   5.842  1.00 21.54           C  
ATOM   2632  C   PRO C 173      -8.535   0.408   7.127  1.00 20.53           C  
ATOM   2633  O   PRO C 173      -7.355   0.277   7.035  1.00 24.26           O  
ATOM   2634  CB  PRO C 173      -8.818   2.376   5.393  1.00 25.75           C  
ATOM   2635  CG  PRO C 173      -9.823   3.297   6.029  1.00 27.04           C  
ATOM   2636  CD  PRO C 173     -11.082   2.473   6.136  1.00 26.00           C  
ATOM   2637  HA  PRO C 173      -8.829   0.376   4.996  1.00 25.61           H  
ATOM   2638  HB2 PRO C 173      -7.797   2.690   5.611  1.00 30.67           H  
ATOM   2639  HB3 PRO C 173      -8.935   2.561   4.325  1.00 30.67           H  
ATOM   2640  HG2 PRO C 173      -9.356   3.526   6.987  1.00 32.21           H  
ATOM   2641  HG3 PRO C 173      -9.936   4.164   5.377  1.00 32.21           H  
ATOM   2642  HD2 PRO C 173     -11.545   2.636   7.109  1.00 30.97           H  
ATOM   2643  HD3 PRO C 173     -11.821   2.807   5.407  1.00 30.97           H  
ATOM   2644  N   ALA C 174      -9.282   0.104   8.182  1.00 23.38           N  
ATOM   2645  CA  ALA C 174      -8.848  -0.090   9.519  1.00 25.23           C  
ATOM   2646  C   ALA C 174      -8.079   1.153  10.009  1.00 26.68           C  
ATOM   2647  O   ALA C 174      -6.850   1.095   9.924  1.00 28.11           O  
ATOM   2648  CB  ALA C 174      -8.094  -1.373   9.830  1.00 26.73           C  
ATOM   2649  H   ALA C 174     -10.280  -0.022   8.090  1.00 27.82           H  
ATOM   2650  HA  ALA C 174      -9.786  -0.106  10.074  1.00 30.04           H  
ATOM   2651  HB1 ALA C 174      -7.711  -1.397  10.850  1.00 31.85           H  
ATOM   2652  HB2 ALA C 174      -8.780  -2.194   9.625  1.00 31.85           H  
ATOM   2653  HB3 ALA C 174      -7.332  -1.569   9.075  1.00 31.85           H  
ATOM   2654  N   PRO C 175      -8.783   2.275  10.244  1.00 33.48           N  
ATOM   2655  CA  PRO C 175      -8.119   3.606  10.247  1.00 36.87           C  
ATOM   2656  C   PRO C 175      -6.965   3.777  11.282  1.00 38.18           C  
ATOM   2657  O   PRO C 175      -6.255   4.813  11.187  1.00 40.70           O  
ATOM   2658  CB  PRO C 175      -9.219   4.686  10.364  1.00 35.36           C  
ATOM   2659  CG  PRO C 175     -10.350   3.994   9.693  1.00 32.80           C  
ATOM   2660  CD  PRO C 175     -10.235   2.477  10.036  1.00 32.61           C  
ATOM   2661  HA  PRO C 175      -7.611   3.741   9.292  1.00 44.00           H  
ATOM   2662  HB2 PRO C 175      -9.523   4.711  11.411  1.00 42.20           H  
ATOM   2663  HB3 PRO C 175      -8.994   5.600   9.814  1.00 42.20           H  
ATOM   2664  HG2 PRO C 175     -11.275   4.428  10.073  1.00 39.12           H  
ATOM   2665  HG3 PRO C 175     -10.326   4.193   8.622  1.00 39.12           H  
ATOM   2666  HD2 PRO C 175     -10.699   2.271  11.001  1.00 38.89           H  
ATOM   2667  HD3 PRO C 175     -10.721   1.848   9.291  1.00 38.89           H  
ATOM   2668  N   GLN C 176      -6.823   2.875  12.298  1.00 41.55           N  
ATOM   2669  CA  GLN C 176      -5.671   2.860  13.257  1.00 41.89           C  
ATOM   2670  C   GLN C 176      -4.362   2.426  12.554  1.00 37.77           C  
ATOM   2671  O   GLN C 176      -3.273   2.871  12.938  1.00 36.09           O  
ATOM   2672  CB  GLN C 176      -5.893   1.991  14.518  1.00 41.96           C  
ATOM   2673  CG  GLN C 176      -6.809   2.639  15.649  1.00 47.40           C  
ATOM   2674  CD  GLN C 176      -6.714   1.889  16.979  1.00 52.00           C  
ATOM   2675  OE1 GLN C 176      -5.756   2.026  17.747  1.00 55.33           O  
ATOM   2676  NE2 GLN C 176      -7.779   1.050  17.191  1.00 53.42           N  
ATOM   2677  H   GLN C 176      -7.551   2.178  12.364  1.00 49.63           H  
ATOM   2678  HA  GLN C 176      -5.451   3.892  13.530  1.00 50.04           H  
ATOM   2679  HB2 GLN C 176      -6.204   1.004  14.174  1.00 50.11           H  
ATOM   2680  HB3 GLN C 176      -4.939   1.843  15.024  1.00 50.11           H  
ATOM   2681  HG2 GLN C 176      -6.355   3.623  15.770  1.00 56.64           H  
ATOM   2682  HG3 GLN C 176      -7.835   2.936  15.433  1.00 56.64           H  
ATOM   2683 HE21 GLN C 176      -8.555   1.008  16.545  1.00 63.87           H  
ATOM   2684 HE22 GLN C 176      -7.845   0.486  18.026  1.00 63.87           H  
ATOM   2685  N   VAL C 177      -4.420   1.545  11.553  1.00 40.56           N  
ATOM   2686  CA  VAL C 177      -3.280   0.932  10.905  1.00 44.78           C  
ATOM   2687  C   VAL C 177      -3.506   0.539   9.415  1.00 43.84           C  
ATOM   2688  O   VAL C 177      -3.470  -0.625   8.996  1.00 43.75           O  
ATOM   2689  CB  VAL C 177      -2.829  -0.369  11.712  1.00 55.99           C  
ATOM   2690  CG1 VAL C 177      -2.128  -0.033  12.997  1.00 60.96           C  
ATOM   2691  CG2 VAL C 177      -4.019  -1.383  11.967  1.00 57.77           C  
ATOM   2692  H   VAL C 177      -5.311   1.453  11.086  1.00 48.44           H  
ATOM   2693  HA  VAL C 177      -2.569   1.757  10.889  1.00 53.51           H  
ATOM   2694  HB  VAL C 177      -2.101  -0.789  11.018  1.00 66.95           H  
ATOM   2695 HG11 VAL C 177      -2.765   0.437  13.745  1.00 72.92           H  
ATOM   2696 HG12 VAL C 177      -1.841  -1.006  13.396  1.00 72.92           H  
ATOM   2697 HG13 VAL C 177      -1.260   0.548  12.684  1.00 72.92           H  
ATOM   2698 HG21 VAL C 177      -4.865  -0.896  12.452  1.00 69.09           H  
ATOM   2699 HG22 VAL C 177      -4.299  -1.858  11.027  1.00 69.09           H  
ATOM   2700 HG23 VAL C 177      -3.709  -2.184  12.637  1.00 69.09           H  
ATOM   2701  N   SER C 178      -3.742   1.526   8.535  1.00 42.75           N  
ATOM   2702  CA  SER C 178      -3.940   1.422   7.117  1.00 40.66           C  
ATOM   2703  C   SER C 178      -2.643   0.873   6.365  1.00 37.44           C  
ATOM   2704  O   SER C 178      -1.525   0.891   6.937  1.00 35.59           O  
ATOM   2705  CB  SER C 178      -4.529   2.707   6.526  1.00 45.28           C  
ATOM   2706  OG  SER C 178      -3.692   3.854   6.858  1.00 53.46           O  
ATOM   2707  H   SER C 178      -3.826   2.492   8.820  1.00 51.06           H  
ATOM   2708  HA  SER C 178      -4.724   0.676   6.987  1.00 48.56           H  
ATOM   2709  HB2 SER C 178      -4.817   2.578   5.482  1.00 54.10           H  
ATOM   2710  HB3 SER C 178      -5.502   2.843   6.999  1.00 54.10           H  
ATOM   2711  HG  SER C 178      -3.233   4.109   6.055  1.00 63.92           H  
ATOM   2712  N   THR C 179      -2.818   0.372   5.170  1.00 37.14           N  
ATOM   2713  CA  THR C 179      -1.659  -0.218   4.424  1.00 39.20           C  
ATOM   2714  C   THR C 179      -0.855   0.916   3.797  1.00 35.98           C  
ATOM   2715  O   THR C 179       0.371   0.777   3.787  1.00 44.47           O  
ATOM   2716  CB  THR C 179      -2.207  -1.122   3.301  1.00 43.40           C  
ATOM   2717  OG1 THR C 179      -2.842  -0.487   2.198  1.00 44.37           O  
ATOM   2718  CG2 THR C 179      -3.068  -2.352   3.875  1.00 43.73           C  
ATOM   2719  H   THR C 179      -3.692   0.487   4.678  1.00 44.33           H  
ATOM   2720  HA  THR C 179      -0.982  -0.865   4.982  1.00 46.81           H  
ATOM   2721  HB  THR C 179      -1.377  -1.634   2.813  1.00 51.85           H  
ATOM   2722  HG1 THR C 179      -3.590   0.033   2.502  1.00 53.01           H  
ATOM   2723 HG21 THR C 179      -3.956  -1.983   4.388  1.00 52.25           H  
ATOM   2724 HG22 THR C 179      -3.291  -2.969   3.005  1.00 52.25           H  
ATOM   2725 HG23 THR C 179      -2.411  -2.835   4.599  1.00 52.25           H  
ATOM   2726  N   ALA C 180      -1.468   2.071   3.422  1.00 24.28           N  
ATOM   2727  CA  ALA C 180      -0.741   3.362   3.259  1.00 20.06           C  
ATOM   2728  C   ALA C 180      -1.215   4.505   4.196  1.00 20.31           C  
ATOM   2729  O   ALA C 180      -2.365   4.423   4.632  1.00 20.99           O  
ATOM   2730  CB  ALA C 180      -0.924   3.714   1.830  1.00 21.01           C  
ATOM   2731  H   ALA C 180      -2.475   2.145   3.458  1.00 28.90           H  
ATOM   2732  HA  ALA C 180       0.342   3.300   3.369  1.00 23.84           H  
ATOM   2733  HB1 ALA C 180      -0.817   2.848   1.176  1.00 24.98           H  
ATOM   2734  HB2 ALA C 180      -1.924   4.078   1.594  1.00 24.98           H  
ATOM   2735  HB3 ALA C 180      -0.448   4.626   1.469  1.00 24.98           H  
ATOM   2736  N   VAL C 181      -0.309   5.454   4.544  1.00 21.67           N  
ATOM   2737  CA  VAL C 181      -0.523   6.616   5.367  0.67 22.44           C  
ATOM   2738  C   VAL C 181      -1.645   7.540   4.868  1.00 20.09           C  
ATOM   2739  O   VAL C 181      -2.326   8.228   5.650  1.00 18.05           O  
ATOM   2740  CB  VAL C 181       0.806   7.466   5.680  0.67 26.79           C  
ATOM   2741  CG1 VAL C 181       1.237   8.307   4.473  0.67 28.84           C  
ATOM   2742  CG2 VAL C 181       0.602   8.387   6.954  0.67 32.09           C  
ATOM   2743  H   VAL C 181       0.653   5.307   4.273  0.67 25.76           H  
ATOM   2744  HA  VAL C 181      -0.998   6.207   6.259  0.67 26.69           H  
ATOM   2745  HB  VAL C 181       1.563   6.710   5.887  0.67 31.91           H  
ATOM   2746 HG11 VAL C 181       2.270   8.595   4.666  0.67 34.37           H  
ATOM   2747 HG12 VAL C 181       1.275   7.699   3.569  0.67 34.37           H  
ATOM   2748 HG13 VAL C 181       0.638   9.216   4.404  0.67 34.37           H  
ATOM   2749 HG21 VAL C 181      -0.020   9.221   6.630  0.67 38.27           H  
ATOM   2750 HG22 VAL C 181       0.200   7.881   7.832  0.67 38.27           H  
ATOM   2751 HG23 VAL C 181       1.535   8.889   7.209  0.67 38.27           H  
ATOM   2752  N   VAL C 182      -1.837   7.581   3.551  1.00 16.03           N  
ATOM   2753  CA  VAL C 182      -2.808   8.470   2.882  1.00 18.30           C  
ATOM   2754  C   VAL C 182      -4.248   7.917   2.780  1.00 19.23           C  
ATOM   2755  O   VAL C 182      -5.193   8.712   2.454  1.00 22.51           O  
ATOM   2756  CB  VAL C 182      -2.385   8.794   1.355  1.00 14.64           C  
ATOM   2757  CG1 VAL C 182      -0.998   9.464   1.307  1.00 16.30           C  
ATOM   2758  CG2 VAL C 182      -2.598   7.681   0.356  1.00 11.27           C  
ATOM   2759  H   VAL C 182      -1.177   6.988   3.069  1.00 19.00           H  
ATOM   2760  HA  VAL C 182      -2.859   9.382   3.478  1.00 21.73           H  
ATOM   2761  HB  VAL C 182      -3.054   9.597   1.046  1.00 17.33           H  
ATOM   2762 HG11 VAL C 182      -0.868   9.830   0.289  1.00 19.33           H  
ATOM   2763 HG12 VAL C 182      -0.884  10.254   2.049  1.00 19.33           H  
ATOM   2764 HG13 VAL C 182      -0.073   8.921   1.504  1.00 19.33           H  
ATOM   2765 HG21 VAL C 182      -2.190   7.958  -0.616  1.00 13.29           H  
ATOM   2766 HG22 VAL C 182      -2.056   6.802   0.705  1.00 13.29           H  
ATOM   2767 HG23 VAL C 182      -3.599   7.284   0.190  1.00 13.29           H  
ATOM   2768  N   GLU C 183      -4.494   6.605   3.208  1.00 24.62           N  
ATOM   2769  CA  GLU C 183      -5.817   6.081   3.141  1.00 21.83           C  
ATOM   2770  C   GLU C 183      -7.003   6.720   3.948  1.00 18.30           C  
ATOM   2771  O   GLU C 183      -8.200   6.502   3.668  1.00 21.66           O  
ATOM   2772  CB  GLU C 183      -5.863   4.579   3.578  1.00 29.49           C  
ATOM   2773  CG  GLU C 183      -5.213   3.647   2.590  1.00 34.37           C  
ATOM   2774  CD  GLU C 183      -5.506   2.123   2.864  1.00 32.17           C  
ATOM   2775  OE1 GLU C 183      -6.681   1.702   2.655  1.00 29.71           O  
ATOM   2776  OE2 GLU C 183      -4.652   1.407   3.422  1.00 34.46           O1-
ATOM   2777  H   GLU C 183      -3.757   6.082   3.661  1.00 29.31           H  
ATOM   2778  HA  GLU C 183      -6.054   5.983   2.082  1.00 25.96           H  
ATOM   2779  HB2 GLU C 183      -5.438   4.673   4.577  1.00 35.16           H  
ATOM   2780  HB3 GLU C 183      -6.889   4.288   3.802  1.00 35.16           H  
ATOM   2781  HG2 GLU C 183      -5.525   3.836   1.563  1.00 41.00           H  
ATOM   2782  HG3 GLU C 183      -4.126   3.718   2.610  1.00 41.00           H  
ATOM   2783  N   PRO C 184      -6.742   7.598   4.952  1.00 19.18           N  
ATOM   2784  CA  PRO C 184      -7.775   8.565   5.381  1.00 16.72           C  
ATOM   2785  C   PRO C 184      -8.317   9.573   4.348  1.00 18.67           C  
ATOM   2786  O   PRO C 184      -9.498   9.765   4.287  1.00 23.63           O  
ATOM   2787  CB  PRO C 184      -7.224   9.216   6.667  1.00 16.57           C  
ATOM   2788  CG  PRO C 184      -6.197   8.183   7.127  1.00 18.14           C  
ATOM   2789  CD  PRO C 184      -5.638   7.683   5.858  1.00 22.25           C  
ATOM   2790  HA  PRO C 184      -8.658   7.979   5.637  1.00 19.83           H  
ATOM   2791  HB2 PRO C 184      -6.773  10.194   6.499  1.00 19.64           H  
ATOM   2792  HB3 PRO C 184      -8.025   9.431   7.375  1.00 19.64           H  
ATOM   2793  HG2 PRO C 184      -5.429   8.512   7.827  1.00 21.53           H  
ATOM   2794  HG3 PRO C 184      -6.724   7.371   7.628  1.00 21.53           H  
ATOM   2795  HD2 PRO C 184      -4.952   8.397   5.402  1.00 26.46           H  
ATOM   2796  HD3 PRO C 184      -5.186   6.700   5.988  1.00 26.46           H  
ATOM   2797  N   TYR C 185      -7.390  10.151   3.585  1.00 18.61           N  
ATOM   2798  CA  TYR C 185      -7.631  11.117   2.471  1.00 22.58           C  
ATOM   2799  C   TYR C 185      -8.471  10.389   1.400  1.00 16.68           C  
ATOM   2800  O   TYR C 185      -9.526  10.902   1.164  1.00 21.11           O  
ATOM   2801  CB  TYR C 185      -6.301  11.668   1.694  1.00 21.20           C  
ATOM   2802  CG  TYR C 185      -5.339  12.600   2.385  1.00 23.06           C  
ATOM   2803  CD1 TYR C 185      -4.159  13.032   1.754  1.00 21.04           C  
ATOM   2804  CD2 TYR C 185      -5.675  13.269   3.550  1.00 28.41           C  
ATOM   2805  CE1 TYR C 185      -3.284  13.993   2.353  1.00 26.37           C  
ATOM   2806  CE2 TYR C 185      -4.876  14.222   4.182  1.00 27.68           C  
ATOM   2807  CZ  TYR C 185      -3.632  14.606   3.579  1.00 29.06           C  
ATOM   2808  OH  TYR C 185      -2.880  15.585   4.225  1.00 32.70           O  
ATOM   2809  H   TYR C 185      -6.449   9.822   3.744  1.00 22.09           H  
ATOM   2810  HA  TYR C 185      -8.205  11.996   2.767  1.00 26.86           H  
ATOM   2811  HB2 TYR C 185      -5.719  10.892   1.197  1.00 25.21           H  
ATOM   2812  HB3 TYR C 185      -6.696  12.307   0.904  1.00 25.21           H  
ATOM   2813  HD1 TYR C 185      -3.888  12.589   0.807  1.00 25.02           H  
ATOM   2814  HD2 TYR C 185      -6.559  13.018   4.119  1.00 33.85           H  
ATOM   2815  HE1 TYR C 185      -2.383  14.365   1.888  1.00 31.40           H  
ATOM   2816  HE2 TYR C 185      -5.174  14.743   5.080  1.00 32.97           H  
ATOM   2817  HH  TYR C 185      -2.103  15.927   3.777  1.00 39.01           H  
ATOM   2818  N   ASN C 186      -8.147   9.171   0.951  1.00 13.03           N  
ATOM   2819  CA  ASN C 186      -9.031   8.481  -0.027  1.00 17.62           C  
ATOM   2820  C   ASN C 186     -10.438   8.090   0.518  1.00 23.34           C  
ATOM   2821  O   ASN C 186     -11.361   8.216  -0.230  1.00 30.78           O  
ATOM   2822  CB  ASN C 186      -8.344   7.215  -0.636  1.00 17.15           C  
ATOM   2823  CG  ASN C 186      -7.046   7.400  -1.345  1.00 20.11           C  
ATOM   2824  OD1 ASN C 186      -6.770   8.488  -1.942  1.00 20.00           O  
ATOM   2825  ND2 ASN C 186      -6.238   6.380  -1.318  1.00 22.40           N  
ATOM   2826  H   ASN C 186      -7.319   8.699   1.285  1.00 15.40           H  
ATOM   2827  HA  ASN C 186      -9.281   9.176  -0.829  1.00 20.91           H  
ATOM   2828  HB2 ASN C 186      -8.111   6.589   0.225  1.00 20.35           H  
ATOM   2829  HB3 ASN C 186      -9.086   6.580  -1.120  1.00 20.35           H  
ATOM   2830 HD21 ASN C 186      -5.322   6.435  -1.738  1.00 26.65           H  
ATOM   2831 HD22 ASN C 186      -6.527   5.465  -1.003  1.00 26.65           H  
ATOM   2832  N   SER C 187     -10.529   7.679   1.816  1.00 17.55           N  
ATOM   2833  CA  SER C 187     -11.822   7.491   2.468  1.00 16.93           C  
ATOM   2834  C   SER C 187     -12.722   8.763   2.554  1.00 16.62           C  
ATOM   2835  O   SER C 187     -13.973   8.680   2.640  1.00 15.90           O  
ATOM   2836  CB  SER C 187     -11.602   6.996   3.899  1.00 23.69           C  
ATOM   2837  OG  SER C 187     -10.944   5.766   3.924  1.00 35.89           O  
ATOM   2838  H   SER C 187      -9.690   7.747   2.374  1.00 20.83           H  
ATOM   2839  HA  SER C 187     -12.352   6.635   2.051  1.00 20.08           H  
ATOM   2840  HB2 SER C 187     -11.078   7.750   4.487  1.00 28.19           H  
ATOM   2841  HB3 SER C 187     -12.587   6.864   4.346  1.00 28.19           H  
ATOM   2842  HG  SER C 187     -10.010   5.894   3.743  1.00 42.83           H  
ATOM   2843  N   ILE C 188     -12.128   9.957   2.390  1.00 15.91           N  
ATOM   2844  CA  ILE C 188     -12.883  11.214   2.603  1.00 13.00           C  
ATOM   2845  C   ILE C 188     -13.152  11.844   1.167  1.00 16.83           C  
ATOM   2846  O   ILE C 188     -14.189  12.452   0.943  1.00 23.56           O  
ATOM   2847  CB  ILE C 188     -12.039  12.256   3.487  1.00 13.39           C  
ATOM   2848  CG1 ILE C 188     -12.293  11.977   4.970  1.00 20.75           C  
ATOM   2849  CG2 ILE C 188     -12.385  13.733   3.210  1.00 14.56           C  
ATOM   2850  CD1 ILE C 188     -11.325  12.519   5.972  1.00 25.59           C  
ATOM   2851  H   ILE C 188     -11.129   9.943   2.243  1.00 18.85           H  
ATOM   2852  HA  ILE C 188     -13.793  11.081   3.187  1.00 15.37           H  
ATOM   2853  HB  ILE C 188     -11.013  12.114   3.148  1.00 15.83           H  
ATOM   2854 HG12 ILE C 188     -13.308  12.167   5.318  1.00 24.66           H  
ATOM   2855 HG13 ILE C 188     -12.224  10.895   5.081  1.00 24.66           H  
ATOM   2856 HG21 ILE C 188     -13.449  13.860   3.406  1.00 17.23           H  
ATOM   2857 HG22 ILE C 188     -11.788  14.385   3.848  1.00 17.23           H  
ATOM   2858 HG23 ILE C 188     -12.074  13.955   2.189  1.00 17.23           H  
ATOM   2859 HD11 ILE C 188     -11.543  12.073   6.942  1.00 30.47           H  
ATOM   2860 HD12 ILE C 188     -10.319  12.275   5.629  1.00 30.47           H  
ATOM   2861 HD13 ILE C 188     -11.432  13.603   5.953  1.00 30.47           H  
ATOM   2862  N   LEU C 189     -12.305  11.512   0.228  1.00 16.79           N  
ATOM   2863  CA  LEU C 189     -12.428  11.854  -1.188  1.00 17.22           C  
ATOM   2864  C   LEU C 189     -13.564  10.960  -1.757  1.00 17.27           C  
ATOM   2865  O   LEU C 189     -14.300  11.505  -2.582  1.00 18.78           O  
ATOM   2866  CB  LEU C 189     -11.043  11.786  -1.902  1.00 14.80           C  
ATOM   2867  CG  LEU C 189     -10.053  12.934  -1.360  1.00 14.18           C  
ATOM   2868  CD1 LEU C 189      -8.672  12.587  -1.744  1.00 17.27           C  
ATOM   2869  CD2 LEU C 189     -10.364  14.315  -1.867  1.00 13.81           C  
ATOM   2870  H   LEU C 189     -11.400  11.109   0.425  1.00 19.91           H  
ATOM   2871  HA  LEU C 189     -12.767  12.890  -1.159  1.00 20.43           H  
ATOM   2872  HB2 LEU C 189     -10.548  10.815  -1.879  1.00 17.52           H  
ATOM   2873  HB3 LEU C 189     -11.201  12.020  -2.955  1.00 17.52           H  
ATOM   2874  HG  LEU C 189     -10.049  13.019  -0.274  1.00 16.78           H  
ATOM   2875 HD11 LEU C 189      -8.520  11.508  -1.771  1.00 20.49           H  
ATOM   2876 HD12 LEU C 189      -8.380  13.094  -2.664  1.00 20.49           H  
ATOM   2877 HD13 LEU C 189      -7.929  12.981  -1.051  1.00 20.49           H  
ATOM   2878 HD21 LEU C 189      -9.945  15.039  -1.168  1.00 16.33           H  
ATOM   2879 HD22 LEU C 189      -9.872  14.574  -2.804  1.00 16.33           H  
ATOM   2880 HD23 LEU C 189     -11.403  14.518  -2.127  1.00 16.33           H  
ATOM   2881  N   THR C 190     -13.731   9.736  -1.310  1.00 15.76           N  
ATOM   2882  CA  THR C 190     -14.786   8.835  -1.637  1.00 16.32           C  
ATOM   2883  C   THR C 190     -16.139   9.450  -1.136  1.00 15.35           C  
ATOM   2884  O   THR C 190     -17.071   9.543  -1.961  1.00 15.93           O  
ATOM   2885  CB  THR C 190     -14.640   7.447  -1.068  1.00 19.73           C  
ATOM   2886  OG1 THR C 190     -13.445   6.926  -1.582  1.00 22.25           O  
ATOM   2887  CG2 THR C 190     -15.790   6.452  -1.578  1.00 21.82           C  
ATOM   2888  H   THR C 190     -12.986   9.431  -0.700  1.00 18.68           H  
ATOM   2889  HA  THR C 190     -14.760   8.877  -2.726  1.00 19.35           H  
ATOM   2890  HB  THR C 190     -14.566   7.493   0.019  1.00 23.44           H  
ATOM   2891  HG1 THR C 190     -12.674   7.374  -1.226  1.00 26.47           H  
ATOM   2892 HG21 THR C 190     -16.790   6.723  -1.240  1.00 25.95           H  
ATOM   2893 HG22 THR C 190     -15.769   6.455  -2.668  1.00 25.95           H  
ATOM   2894 HG23 THR C 190     -15.750   5.455  -1.141  1.00 25.95           H  
ATOM   2895  N   THR C 191     -16.326   9.879   0.128  1.00 11.86           N  
ATOM   2896  CA  THR C 191     -17.536  10.526   0.624  1.00 13.98           C  
ATOM   2897  C   THR C 191     -17.948  11.881  -0.098  1.00 17.67           C  
ATOM   2898  O   THR C 191     -19.114  12.185  -0.312  1.00 22.26           O  
ATOM   2899  CB  THR C 191     -17.544  10.766   2.147  1.00 11.93           C  
ATOM   2900  OG1 THR C 191     -17.102   9.531   2.749  1.00 16.91           O  
ATOM   2901  CG2 THR C 191     -18.880  11.086   2.756  1.00 11.14           C  
ATOM   2902  H   THR C 191     -15.673  10.016   0.886  1.00 14.00           H  
ATOM   2903  HA  THR C 191     -18.296   9.772   0.418  1.00 16.54           H  
ATOM   2904  HB  THR C 191     -16.928  11.635   2.377  1.00 14.08           H  
ATOM   2905  HG1 THR C 191     -16.144   9.500   2.699  1.00 20.06           H  
ATOM   2906 HG21 THR C 191     -19.302  12.063   2.523  1.00 13.14           H  
ATOM   2907 HG22 THR C 191     -19.643  10.382   2.422  1.00 13.14           H  
ATOM   2908 HG23 THR C 191     -18.937  10.835   3.815  1.00 13.14           H  
ATOM   2909  N   HIS C 192     -16.969  12.519  -0.655  1.00 21.54           N  
ATOM   2910  CA  HIS C 192     -17.130  13.695  -1.507  1.00 24.38           C  
ATOM   2911  C   HIS C 192     -17.826  13.358  -2.839  1.00 29.82           C  
ATOM   2912  O   HIS C 192     -18.402  14.248  -3.420  1.00 35.58           O  
ATOM   2913  CB  HIS C 192     -15.739  14.370  -1.569  1.00 25.90           C  
ATOM   2914  CG  HIS C 192     -15.803  15.718  -2.274  1.00 24.61           C  
ATOM   2915  ND1 HIS C 192     -16.576  16.782  -1.947  1.00 24.27           N1+
ATOM   2916  CD2 HIS C 192     -15.217  16.020  -3.510  1.00 20.65           C  
ATOM   2917  CE1 HIS C 192     -16.348  17.713  -2.827  1.00 19.87           C  
ATOM   2918  NE2 HIS C 192     -15.507  17.336  -3.784  1.00 21.07           N  
ATOM   2919  H   HIS C 192     -16.022  12.196  -0.521  1.00 25.62           H  
ATOM   2920  HA  HIS C 192     -17.814  14.307  -0.919  1.00 29.02           H  
ATOM   2921  HB2 HIS C 192     -15.117  14.391  -0.674  1.00 30.85           H  
ATOM   2922  HB3 HIS C 192     -15.140  13.781  -2.262  1.00 30.85           H  
ATOM   2923  HD2 HIS C 192     -14.615  15.473  -4.221  1.00 24.55           H  
ATOM   2924  HE1 HIS C 192     -16.716  18.728  -2.833  1.00 23.61           H  
ATOM   2925  HE2 HIS C 192     -15.111  17.863  -4.549  1.00  0.00           H  
ATOM   2926  HD1 HIS C 192     -17.253  16.802  -1.197  1.00  0.00           H  
ATOM   2927  N   THR C 193     -17.836  12.120  -3.256  1.00 31.47           N  
ATOM   2928  CA  THR C 193     -18.548  11.687  -4.500  1.00 34.69           C  
ATOM   2929  C   THR C 193     -19.744  10.685  -4.421  1.00 30.66           C  
ATOM   2930  O   THR C 193     -20.697  10.907  -5.174  1.00 28.78           O  
ATOM   2931  CB  THR C 193     -17.487  11.065  -5.469  1.00 37.35           C  
ATOM   2932  OG1 THR C 193     -16.213  11.722  -5.305  1.00 34.36           O  
ATOM   2933  CG2 THR C 193     -17.875  11.057  -6.962  1.00 45.07           C  
ATOM   2934  H   THR C 193     -17.483  11.359  -2.694  1.00 37.52           H  
ATOM   2935  HA  THR C 193     -18.898  12.498  -5.138  1.00 41.39           H  
ATOM   2936  HB  THR C 193     -17.382  10.018  -5.183  1.00 44.58           H  
ATOM   2937  HG1 THR C 193     -15.800  11.514  -4.463  1.00 41.00           H  
ATOM   2938 HG21 THR C 193     -18.014  12.046  -7.399  1.00 53.84           H  
ATOM   2939 HG22 THR C 193     -17.121  10.493  -7.512  1.00 53.84           H  
ATOM   2940 HG23 THR C 193     -18.792  10.578  -7.304  1.00 53.84           H  
ATOM   2941  N   THR C 194     -19.686   9.739  -3.492  1.00 30.15           N  
ATOM   2942  CA  THR C 194     -20.625   8.696  -3.177  1.00 24.19           C  
ATOM   2943  C   THR C 194     -21.882   9.316  -2.573  1.00 19.67           C  
ATOM   2944  O   THR C 194     -22.983   8.769  -2.790  1.00 19.92           O  
ATOM   2945  CB  THR C 194     -20.063   7.561  -2.262  1.00 22.45           C  
ATOM   2946  OG1 THR C 194     -19.754   8.071  -0.982  1.00 27.09           O  
ATOM   2947  CG2 THR C 194     -18.907   6.780  -2.918  1.00 22.51           C  
ATOM   2948  H   THR C 194     -18.892   9.573  -2.891  1.00 35.94           H  
ATOM   2949  HA  THR C 194     -20.815   8.176  -4.117  1.00 28.80           H  
ATOM   2950  HB  THR C 194     -20.841   6.818  -2.085  1.00 26.71           H  
ATOM   2951  HG1 THR C 194     -19.733   7.419  -0.278  1.00 32.27           H  
ATOM   2952 HG21 THR C 194     -18.009   7.379  -3.068  1.00 26.78           H  
ATOM   2953 HG22 THR C 194     -18.666   5.886  -2.343  1.00 26.78           H  
ATOM   2954 HG23 THR C 194     -19.175   6.466  -3.927  1.00 26.78           H  
ATOM   2955  N   LEU C 195     -21.731  10.296  -1.714  1.00 16.86           N  
ATOM   2956  CA  LEU C 195     -22.804  11.093  -1.075  1.00 22.23           C  
ATOM   2957  C   LEU C 195     -23.784  11.604  -2.099  1.00 23.57           C  
ATOM   2958  O   LEU C 195     -23.428  12.078  -3.174  1.00 25.44           O  
ATOM   2959  CB  LEU C 195     -22.117  12.203  -0.295  1.00 23.52           C  
ATOM   2960  CG  LEU C 195     -22.915  13.471   0.221  1.00 33.16           C  
ATOM   2961  CD1 LEU C 195     -23.970  12.946   1.285  1.00 35.31           C  
ATOM   2962  CD2 LEU C 195     -22.062  14.614   0.818  1.00 35.12           C  
ATOM   2963  H   LEU C 195     -20.756  10.447  -1.496  1.00 19.99           H  
ATOM   2964  HA  LEU C 195     -23.322  10.411  -0.402  1.00 26.44           H  
ATOM   2965  HB2 LEU C 195     -21.521  11.689   0.460  1.00 27.98           H  
ATOM   2966  HB3 LEU C 195     -21.390  12.626  -0.988  1.00 27.98           H  
ATOM   2967  HG  LEU C 195     -23.625  13.939  -0.461  1.00 39.56           H  
ATOM   2968 HD11 LEU C 195     -24.221  13.758   1.967  1.00 42.14           H  
ATOM   2969 HD12 LEU C 195     -24.881  12.749   0.721  1.00 42.14           H  
ATOM   2970 HD13 LEU C 195     -23.676  12.051   1.833  1.00 42.14           H  
ATOM   2971 HD21 LEU C 195     -22.315  15.623   0.491  1.00 41.91           H  
ATOM   2972 HD22 LEU C 195     -22.191  14.677   1.899  1.00 41.91           H  
ATOM   2973 HD23 LEU C 195     -21.006  14.486   0.580  1.00 41.91           H  
ATOM   2974  N   GLU C 196     -25.026  11.186  -1.855  1.00 23.28           N  
ATOM   2975  CA  GLU C 196     -26.230  11.364  -2.761  1.00 23.97           C  
ATOM   2976  C   GLU C 196     -26.140  10.597  -4.106  1.00 21.64           C  
ATOM   2977  O   GLU C 196     -27.167  10.517  -4.728  1.00 27.11           O  
ATOM   2978  CB  GLU C 196     -26.740  12.874  -2.953  1.00 30.51           C  
ATOM   2979  CG  GLU C 196     -26.865  13.603  -1.621  1.00 44.39           C  
ATOM   2980  CD  GLU C 196     -27.408  15.014  -1.761  1.00 55.45           C  
ATOM   2981  OE1 GLU C 196     -27.214  15.720  -0.764  1.00 55.51           O  
ATOM   2982  OE2 GLU C 196     -28.001  15.364  -2.840  1.00 55.53           O1-
ATOM   2983  H   GLU C 196     -25.135  10.617  -1.028  1.00 27.70           H  
ATOM   2984  HA  GLU C 196     -27.008  10.834  -2.213  1.00 28.52           H  
ATOM   2985  HB2 GLU C 196     -26.036  13.209  -3.715  1.00 36.37           H  
ATOM   2986  HB3 GLU C 196     -27.658  12.822  -3.539  1.00 36.37           H  
ATOM   2987  HG2 GLU C 196     -27.344  13.000  -0.850  1.00 53.03           H  
ATOM   2988  HG3 GLU C 196     -25.810  13.789  -1.414  1.00 53.03           H  
ATOM   2989  N   HIS C 197     -24.983  10.072  -4.614  1.00 20.88           N  
ATOM   2990  CA  HIS C 197     -24.881   9.407  -5.891  1.00 17.86           C  
ATOM   2991  C   HIS C 197     -24.776   7.850  -5.855  1.00 16.55           C  
ATOM   2992  O   HIS C 197     -24.921   7.196  -6.924  1.00 19.16           O  
ATOM   2993  CB  HIS C 197     -23.713  10.030  -6.744  1.00 18.25           C  
ATOM   2994  CG  HIS C 197     -23.812  11.486  -6.893  1.00 16.93           C  
ATOM   2995  ND1 HIS C 197     -23.550  12.376  -5.860  1.00 17.46           N  
ATOM   2996  CD2 HIS C 197     -24.277  12.290  -7.936  1.00 15.56           C  
ATOM   2997  CE1 HIS C 197     -23.741  13.622  -6.283  1.00 17.33           C  
ATOM   2998  NE2 HIS C 197     -24.216  13.598  -7.559  1.00 15.63           N  
ATOM   2999  H   HIS C 197     -24.124  10.268  -4.119  1.00 24.82           H  
ATOM   3000  HA  HIS C 197     -25.746   9.539  -6.541  1.00 21.19           H  
ATOM   3001  HB2 HIS C 197     -22.823   9.762  -6.174  1.00 21.66           H  
ATOM   3002  HB3 HIS C 197     -23.595   9.567  -7.724  1.00 21.66           H  
ATOM   3003  HD2 HIS C 197     -24.437  11.939  -8.945  1.00 18.44           H  
ATOM   3004  HE1 HIS C 197     -23.635  14.507  -5.673  1.00 20.56           H  
ATOM   3005  HD1 HIS C 197     -23.328  12.164  -4.898  1.00  0.00           H  
ATOM   3006  N   SER C 198     -24.611   7.303  -4.656  1.00 14.32           N  
ATOM   3007  CA  SER C 198     -24.857   5.945  -4.275  1.00 14.79           C  
ATOM   3008  C   SER C 198     -26.295   6.001  -3.475  1.00 17.06           C  
ATOM   3009  O   SER C 198     -26.702   7.138  -3.327  1.00 24.43           O  
ATOM   3010  CB  SER C 198     -23.709   5.401  -3.370  1.00 18.33           C  
ATOM   3011  OG  SER C 198     -23.820   3.955  -3.246  1.00 24.63           O  
ATOM   3012  H   SER C 198     -24.738   8.008  -3.944  1.00 16.95           H  
ATOM   3013  HA  SER C 198     -24.967   5.412  -5.220  1.00 17.51           H  
ATOM   3014  HB2 SER C 198     -22.739   5.577  -3.834  1.00 21.76           H  
ATOM   3015  HB3 SER C 198     -23.608   6.014  -2.474  1.00 21.76           H  
ATOM   3016  HG  SER C 198     -22.972   3.770  -2.836  1.00 29.32           H  
ATOM   3017  N   ASP C 199     -26.868   4.858  -3.086  1.00  7.79           N  
ATOM   3018  CA  ASP C 199     -28.172   4.558  -2.566  1.00  6.02           C  
ATOM   3019  C   ASP C 199     -28.197   3.679  -1.312  1.00 10.49           C  
ATOM   3020  O   ASP C 199     -29.013   3.938  -0.401  1.00 17.68           O  
ATOM   3021  CB  ASP C 199     -29.106   3.827  -3.546  1.00  7.32           C  
ATOM   3022  CG  ASP C 199     -29.439   4.557  -4.832  1.00 13.62           C  
ATOM   3023  OD1 ASP C 199     -29.812   3.890  -5.872  1.00 12.07           O  
ATOM   3024  OD2 ASP C 199     -29.515   5.796  -4.860  1.00 16.69           O1-
ATOM   3025  H   ASP C 199     -26.279   4.057  -3.263  1.00  9.11           H  
ATOM   3026  HA  ASP C 199     -28.532   5.519  -2.199  1.00  6.99           H  
ATOM   3027  HB2 ASP C 199     -28.600   2.962  -3.975  1.00  8.54           H  
ATOM   3028  HB3 ASP C 199     -30.083   3.531  -3.163  1.00  8.54           H  
ATOM   3029  N   CYS C 200     -27.270   2.721  -1.122  1.00  8.28           N  
ATOM   3030  CA  CYS C 200     -27.046   2.072   0.165  1.00 10.85           C  
ATOM   3031  C   CYS C 200     -25.529   1.661   0.309  1.00  8.59           C  
ATOM   3032  O   CYS C 200     -25.112   0.694  -0.373  1.00 13.30           O  
ATOM   3033  CB  CYS C 200     -27.769   0.749   0.386  1.00 12.03           C  
ATOM   3034  SG  CYS C 200     -29.438   0.984   0.815  1.00 29.72           S  
ATOM   3035  H   CYS C 200     -26.647   2.530  -1.894  1.00  9.70           H  
ATOM   3036  HA  CYS C 200     -27.142   2.773   0.995  1.00 12.78           H  
ATOM   3037  HB2 CYS C 200     -27.642   0.073  -0.460  1.00 14.20           H  
ATOM   3038  HB3 CYS C 200     -27.333   0.270   1.263  1.00 14.20           H  
ATOM   3039  HG  CYS C 200     -29.391   2.023  -0.024  1.00 35.43           H  
ATOM   3040  N   ALA C 201     -24.698   2.405   1.100  1.00  7.37           N  
ATOM   3041  CA  ALA C 201     -23.374   2.075   1.552  1.00 12.60           C  
ATOM   3042  C   ALA C 201     -23.470   1.086   2.717  1.00 14.20           C  
ATOM   3043  O   ALA C 201     -23.649   1.555   3.842  1.00 22.53           O  
ATOM   3044  CB  ALA C 201     -22.550   3.328   1.873  1.00 13.40           C  
ATOM   3045  H   ALA C 201     -25.157   3.102   1.669  1.00  8.60           H  
ATOM   3046  HA  ALA C 201     -22.919   1.511   0.737  1.00 14.88           H  
ATOM   3047  HB1 ALA C 201     -21.513   3.004   1.961  1.00 15.84           H  
ATOM   3048  HB2 ALA C 201     -22.614   4.029   1.040  1.00 15.84           H  
ATOM   3049  HB3 ALA C 201     -22.863   3.751   2.827  1.00 15.84           H  
ATOM   3050  N   PHE C 202     -23.426  -0.221   2.457  1.00 10.13           N  
ATOM   3051  CA  PHE C 202     -23.293  -1.262   3.490  1.00  6.05           C  
ATOM   3052  C   PHE C 202     -21.841  -1.318   4.150  1.00 10.37           C  
ATOM   3053  O   PHE C 202     -20.863  -1.746   3.535  1.00 14.93           O  
ATOM   3054  CB  PHE C 202     -23.510  -2.691   2.878  1.00  8.34           C  
ATOM   3055  CG  PHE C 202     -24.814  -2.935   2.160  1.00 10.19           C  
ATOM   3056  CD1 PHE C 202     -24.768  -3.611   0.907  1.00 10.47           C  
ATOM   3057  CD2 PHE C 202     -26.088  -2.664   2.696  1.00 10.98           C  
ATOM   3058  CE1 PHE C 202     -25.921  -3.898   0.254  1.00  8.18           C  
ATOM   3059  CE2 PHE C 202     -27.193  -2.954   2.032  1.00  6.47           C  
ATOM   3060  CZ  PHE C 202     -27.123  -3.501   0.756  1.00  7.82           C  
ATOM   3061  H   PHE C 202     -23.101  -0.519   1.548  1.00 11.92           H  
ATOM   3062  HA  PHE C 202     -24.027  -1.065   4.271  1.00  7.03           H  
ATOM   3063  HB2 PHE C 202     -22.673  -2.845   2.197  1.00  9.77           H  
ATOM   3064  HB3 PHE C 202     -23.409  -3.392   3.707  1.00  9.77           H  
ATOM   3065  HD1 PHE C 202     -23.810  -3.929   0.522  1.00 12.33           H  
ATOM   3066  HD2 PHE C 202     -26.171  -2.131   3.631  1.00 12.94           H  
ATOM   3067  HE1 PHE C 202     -25.950  -4.344  -0.729  1.00  9.58           H  
ATOM   3068  HE2 PHE C 202     -28.147  -2.616   2.408  1.00  7.52           H  
ATOM   3069  HZ  PHE C 202     -27.969  -3.690   0.111  1.00  9.15           H  
ATOM   3070  N   MET C 203     -21.689  -0.613   5.314  1.00 15.01           N  
ATOM   3071  CA  MET C 203     -20.371  -0.384   5.916  1.00 18.67           C  
ATOM   3072  C   MET C 203     -19.956  -1.569   6.744  1.00 16.30           C  
ATOM   3073  O   MET C 203     -20.753  -2.121   7.564  1.00 16.68           O  
ATOM   3074  CB  MET C 203     -20.407   0.859   6.825  1.00 23.40           C  
ATOM   3075  CG  MET C 203     -20.828   2.189   6.231  1.00 35.82           C  
ATOM   3076  SD  MET C 203     -20.394   3.657   7.229  1.00 44.05           S  
ATOM   3077  CE  MET C 203     -21.582   3.370   8.526  1.00 39.46           C  
ATOM   3078  H   MET C 203     -22.475  -0.248   5.833  1.00 17.77           H  
ATOM   3079  HA  MET C 203     -19.582  -0.176   5.193  1.00 22.17           H  
ATOM   3080  HB2 MET C 203     -21.103   0.680   7.644  1.00 27.84           H  
ATOM   3081  HB3 MET C 203     -19.443   1.148   7.244  1.00 27.84           H  
ATOM   3082  HG2 MET C 203     -20.239   2.311   5.322  1.00 42.74           H  
ATOM   3083  HG3 MET C 203     -21.864   2.168   5.893  1.00 42.74           H  
ATOM   3084  HE1 MET C 203     -21.351   3.904   9.448  1.00 47.11           H  
ATOM   3085  HE2 MET C 203     -22.551   3.754   8.207  1.00 47.11           H  
ATOM   3086  HE3 MET C 203     -21.641   2.312   8.782  1.00 47.11           H  
ATOM   3087  N   VAL C 204     -18.693  -2.048   6.496  1.00 16.73           N  
ATOM   3088  CA  VAL C 204     -17.858  -2.974   7.262  1.00 17.98           C  
ATOM   3089  C   VAL C 204     -16.439  -2.376   7.413  1.00 17.06           C  
ATOM   3090  O   VAL C 204     -16.035  -1.729   6.467  1.00 21.55           O  
ATOM   3091  CB  VAL C 204     -17.779  -4.406   6.561  1.00 26.36           C  
ATOM   3092  CG1 VAL C 204     -19.182  -4.914   6.193  1.00 34.12           C  
ATOM   3093  CG2 VAL C 204     -16.639  -4.613   5.550  1.00 22.95           C  
ATOM   3094  H   VAL C 204     -18.119  -1.492   5.878  1.00 19.84           H  
ATOM   3095  HA  VAL C 204     -18.218  -3.082   8.285  1.00 21.34           H  
ATOM   3096  HB  VAL C 204     -17.531  -5.083   7.379  1.00 31.39           H  
ATOM   3097 HG11 VAL C 204     -19.908  -4.513   6.900  1.00 40.70           H  
ATOM   3098 HG12 VAL C 204     -19.471  -4.584   5.196  1.00 40.70           H  
ATOM   3099 HG13 VAL C 204     -19.171  -6.004   6.213  1.00 40.70           H  
ATOM   3100 HG21 VAL C 204     -15.704  -4.523   6.102  1.00 27.30           H  
ATOM   3101 HG22 VAL C 204     -16.726  -5.627   5.161  1.00 27.30           H  
ATOM   3102 HG23 VAL C 204     -16.794  -3.929   4.715  1.00 27.30           H  
ATOM   3103  N   ASP C 205     -15.702  -2.713   8.474  1.00 14.91           N  
ATOM   3104  CA  ASP C 205     -14.342  -2.251   8.679  1.00 18.88           C  
ATOM   3105  C   ASP C 205     -13.413  -3.374   8.966  1.00 18.53           C  
ATOM   3106  O   ASP C 205     -13.662  -4.127   9.922  1.00 19.07           O  
ATOM   3107  CB  ASP C 205     -14.293  -0.985   9.626  1.00 17.64           C  
ATOM   3108  CG  ASP C 205     -12.953  -0.266   9.815  1.00 19.89           C  
ATOM   3109  OD1 ASP C 205     -12.002  -0.663   9.164  1.00 20.64           O  
ATOM   3110  OD2 ASP C 205     -13.030   0.680  10.689  1.00 21.31           O1-
ATOM   3111  H   ASP C 205     -15.966  -3.252   9.286  1.00 17.66           H  
ATOM   3112  HA  ASP C 205     -13.982  -1.884   7.718  1.00 22.42           H  
ATOM   3113  HB2 ASP C 205     -15.086  -0.275   9.390  1.00 20.93           H  
ATOM   3114  HB3 ASP C 205     -14.587  -1.437  10.573  1.00 20.93           H  
ATOM   3115  N   ASN C 206     -12.256  -3.534   8.252  1.00 17.37           N  
ATOM   3116  CA  ASN C 206     -11.130  -4.442   8.643  1.00 17.05           C  
ATOM   3117  C   ASN C 206     -10.579  -4.400  10.103  1.00 20.23           C  
ATOM   3118  O   ASN C 206     -10.074  -5.418  10.592  1.00 25.42           O  
ATOM   3119  CB  ASN C 206      -9.993  -4.304   7.631  1.00 15.94           C  
ATOM   3120  CG  ASN C 206     -10.262  -4.706   6.161  1.00 15.77           C  
ATOM   3121  OD1 ASN C 206     -11.130  -5.476   5.744  1.00 16.87           O  
ATOM   3122  ND2 ASN C 206      -9.344  -4.211   5.281  1.00 14.73           N  
ATOM   3123  H   ASN C 206     -12.068  -2.967   7.437  1.00 20.61           H  
ATOM   3124  HA  ASN C 206     -11.549  -5.445   8.566  1.00 20.22           H  
ATOM   3125  HB2 ASN C 206      -9.487  -3.344   7.735  1.00 18.90           H  
ATOM   3126  HB3 ASN C 206      -9.212  -5.002   7.934  1.00 18.90           H  
ATOM   3127 HD21 ASN C 206      -9.522  -4.202   4.287  1.00 17.44           H  
ATOM   3128 HD22 ASN C 206      -8.538  -3.693   5.602  1.00 17.44           H  
ATOM   3129  N   GLU C 207     -10.817  -3.285  10.763  1.00 17.27           N  
ATOM   3130  CA  GLU C 207     -10.416  -3.074  12.214  1.00 20.43           C  
ATOM   3131  C   GLU C 207     -11.378  -3.781  13.120  1.00 23.60           C  
ATOM   3132  O   GLU C 207     -10.929  -4.574  13.920  1.00 25.22           O  
ATOM   3133  CB  GLU C 207     -10.158  -1.620  12.606  1.00 15.00           C  
ATOM   3134  CG  GLU C 207     -10.351  -1.219  14.110  1.00 23.32           C  
ATOM   3135  CD  GLU C 207      -9.931   0.233  14.517  1.00 26.50           C  
ATOM   3136  OE1 GLU C 207     -10.085   0.620  15.663  1.00 28.69           O  
ATOM   3137  OE2 GLU C 207      -9.374   0.995  13.623  1.00 24.71           O1-
ATOM   3138  H   GLU C 207     -11.137  -2.429  10.333  1.00 20.49           H  
ATOM   3139  HA  GLU C 207      -9.517  -3.672  12.364  1.00 24.28           H  
ATOM   3140  HB2 GLU C 207      -9.113  -1.361  12.438  1.00 17.76           H  
ATOM   3141  HB3 GLU C 207     -10.832  -0.960  12.060  1.00 17.76           H  
ATOM   3142  HG2 GLU C 207     -11.408  -1.335  14.351  1.00 27.74           H  
ATOM   3143  HG3 GLU C 207      -9.784  -1.832  14.810  1.00 27.74           H  
ATOM   3144  N   ALA C 208     -12.692  -3.736  12.848  1.00 22.47           N  
ATOM   3145  CA  ALA C 208     -13.707  -4.454  13.641  1.00 23.59           C  
ATOM   3146  C   ALA C 208     -13.720  -5.965  13.448  1.00 27.09           C  
ATOM   3147  O   ALA C 208     -14.014  -6.640  14.420  1.00 29.99           O  
ATOM   3148  CB  ALA C 208     -15.081  -3.879  13.288  1.00 27.08           C  
ATOM   3149  H   ALA C 208     -12.909  -3.270  11.979  1.00 26.72           H  
ATOM   3150  HA  ALA C 208     -13.518  -4.364  14.710  1.00 28.08           H  
ATOM   3151  HB1 ALA C 208     -15.176  -2.811  13.483  1.00 32.27           H  
ATOM   3152  HB2 ALA C 208     -15.317  -4.148  12.258  1.00 32.27           H  
ATOM   3153  HB3 ALA C 208     -15.876  -4.312  13.894  1.00 32.27           H  
ATOM   3154  N   ILE C 209     -13.545  -6.449  12.194  1.00 22.64           N  
ATOM   3155  CA  ILE C 209     -13.610  -7.926  11.845  1.00 22.98           C  
ATOM   3156  C   ILE C 209     -12.369  -8.637  12.420  1.00 27.60           C  
ATOM   3157  O   ILE C 209     -12.441  -9.780  12.795  1.00 30.98           O  
ATOM   3158  CB  ILE C 209     -13.692  -8.198  10.316  1.00 26.29           C  
ATOM   3159  CG1 ILE C 209     -14.950  -7.564   9.674  1.00 30.40           C  
ATOM   3160  CG2 ILE C 209     -13.778  -9.701   9.889  1.00 21.11           C  
ATOM   3161  CD1 ILE C 209     -14.798  -7.296   8.193  1.00 34.81           C  
ATOM   3162  H   ILE C 209     -13.497  -5.814  11.410  1.00 26.93           H  
ATOM   3163  HA  ILE C 209     -14.487  -8.443  12.235  1.00 27.34           H  
ATOM   3164  HB  ILE C 209     -12.872  -7.796   9.720  1.00 31.31           H  
ATOM   3165 HG12 ILE C 209     -15.828  -8.157   9.933  1.00 36.24           H  
ATOM   3166 HG13 ILE C 209     -15.128  -6.543  10.011  1.00 36.24           H  
ATOM   3167 HG21 ILE C 209     -13.604  -9.761   8.815  1.00 25.10           H  
ATOM   3168 HG22 ILE C 209     -12.998 -10.266  10.401  1.00 25.10           H  
ATOM   3169 HG23 ILE C 209     -14.739 -10.185  10.065  1.00 25.10           H  
ATOM   3170 HD11 ILE C 209     -13.768  -7.051   7.933  1.00 41.54           H  
ATOM   3171 HD12 ILE C 209     -14.957  -8.191   7.591  1.00 41.54           H  
ATOM   3172 HD13 ILE C 209     -15.410  -6.522   7.731  1.00 41.54           H  
ATOM   3173  N   TYR C 210     -11.217  -7.936  12.394  1.00 24.72           N  
ATOM   3174  CA  TYR C 210      -9.911  -8.247  13.006  1.00 22.36           C  
ATOM   3175  C   TYR C 210     -10.002  -8.339  14.540  1.00 16.63           C  
ATOM   3176  O   TYR C 210      -9.477  -9.243  15.111  1.00 12.31           O  
ATOM   3177  CB  TYR C 210      -8.788  -7.269  12.412  1.00 25.40           C  
ATOM   3178  CG  TYR C 210      -7.427  -7.333  13.032  1.00 31.54           C  
ATOM   3179  CD1 TYR C 210      -6.303  -8.024  12.493  1.00 39.29           C  
ATOM   3180  CD2 TYR C 210      -7.260  -6.731  14.327  1.00 38.93           C  
ATOM   3181  CE1 TYR C 210      -5.074  -8.065  13.215  1.00 44.11           C  
ATOM   3182  CE2 TYR C 210      -6.081  -6.739  15.012  1.00 40.27           C  
ATOM   3183  CZ  TYR C 210      -4.987  -7.510  14.506  1.00 41.29           C  
ATOM   3184  OH  TYR C 210      -3.874  -7.598  15.268  1.00 39.18           O  
ATOM   3185  H   TYR C 210     -11.203  -7.160  11.748  1.00 29.42           H  
ATOM   3186  HA  TYR C 210      -9.654  -9.253  12.673  1.00 26.59           H  
ATOM   3187  HB2 TYR C 210      -8.596  -7.474  11.359  1.00 30.24           H  
ATOM   3188  HB3 TYR C 210      -8.945  -6.190  12.425  1.00 30.24           H  
ATOM   3189  HD1 TYR C 210      -6.360  -8.363  11.470  1.00 46.91           H  
ATOM   3190  HD2 TYR C 210      -8.086  -6.199  14.775  1.00 46.47           H  
ATOM   3191  HE1 TYR C 210      -4.256  -8.633  12.797  1.00 52.70           H  
ATOM   3192  HE2 TYR C 210      -6.017  -6.313  16.003  1.00 48.08           H  
ATOM   3193  HH  TYR C 210      -3.213  -8.075  14.762  1.00 46.78           H  
ATOM   3194  N   ASP C 211     -10.782  -7.467  15.086  1.00 10.21           N  
ATOM   3195  CA  ASP C 211     -11.165  -7.496  16.568  1.00 15.50           C  
ATOM   3196  C   ASP C 211     -12.062  -8.674  16.904  1.00 22.54           C  
ATOM   3197  O   ASP C 211     -11.781  -9.341  17.899  1.00 28.06           O  
ATOM   3198  CB  ASP C 211     -11.638  -6.141  17.033  1.00 15.64           C  
ATOM   3199  CG  ASP C 211     -12.405  -6.106  18.349  1.00 18.70           C  
ATOM   3200  OD1 ASP C 211     -13.609  -5.981  18.398  1.00 20.79           O  
ATOM   3201  OD2 ASP C 211     -11.748  -6.311  19.376  1.00 23.29           O1-
ATOM   3202  H   ASP C 211     -10.950  -6.623  14.557  1.00 12.01           H  
ATOM   3203  HA  ASP C 211     -10.194  -7.678  17.030  1.00 18.36           H  
ATOM   3204  HB2 ASP C 211     -10.763  -5.502  17.152  1.00 18.53           H  
ATOM   3205  HB3 ASP C 211     -12.274  -5.689  16.272  1.00 18.53           H  
ATOM   3206  N   ILE C 212     -13.126  -8.912  16.106  1.00 20.70           N  
ATOM   3207  CA  ILE C 212     -14.006 -10.034  16.234  1.00 16.77           C  
ATOM   3208  C   ILE C 212     -13.293 -11.326  15.975  1.00 16.34           C  
ATOM   3209  O   ILE C 212     -13.641 -12.343  16.532  1.00 22.47           O  
ATOM   3210  CB  ILE C 212     -15.193  -9.770  15.283  1.00 15.18           C  
ATOM   3211  CG1 ILE C 212     -16.060  -8.687  15.933  1.00 18.84           C  
ATOM   3212  CG2 ILE C 212     -16.089 -10.955  14.777  1.00 16.42           C  
ATOM   3213  CD1 ILE C 212     -17.002  -8.031  15.069  1.00 26.60           C  
ATOM   3214  H   ILE C 212     -13.425  -8.279  15.378  1.00 24.61           H  
ATOM   3215  HA  ILE C 212     -14.430 -10.112  17.235  1.00 19.89           H  
ATOM   3216  HB  ILE C 212     -14.781  -9.415  14.338  1.00 17.98           H  
ATOM   3217 HG12 ILE C 212     -16.628  -9.160  16.734  1.00 22.37           H  
ATOM   3218 HG13 ILE C 212     -15.512  -7.865  16.393  1.00 22.37           H  
ATOM   3219 HG21 ILE C 212     -15.498 -11.727  14.284  1.00 19.47           H  
ATOM   3220 HG22 ILE C 212     -16.459 -11.423  15.690  1.00 19.47           H  
ATOM   3221 HG23 ILE C 212     -16.842 -10.597  14.075  1.00 19.47           H  
ATOM   3222 HD11 ILE C 212     -17.861  -8.702  15.038  1.00 31.69           H  
ATOM   3223 HD12 ILE C 212     -17.276  -7.028  15.397  1.00 31.69           H  
ATOM   3224 HD13 ILE C 212     -16.612  -7.972  14.053  1.00 31.69           H  
ATOM   3225  N   CYS C 213     -12.275 -11.404  15.080  1.00 13.67           N  
ATOM   3226  CA  CYS C 213     -11.446 -12.594  14.832  1.00 14.10           C  
ATOM   3227  C   CYS C 213     -10.646 -13.017  16.074  1.00 18.42           C  
ATOM   3228  O   CYS C 213     -10.507 -14.212  16.282  1.00 21.51           O  
ATOM   3229  CB  CYS C 213     -10.545 -12.495  13.594  1.00 19.08           C  
ATOM   3230  SG  CYS C 213     -11.419 -12.671  12.004  1.00 30.76           S  
ATOM   3231  H   CYS C 213     -11.960 -10.528  14.689  1.00 16.16           H  
ATOM   3232  HA  CYS C 213     -12.154 -13.406  14.667  1.00 16.68           H  
ATOM   3233  HB2 CYS C 213     -10.051 -11.524  13.556  1.00 22.66           H  
ATOM   3234  HB3 CYS C 213      -9.871 -13.343  13.715  1.00 22.66           H  
ATOM   3235  HG  CYS C 213     -11.847 -11.410  11.908  1.00 36.67           H  
ATOM   3236  N   ARG C 214     -10.205 -12.027  16.813  1.00 27.22           N  
ATOM   3237  CA  ARG C 214      -9.445 -12.146  18.023  1.00 36.72           C  
ATOM   3238  C   ARG C 214     -10.306 -12.460  19.255  1.00 31.81           C  
ATOM   3239  O   ARG C 214      -9.938 -13.265  20.071  1.00 30.15           O  
ATOM   3240  CB  ARG C 214      -8.582 -10.859  18.183  1.00 50.20           C  
ATOM   3241  CG  ARG C 214      -7.272 -10.776  17.342  1.00 62.69           C  
ATOM   3242  CD  ARG C 214      -6.332  -9.586  17.388  1.00 71.09           C  
ATOM   3243  NE  ARG C 214      -6.034  -9.206  18.763  1.00 78.51           N  
ATOM   3244  CZ  ARG C 214      -5.247  -8.222  19.158  1.00 83.47           C  
ATOM   3245  NH1 ARG C 214      -4.530  -7.440  18.302  1.00 82.81           N  
ATOM   3246  NH2 ARG C 214      -5.076  -8.000  20.462  1.00 85.96           N1+
ATOM   3247  H   ARG C 214     -10.411 -11.083  16.518  1.00 32.43           H  
ATOM   3248  HA  ARG C 214      -8.745 -12.981  18.059  1.00 43.82           H  
ATOM   3249  HB2 ARG C 214      -9.132  -9.931  18.025  1.00 60.00           H  
ATOM   3250  HB3 ARG C 214      -8.276 -10.753  19.224  1.00 60.00           H  
ATOM   3251  HG2 ARG C 214      -6.692 -11.691  17.464  1.00 74.99           H  
ATOM   3252  HG3 ARG C 214      -7.627 -10.779  16.311  1.00 74.99           H  
ATOM   3253  HD2 ARG C 214      -5.361  -9.915  17.018  1.00 85.07           H  
ATOM   3254  HD3 ARG C 214      -6.616  -8.778  16.713  1.00 85.07           H  
ATOM   3255  HE  ARG C 214      -6.256  -9.806  19.544  1.00 93.98           H  
ATOM   3256 HH11 ARG C 214      -4.583  -7.512  17.296  1.00 99.13           H  
ATOM   3257 HH12 ARG C 214      -3.833  -6.730  18.475  1.00 99.13           H  
ATOM   3258 HH21 ARG C 214      -5.470  -8.598  21.174  1.00102.91           H  
ATOM   3259 HH22 ARG C 214      -4.638  -7.145  20.774  1.00102.91           H  
ATOM   3260  N   ARG C 215     -11.573 -11.986  19.316  1.00 33.00           N  
ATOM   3261  CA  ARG C 215     -12.389 -12.286  20.542  1.00 36.43           C  
ATOM   3262  C   ARG C 215     -13.369 -13.412  20.157  1.00 40.58           C  
ATOM   3263  O   ARG C 215     -13.511 -14.344  20.979  1.00 42.13           O  
ATOM   3264  CB  ARG C 215     -13.145 -10.955  20.880  1.00 40.92           C  
ATOM   3265  CG  ARG C 215     -12.158  -9.766  21.428  1.00 48.95           C  
ATOM   3266  CD  ARG C 215     -12.880  -8.575  21.946  1.00 55.02           C  
ATOM   3267  NE  ARG C 215     -13.787  -7.981  21.017  1.00 56.58           N  
ATOM   3268  CZ  ARG C 215     -15.080  -8.284  20.787  1.00 61.89           C  
ATOM   3269  NH1 ARG C 215     -15.766  -9.015  21.699  1.00 64.09           N  
ATOM   3270  NH2 ARG C 215     -15.673  -7.744  19.712  1.00 64.54           N1+
ATOM   3271  H   ARG C 215     -11.786 -11.282  18.624  1.00 39.36           H  
ATOM   3272  HA  ARG C 215     -11.765 -12.539  21.399  1.00 43.48           H  
ATOM   3273  HB2 ARG C 215     -13.711 -10.694  19.986  1.00 48.87           H  
ATOM   3274  HB3 ARG C 215     -13.840 -11.310  21.642  1.00 48.87           H  
ATOM   3275  HG2 ARG C 215     -11.576 -10.168  22.257  1.00 58.50           H  
ATOM   3276  HG3 ARG C 215     -11.345  -9.520  20.745  1.00 58.50           H  
ATOM   3277  HD2 ARG C 215     -13.361  -8.721  22.914  1.00 65.78           H  
ATOM   3278  HD3 ARG C 215     -12.090  -7.863  22.184  1.00 65.78           H  
ATOM   3279  HE  ARG C 215     -13.264  -7.448  20.338  1.00 67.67           H  
ATOM   3280 HH11 ARG C 215     -15.257  -9.533  22.402  1.00 76.67           H  
ATOM   3281 HH12 ARG C 215     -16.643  -9.385  21.363  1.00 76.67           H  
ATOM   3282 HH21 ARG C 215     -15.065  -7.142  19.175  1.00 77.21           H  
ATOM   3283 HH22 ARG C 215     -16.611  -7.952  19.401  1.00 77.21           H  
ATOM   3284  N   ASN C 216     -14.137 -13.401  19.059  1.00 41.66           N  
ATOM   3285  CA  ASN C 216     -15.210 -14.348  18.795  1.00 36.33           C  
ATOM   3286  C   ASN C 216     -14.608 -15.710  18.271  1.00 34.37           C  
ATOM   3287  O   ASN C 216     -15.244 -16.693  18.702  1.00 39.16           O  
ATOM   3288  CB  ASN C 216     -16.114 -13.814  17.646  1.00 34.36           C  
ATOM   3289  CG  ASN C 216     -16.931 -12.642  18.140  1.00 37.79           C  
ATOM   3290  OD1 ASN C 216     -16.423 -11.708  18.719  1.00 40.43           O  
ATOM   3291  ND2 ASN C 216     -18.225 -12.727  17.863  1.00 39.65           N  
ATOM   3292  H   ASN C 216     -13.865 -12.733  18.352  1.00 49.76           H  
ATOM   3293  HA  ASN C 216     -15.724 -14.537  19.738  1.00 43.36           H  
ATOM   3294  HB2 ASN C 216     -15.617 -13.797  16.676  1.00 40.99           H  
ATOM   3295  HB3 ASN C 216     -16.790 -14.653  17.476  1.00 40.99           H  
ATOM   3296 HD21 ASN C 216     -18.842 -11.979  18.149  1.00 47.34           H  
ATOM   3297 HD22 ASN C 216     -18.573 -13.625  17.559  1.00 47.34           H  
ATOM   3298  N   LEU C 217     -13.561 -15.707  17.464  1.00 29.02           N  
ATOM   3299  CA  LEU C 217     -13.097 -16.882  16.769  1.00 26.87           C  
ATOM   3300  C   LEU C 217     -11.733 -17.505  17.206  1.00 30.79           C  
ATOM   3301  O   LEU C 217     -11.343 -18.561  16.734  1.00 28.12           O  
ATOM   3302  CB  LEU C 217     -12.939 -16.576  15.266  1.00 23.02           C  
ATOM   3303  CG  LEU C 217     -14.179 -15.820  14.545  1.00 19.15           C  
ATOM   3304  CD1 LEU C 217     -13.985 -15.480  13.068  1.00 13.48           C  
ATOM   3305  CD2 LEU C 217     -15.475 -16.677  14.639  1.00 18.44           C  
ATOM   3306  H   LEU C 217     -13.192 -14.850  17.076  1.00 34.58           H  
ATOM   3307  HA  LEU C 217     -13.794 -17.689  16.993  1.00 32.01           H  
ATOM   3308  HB2 LEU C 217     -12.163 -15.845  15.039  1.00 27.39           H  
ATOM   3309  HB3 LEU C 217     -12.647 -17.542  14.853  1.00 27.39           H  
ATOM   3310  HG  LEU C 217     -14.341 -14.846  15.007  1.00 22.74           H  
ATOM   3311 HD11 LEU C 217     -12.944 -15.397  12.756  1.00 15.95           H  
ATOM   3312 HD12 LEU C 217     -14.446 -16.180  12.371  1.00 15.95           H  
ATOM   3313 HD13 LEU C 217     -14.425 -14.542  12.727  1.00 15.95           H  
ATOM   3314 HD21 LEU C 217     -15.245 -17.506  15.308  1.00 21.89           H  
ATOM   3315 HD22 LEU C 217     -16.363 -16.145  14.978  1.00 21.89           H  
ATOM   3316 HD23 LEU C 217     -15.684 -17.235  13.726  1.00 21.89           H  
ATOM   3317  N   ASP C 218     -11.073 -16.785  18.029  1.00 40.07           N  
ATOM   3318  CA  ASP C 218      -9.760 -17.058  18.688  1.00 51.22           C  
ATOM   3319  C   ASP C 218      -8.604 -17.049  17.719  1.00 47.60           C  
ATOM   3320  O   ASP C 218      -7.616 -17.644  18.056  1.00 49.35           O  
ATOM   3321  CB  ASP C 218      -9.781 -18.310  19.608  1.00 60.75           C  
ATOM   3322  CG  ASP C 218     -10.892 -18.190  20.679  1.00 64.60           C  
ATOM   3323  OD1 ASP C 218     -11.237 -17.088  21.083  1.00 66.76           O  
ATOM   3324  OD2 ASP C 218     -11.169 -19.222  21.272  1.00 63.45           O1-
ATOM   3325  H   ASP C 218     -11.524 -15.931  18.327  1.00 47.84           H  
ATOM   3326  HA  ASP C 218      -9.584 -16.166  19.290  1.00 61.23           H  
ATOM   3327  HB2 ASP C 218     -10.165 -19.182  19.079  1.00 72.67           H  
ATOM   3328  HB3 ASP C 218      -8.824 -18.599  20.043  1.00 72.67           H  
ATOM   3329  N   ILE C 219      -8.746 -16.354  16.537  1.00 44.56           N  
ATOM   3330  CA  ILE C 219      -7.536 -16.174  15.662  1.00 39.67           C  
ATOM   3331  C   ILE C 219      -6.595 -15.123  16.190  1.00 42.39           C  
ATOM   3332  O   ILE C 219      -6.847 -13.934  16.043  1.00 47.18           O  
ATOM   3333  CB  ILE C 219      -7.986 -15.828  14.194  1.00 34.02           C  
ATOM   3334  CG1 ILE C 219      -9.071 -16.835  13.636  1.00 36.72           C  
ATOM   3335  CG2 ILE C 219      -6.746 -15.929  13.279  1.00 25.54           C  
ATOM   3336  CD1 ILE C 219      -9.763 -16.391  12.337  1.00 37.13           C  
ATOM   3337  H   ILE C 219      -9.556 -15.754  16.471  1.00 53.24           H  
ATOM   3338  HA  ILE C 219      -6.984 -17.091  15.454  1.00 47.37           H  
ATOM   3339  HB  ILE C 219      -8.348 -14.802  14.252  1.00 40.59           H  
ATOM   3340 HG12 ILE C 219      -8.774 -17.879  13.538  1.00 43.83           H  
ATOM   3341 HG13 ILE C 219      -9.901 -16.950  14.332  1.00 43.83           H  
ATOM   3342 HG21 ILE C 219      -7.028 -15.854  12.229  1.00 30.41           H  
ATOM   3343 HG22 ILE C 219      -6.041 -15.135  13.526  1.00 30.41           H  
ATOM   3344 HG23 ILE C 219      -6.117 -16.812  13.396  1.00 30.41           H  
ATOM   3345 HD11 ILE C 219      -9.648 -15.329  12.117  1.00 44.32           H  
ATOM   3346 HD12 ILE C 219      -9.326 -16.766  11.412  1.00 44.32           H  
ATOM   3347 HD13 ILE C 219     -10.802 -16.714  12.402  1.00 44.32           H  
ATOM   3348  N   GLU C 220      -5.456 -15.539  16.775  1.00 44.46           N  
ATOM   3349  CA  GLU C 220      -4.529 -14.743  17.547  1.00 51.03           C  
ATOM   3350  C   GLU C 220      -3.935 -13.585  16.749  1.00 45.63           C  
ATOM   3351  O   GLU C 220      -3.880 -12.463  17.325  1.00 41.50           O  
ATOM   3352  CB  GLU C 220      -3.276 -15.465  18.239  1.00 60.73           C  
ATOM   3353  CG  GLU C 220      -3.755 -16.579  19.189  1.00 70.01           C  
ATOM   3354  CD  GLU C 220      -2.768 -17.130  20.181  1.00 77.83           C  
ATOM   3355  OE1 GLU C 220      -3.101 -17.297  21.373  1.00 78.78           O  
ATOM   3356  OE2 GLU C 220      -1.590 -17.414  19.812  1.00 77.76           O1-
ATOM   3357  H   GLU C 220      -5.317 -16.539  16.800  1.00 53.12           H  
ATOM   3358  HA  GLU C 220      -5.134 -14.279  18.326  1.00 61.00           H  
ATOM   3359  HB2 GLU C 220      -2.717 -15.850  17.386  1.00 72.65           H  
ATOM   3360  HB3 GLU C 220      -2.697 -14.646  18.666  1.00 72.65           H  
ATOM   3361  HG2 GLU C 220      -4.608 -16.196  19.749  1.00 83.78           H  
ATOM   3362  HG3 GLU C 220      -4.167 -17.420  18.631  1.00 83.78           H  
ATOM   3363  N   ARG C 221      -3.472 -13.833  15.559  1.00 46.08           N  
ATOM   3364  CA  ARG C 221      -2.946 -12.733  14.714  1.00 48.32           C  
ATOM   3365  C   ARG C 221      -3.536 -13.063  13.282  1.00 41.03           C  
ATOM   3366  O   ARG C 221      -2.876 -13.761  12.575  1.00 38.75           O  
ATOM   3367  CB  ARG C 221      -1.387 -12.794  14.781  1.00 56.22           C  
ATOM   3368  CG  ARG C 221      -0.806 -12.805  16.173  1.00 64.74           C  
ATOM   3369  CD  ARG C 221       0.763 -12.713  16.273  1.00 68.97           C  
ATOM   3370  NE  ARG C 221       1.238 -11.427  15.687  1.00 69.75           N  
ATOM   3371  CZ  ARG C 221       1.624 -11.230  14.416  1.00 67.60           C  
ATOM   3372  NH1 ARG C 221       1.705 -12.256  13.549  1.00 66.46           N  
ATOM   3373  NH2 ARG C 221       2.060 -10.053  13.963  1.00 65.54           N1+
ATOM   3374  H   ARG C 221      -3.371 -14.803  15.296  1.00 55.06           H  
ATOM   3375  HA  ARG C 221      -3.282 -11.733  14.989  1.00 57.75           H  
ATOM   3376  HB2 ARG C 221      -1.059 -13.661  14.208  1.00 67.23           H  
ATOM   3377  HB3 ARG C 221      -1.078 -11.909  14.225  1.00 67.23           H  
ATOM   3378  HG2 ARG C 221      -1.256 -12.093  16.865  1.00 77.45           H  
ATOM   3379  HG3 ARG C 221      -1.082 -13.824  16.448  1.00 77.45           H  
ATOM   3380  HD2 ARG C 221       0.908 -12.510  17.334  1.00 82.52           H  
ATOM   3381  HD3 ARG C 221       1.324 -13.640  16.160  1.00 82.52           H  
ATOM   3382  HE  ARG C 221       0.991 -10.639  16.269  1.00 83.46           H  
ATOM   3383 HH11 ARG C 221       1.351 -13.194  13.668  1.00 79.51           H  
ATOM   3384 HH12 ARG C 221       2.415 -12.064  12.857  1.00 79.51           H  
ATOM   3385 HH21 ARG C 221       1.931  -9.230  14.535  1.00 78.42           H  
ATOM   3386 HH22 ARG C 221       2.231  -9.934  12.975  1.00 78.42           H  
ATOM   3387  N   PRO C 222      -4.758 -12.541  12.957  1.00 33.48           N  
ATOM   3388  CA  PRO C 222      -5.581 -12.694  11.715  1.00 31.88           C  
ATOM   3389  C   PRO C 222      -4.787 -12.306  10.497  1.00 34.55           C  
ATOM   3390  O   PRO C 222      -3.921 -11.413  10.566  1.00 34.80           O  
ATOM   3391  CB  PRO C 222      -6.906 -11.992  11.867  1.00 33.42           C  
ATOM   3392  CG  PRO C 222      -6.978 -11.999  13.407  1.00 33.87           C  
ATOM   3393  CD  PRO C 222      -5.574 -11.760  13.852  1.00 29.81           C  
ATOM   3394  HA  PRO C 222      -5.673 -13.780  11.684  1.00 38.02           H  
ATOM   3395  HB2 PRO C 222      -6.896 -11.070  11.286  1.00 39.86           H  
ATOM   3396  HB3 PRO C 222      -7.545 -12.757  11.427  1.00 39.86           H  
ATOM   3397  HG2 PRO C 222      -7.664 -11.219  13.738  1.00 40.40           H  
ATOM   3398  HG3 PRO C 222      -7.264 -12.983  13.781  1.00 40.40           H  
ATOM   3399  HD2 PRO C 222      -5.344 -10.695  13.851  1.00 35.54           H  
ATOM   3400  HD3 PRO C 222      -5.489 -11.972  14.917  1.00 35.54           H  
ATOM   3401  N   THR C 223      -5.205 -12.785   9.323  1.00 34.40           N  
ATOM   3402  CA  THR C 223      -4.755 -12.513   7.959  1.00 31.23           C  
ATOM   3403  C   THR C 223      -5.997 -12.183   7.090  1.00 25.96           C  
ATOM   3404  O   THR C 223      -7.150 -12.433   7.524  1.00 24.89           O  
ATOM   3405  CB  THR C 223      -4.106 -13.749   7.330  1.00 35.69           C  
ATOM   3406  OG1 THR C 223      -4.973 -14.880   7.053  1.00 42.07           O  
ATOM   3407  CG2 THR C 223      -2.903 -14.267   8.081  1.00 33.58           C  
ATOM   3408  H   THR C 223      -5.917 -13.502   9.307  1.00 41.05           H  
ATOM   3409  HA  THR C 223      -3.953 -11.777   8.015  1.00 37.24           H  
ATOM   3410  HB  THR C 223      -3.793 -13.507   6.314  1.00 42.59           H  
ATOM   3411  HG1 THR C 223      -5.511 -15.072   7.824  1.00 50.25           H  
ATOM   3412 HG21 THR C 223      -3.063 -14.373   9.154  1.00 40.06           H  
ATOM   3413 HG22 THR C 223      -2.556 -15.219   7.680  1.00 40.06           H  
ATOM   3414 HG23 THR C 223      -2.001 -13.655   8.070  1.00 40.06           H  
ATOM   3415  N   TYR C 224      -5.730 -11.617   5.891  1.00 22.60           N  
ATOM   3416  CA  TYR C 224      -6.867 -11.162   5.083  1.00 24.74           C  
ATOM   3417  C   TYR C 224      -7.877 -12.271   4.681  1.00 24.12           C  
ATOM   3418  O   TYR C 224      -9.058 -12.093   4.615  1.00 26.80           O  
ATOM   3419  CB  TYR C 224      -6.431 -10.451   3.862  1.00 23.74           C  
ATOM   3420  CG  TYR C 224      -5.727  -9.103   3.938  1.00 14.92           C  
ATOM   3421  CD1 TYR C 224      -6.379  -8.023   4.414  1.00 17.49           C  
ATOM   3422  CD2 TYR C 224      -4.477  -8.907   3.334  1.00 18.56           C  
ATOM   3423  CE1 TYR C 224      -5.755  -6.766   4.502  1.00 18.80           C  
ATOM   3424  CE2 TYR C 224      -3.833  -7.731   3.391  1.00 19.03           C  
ATOM   3425  CZ  TYR C 224      -4.473  -6.576   3.881  1.00 19.93           C  
ATOM   3426  OH  TYR C 224      -3.920  -5.404   3.808  1.00 24.85           O  
ATOM   3427  H   TYR C 224      -4.802 -11.428   5.539  1.00 26.89           H  
ATOM   3428  HA  TYR C 224      -7.470 -10.435   5.627  1.00 29.45           H  
ATOM   3429  HB2 TYR C 224      -5.822 -11.010   3.151  1.00 28.26           H  
ATOM   3430  HB3 TYR C 224      -7.347 -10.277   3.298  1.00 28.26           H  
ATOM   3431  HD1 TYR C 224      -7.357  -8.136   4.857  1.00 20.75           H  
ATOM   3432  HD2 TYR C 224      -4.159  -9.714   2.691  1.00 22.04           H  
ATOM   3433  HE1 TYR C 224      -6.244  -5.919   4.960  1.00 22.33           H  
ATOM   3434  HE2 TYR C 224      -2.918  -7.586   2.837  1.00 22.60           H  
ATOM   3435  HH  TYR C 224      -4.592  -4.724   3.897  1.00 29.58           H  
ATOM   3436  N   THR C 225      -7.330 -13.440   4.403  1.00 25.77           N  
ATOM   3437  CA  THR C 225      -8.047 -14.709   4.117  1.00 33.51           C  
ATOM   3438  C   THR C 225      -9.170 -14.993   5.230  1.00 34.63           C  
ATOM   3439  O   THR C 225     -10.301 -15.428   4.905  1.00 36.92           O  
ATOM   3440  CB  THR C 225      -7.170 -15.902   4.096  1.00 41.41           C  
ATOM   3441  OG1 THR C 225      -6.101 -15.646   3.215  1.00 48.22           O  
ATOM   3442  CG2 THR C 225      -7.779 -17.223   3.569  1.00 43.43           C  
ATOM   3443  H   THR C 225      -6.344 -13.624   4.522  1.00 30.68           H  
ATOM   3444  HA  THR C 225      -8.677 -14.685   3.228  1.00 39.98           H  
ATOM   3445  HB  THR C 225      -6.760 -16.128   5.081  1.00 49.46           H  
ATOM   3446  HG1 THR C 225      -6.426 -15.387   2.350  1.00 57.63           H  
ATOM   3447 HG21 THR C 225      -7.977 -17.324   2.502  1.00 51.88           H  
ATOM   3448 HG22 THR C 225      -7.158 -18.085   3.815  1.00 51.88           H  
ATOM   3449 HG23 THR C 225      -8.804 -17.383   3.903  1.00 51.88           H  
ATOM   3450  N   ASN C 226      -8.799 -14.666   6.476  1.00 34.32           N  
ATOM   3451  CA  ASN C 226      -9.687 -14.962   7.630  1.00 32.99           C  
ATOM   3452  C   ASN C 226     -10.911 -14.042   7.579  1.00 29.24           C  
ATOM   3453  O   ASN C 226     -12.052 -14.451   7.598  1.00 28.54           O  
ATOM   3454  CB  ASN C 226      -8.979 -14.765   8.947  1.00 38.56           C  
ATOM   3455  CG  ASN C 226      -7.760 -15.630   8.987  1.00 40.64           C  
ATOM   3456  OD1 ASN C 226      -6.684 -15.076   9.041  1.00 44.81           O  
ATOM   3457  ND2 ASN C 226      -7.967 -16.941   9.123  1.00 36.84           N  
ATOM   3458  H   ASN C 226      -7.947 -14.172   6.700  1.00 40.95           H  
ATOM   3459  HA  ASN C 226     -10.164 -15.937   7.529  1.00 39.35           H  
ATOM   3460  HB2 ASN C 226      -8.693 -13.737   9.168  1.00 46.03           H  
ATOM   3461  HB3 ASN C 226      -9.690 -14.916   9.759  1.00 46.03           H  
ATOM   3462 HD21 ASN C 226      -7.261 -17.575   9.470  1.00 43.97           H  
ATOM   3463 HD22 ASN C 226      -8.924 -17.263   9.157  1.00 43.97           H  
ATOM   3464  N   LEU C 227     -10.693 -12.777   7.377  1.00 24.86           N  
ATOM   3465  CA  LEU C 227     -11.650 -11.690   7.300  1.00 24.20           C  
ATOM   3466  C   LEU C 227     -12.643 -11.911   6.120  1.00 27.55           C  
ATOM   3467  O   LEU C 227     -13.872 -11.812   6.229  1.00 29.23           O  
ATOM   3468  CB  LEU C 227     -10.879 -10.379   7.155  1.00 25.21           C  
ATOM   3469  CG  LEU C 227      -9.668 -10.112   7.994  1.00 30.54           C  
ATOM   3470  CD1 LEU C 227      -8.968  -8.785   7.589  1.00 34.17           C  
ATOM   3471  CD2 LEU C 227      -9.936 -10.035   9.468  1.00 30.46           C  
ATOM   3472  H   LEU C 227      -9.693 -12.651   7.312  1.00 29.60           H  
ATOM   3473  HA  LEU C 227     -12.235 -11.566   8.212  1.00 28.80           H  
ATOM   3474  HB2 LEU C 227     -10.627 -10.271   6.100  1.00 30.02           H  
ATOM   3475  HB3 LEU C 227     -11.584  -9.560   7.296  1.00 30.02           H  
ATOM   3476  HG  LEU C 227      -8.954 -10.930   7.896  1.00 36.42           H  
ATOM   3477 HD11 LEU C 227      -9.363  -8.441   6.634  1.00 40.76           H  
ATOM   3478 HD12 LEU C 227      -9.165  -7.984   8.302  1.00 40.76           H  
ATOM   3479 HD13 LEU C 227      -7.901  -9.006   7.578  1.00 40.76           H  
ATOM   3480 HD21 LEU C 227      -8.970 -10.145   9.962  1.00 36.31           H  
ATOM   3481 HD22 LEU C 227     -10.329  -9.030   9.617  1.00 36.31           H  
ATOM   3482 HD23 LEU C 227     -10.682 -10.692   9.913  1.00 36.31           H  
ATOM   3483  N   ASN C 228     -12.022 -12.298   4.999  1.00 24.47           N  
ATOM   3484  CA  ASN C 228     -12.648 -12.557   3.661  1.00 19.07           C  
ATOM   3485  C   ASN C 228     -13.639 -13.752   3.815  1.00 18.40           C  
ATOM   3486  O   ASN C 228     -14.706 -13.701   3.205  1.00 19.28           O  
ATOM   3487  CB  ASN C 228     -11.567 -12.821   2.647  1.00 18.32           C  
ATOM   3488  CG  ASN C 228     -10.824 -11.497   2.290  1.00 21.11           C  
ATOM   3489  OD1 ASN C 228     -10.999 -10.484   2.951  1.00 17.90           O  
ATOM   3490  ND2 ASN C 228      -9.913 -11.513   1.335  1.00 26.89           N  
ATOM   3491  H   ASN C 228     -11.019 -12.340   5.109  1.00 29.12           H  
ATOM   3492  HA  ASN C 228     -13.205 -11.706   3.269  1.00 22.65           H  
ATOM   3493  HB2 ASN C 228     -10.792 -13.481   3.038  1.00 21.74           H  
ATOM   3494  HB3 ASN C 228     -11.900 -13.285   1.719  1.00 21.74           H  
ATOM   3495 HD21 ASN C 228      -9.246 -10.777   1.149  1.00 32.03           H  
ATOM   3496 HD22 ASN C 228      -9.654 -12.418   0.970  1.00 32.03           H  
ATOM   3497  N   ARG C 229     -13.483 -14.721   4.689  1.00 18.70           N  
ATOM   3498  CA  ARG C 229     -14.495 -15.726   4.977  1.00 23.17           C  
ATOM   3499  C   ARG C 229     -15.665 -15.249   5.807  1.00 21.59           C  
ATOM   3500  O   ARG C 229     -16.715 -15.793   5.465  1.00 22.59           O  
ATOM   3501  CB  ARG C 229     -13.855 -16.906   5.706  1.00 26.09           C  
ATOM   3502  CG  ARG C 229     -13.440 -18.071   4.857  1.00 32.77           C  
ATOM   3503  CD  ARG C 229     -13.044 -19.263   5.686  1.00 45.72           C  
ATOM   3504  NE  ARG C 229     -11.707 -19.189   6.366  1.00 53.25           N  
ATOM   3505  CZ  ARG C 229     -10.456 -19.569   5.998  1.00 63.75           C  
ATOM   3506  NH1 ARG C 229     -10.127 -19.946   4.719  1.00 65.03           N  
ATOM   3507  NH2 ARG C 229      -9.443 -19.398   6.864  1.00 67.94           N1+
ATOM   3508  H   ARG C 229     -12.635 -14.800   5.232  1.00 22.20           H  
ATOM   3509  HA  ARG C 229     -14.795 -16.144   4.016  1.00 27.56           H  
ATOM   3510  HB2 ARG C 229     -13.023 -16.658   6.366  1.00 31.07           H  
ATOM   3511  HB3 ARG C 229     -14.650 -17.370   6.290  1.00 31.07           H  
ATOM   3512  HG2 ARG C 229     -14.242 -18.377   4.185  1.00 39.08           H  
ATOM   3513  HG3 ARG C 229     -12.654 -17.746   4.176  1.00 39.08           H  
ATOM   3514  HD2 ARG C 229     -13.722 -19.347   6.535  1.00 54.63           H  
ATOM   3515  HD3 ARG C 229     -13.025 -20.121   5.014  1.00 54.63           H  
ATOM   3516  HE  ARG C 229     -11.732 -18.880   7.327  1.00 63.67           H  
ATOM   3517 HH11 ARG C 229     -10.823 -19.832   3.996  1.00 77.80           H  
ATOM   3518 HH12 ARG C 229      -9.237 -20.397   4.561  1.00 77.80           H  
ATOM   3519 HH21 ARG C 229      -9.685 -19.361   7.844  1.00 81.30           H  
ATOM   3520 HH22 ARG C 229      -8.502 -19.610   6.563  1.00 81.30           H  
ATOM   3521  N   LEU C 230     -15.597 -14.234   6.709  1.00 20.91           N  
ATOM   3522  CA  LEU C 230     -16.695 -13.603   7.415  1.00 15.53           C  
ATOM   3523  C   LEU C 230     -17.307 -12.419   6.597  1.00 22.50           C  
ATOM   3524  O   LEU C 230     -18.572 -12.311   6.648  1.00 21.89           O  
ATOM   3525  CB  LEU C 230     -16.220 -13.313   8.827  1.00 19.14           C  
ATOM   3526  CG  LEU C 230     -17.179 -12.570   9.789  1.00 23.23           C  
ATOM   3527  CD1 LEU C 230     -18.500 -13.264  10.126  1.00 31.35           C  
ATOM   3528  CD2 LEU C 230     -16.430 -12.282  11.114  1.00 25.95           C  
ATOM   3529  H   LEU C 230     -14.709 -13.822   6.957  1.00 24.86           H  
ATOM   3530  HA  LEU C 230     -17.430 -14.400   7.532  1.00 18.40           H  
ATOM   3531  HB2 LEU C 230     -15.720 -14.185   9.248  1.00 22.73           H  
ATOM   3532  HB3 LEU C 230     -15.417 -12.641   8.523  1.00 22.73           H  
ATOM   3533  HG  LEU C 230     -17.420 -11.582   9.398  1.00 27.64           H  
ATOM   3534 HD11 LEU C 230     -19.063 -13.529   9.230  1.00 37.39           H  
ATOM   3535 HD12 LEU C 230     -18.267 -14.218  10.598  1.00 37.39           H  
ATOM   3536 HD13 LEU C 230     -19.108 -12.683  10.820  1.00 37.39           H  
ATOM   3537 HD21 LEU C 230     -16.617 -11.272  11.478  1.00 30.90           H  
ATOM   3538 HD22 LEU C 230     -16.673 -12.999  11.899  1.00 30.90           H  
ATOM   3539 HD23 LEU C 230     -15.375 -12.500  10.943  1.00 30.90           H  
ATOM   3540  N   ILE C 231     -16.558 -11.692   5.759  1.00 24.85           N  
ATOM   3541  CA  ILE C 231     -17.091 -10.731   4.820  1.00 25.37           C  
ATOM   3542  C   ILE C 231     -18.047 -11.420   3.808  1.00 27.19           C  
ATOM   3543  O   ILE C 231     -19.213 -11.086   3.678  1.00 29.71           O  
ATOM   3544  CB  ILE C 231     -16.035  -9.869   4.175  1.00 25.19           C  
ATOM   3545  CG1 ILE C 231     -15.219  -8.865   5.050  1.00 21.60           C  
ATOM   3546  CG2 ILE C 231     -16.580  -9.079   2.922  1.00 28.72           C  
ATOM   3547  CD1 ILE C 231     -13.958  -8.372   4.412  1.00 18.79           C  
ATOM   3548  H   ILE C 231     -15.565 -11.868   5.704  1.00 29.58           H  
ATOM   3549  HA  ILE C 231     -17.725 -10.095   5.439  1.00 30.20           H  
ATOM   3550  HB  ILE C 231     -15.237 -10.449   3.711  1.00 29.99           H  
ATOM   3551 HG12 ILE C 231     -15.840  -8.019   5.344  1.00 25.68           H  
ATOM   3552 HG13 ILE C 231     -14.884  -9.376   5.953  1.00 25.68           H  
ATOM   3553 HG21 ILE C 231     -15.830  -8.316   2.714  1.00 34.23           H  
ATOM   3554 HG22 ILE C 231     -16.861  -9.781   2.138  1.00 34.23           H  
ATOM   3555 HG23 ILE C 231     -17.509  -8.551   3.139  1.00 34.23           H  
ATOM   3556 HD11 ILE C 231     -13.099  -8.895   4.832  1.00 22.31           H  
ATOM   3557 HD12 ILE C 231     -13.806  -8.524   3.343  1.00 22.31           H  
ATOM   3558 HD13 ILE C 231     -13.918  -7.287   4.504  1.00 22.31           H  
ATOM   3559  N   SER C 232     -17.513 -12.427   3.106  1.00 22.06           N  
ATOM   3560  CA  SER C 232     -18.323 -13.312   2.192  1.00 27.62           C  
ATOM   3561  C   SER C 232     -19.598 -13.891   2.901  1.00 23.47           C  
ATOM   3562  O   SER C 232     -20.662 -13.732   2.272  1.00 22.94           O  
ATOM   3563  CB  SER C 232     -17.434 -14.436   1.528  1.00 39.54           C  
ATOM   3564  OG  SER C 232     -16.794 -15.181   2.494  1.00 52.66           O  
ATOM   3565  H   SER C 232     -16.577 -12.729   3.334  1.00 26.23           H  
ATOM   3566  HA  SER C 232     -18.506 -12.796   1.249  1.00 32.90           H  
ATOM   3567  HB2 SER C 232     -17.956 -14.987   0.745  1.00 47.21           H  
ATOM   3568  HB3 SER C 232     -16.604 -14.009   0.964  1.00 47.21           H  
ATOM   3569  HG  SER C 232     -16.005 -14.690   2.735  1.00 62.95           H  
ATOM   3570  N   GLN C 233     -19.539 -14.487   4.077  1.00 20.27           N  
ATOM   3571  CA  GLN C 233     -20.672 -15.082   4.704  1.00 19.88           C  
ATOM   3572  C   GLN C 233     -21.718 -14.079   5.137  1.00 16.68           C  
ATOM   3573  O   GLN C 233     -22.881 -14.341   5.176  1.00 17.64           O  
ATOM   3574  CB  GLN C 233     -20.174 -15.937   5.939  1.00 19.97           C  
ATOM   3575  CG  GLN C 233     -21.123 -16.880   6.749  1.00 16.22           C  
ATOM   3576  CD  GLN C 233     -21.813 -17.893   5.973  1.00 20.37           C  
ATOM   3577  OE1 GLN C 233     -21.461 -18.257   4.870  1.00 27.79           O  
ATOM   3578  NE2 GLN C 233     -22.925 -18.411   6.515  1.00 17.15           N  
ATOM   3579  H   GLN C 233     -18.620 -14.617   4.474  1.00 24.09           H  
ATOM   3580  HA  GLN C 233     -21.263 -15.704   4.032  1.00 23.62           H  
ATOM   3581  HB2 GLN C 233     -19.223 -16.417   5.707  1.00 23.73           H  
ATOM   3582  HB3 GLN C 233     -19.767 -15.205   6.636  1.00 23.73           H  
ATOM   3583  HG2 GLN C 233     -20.600 -17.422   7.537  1.00 19.23           H  
ATOM   3584  HG3 GLN C 233     -21.810 -16.204   7.258  1.00 19.23           H  
ATOM   3585 HE21 GLN C 233     -23.261 -18.098   7.415  1.00 20.35           H  
ATOM   3586 HE22 GLN C 233     -23.557 -19.020   6.014  1.00 20.35           H  
ATOM   3587  N   ILE C 234     -21.319 -12.837   5.435  1.00 20.89           N  
ATOM   3588  CA  ILE C 234     -22.263 -11.694   5.717  1.00 20.34           C  
ATOM   3589  C   ILE C 234     -22.942 -11.297   4.360  1.00 17.69           C  
ATOM   3590  O   ILE C 234     -24.179 -11.380   4.333  1.00 16.97           O  
ATOM   3591  CB  ILE C 234     -21.457 -10.525   6.368  1.00 25.12           C  
ATOM   3592  CG1 ILE C 234     -20.874 -10.805   7.760  1.00 33.82           C  
ATOM   3593  CG2 ILE C 234     -22.206  -9.212   6.314  1.00 19.05           C  
ATOM   3594  CD1 ILE C 234     -19.742  -9.779   8.133  1.00 37.89           C  
ATOM   3595  H   ILE C 234     -20.355 -12.645   5.668  1.00 24.83           H  
ATOM   3596  HA  ILE C 234     -22.957 -11.885   6.536  1.00 24.17           H  
ATOM   3597  HB  ILE C 234     -20.535 -10.333   5.818  1.00 29.91           H  
ATOM   3598 HG12 ILE C 234     -21.778 -10.625   8.342  1.00 40.34           H  
ATOM   3599 HG13 ILE C 234     -20.630 -11.856   7.914  1.00 40.34           H  
ATOM   3600 HG21 ILE C 234     -21.693  -8.370   6.778  1.00 22.63           H  
ATOM   3601 HG22 ILE C 234     -22.346  -8.842   5.298  1.00 22.63           H  
ATOM   3602 HG23 ILE C 234     -23.156  -9.204   6.848  1.00 22.63           H  
ATOM   3603 HD11 ILE C 234     -19.213 -10.151   9.010  1.00 45.24           H  
ATOM   3604 HD12 ILE C 234     -19.019  -9.683   7.323  1.00 45.24           H  
ATOM   3605 HD13 ILE C 234     -20.202  -8.802   8.275  1.00 45.24           H  
ATOM   3606  N   VAL C 235     -22.097 -11.014   3.358  1.00 15.12           N  
ATOM   3607  CA  VAL C 235     -22.574 -10.545   1.975  1.00 15.98           C  
ATOM   3608  C   VAL C 235     -23.530 -11.602   1.430  1.00 15.75           C  
ATOM   3609  O   VAL C 235     -24.631 -11.317   1.031  1.00 12.70           O  
ATOM   3610  CB  VAL C 235     -21.367 -10.367   1.013  1.00 20.63           C  
ATOM   3611  CG1 VAL C 235     -21.685 -10.400  -0.485  1.00 22.15           C  
ATOM   3612  CG2 VAL C 235     -20.613  -9.134   1.369  1.00 21.87           C  
ATOM   3613  H   VAL C 235     -21.133 -11.214   3.585  1.00 17.91           H  
ATOM   3614  HA  VAL C 235     -23.256  -9.697   2.035  1.00 18.94           H  
ATOM   3615  HB  VAL C 235     -20.661 -11.193   1.104  1.00 24.52           H  
ATOM   3616 HG11 VAL C 235     -21.991 -11.392  -0.816  1.00 26.35           H  
ATOM   3617 HG12 VAL C 235     -22.333  -9.628  -0.902  1.00 26.35           H  
ATOM   3618 HG13 VAL C 235     -20.764 -10.261  -1.052  1.00 26.35           H  
ATOM   3619 HG21 VAL C 235     -19.737  -8.932   0.753  1.00 26.01           H  
ATOM   3620 HG22 VAL C 235     -21.266  -8.263   1.417  1.00 26.01           H  
ATOM   3621 HG23 VAL C 235     -20.401  -9.095   2.438  1.00 26.01           H  
ATOM   3622  N   SER C 236     -23.121 -12.879   1.446  1.00 13.41           N  
ATOM   3623  CA  SER C 236     -24.000 -13.920   1.000  1.00 16.95           C  
ATOM   3624  C   SER C 236     -25.400 -14.119   1.754  1.00 16.61           C  
ATOM   3625  O   SER C 236     -26.413 -14.423   1.057  1.00 19.36           O  
ATOM   3626  CB  SER C 236     -23.242 -15.289   1.095  1.00 23.50           C  
ATOM   3627  OG  SER C 236     -23.976 -16.375   0.576  1.00 28.66           O  
ATOM   3628  H   SER C 236     -22.190 -13.036   1.805  1.00 15.86           H  
ATOM   3629  HA  SER C 236     -24.221 -13.706  -0.046  1.00 20.10           H  
ATOM   3630  HB2 SER C 236     -22.358 -15.135   0.476  1.00 27.96           H  
ATOM   3631  HB3 SER C 236     -22.787 -15.427   2.076  1.00 27.96           H  
ATOM   3632  HG  SER C 236     -23.811 -17.162   1.099  1.00 34.15           H  
ATOM   3633  N   SER C 237     -25.459 -13.780   3.071  1.00 12.94           N  
ATOM   3634  CA  SER C 237     -26.713 -13.679   3.805  1.00 16.73           C  
ATOM   3635  C   SER C 237     -27.607 -12.497   3.352  1.00 21.00           C  
ATOM   3636  O   SER C 237     -28.828 -12.650   3.263  1.00 29.07           O  
ATOM   3637  CB  SER C 237     -26.599 -13.675   5.297  1.00 20.45           C  
ATOM   3638  OG  SER C 237     -25.844 -14.838   5.662  1.00 21.68           O  
ATOM   3639  H   SER C 237     -24.685 -13.277   3.480  1.00 15.29           H  
ATOM   3640  HA  SER C 237     -27.284 -14.576   3.567  1.00 19.84           H  
ATOM   3641  HB2 SER C 237     -26.127 -12.774   5.689  1.00 24.30           H  
ATOM   3642  HB3 SER C 237     -27.597 -13.761   5.726  1.00 24.30           H  
ATOM   3643  HG  SER C 237     -24.905 -14.640   5.648  1.00 25.77           H  
ATOM   3644  N   ILE C 238     -26.954 -11.301   3.025  1.00 19.81           N  
ATOM   3645  CA  ILE C 238     -27.564 -10.037   2.474  1.00 16.39           C  
ATOM   3646  C   ILE C 238     -28.304 -10.340   1.121  1.00 17.14           C  
ATOM   3647  O   ILE C 238     -29.318  -9.664   0.819  1.00 18.71           O  
ATOM   3648  CB  ILE C 238     -26.583  -8.799   2.351  1.00 14.57           C  
ATOM   3649  CG1 ILE C 238     -26.039  -8.313   3.750  1.00 22.37           C  
ATOM   3650  CG2 ILE C 238     -27.236  -7.588   1.643  1.00 11.92           C  
ATOM   3651  CD1 ILE C 238     -24.692  -7.674   3.747  1.00 24.76           C  
ATOM   3652  H   ILE C 238     -25.948 -11.385   3.049  1.00 23.53           H  
ATOM   3653  HA  ILE C 238     -28.329  -9.686   3.168  1.00 19.44           H  
ATOM   3654  HB  ILE C 238     -25.725  -9.163   1.786  1.00 17.25           H  
ATOM   3655 HG12 ILE C 238     -26.698  -7.695   4.358  1.00 26.60           H  
ATOM   3656 HG13 ILE C 238     -25.864  -9.219   4.331  1.00 26.60           H  
ATOM   3657 HG21 ILE C 238     -28.142  -7.305   2.179  1.00 14.07           H  
ATOM   3658 HG22 ILE C 238     -26.668  -6.658   1.678  1.00 14.07           H  
ATOM   3659 HG23 ILE C 238     -27.424  -7.706   0.576  1.00 14.07           H  
ATOM   3660 HD11 ILE C 238     -24.761  -6.601   3.568  1.00 29.48           H  
ATOM   3661 HD12 ILE C 238     -24.163  -7.798   4.692  1.00 29.48           H  
ATOM   3662 HD13 ILE C 238     -24.067  -8.096   2.960  1.00 29.48           H  
ATOM   3663  N   THR C 239     -27.794 -11.268   0.338  1.00 13.29           N  
ATOM   3664  CA  THR C 239     -28.244 -11.629  -0.978  1.00 17.64           C  
ATOM   3665  C   THR C 239     -29.076 -13.006  -0.937  1.00 20.39           C  
ATOM   3666  O   THR C 239     -29.426 -13.451  -2.045  1.00 18.35           O  
ATOM   3667  CB  THR C 239     -27.076 -11.555  -1.939  1.00 16.57           C  
ATOM   3668  OG1 THR C 239     -26.051 -12.530  -1.626  1.00 21.33           O  
ATOM   3669  CG2 THR C 239     -26.319 -10.131  -1.955  1.00 17.17           C  
ATOM   3670  H   THR C 239     -26.903 -11.628   0.651  1.00 15.71           H  
ATOM   3671  HA  THR C 239     -29.008 -10.957  -1.369  1.00 20.93           H  
ATOM   3672  HB  THR C 239     -27.462 -11.689  -2.949  1.00 19.64           H  
ATOM   3673  HG1 THR C 239     -25.268 -11.976  -1.591  1.00 25.36           H  
ATOM   3674 HG21 THR C 239     -27.094  -9.366  -1.917  1.00 20.37           H  
ATOM   3675 HG22 THR C 239     -25.706  -9.909  -1.082  1.00 20.37           H  
ATOM   3676 HG23 THR C 239     -25.599 -10.204  -2.770  1.00 20.37           H  
ATOM   3677  N   ALA C 240     -29.429 -13.612   0.220  1.00 28.95           N  
ATOM   3678  CA  ALA C 240     -29.816 -14.981   0.230  1.00 30.52           C  
ATOM   3679  C   ALA C 240     -31.220 -15.163  -0.404  1.00 28.41           C  
ATOM   3680  O   ALA C 240     -31.410 -16.009  -1.240  1.00 23.08           O  
ATOM   3681  CB  ALA C 240     -29.761 -15.642   1.608  1.00 34.19           C  
ATOM   3682  H   ALA C 240     -29.307 -13.196   1.132  1.00 34.51           H  
ATOM   3683  HA  ALA C 240     -29.180 -15.609  -0.394  1.00 36.39           H  
ATOM   3684  HB1 ALA C 240     -30.598 -15.326   2.231  1.00 40.79           H  
ATOM   3685  HB2 ALA C 240     -29.619 -16.717   1.717  1.00 40.79           H  
ATOM   3686  HB3 ALA C 240     -28.855 -15.225   2.046  1.00 40.79           H  
ATOM   3687  N   SER C 241     -32.163 -14.261  -0.015  1.00 34.39           N  
ATOM   3688  CA  SER C 241     -33.526 -14.024  -0.369  1.00 38.82           C  
ATOM   3689  C   SER C 241     -33.586 -13.388  -1.859  1.00 29.97           C  
ATOM   3690  O   SER C 241     -34.718 -12.994  -2.150  1.00 30.46           O  
ATOM   3691  CB  SER C 241     -34.292 -13.187   0.714  1.00 47.24           C  
ATOM   3692  OG  SER C 241     -33.941 -11.868   0.786  1.00 53.44           O  
ATOM   3693  H   SER C 241     -31.810 -13.699   0.747  1.00 41.04           H  
ATOM   3694  HA  SER C 241     -33.906 -15.031  -0.540  1.00 46.35           H  
ATOM   3695  HB2 SER C 241     -35.357 -13.368   0.569  1.00 56.45           H  
ATOM   3696  HB3 SER C 241     -34.183 -13.740   1.647  1.00 56.45           H  
ATOM   3697  HG  SER C 241     -33.175 -11.681   0.238  1.00 63.89           H  
ATOM   3698  N   LEU C 242     -32.522 -13.420  -2.630  1.00 25.04           N  
ATOM   3699  CA  LEU C 242     -32.534 -13.223  -4.079  1.00 24.57           C  
ATOM   3700  C   LEU C 242     -32.084 -14.543  -4.618  1.00 25.04           C  
ATOM   3701  O   LEU C 242     -32.734 -15.167  -5.437  1.00 26.57           O  
ATOM   3702  CB  LEU C 242     -31.606 -12.094  -4.385  1.00 25.27           C  
ATOM   3703  CG  LEU C 242     -32.195 -10.851  -5.064  1.00 33.81           C  
ATOM   3704  CD1 LEU C 242     -33.282 -10.153  -4.226  1.00 39.29           C  
ATOM   3705  CD2 LEU C 242     -31.056  -9.966  -5.547  1.00 38.56           C  
ATOM   3706  H   LEU C 242     -31.726 -13.874  -2.205  1.00 29.82           H  
ATOM   3707  HA  LEU C 242     -33.563 -13.044  -4.391  1.00 29.24           H  
ATOM   3708  HB2 LEU C 242     -31.170 -11.787  -3.434  1.00 30.08           H  
ATOM   3709  HB3 LEU C 242     -30.802 -12.359  -5.072  1.00 30.08           H  
ATOM   3710  HG  LEU C 242     -32.698 -11.116  -5.994  1.00 40.33           H  
ATOM   3711 HD11 LEU C 242     -32.914  -9.140  -4.066  1.00 46.91           H  
ATOM   3712 HD12 LEU C 242     -34.272 -10.023  -4.663  1.00 46.91           H  
ATOM   3713 HD13 LEU C 242     -33.366 -10.484  -3.191  1.00 46.91           H  
ATOM   3714 HD21 LEU C 242     -30.086 -10.228  -5.124  1.00 46.03           H  
ATOM   3715 HD22 LEU C 242     -30.867 -10.244  -6.584  1.00 46.03           H  
ATOM   3716 HD23 LEU C 242     -31.203  -8.887  -5.598  1.00 46.03           H  
ATOM   3717  N   ARG C 243     -30.876 -14.962  -4.248  1.00 22.14           N  
ATOM   3718  CA  ARG C 243     -30.257 -16.211  -4.783  1.00 18.87           C  
ATOM   3719  C   ARG C 243     -31.037 -17.524  -4.540  1.00 24.28           C  
ATOM   3720  O   ARG C 243     -30.880 -18.457  -5.271  1.00 22.98           O  
ATOM   3721  CB  ARG C 243     -28.831 -16.312  -4.346  1.00 12.29           C  
ATOM   3722  CG  ARG C 243     -28.001 -14.999  -4.600  1.00 13.68           C  
ATOM   3723  CD  ARG C 243     -26.642 -14.875  -3.998  1.00 14.72           C  
ATOM   3724  NE  ARG C 243     -26.581 -15.276  -2.563  1.00 22.31           N  
ATOM   3725  CZ  ARG C 243     -26.483 -16.471  -2.054  1.00 19.36           C  
ATOM   3726  NH1 ARG C 243     -26.268 -17.615  -2.751  1.00 12.60           N  
ATOM   3727  NH2 ARG C 243     -26.582 -16.638  -0.747  1.00 18.35           N1+
ATOM   3728  H   ARG C 243     -30.403 -14.436  -3.527  1.00 26.33           H  
ATOM   3729  HA  ARG C 243     -30.355 -16.134  -5.866  1.00 22.41           H  
ATOM   3730  HB2 ARG C 243     -28.900 -16.562  -3.287  1.00 14.52           H  
ATOM   3731  HB3 ARG C 243     -28.402 -17.145  -4.902  1.00 14.52           H  
ATOM   3732  HG2 ARG C 243     -27.854 -15.058  -5.678  1.00 16.18           H  
ATOM   3733  HG3 ARG C 243     -28.670 -14.139  -4.553  1.00 16.18           H  
ATOM   3734  HD2 ARG C 243     -25.702 -15.109  -4.497  1.00 17.42           H  
ATOM   3735  HD3 ARG C 243     -26.501 -13.796  -4.062  1.00 17.42           H  
ATOM   3736  HE  ARG C 243     -26.486 -14.474  -1.956  1.00 26.53           H  
ATOM   3737 HH11 ARG C 243     -26.055 -17.674  -3.736  1.00 14.89           H  
ATOM   3738 HH12 ARG C 243     -26.304 -18.462  -2.202  1.00 14.89           H  
ATOM   3739 HH21 ARG C 243     -26.476 -15.873  -0.096  1.00 21.78           H  
ATOM   3740 HH22 ARG C 243     -26.517 -17.557  -0.333  1.00 21.78           H  
ATOM   3741  N   PHE C 244     -32.027 -17.588  -3.641  1.00 24.27           N  
ATOM   3742  CA  PHE C 244     -32.788 -18.735  -3.206  1.00 25.45           C  
ATOM   3743  C   PHE C 244     -34.134 -18.249  -2.752  1.00 30.69           C  
ATOM   3744  O   PHE C 244     -34.364 -17.124  -2.305  1.00 42.19           O  
ATOM   3745  CB  PHE C 244     -32.015 -19.393  -2.053  1.00 23.12           C  
ATOM   3746  CG  PHE C 244     -30.899 -20.313  -2.581  1.00 27.13           C  
ATOM   3747  CD1 PHE C 244     -31.339 -21.652  -2.893  1.00 22.56           C  
ATOM   3748  CD2 PHE C 244     -29.547 -19.910  -2.953  1.00 28.72           C  
ATOM   3749  CE1 PHE C 244     -30.446 -22.579  -3.398  1.00 19.52           C  
ATOM   3750  CE2 PHE C 244     -28.751 -20.789  -3.633  1.00 28.61           C  
ATOM   3751  CZ  PHE C 244     -29.245 -22.066  -3.948  1.00 25.37           C  
ATOM   3752  H   PHE C 244     -32.158 -16.836  -2.979  1.00 28.89           H  
ATOM   3753  HA  PHE C 244     -33.076 -19.493  -3.935  1.00 30.30           H  
ATOM   3754  HB2 PHE C 244     -31.509 -18.647  -1.441  1.00 27.51           H  
ATOM   3755  HB3 PHE C 244     -32.601 -20.030  -1.390  1.00 27.51           H  
ATOM   3756  HD1 PHE C 244     -32.315 -21.956  -2.543  1.00 26.83           H  
ATOM   3757  HD2 PHE C 244     -29.197 -18.897  -2.822  1.00 34.23           H  
ATOM   3758  HE1 PHE C 244     -30.681 -23.617  -3.581  1.00 23.19           H  
ATOM   3759  HE2 PHE C 244     -27.739 -20.503  -3.878  1.00 34.09           H  
ATOM   3760  HZ  PHE C 244     -28.583 -22.692  -4.529  1.00 30.21           H  
ATOM   3761  N   ASP C 245     -35.122 -19.134  -2.909  1.00 29.99           N  
ATOM   3762  CA  ASP C 245     -36.541 -18.987  -2.567  1.00 34.43           C  
ATOM   3763  C   ASP C 245     -36.703 -18.939  -1.102  1.00 30.74           C  
ATOM   3764  O   ASP C 245     -36.078 -19.623  -0.301  1.00 36.67           O  
ATOM   3765  CB  ASP C 245     -37.558 -19.990  -3.172  1.00 47.24           C  
ATOM   3766  CG  ASP C 245     -37.721 -20.102  -4.683  1.00 60.13           C  
ATOM   3767  OD1 ASP C 245     -37.136 -19.297  -5.385  1.00 64.96           O  
ATOM   3768  OD2 ASP C 245     -38.505 -20.912  -5.190  1.00 64.41           O1-
ATOM   3769  H   ASP C 245     -35.003 -20.004  -3.406  1.00 35.75           H  
ATOM   3770  HA  ASP C 245     -36.884 -18.035  -2.971  1.00 41.08           H  
ATOM   3771  HB2 ASP C 245     -37.357 -20.933  -2.664  1.00 56.46           H  
ATOM   3772  HB3 ASP C 245     -38.530 -19.743  -2.745  1.00 56.46           H  
ATOM   3773  N   GLY C 246     -37.527 -17.951  -0.724  1.00 28.85           N  
ATOM   3774  CA  GLY C 246     -37.796 -17.502   0.686  1.00 25.70           C  
ATOM   3775  C   GLY C 246     -39.279 -17.669   1.055  1.00 26.96           C  
ATOM   3776  O   GLY C 246     -40.184 -17.527   0.203  1.00 30.51           O  
ATOM   3777  H   GLY C 246     -38.044 -17.468  -1.444  1.00 34.38           H  
ATOM   3778  HA2 GLY C 246     -37.111 -17.882   1.445  1.00 30.60           H  
ATOM   3779  HA3 GLY C 246     -37.708 -16.416   0.680  1.00 30.60           H  
ATOM   3780  N   ALA C 247     -39.408 -17.859   2.381  1.00 21.89           N  
ATOM   3781  CA  ALA C 247     -40.725 -17.777   3.003  1.00 27.99           C  
ATOM   3782  C   ALA C 247     -41.103 -16.320   3.156  1.00 33.00           C  
ATOM   3783  O   ALA C 247     -42.292 -16.078   2.991  1.00 37.56           O  
ATOM   3784  CB  ALA C 247     -40.905 -18.492   4.348  1.00 32.97           C  
ATOM   3785  H   ALA C 247     -38.531 -17.882   2.882  1.00 26.04           H  
ATOM   3786  HA  ALA C 247     -41.409 -18.258   2.304  1.00 33.35           H  
ATOM   3787  HB1 ALA C 247     -41.715 -18.060   4.936  1.00 39.32           H  
ATOM   3788  HB2 ALA C 247     -41.318 -19.492   4.217  1.00 39.32           H  
ATOM   3789  HB3 ALA C 247     -39.998 -18.614   4.940  1.00 39.32           H  
ATOM   3790  N   LEU C 248     -40.189 -15.453   3.421  1.00 29.43           N  
ATOM   3791  CA  LEU C 248     -40.263 -14.053   3.440  1.00 23.98           C  
ATOM   3792  C   LEU C 248     -38.983 -13.510   2.719  1.00 22.91           C  
ATOM   3793  O   LEU C 248     -37.968 -14.198   2.700  1.00 27.65           O  
ATOM   3794  CB  LEU C 248     -40.082 -13.583   4.882  1.00 31.65           C  
ATOM   3795  CG  LEU C 248     -41.311 -13.844   5.806  1.00 36.12           C  
ATOM   3796  CD1 LEU C 248     -41.048 -13.312   7.284  1.00 37.85           C  
ATOM   3797  CD2 LEU C 248     -42.630 -13.265   5.267  1.00 37.93           C  
ATOM   3798  H   LEU C 248     -39.224 -15.753   3.426  1.00 35.08           H  
ATOM   3799  HA  LEU C 248     -41.111 -13.537   2.989  1.00 28.55           H  
ATOM   3800  HB2 LEU C 248     -39.283 -14.105   5.409  1.00 37.74           H  
ATOM   3801  HB3 LEU C 248     -39.845 -12.520   4.842  1.00 37.74           H  
ATOM   3802  HG  LEU C 248     -41.382 -14.910   6.025  1.00 43.11           H  
ATOM   3803 HD11 LEU C 248     -40.515 -13.986   7.955  1.00 45.18           H  
ATOM   3804 HD12 LEU C 248     -40.654 -12.299   7.360  1.00 45.18           H  
ATOM   3805 HD13 LEU C 248     -42.047 -13.220   7.712  1.00 45.18           H  
ATOM   3806 HD21 LEU C 248     -42.753 -13.064   4.203  1.00 45.29           H  
ATOM   3807 HD22 LEU C 248     -43.362 -14.043   5.484  1.00 45.29           H  
ATOM   3808 HD23 LEU C 248     -42.957 -12.377   5.809  1.00 45.29           H  
ATOM   3809  N   ASN C 249     -39.094 -12.220   2.178  1.00 24.95           N  
ATOM   3810  CA  ASN C 249     -38.015 -11.831   1.194  1.00 26.72           C  
ATOM   3811  C   ASN C 249     -37.782 -10.326   1.374  1.00 20.30           C  
ATOM   3812  O   ASN C 249     -38.676  -9.592   1.742  1.00 19.11           O  
ATOM   3813  CB  ASN C 249     -38.650 -12.003  -0.175  1.00 34.45           C  
ATOM   3814  CG  ASN C 249     -38.560 -13.496  -0.730  1.00 45.19           C  
ATOM   3815  OD1 ASN C 249     -37.493 -13.863  -1.141  1.00 49.81           O  
ATOM   3816  ND2 ASN C 249     -39.683 -14.067  -1.107  1.00 46.18           N  
ATOM   3817  H   ASN C 249     -39.880 -11.596   2.290  1.00 29.70           H  
ATOM   3818  HA  ASN C 249     -37.096 -12.368   1.431  1.00 31.83           H  
ATOM   3819  HB2 ASN C 249     -39.648 -11.566  -0.216  1.00 41.10           H  
ATOM   3820  HB3 ASN C 249     -38.150 -11.382  -0.918  1.00 41.10           H  
ATOM   3821 HD21 ASN C 249     -39.651 -14.950  -1.598  1.00 55.18           H  
ATOM   3822 HD22 ASN C 249     -40.571 -13.660  -0.852  1.00 55.18           H  
ATOM   3823  N   VAL C 250     -36.524  -9.963   1.028  1.00 20.63           N  
ATOM   3824  CA  VAL C 250     -36.194  -8.611   0.865  1.00 16.49           C  
ATOM   3825  C   VAL C 250     -35.398  -8.524  -0.439  1.00 23.69           C  
ATOM   3826  O   VAL C 250     -34.279  -9.017  -0.635  1.00 31.44           O  
ATOM   3827  CB  VAL C 250     -35.202  -8.142   2.010  1.00 18.89           C  
ATOM   3828  CG1 VAL C 250     -34.842  -6.606   1.974  1.00 20.37           C  
ATOM   3829  CG2 VAL C 250     -35.657  -8.572   3.455  1.00 22.19           C  
ATOM   3830  H   VAL C 250     -35.864 -10.665   0.722  1.00 24.52           H  
ATOM   3831  HA  VAL C 250     -37.066  -7.959   0.922  1.00 19.55           H  
ATOM   3832  HB  VAL C 250     -34.319  -8.778   1.942  1.00 22.43           H  
ATOM   3833 HG11 VAL C 250     -35.712  -6.102   2.395  1.00 24.20           H  
ATOM   3834 HG12 VAL C 250     -34.127  -6.428   2.778  1.00 24.20           H  
ATOM   3835 HG13 VAL C 250     -34.546  -6.280   0.977  1.00 24.20           H  
ATOM   3836 HG21 VAL C 250     -35.636  -9.642   3.661  1.00 26.39           H  
ATOM   3837 HG22 VAL C 250     -35.065  -8.110   4.245  1.00 26.39           H  
ATOM   3838 HG23 VAL C 250     -36.714  -8.358   3.619  1.00 26.39           H  
ATOM   3839  N   ASP C 251     -36.011  -7.643  -1.264  1.00 25.80           N  
ATOM   3840  CA  ASP C 251     -35.371  -7.084  -2.474  1.00 22.01           C  
ATOM   3841  C   ASP C 251     -34.389  -5.891  -2.271  1.00 20.57           C  
ATOM   3842  O   ASP C 251     -34.588  -5.171  -1.255  1.00 23.07           O  
ATOM   3843  CB  ASP C 251     -36.502  -6.585  -3.385  1.00 27.11           C  
ATOM   3844  CG  ASP C 251     -37.234  -7.693  -4.153  1.00 39.57           C  
ATOM   3845  OD1 ASP C 251     -37.365  -8.838  -3.704  1.00 47.48           O  
ATOM   3846  OD2 ASP C 251     -37.856  -7.351  -5.169  1.00 48.42           O1-
ATOM   3847  H   ASP C 251     -36.866  -7.173  -1.005  1.00 30.73           H  
ATOM   3848  HA  ASP C 251     -34.812  -7.908  -2.918  1.00 26.18           H  
ATOM   3849  HB3 ASP C 251     -36.258  -5.822  -4.123  1.00  0.00           H  
ATOM   3850  HB2 ASP C 251     -37.244  -6.015  -2.825  1.00  0.00           H  
ATOM   3851  N   LEU C 252     -33.610  -5.523  -3.252  1.00 13.46           N  
ATOM   3852  CA  LEU C 252     -32.598  -4.363  -3.168  1.00 14.28           C  
ATOM   3853  C   LEU C 252     -33.263  -3.021  -2.922  1.00 15.82           C  
ATOM   3854  O   LEU C 252     -32.826  -2.222  -2.064  1.00 22.65           O  
ATOM   3855  CB  LEU C 252     -31.685  -4.212  -4.517  1.00 22.59           C  
ATOM   3856  CG  LEU C 252     -31.203  -5.602  -4.988  1.00 25.22           C  
ATOM   3857  CD1 LEU C 252     -30.277  -5.381  -6.212  1.00 22.02           C  
ATOM   3858  CD2 LEU C 252     -30.439  -6.541  -3.956  1.00 25.77           C  
ATOM   3859  H   LEU C 252     -33.442  -6.126  -4.044  1.00 15.91           H  
ATOM   3860  HA  LEU C 252     -31.841  -4.586  -2.415  1.00 16.90           H  
ATOM   3861  HB2 LEU C 252     -32.388  -3.798  -5.239  1.00 26.87           H  
ATOM   3862  HB3 LEU C 252     -30.809  -3.581  -4.364  1.00 26.87           H  
ATOM   3863  HG  LEU C 252     -32.030  -6.145  -5.447  1.00 30.03           H  
ATOM   3864 HD11 LEU C 252     -29.778  -6.307  -6.499  1.00 26.19           H  
ATOM   3865 HD12 LEU C 252     -30.783  -4.904  -7.052  1.00 26.19           H  
ATOM   3866 HD13 LEU C 252     -29.547  -4.622  -5.931  1.00 26.19           H  
ATOM   3867 HD21 LEU C 252     -29.566  -7.067  -4.342  1.00 30.69           H  
ATOM   3868 HD22 LEU C 252     -29.979  -6.000  -3.128  1.00 30.69           H  
ATOM   3869 HD23 LEU C 252     -31.039  -7.346  -3.532  1.00 30.69           H  
ATOM   3870  N   THR C 253     -34.462  -2.789  -3.510  1.00 15.60           N  
ATOM   3871  CA  THR C 253     -35.407  -1.630  -3.298  1.00 19.47           C  
ATOM   3872  C   THR C 253     -36.051  -1.687  -1.921  1.00 18.14           C  
ATOM   3873  O   THR C 253     -36.283  -0.649  -1.216  1.00 21.48           O  
ATOM   3874  CB  THR C 253     -36.571  -1.735  -4.334  1.00 27.96           C  
ATOM   3875  OG1 THR C 253     -37.070  -3.036  -4.290  1.00 31.64           O  
ATOM   3876  CG2 THR C 253     -35.939  -1.536  -5.648  1.00 32.21           C  
ATOM   3877  H   THR C 253     -34.842  -3.336  -4.269  1.00 18.48           H  
ATOM   3878  HA  THR C 253     -34.979  -0.629  -3.335  1.00 23.12           H  
ATOM   3879  HB  THR C 253     -37.394  -1.069  -4.078  1.00 33.31           H  
ATOM   3880  HG1 THR C 253     -37.986  -3.054  -4.576  1.00 37.73           H  
ATOM   3881 HG21 THR C 253     -35.673  -0.514  -5.919  1.00 38.41           H  
ATOM   3882 HG22 THR C 253     -35.063  -2.166  -5.804  1.00 38.41           H  
ATOM   3883 HG23 THR C 253     -36.664  -1.867  -6.391  1.00 38.41           H  
ATOM   3884  N   GLU C 254     -36.282  -2.889  -1.368  1.00 17.53           N  
ATOM   3885  CA  GLU C 254     -36.810  -3.019  -0.016  1.00 20.34           C  
ATOM   3886  C   GLU C 254     -35.753  -2.707   1.096  1.00 17.67           C  
ATOM   3887  O   GLU C 254     -36.157  -2.051   2.050  1.00 20.87           O  
ATOM   3888  CB  GLU C 254     -37.590  -4.392   0.071  1.00 23.73           C  
ATOM   3889  CG  GLU C 254     -38.820  -4.336  -0.911  1.00 27.83           C  
ATOM   3890  CD  GLU C 254     -39.527  -5.692  -1.114  1.00 36.19           C  
ATOM   3891  OE1 GLU C 254     -40.670  -5.657  -1.643  1.00 40.38           O  
ATOM   3892  OE2 GLU C 254     -39.034  -6.709  -0.674  1.00 37.24           O1-
ATOM   3893  H   GLU C 254     -36.021  -3.747  -1.832  1.00 20.80           H  
ATOM   3894  HA  GLU C 254     -37.513  -2.204   0.152  1.00 24.17           H  
ATOM   3895  HB2 GLU C 254     -36.929  -5.220  -0.183  1.00 28.24           H  
ATOM   3896  HB3 GLU C 254     -37.801  -4.379   1.140  1.00 28.24           H  
ATOM   3897  HG2 GLU C 254     -39.456  -3.543  -0.518  1.00 33.17           H  
ATOM   3898  HG3 GLU C 254     -38.488  -4.100  -1.922  1.00 33.17           H  
ATOM   3899  N   PHE C 255     -34.498  -3.109   0.779  1.00 18.16           N  
ATOM   3900  CA  PHE C 255     -33.357  -2.748   1.623  1.00 14.75           C  
ATOM   3901  C   PHE C 255     -33.201  -1.244   1.689  1.00 14.42           C  
ATOM   3902  O   PHE C 255     -33.173  -0.653   2.818  1.00 17.87           O  
ATOM   3903  CB  PHE C 255     -32.006  -3.441   1.024  1.00 16.00           C  
ATOM   3904  CG  PHE C 255     -31.789  -4.814   1.490  1.00 14.34           C  
ATOM   3905  CD1 PHE C 255     -32.093  -5.890   0.609  1.00 15.25           C  
ATOM   3906  CD2 PHE C 255     -31.326  -5.062   2.793  1.00 21.54           C  
ATOM   3907  CE1 PHE C 255     -31.814  -7.175   1.003  1.00 15.86           C  
ATOM   3908  CE2 PHE C 255     -30.993  -6.380   3.128  1.00 23.23           C  
ATOM   3909  CZ  PHE C 255     -31.252  -7.401   2.231  1.00 18.58           C  
ATOM   3910  H   PHE C 255     -34.310  -3.654  -0.051  1.00 21.56           H  
ATOM   3911  HA  PHE C 255     -33.437  -3.220   2.602  1.00 17.47           H  
ATOM   3912  HB2 PHE C 255     -31.831  -3.405  -0.051  1.00 18.96           H  
ATOM   3913  HB3 PHE C 255     -31.130  -3.019   1.516  1.00 18.96           H  
ATOM   3914  HD1 PHE C 255     -32.509  -5.713  -0.371  1.00 18.06           H  
ATOM   3915  HD2 PHE C 255     -30.986  -4.212   3.366  1.00 25.61           H  
ATOM   3916  HE1 PHE C 255     -32.208  -7.953   0.366  1.00 18.79           H  
ATOM   3917  HE2 PHE C 255     -30.695  -6.683   4.120  1.00 27.64           H  
ATOM   3918  HZ  PHE C 255     -30.990  -8.414   2.501  1.00 22.06           H  
ATOM   3919  N   GLN C 256     -33.239  -0.636   0.492  1.00 12.36           N  
ATOM   3920  CA  GLN C 256     -33.200   0.810   0.240  1.00 10.12           C  
ATOM   3921  C   GLN C 256     -34.273   1.579   0.934  1.00  8.13           C  
ATOM   3922  O   GLN C 256     -34.003   2.634   1.485  1.00 13.68           O  
ATOM   3923  CB  GLN C 256     -33.173   1.044  -1.290  1.00 11.52           C  
ATOM   3924  CG  GLN C 256     -33.440   2.481  -1.797  1.00 21.23           C  
ATOM   3925  CD  GLN C 256     -33.579   2.535  -3.343  1.00 19.43           C  
ATOM   3926  OE1 GLN C 256     -33.447   1.605  -4.035  1.00 18.90           O  
ATOM   3927  NE2 GLN C 256     -33.811   3.727  -3.822  1.00 19.08           N  
ATOM   3928  H   GLN C 256     -33.342  -1.159  -0.366  1.00 14.60           H  
ATOM   3929  HA  GLN C 256     -32.229   1.167   0.584  1.00 11.91           H  
ATOM   3930  HB2 GLN C 256     -32.292   0.606  -1.758  1.00 13.59           H  
ATOM   3931  HB3 GLN C 256     -34.020   0.512  -1.725  1.00 13.59           H  
ATOM   3932  HG2 GLN C 256     -34.446   2.752  -1.477  1.00 25.23           H  
ATOM   3933  HG3 GLN C 256     -32.789   3.292  -1.471  1.00 25.23           H  
ATOM   3934 HE21 GLN C 256     -34.137   4.470  -3.221  1.00 22.66           H  
ATOM   3935 HE22 GLN C 256     -33.639   4.060  -4.760  1.00 22.66           H  
ATOM   3936  N   THR C 257     -35.446   1.060   0.980  1.00  8.74           N  
ATOM   3937  CA  THR C 257     -36.540   1.780   1.643  1.00  7.41           C  
ATOM   3938  C   THR C 257     -36.543   1.724   3.164  1.00 11.80           C  
ATOM   3939  O   THR C 257     -36.754   2.713   3.840  1.00 13.76           O  
ATOM   3940  CB  THR C 257     -37.919   1.456   1.091  1.00 13.29           C  
ATOM   3941  OG1 THR C 257     -37.926   1.355  -0.340  1.00 15.66           O  
ATOM   3942  CG2 THR C 257     -39.087   2.364   1.505  1.00 18.28           C  
ATOM   3943  H   THR C 257     -35.687   0.160   0.590  1.00 10.25           H  
ATOM   3944  HA  THR C 257     -36.514   2.795   1.247  1.00  8.66           H  
ATOM   3945  HB  THR C 257     -38.186   0.412   1.252  1.00 15.71           H  
ATOM   3946  HG1 THR C 257     -37.408   0.610  -0.653  1.00 18.56           H  
ATOM   3947 HG21 THR C 257     -39.149   2.415   2.592  1.00 21.70           H  
ATOM   3948 HG22 THR C 257     -38.968   3.338   1.030  1.00 21.70           H  
ATOM   3949 HG23 THR C 257     -39.988   1.822   1.217  1.00 21.70           H  
ATOM   3950  N   ASN C 258     -36.098   0.606   3.711  1.00 11.26           N  
ATOM   3951  CA  ASN C 258     -35.921   0.418   5.183  1.00 10.67           C  
ATOM   3952  C   ASN C 258     -34.681   1.156   5.702  1.00 14.33           C  
ATOM   3953  O   ASN C 258     -34.826   1.841   6.756  1.00 16.35           O  
ATOM   3954  CB  ASN C 258     -35.837  -1.135   5.516  1.00  7.18           C  
ATOM   3955  CG  ASN C 258     -35.548  -1.454   6.958  1.00 13.46           C  
ATOM   3956  OD1 ASN C 258     -34.412  -1.796   7.210  1.00 18.84           O  
ATOM   3957  ND2 ASN C 258     -36.586  -1.493   7.846  1.00 15.58           N  
ATOM   3958  H   ASN C 258     -35.871  -0.167   3.101  1.00 13.28           H  
ATOM   3959  HA  ASN C 258     -36.798   0.788   5.713  1.00 12.56           H  
ATOM   3960  HB2 ASN C 258     -36.779  -1.564   5.176  1.00  8.38           H  
ATOM   3961  HB3 ASN C 258     -35.027  -1.606   4.958  1.00  8.38           H  
ATOM   3962 HD21 ASN C 258     -36.384  -1.861   8.765  1.00 18.46           H  
ATOM   3963 HD22 ASN C 258     -37.525  -1.194   7.622  1.00 18.46           H  
ATOM   3964  N   LEU C 259     -33.513   0.925   5.108  1.00 14.76           N  
ATOM   3965  CA  LEU C 259     -32.251   1.593   5.506  1.00 11.67           C  
ATOM   3966  C   LEU C 259     -32.276   3.106   5.303  1.00 14.40           C  
ATOM   3967  O   LEU C 259     -31.711   3.810   6.101  1.00 19.51           O  
ATOM   3968  CB  LEU C 259     -31.063   0.880   4.732  1.00 10.36           C  
ATOM   3969  CG  LEU C 259     -30.753  -0.569   5.091  1.00 15.26           C  
ATOM   3970  CD1 LEU C 259     -29.880  -1.320   4.034  1.00 20.27           C  
ATOM   3971  CD2 LEU C 259     -30.304  -0.647   6.543  1.00 21.55           C  
ATOM   3972  H   LEU C 259     -33.589   0.211   4.397  1.00 17.48           H  
ATOM   3973  HA  LEU C 259     -32.175   1.203   6.521  1.00 13.76           H  
ATOM   3974  HB2 LEU C 259     -31.192   0.930   3.651  1.00 12.20           H  
ATOM   3975  HB3 LEU C 259     -30.113   1.411   4.793  1.00 12.20           H  
ATOM   3976  HG  LEU C 259     -31.724  -1.064   5.068  1.00 18.08           H  
ATOM   3977 HD11 LEU C 259     -29.513  -0.566   3.337  1.00 24.09           H  
ATOM   3978 HD12 LEU C 259     -28.945  -1.714   4.432  1.00 24.09           H  
ATOM   3979 HD13 LEU C 259     -30.506  -2.076   3.560  1.00 24.09           H  
ATOM   3980 HD21 LEU C 259     -30.378   0.268   7.131  1.00 25.63           H  
ATOM   3981 HD22 LEU C 259     -30.926  -1.377   7.062  1.00 25.63           H  
ATOM   3982 HD23 LEU C 259     -29.300  -1.071   6.528  1.00 25.63           H  
ATOM   3983  N   VAL C 260     -32.906   3.617   4.218  1.00 15.12           N  
ATOM   3984  CA  VAL C 260     -32.714   4.967   3.801  1.00 13.24           C  
ATOM   3985  C   VAL C 260     -33.981   5.834   3.726  1.00 11.24           C  
ATOM   3986  O   VAL C 260     -34.440   6.178   2.646  1.00 16.69           O  
ATOM   3987  CB  VAL C 260     -31.974   5.038   2.400  1.00 19.36           C  
ATOM   3988  CG1 VAL C 260     -31.406   6.494   1.990  1.00 21.14           C  
ATOM   3989  CG2 VAL C 260     -30.907   3.974   2.289  1.00 22.55           C  
ATOM   3990  H   VAL C 260     -33.403   3.070   3.530  1.00 17.90           H  
ATOM   3991  HA  VAL C 260     -31.977   5.474   4.424  1.00 15.65           H  
ATOM   3992  HB  VAL C 260     -32.719   4.776   1.647  1.00 23.00           H  
ATOM   3993 HG11 VAL C 260     -30.768   6.420   1.109  1.00 25.13           H  
ATOM   3994 HG12 VAL C 260     -32.238   7.151   1.737  1.00 25.13           H  
ATOM   3995 HG13 VAL C 260     -30.947   7.018   2.828  1.00 25.13           H  
ATOM   3996 HG21 VAL C 260     -30.159   4.001   3.082  1.00 26.83           H  
ATOM   3997 HG22 VAL C 260     -31.290   2.955   2.236  1.00 26.83           H  
ATOM   3998 HG23 VAL C 260     -30.455   3.989   1.298  1.00 26.83           H  
ATOM   3999  N   PRO C 261     -34.587   6.171   4.897  1.00  4.45           N  
ATOM   4000  CA  PRO C 261     -35.776   6.900   4.865  1.00  9.93           C  
ATOM   4001  C   PRO C 261     -35.626   8.369   4.339  1.00  9.09           C  
ATOM   4002  O   PRO C 261     -36.566   9.014   3.953  1.00 12.44           O  
ATOM   4003  CB  PRO C 261     -36.234   7.019   6.351  1.00 12.20           C  
ATOM   4004  CG  PRO C 261     -34.965   6.808   7.182  1.00 11.15           C  
ATOM   4005  CD  PRO C 261     -34.263   5.763   6.317  1.00  7.46           C  
ATOM   4006  HA  PRO C 261     -36.598   6.527   4.254  1.00 11.68           H  
ATOM   4007  HB2 PRO C 261     -36.785   7.874   6.742  1.00 14.40           H  
ATOM   4008  HB3 PRO C 261     -36.903   6.170   6.486  1.00 14.40           H  
ATOM   4009  HG2 PRO C 261     -34.384   7.725   7.098  1.00 13.14           H  
ATOM   4010  HG3 PRO C 261     -35.096   6.564   8.237  1.00 13.14           H  
ATOM   4011  HD2 PRO C 261     -33.187   5.798   6.492  1.00  8.71           H  
ATOM   4012  HD3 PRO C 261     -34.510   4.756   6.652  1.00  8.71           H  
ATOM   4013  N   TYR C 262     -34.418   8.933   4.483  1.00  9.88           N  
ATOM   4014  CA  TYR C 262     -34.089  10.361   3.995  1.00 13.70           C  
ATOM   4015  C   TYR C 262     -32.864  10.222   3.135  1.00 13.79           C  
ATOM   4016  O   TYR C 262     -31.993   9.513   3.597  1.00 18.14           O  
ATOM   4017  CB  TYR C 262     -34.012  11.478   5.121  1.00 14.51           C  
ATOM   4018  CG  TYR C 262     -34.931  11.270   6.362  1.00 12.41           C  
ATOM   4019  CD1 TYR C 262     -34.523  10.699   7.566  1.00 13.09           C  
ATOM   4020  CD2 TYR C 262     -36.202  11.780   6.214  1.00 12.04           C  
ATOM   4021  CE1 TYR C 262     -35.459  10.588   8.623  1.00 10.53           C  
ATOM   4022  CE2 TYR C 262     -37.158  11.708   7.258  1.00  9.31           C  
ATOM   4023  CZ  TYR C 262     -36.765  11.074   8.464  1.00  7.07           C  
ATOM   4024  OH  TYR C 262     -37.707  11.044   9.524  1.00 18.55           O  
ATOM   4025  H   TYR C 262     -33.697   8.339   4.866  1.00 11.62           H  
ATOM   4026  HA  TYR C 262     -34.936  10.660   3.376  1.00 16.21           H  
ATOM   4027  HB2 TYR C 262     -33.000  11.447   5.524  1.00 17.18           H  
ATOM   4028  HB3 TYR C 262     -34.161  12.474   4.704  1.00 17.18           H  
ATOM   4029  HD1 TYR C 262     -33.511  10.341   7.687  1.00 15.48           H  
ATOM   4030  HD2 TYR C 262     -36.422  12.201   5.244  1.00 14.21           H  
ATOM   4031  HE1 TYR C 262     -35.112  10.111   9.527  1.00 12.40           H  
ATOM   4032  HE2 TYR C 262     -38.159  12.106   7.176  1.00 10.94           H  
ATOM   4033  HH  TYR C 262     -37.144  11.118  10.298  1.00 22.02           H  
ATOM   4034  N   PRO C 263     -32.757  10.716   1.870  1.00 16.75           N  
ATOM   4035  CA  PRO C 263     -31.709  10.298   0.876  1.00 13.12           C  
ATOM   4036  C   PRO C 263     -30.179  10.437   1.248  1.00 15.10           C  
ATOM   4037  O   PRO C 263     -29.408   9.642   0.754  1.00 17.29           O  
ATOM   4038  CB  PRO C 263     -32.030  11.131  -0.399  1.00  7.31           C  
ATOM   4039  CG  PRO C 263     -32.951  12.176   0.105  1.00  2.57           C  
ATOM   4040  CD  PRO C 263     -33.741  11.677   1.321  1.00 14.80           C  
ATOM   4041  HA  PRO C 263     -31.866   9.267   0.560  1.00 15.51           H  
ATOM   4042  HB2 PRO C 263     -31.156  11.502  -0.934  1.00  8.53           H  
ATOM   4043  HB3 PRO C 263     -32.548  10.559  -1.169  1.00  8.53           H  
ATOM   4044  HG2 PRO C 263     -32.410  13.037   0.497  1.00  2.85           H  
ATOM   4045  HG3 PRO C 263     -33.502  12.575  -0.746  1.00  2.85           H  
ATOM   4046  HD2 PRO C 263     -33.999  12.553   1.917  1.00 17.52           H  
ATOM   4047  HD3 PRO C 263     -34.648  11.140   1.045  1.00 17.52           H  
ATOM   4048  N   ARG C 264     -29.703  11.408   2.012  1.00 11.50           N  
ATOM   4049  CA  ARG C 264     -28.329  11.447   2.512  1.00 11.84           C  
ATOM   4050  C   ARG C 264     -28.061  10.471   3.652  1.00 12.36           C  
ATOM   4051  O   ARG C 264     -26.967  10.444   4.157  1.00 16.30           O  
ATOM   4052  CB  ARG C 264     -28.002  12.852   3.074  1.00 11.68           C  
ATOM   4053  CG  ARG C 264     -28.182  13.987   2.103  1.00 13.81           C  
ATOM   4054  CD  ARG C 264     -27.909  15.375   2.670  1.00  9.10           C  
ATOM   4055  NE  ARG C 264     -26.593  15.565   3.307  1.00 12.51           N  
ATOM   4056  CZ  ARG C 264     -25.454  16.046   2.809  1.00 11.44           C  
ATOM   4057  NH1 ARG C 264     -25.302  16.202   1.526  1.00 12.98           N  
ATOM   4058  NH2 ARG C 264     -24.481  16.455   3.590  1.00 12.54           N1+
ATOM   4059  H   ARG C 264     -30.270  12.196   2.288  1.00 13.56           H  
ATOM   4060  HA  ARG C 264     -27.574  11.304   1.739  1.00 13.97           H  
ATOM   4061  HB2 ARG C 264     -28.500  13.020   4.029  1.00 13.78           H  
ATOM   4062  HB3 ARG C 264     -26.930  12.875   3.268  1.00 13.78           H  
ATOM   4063  HG2 ARG C 264     -27.708  13.811   1.138  1.00 16.34           H  
ATOM   4064  HG3 ARG C 264     -29.243  14.114   1.887  1.00 16.34           H  
ATOM   4065  HD2 ARG C 264     -28.227  16.074   1.896  1.00 10.69           H  
ATOM   4066  HD3 ARG C 264     -28.621  15.652   3.448  1.00 10.69           H  
ATOM   4067  HE  ARG C 264     -26.677  15.466   4.308  1.00 14.78           H  
ATOM   4068 HH11 ARG C 264     -26.106  15.927   0.981  1.00 15.35           H  
ATOM   4069 HH12 ARG C 264     -24.574  16.795   1.153  1.00 15.35           H  
ATOM   4070 HH21 ARG C 264     -24.431  16.279   4.583  1.00 14.81           H  
ATOM   4071 HH22 ARG C 264     -23.742  17.057   3.254  1.00 14.81           H  
ATOM   4072  N   ILE C 265     -29.103   9.839   4.231  1.00  9.53           N  
ATOM   4073  CA  ILE C 265     -28.906   8.907   5.341  1.00  7.06           C  
ATOM   4074  C   ILE C 265     -28.700   7.452   4.896  1.00  8.61           C  
ATOM   4075  O   ILE C 265     -29.359   6.486   5.333  1.00 10.89           O  
ATOM   4076  CB  ILE C 265     -29.976   9.053   6.456  1.00 12.94           C  
ATOM   4077  CG1 ILE C 265     -30.351  10.538   6.704  1.00 13.16           C  
ATOM   4078  CG2 ILE C 265     -29.567   8.372   7.760  1.00 16.22           C  
ATOM   4079  CD1 ILE C 265     -29.149  11.336   7.418  1.00 13.00           C  
ATOM   4080  H   ILE C 265     -30.066   9.928   3.940  1.00 11.20           H  
ATOM   4081  HA  ILE C 265     -27.995   9.118   5.902  1.00  8.23           H  
ATOM   4082  HB  ILE C 265     -30.955   8.657   6.185  1.00 15.29           H  
ATOM   4083 HG12 ILE C 265     -30.695  11.075   5.820  1.00 15.56           H  
ATOM   4084 HG13 ILE C 265     -31.284  10.504   7.268  1.00 15.56           H  
ATOM   4085 HG21 ILE C 265     -28.575   8.649   8.116  1.00 19.23           H  
ATOM   4086 HG22 ILE C 265     -30.234   8.622   8.585  1.00 19.23           H  
ATOM   4087 HG23 ILE C 265     -29.551   7.282   7.761  1.00 19.23           H  
ATOM   4088 HD11 ILE C 265     -28.416  10.647   7.838  1.00 15.37           H  
ATOM   4089 HD12 ILE C 265     -28.579  12.077   6.857  1.00 15.37           H  
ATOM   4090 HD13 ILE C 265     -29.588  11.894   8.245  1.00 15.37           H  
ATOM   4091  N   HIS C 266     -27.760   7.320   3.894  1.00 12.06           N  
ATOM   4092  CA  HIS C 266     -27.473   6.089   3.134  1.00  7.55           C  
ATOM   4093  C   HIS C 266     -26.262   5.329   3.517  1.00 12.25           C  
ATOM   4094  O   HIS C 266     -25.618   4.698   2.655  1.00 19.02           O  
ATOM   4095  CB  HIS C 266     -27.655   6.378   1.656  1.00  8.85           C  
ATOM   4096  CG  HIS C 266     -26.589   7.319   1.019  1.00 16.61           C  
ATOM   4097  ND1 HIS C 266     -25.230   7.073   1.234  1.00 16.76           N  
ATOM   4098  CD2 HIS C 266     -26.564   8.472   0.286  1.00 16.92           C  
ATOM   4099  CE1 HIS C 266     -24.530   7.828   0.425  1.00 13.55           C  
ATOM   4100  NE2 HIS C 266     -25.305   8.713  -0.190  1.00 10.63           N  
ATOM   4101  H   HIS C 266     -27.347   8.092   3.391  1.00 14.23           H  
ATOM   4102  HA  HIS C 266     -28.304   5.409   3.321  1.00  8.83           H  
ATOM   4103  HB2 HIS C 266     -27.801   5.504   1.021  1.00 10.38           H  
ATOM   4104  HB3 HIS C 266     -28.496   7.039   1.447  1.00 10.38           H  
ATOM   4105  HD2 HIS C 266     -27.410   8.925  -0.209  1.00 20.07           H  
ATOM   4106  HE1 HIS C 266     -23.466   7.702   0.288  1.00 16.03           H  
ATOM   4107  HD1 HIS C 266     -24.830   6.324   1.781  1.00  0.00           H  
ATOM   4108  N   PHE C 267     -25.824   5.337   4.800  1.00 11.63           N  
ATOM   4109  CA  PHE C 267     -24.717   4.461   5.297  1.00 14.52           C  
ATOM   4110  C   PHE C 267     -25.193   3.663   6.486  1.00 14.74           C  
ATOM   4111  O   PHE C 267     -25.205   4.219   7.607  1.00 18.76           O  
ATOM   4112  CB  PHE C 267     -23.476   5.370   5.611  1.00  9.24           C  
ATOM   4113  CG  PHE C 267     -23.018   6.307   4.493  1.00 12.24           C  
ATOM   4114  CD1 PHE C 267     -21.807   6.017   3.799  1.00 13.52           C  
ATOM   4115  CD2 PHE C 267     -23.714   7.500   4.160  1.00 12.54           C  
ATOM   4116  CE1 PHE C 267     -21.273   6.982   2.937  1.00  7.39           C  
ATOM   4117  CE2 PHE C 267     -23.212   8.326   3.213  1.00  7.14           C  
ATOM   4118  CZ  PHE C 267     -21.978   8.160   2.631  1.00  5.59           C  
ATOM   4119  H   PHE C 267     -26.309   5.900   5.484  1.00 13.72           H  
ATOM   4120  HA  PHE C 267     -24.453   3.724   4.539  1.00 17.19           H  
ATOM   4121  HB2 PHE C 267     -23.775   6.104   6.360  1.00 10.85           H  
ATOM   4122  HB3 PHE C 267     -22.650   4.821   6.062  1.00 10.85           H  
ATOM   4123  HD1 PHE C 267     -21.310   5.084   4.022  1.00 15.99           H  
ATOM   4124  HD2 PHE C 267     -24.506   7.850   4.805  1.00 14.81           H  
ATOM   4125  HE1 PHE C 267     -20.388   6.733   2.371  1.00  8.64           H  
ATOM   4126  HE2 PHE C 267     -23.647   9.282   2.963  1.00  8.33           H  
ATOM   4127  HZ  PHE C 267     -21.746   8.841   1.825  1.00  6.47           H  
ATOM   4128  N   PRO C 268     -25.666   2.411   6.241  1.00 14.16           N  
ATOM   4129  CA  PRO C 268     -25.880   1.459   7.364  1.00 14.70           C  
ATOM   4130  C   PRO C 268     -24.609   0.776   7.909  1.00 16.21           C  
ATOM   4131  O   PRO C 268     -23.517   0.756   7.303  1.00 24.71           O  
ATOM   4132  CB  PRO C 268     -26.956   0.462   6.839  1.00 17.53           C  
ATOM   4133  CG  PRO C 268     -26.712   0.481   5.342  1.00 20.03           C  
ATOM   4134  CD  PRO C 268     -26.356   1.929   5.030  1.00 17.51           C  
ATOM   4135  HA  PRO C 268     -26.416   2.004   8.141  1.00 17.40           H  
ATOM   4136  HB2 PRO C 268     -26.846  -0.510   7.320  1.00 20.81           H  
ATOM   4137  HB3 PRO C 268     -27.933   0.926   6.978  1.00 20.81           H  
ATOM   4138  HG2 PRO C 268     -25.888  -0.222   5.218  1.00 23.80           H  
ATOM   4139  HG3 PRO C 268     -27.566   0.081   4.794  1.00 23.80           H  
ATOM   4140  HD2 PRO C 268     -25.896   2.188   4.076  1.00 20.78           H  
ATOM   4141  HD3 PRO C 268     -27.239   2.567   4.978  1.00 20.78           H  
ATOM   4142  N   LEU C 269     -24.857   0.020   8.995  1.00 19.10           N  
ATOM   4143  CA  LEU C 269     -23.961  -0.911   9.681  1.00 22.85           C  
ATOM   4144  C   LEU C 269     -24.280  -2.483   9.456  1.00 23.10           C  
ATOM   4145  O   LEU C 269     -25.440  -2.786   9.251  1.00 25.69           O  
ATOM   4146  CB  LEU C 269     -24.042  -0.448  11.118  1.00 24.70           C  
ATOM   4147  CG  LEU C 269     -23.307  -1.283  12.158  1.00 31.71           C  
ATOM   4148  CD1 LEU C 269     -21.801  -1.181  11.894  1.00 40.93           C  
ATOM   4149  CD2 LEU C 269     -23.599  -0.860  13.604  1.00 36.43           C  
ATOM   4150  H   LEU C 269     -25.772  -0.022   9.419  1.00 22.68           H  
ATOM   4151  HA  LEU C 269     -22.976  -0.808   9.226  1.00 27.18           H  
ATOM   4152  HB2 LEU C 269     -23.722   0.583  11.269  1.00 29.41           H  
ATOM   4153  HB3 LEU C 269     -25.078  -0.454  11.459  1.00 29.41           H  
ATOM   4154  HG  LEU C 269     -23.408  -2.368  12.197  1.00 37.81           H  
ATOM   4155 HD11 LEU C 269     -21.609  -0.841  10.876  1.00 48.88           H  
ATOM   4156 HD12 LEU C 269     -21.347  -0.521  12.633  1.00 48.88           H  
ATOM   4157 HD13 LEU C 269     -21.301  -2.136  12.051  1.00 48.88           H  
ATOM   4158 HD21 LEU C 269     -24.175   0.062  13.685  1.00 43.48           H  
ATOM   4159 HD22 LEU C 269     -24.201  -1.618  14.104  1.00 43.48           H  
ATOM   4160 HD23 LEU C 269     -22.698  -0.949  14.212  1.00 43.48           H  
ATOM   4161  N   ALA C 270     -23.286  -3.394   9.659  1.00 26.50           N  
ATOM   4162  CA  ALA C 270     -23.475  -4.838   9.337  1.00 22.33           C  
ATOM   4163  C   ALA C 270     -23.259  -5.641  10.599  1.00 27.64           C  
ATOM   4164  O   ALA C 270     -22.398  -5.282  11.414  1.00 38.89           O  
ATOM   4165  CB  ALA C 270     -22.525  -5.351   8.223  1.00 21.40           C  
ATOM   4166  H   ALA C 270     -22.390  -3.167  10.067  1.00 31.57           H  
ATOM   4167  HA  ALA C 270     -24.514  -5.095   9.130  1.00 26.56           H  
ATOM   4168  HB1 ALA C 270     -22.687  -4.717   7.352  1.00 25.44           H  
ATOM   4169  HB2 ALA C 270     -21.459  -5.490   8.403  1.00 25.44           H  
ATOM   4170  HB3 ALA C 270     -22.827  -6.354   7.921  1.00 25.44           H  
ATOM   4171  N   THR C 271     -24.021  -6.705  10.713  1.00 28.59           N  
ATOM   4172  CA  THR C 271     -23.642  -7.857  11.579  1.00 25.72           C  
ATOM   4173  C   THR C 271     -24.173  -9.196  10.915  1.00 22.76           C  
ATOM   4174  O   THR C 271     -25.072  -9.159  10.122  1.00 23.35           O  
ATOM   4175  CB  THR C 271     -24.113  -7.715  13.025  1.00 32.54           C  
ATOM   4176  OG1 THR C 271     -23.682  -8.816  13.768  1.00 40.15           O  
ATOM   4177  CG2 THR C 271     -25.670  -7.636  13.038  1.00 39.14           C  
ATOM   4178  H   THR C 271     -24.712  -7.021  10.046  1.00 34.07           H  
ATOM   4179  HA  THR C 271     -22.555  -7.925  11.598  1.00 30.63           H  
ATOM   4180  HB  THR C 271     -23.715  -6.839  13.537  1.00 38.81           H  
ATOM   4181  HG1 THR C 271     -22.838  -8.516  14.114  1.00 47.95           H  
ATOM   4182 HG21 THR C 271     -26.131  -8.623  13.039  1.00 46.73           H  
ATOM   4183 HG22 THR C 271     -25.933  -6.990  13.876  1.00 46.73           H  
ATOM   4184 HG23 THR C 271     -26.080  -7.055  12.212  1.00 46.73           H  
ATOM   4185  N   TYR C 272     -23.748 -10.318  11.408  1.00 20.25           N  
ATOM   4186  CA  TYR C 272     -24.184 -11.670  11.241  1.00 21.33           C  
ATOM   4187  C   TYR C 272     -23.799 -12.365  12.484  1.00 23.77           C  
ATOM   4188  O   TYR C 272     -22.676 -12.093  12.841  1.00 27.86           O  
ATOM   4189  CB  TYR C 272     -23.643 -12.235   9.929  1.00 19.29           C  
ATOM   4190  CG  TYR C 272     -23.577 -13.735   9.745  1.00 25.07           C  
ATOM   4191  CD1 TYR C 272     -22.427 -14.377  10.260  1.00 26.15           C  
ATOM   4192  CD2 TYR C 272     -24.521 -14.506   9.078  1.00 25.80           C  
ATOM   4193  CE1 TYR C 272     -22.357 -15.786  10.173  1.00 25.77           C  
ATOM   4194  CE2 TYR C 272     -24.534 -15.868   8.988  1.00 21.83           C  
ATOM   4195  CZ  TYR C 272     -23.448 -16.541   9.643  1.00 24.91           C  
ATOM   4196  OH  TYR C 272     -23.340 -17.912   9.757  1.00 31.36           O  
ATOM   4197  H   TYR C 272     -23.351 -10.292  12.336  1.00 24.07           H  
ATOM   4198  HA  TYR C 272     -25.265 -11.532  11.225  1.00 25.36           H  
ATOM   4199  HB2 TYR C 272     -24.132 -11.771   9.072  1.00 22.91           H  
ATOM   4200  HB3 TYR C 272     -22.642 -11.802   9.928  1.00 22.91           H  
ATOM   4201  HD1 TYR C 272     -21.773 -13.837  10.928  1.00 31.15           H  
ATOM   4202  HD2 TYR C 272     -25.373 -13.982   8.671  1.00 30.73           H  
ATOM   4203  HE1 TYR C 272     -21.571 -16.265  10.738  1.00 30.68           H  
ATOM   4204  HE2 TYR C 272     -25.376 -16.368   8.533  1.00 25.96           H  
ATOM   4205  HH  TYR C 272     -22.619 -18.244  10.297  1.00 37.40           H  
ATOM   4206  N   ALA C 273     -24.716 -13.204  12.975  1.00 23.64           N  
ATOM   4207  CA  ALA C 273     -24.475 -14.127  14.034  1.00 21.19           C  
ATOM   4208  C   ALA C 273     -25.235 -15.423  13.710  1.00 19.17           C  
ATOM   4209  O   ALA C 273     -26.023 -15.418  12.795  1.00 20.22           O  
ATOM   4210  CB  ALA C 273     -24.797 -13.415  15.280  1.00 20.16           C  
ATOM   4211  H   ALA C 273     -25.535 -13.311  12.394  1.00 28.13           H  
ATOM   4212  HA  ALA C 273     -23.430 -14.411  13.907  1.00 25.19           H  
ATOM   4213  HB1 ALA C 273     -25.880 -13.508  15.354  1.00 23.95           H  
ATOM   4214  HB2 ALA C 273     -24.422 -13.750  16.247  1.00 23.95           H  
ATOM   4215  HB3 ALA C 273     -24.603 -12.355  15.117  1.00 23.95           H  
ATOM   4216  N   PRO C 274     -25.099 -16.415  14.590  1.00 15.64           N  
ATOM   4217  CA  PRO C 274     -24.072 -16.609  15.632  1.00 11.53           C  
ATOM   4218  C   PRO C 274     -22.619 -16.638  15.048  1.00 16.90           C  
ATOM   4219  O   PRO C 274     -22.282 -17.584  14.354  1.00 19.87           O  
ATOM   4220  CB  PRO C 274     -24.445 -17.981  16.172  1.00 11.43           C  
ATOM   4221  CG  PRO C 274     -25.907 -18.143  16.015  1.00 15.56           C  
ATOM   4222  CD  PRO C 274     -26.133 -17.415  14.753  1.00 15.18           C  
ATOM   4223  HA  PRO C 274     -24.105 -15.921  16.477  1.00 13.60           H  
ATOM   4224  HB2 PRO C 274     -23.903 -18.829  15.753  1.00 13.48           H  
ATOM   4225  HB3 PRO C 274     -24.335 -18.046  17.254  1.00 13.48           H  
ATOM   4226  HG2 PRO C 274     -26.325 -19.149  15.977  1.00 18.44           H  
ATOM   4227  HG3 PRO C 274     -26.410 -17.627  16.833  1.00 18.44           H  
ATOM   4228  HD2 PRO C 274     -26.077 -18.112  13.916  1.00 17.98           H  
ATOM   4229  HD3 PRO C 274     -27.102 -16.920  14.692  1.00 17.98           H  
ATOM   4230  N   VAL C 275     -21.792 -15.582  15.311  1.00 21.63           N  
ATOM   4231  CA  VAL C 275     -20.446 -15.502  14.827  1.00 23.42           C  
ATOM   4232  C   VAL C 275     -19.415 -15.886  15.954  1.00 20.32           C  
ATOM   4233  O   VAL C 275     -19.196 -15.117  16.929  1.00 12.14           O  
ATOM   4234  CB  VAL C 275     -20.074 -14.091  14.298  1.00 27.17           C  
ATOM   4235  CG1 VAL C 275     -20.790 -13.001  15.155  1.00 27.39           C  
ATOM   4236  CG2 VAL C 275     -18.567 -13.796  14.071  1.00 26.30           C  
ATOM   4237  H   VAL C 275     -22.119 -14.883  15.962  1.00 25.72           H  
ATOM   4238  HA  VAL C 275     -20.290 -16.246  14.046  1.00 27.86           H  
ATOM   4239  HB  VAL C 275     -20.514 -13.912  13.317  1.00 32.37           H  
ATOM   4240 HG11 VAL C 275     -20.693 -13.111  16.235  1.00 32.63           H  
ATOM   4241 HG12 VAL C 275     -20.468 -11.996  14.881  1.00 32.63           H  
ATOM   4242 HG13 VAL C 275     -21.873 -13.037  15.039  1.00 32.63           H  
ATOM   4243 HG21 VAL C 275     -18.503 -12.912  13.436  1.00 31.32           H  
ATOM   4244 HG22 VAL C 275     -18.044 -13.715  15.024  1.00 31.32           H  
ATOM   4245 HG23 VAL C 275     -18.107 -14.664  13.599  1.00 31.32           H  
ATOM   4246  N   ILE C 276     -18.886 -17.102  15.935  1.00 25.13           N  
ATOM   4247  CA  ILE C 276     -18.216 -17.765  17.045  1.00 25.87           C  
ATOM   4248  C   ILE C 276     -17.573 -18.977  16.391  1.00 21.31           C  
ATOM   4249  O   ILE C 276     -17.980 -19.394  15.272  1.00 20.25           O  
ATOM   4250  CB  ILE C 276     -19.152 -18.366  18.214  1.00 33.05           C  
ATOM   4251  CG1 ILE C 276     -20.535 -18.900  17.748  1.00 35.83           C  
ATOM   4252  CG2 ILE C 276     -19.199 -17.477  19.459  1.00 37.29           C  
ATOM   4253  CD1 ILE C 276     -21.291 -19.601  18.916  1.00 40.81           C  
ATOM   4254  H   ILE C 276     -19.192 -17.679  15.164  1.00 29.92           H  
ATOM   4255  HA  ILE C 276     -17.519 -17.067  17.508  1.00 30.81           H  
ATOM   4256  HB  ILE C 276     -18.585 -19.181  18.665  1.00 39.42           H  
ATOM   4257 HG12 ILE C 276     -21.110 -18.000  17.530  1.00 42.76           H  
ATOM   4258 HG13 ILE C 276     -20.490 -19.507  16.844  1.00 42.76           H  
ATOM   4259 HG21 ILE C 276     -18.238 -16.991  19.626  1.00 44.51           H  
ATOM   4260 HG22 ILE C 276     -19.931 -16.674  19.385  1.00 44.51           H  
ATOM   4261 HG23 ILE C 276     -19.537 -17.993  20.357  1.00 44.51           H  
ATOM   4262 HD11 ILE C 276     -20.547 -20.063  19.566  1.00 48.74           H  
ATOM   4263 HD12 ILE C 276     -22.006 -19.043  19.520  1.00 48.74           H  
ATOM   4264 HD13 ILE C 276     -21.821 -20.434  18.455  1.00 48.74           H  
ATOM   4265  N   SER C 277     -16.557 -19.470  17.065  1.00 23.35           N  
ATOM   4266  CA  SER C 277     -15.935 -20.706  16.624  1.00 20.15           C  
ATOM   4267  C   SER C 277     -16.785 -21.954  16.937  1.00 19.25           C  
ATOM   4268  O   SER C 277     -17.750 -21.836  17.779  1.00 17.93           O  
ATOM   4269  CB  SER C 277     -14.525 -20.849  17.222  1.00 24.95           C  
ATOM   4270  OG  SER C 277     -14.573 -20.583  18.583  1.00 34.25           O  
ATOM   4271  H   SER C 277     -16.177 -19.023  17.887  1.00 27.79           H  
ATOM   4272  HA  SER C 277     -15.811 -20.749  15.542  1.00 23.95           H  
ATOM   4273  HB2 SER C 277     -14.132 -21.848  17.035  1.00 29.71           H  
ATOM   4274  HB3 SER C 277     -13.948 -20.006  16.841  1.00 29.71           H  
ATOM   4275  HG  SER C 277     -13.752 -20.963  18.905  1.00 40.86           H  
ATOM   4276  N   ALA C 278     -16.405 -23.099  16.323  1.00 19.74           N  
ATOM   4277  CA  ALA C 278     -17.203 -24.335  16.312  1.00 22.68           C  
ATOM   4278  C   ALA C 278     -17.210 -24.961  17.728  1.00 25.97           C  
ATOM   4279  O   ALA C 278     -18.184 -25.487  18.159  1.00 27.74           O  
ATOM   4280  CB  ALA C 278     -16.774 -25.355  15.154  1.00 16.39           C  
ATOM   4281  H   ALA C 278     -15.574 -23.072  15.749  1.00 23.45           H  
ATOM   4282  HA  ALA C 278     -18.181 -23.918  16.073  1.00 26.98           H  
ATOM   4283  HB1 ALA C 278     -17.469 -26.185  15.030  1.00 19.43           H  
ATOM   4284  HB2 ALA C 278     -16.751 -24.856  14.185  1.00 19.43           H  
ATOM   4285  HB3 ALA C 278     -15.763 -25.751  15.251  1.00 19.43           H  
ATOM   4286  N   GLU C 279     -16.030 -24.825  18.380  1.00 33.84           N  
ATOM   4287  CA  GLU C 279     -15.754 -25.176  19.748  1.00 45.42           C  
ATOM   4288  C   GLU C 279     -16.764 -24.590  20.768  1.00 43.05           C  
ATOM   4289  O   GLU C 279     -17.278 -25.241  21.660  1.00 41.71           O  
ATOM   4290  CB  GLU C 279     -14.264 -24.874  20.057  1.00 60.24           C  
ATOM   4291  CG  GLU C 279     -13.884 -25.048  21.606  1.00 72.51           C  
ATOM   4292  CD  GLU C 279     -12.406 -24.730  21.804  1.00 78.52           C  
ATOM   4293  OE1 GLU C 279     -11.764 -25.715  22.285  1.00 80.06           O  
ATOM   4294  OE2 GLU C 279     -11.936 -23.619  21.743  1.00 81.40           O1-
ATOM   4295  H   GLU C 279     -15.313 -24.304  17.896  1.00 40.37           H  
ATOM   4296  HA  GLU C 279     -15.832 -26.258  19.852  1.00 54.27           H  
ATOM   4297  HB2 GLU C 279     -13.624 -25.583  19.532  1.00 72.05           H  
ATOM   4298  HB3 GLU C 279     -14.032 -23.852  19.757  1.00 72.05           H  
ATOM   4299  HG2 GLU C 279     -14.548 -24.445  22.225  1.00 86.77           H  
ATOM   4300  HG3 GLU C 279     -14.186 -26.068  21.846  1.00 86.77           H  
ATOM   4301  N   LYS C 280     -17.018 -23.288  20.623  1.00 43.34           N  
ATOM   4302  CA  LYS C 280     -17.867 -22.560  21.557  1.00 42.66           C  
ATOM   4303  C   LYS C 280     -19.377 -22.867  21.286  1.00 37.14           C  
ATOM   4304  O   LYS C 280     -20.183 -22.745  22.209  1.00 37.43           O  
ATOM   4305  CB  LYS C 280     -17.569 -21.127  21.310  1.00 45.89           C  
ATOM   4306  CG  LYS C 280     -16.247 -20.663  21.922  1.00 58.30           C  
ATOM   4307  CD  LYS C 280     -16.097 -19.210  21.628  1.00 64.53           C  
ATOM   4308  CE  LYS C 280     -14.640 -18.705  21.568  1.00 66.37           C  
ATOM   4309  NZ  LYS C 280     -14.632 -17.283  21.454  1.00 65.63           N1+
ATOM   4310  H   LYS C 280     -16.684 -22.947  19.733  1.00 51.78           H  
ATOM   4311  HA  LYS C 280     -17.617 -22.824  22.585  1.00 50.96           H  
ATOM   4312  HB2 LYS C 280     -17.535 -20.986  20.230  1.00 54.83           H  
ATOM   4313  HB3 LYS C 280     -18.389 -20.594  21.792  1.00 54.83           H  
ATOM   4314  HG2 LYS C 280     -16.122 -20.858  22.988  1.00 69.72           H  
ATOM   4315  HG3 LYS C 280     -15.436 -21.188  21.417  1.00 69.72           H  
ATOM   4316  HD2 LYS C 280     -16.709 -18.928  20.771  1.00 77.20           H  
ATOM   4317  HD3 LYS C 280     -16.618 -18.750  22.467  1.00 77.20           H  
ATOM   4318  HE2 LYS C 280     -14.055 -18.945  22.456  1.00 79.41           H  
ATOM   4319  HE3 LYS C 280     -14.210 -19.097  20.646  1.00 79.41           H  
ATOM   4320  HZ1 LYS C 280     -13.769 -16.953  21.046  1.00 78.52           H  
ATOM   4321  HZ2 LYS C 280     -15.459 -16.996  20.950  1.00 78.52           H  
ATOM   4322  HZ3 LYS C 280     -14.503 -16.899  22.379  1.00 78.52           H  
ATOM   4323  N   ALA C 281     -19.813 -23.456  20.103  1.00 33.25           N  
ATOM   4324  CA  ALA C 281     -21.166 -23.920  19.852  1.00 29.55           C  
ATOM   4325  C   ALA C 281     -21.576 -25.134  20.630  1.00 29.78           C  
ATOM   4326  O   ALA C 281     -22.750 -25.492  20.451  1.00 25.56           O  
ATOM   4327  CB  ALA C 281     -21.357 -24.199  18.370  1.00 25.05           C  
ATOM   4328  H   ALA C 281     -19.073 -23.537  19.420  1.00 39.66           H  
ATOM   4329  HA  ALA C 281     -21.866 -23.136  20.141  1.00 35.22           H  
ATOM   4330  HB1 ALA C 281     -21.214 -23.338  17.718  1.00 29.83           H  
ATOM   4331  HB2 ALA C 281     -20.760 -24.955  17.860  1.00 29.83           H  
ATOM   4332  HB3 ALA C 281     -22.378 -24.476  18.108  1.00 29.83           H  
ATOM   4333  N   TYR C 282     -20.704 -25.819  21.316  1.00 31.40           N  
ATOM   4334  CA  TYR C 282     -21.025 -26.998  22.150  1.00 36.42           C  
ATOM   4335  C   TYR C 282     -21.732 -26.674  23.448  1.00 45.48           C  
ATOM   4336  O   TYR C 282     -21.648 -25.495  23.885  1.00 43.13           O  
ATOM   4337  CB  TYR C 282     -19.804 -27.854  22.333  1.00 33.38           C  
ATOM   4338  CG  TYR C 282     -19.563 -28.758  21.137  1.00 32.20           C  
ATOM   4339  CD1 TYR C 282     -18.596 -28.437  20.223  1.00 29.68           C  
ATOM   4340  CD2 TYR C 282     -20.251 -29.969  21.079  1.00 30.86           C  
ATOM   4341  CE1 TYR C 282     -18.429 -29.185  19.066  1.00 30.47           C  
ATOM   4342  CE2 TYR C 282     -20.087 -30.783  19.921  1.00 32.98           C  
ATOM   4343  CZ  TYR C 282     -19.187 -30.332  18.912  1.00 34.55           C  
ATOM   4344  OH  TYR C 282     -19.091 -31.099  17.754  1.00 35.56           O  
ATOM   4345  H   TYR C 282     -19.877 -25.283  21.539  1.00 37.45           H  
ATOM   4346  HA  TYR C 282     -21.651 -27.671  21.565  1.00 43.46           H  
ATOM   4347  HB2 TYR C 282     -18.893 -27.334  22.629  1.00 39.82           H  
ATOM   4348  HB3 TYR C 282     -20.023 -28.545  23.147  1.00 39.82           H  
ATOM   4349  HD1 TYR C 282     -18.054 -27.514  20.364  1.00 35.38           H  
ATOM   4350  HD2 TYR C 282     -20.846 -30.362  21.890  1.00 36.80           H  
ATOM   4351  HE1 TYR C 282     -17.653 -28.922  18.361  1.00 36.33           H  
ATOM   4352  HE2 TYR C 282     -20.568 -31.731  19.734  1.00 39.34           H  
ATOM   4353  HH  TYR C 282     -19.770 -31.776  17.708  1.00 42.44           H  
ATOM   4354  N   HIS C 283     -22.430 -27.645  24.045  1.00 58.79           N  
ATOM   4355  CA  HIS C 283     -23.308 -27.448  25.157  1.00 71.39           C  
ATOM   4356  C   HIS C 283     -24.667 -26.701  24.805  1.00 67.38           C  
ATOM   4357  O   HIS C 283     -25.697 -27.112  25.316  1.00 65.98           O  
ATOM   4358  CB  HIS C 283     -22.590 -26.958  26.471  1.00 79.30           C  
ATOM   4359  CG  HIS C 283     -23.504 -27.008  27.662  1.00 87.18           C  
ATOM   4360  ND1 HIS C 283     -23.785 -28.238  28.264  1.00 89.81           N  
ATOM   4361  CD2 HIS C 283     -24.354 -26.053  28.191  1.00 89.75           C  
ATOM   4362  CE1 HIS C 283     -24.727 -27.965  29.117  1.00 90.77           C  
ATOM   4363  NE2 HIS C 283     -25.179 -26.715  29.060  1.00 89.82           N  
ATOM   4364  H   HIS C 283     -22.414 -28.598  23.711  1.00 70.31           H  
ATOM   4365  HA  HIS C 283     -23.746 -28.419  25.388  1.00 85.43           H  
ATOM   4366  HB2 HIS C 283     -21.656 -27.505  26.592  1.00 94.93           H  
ATOM   4367  HB3 HIS C 283     -22.277 -25.920  26.361  1.00 94.93           H  
ATOM   4368  HD2 HIS C 283     -24.359 -24.983  28.047  1.00107.46           H  
ATOM   4369  HE1 HIS C 283     -25.126 -28.684  29.816  1.00108.69           H  
ATOM   4370  HE2 HIS C 283     -25.989 -26.338  29.530  1.00  0.00           H  
ATOM   4371  N   GLU C 284     -24.583 -25.819  23.843  1.00 65.81           N  
ATOM   4372  CA  GLU C 284     -25.789 -25.044  23.482  1.00 65.35           C  
ATOM   4373  C   GLU C 284     -26.521 -25.790  22.393  1.00 58.07           C  
ATOM   4374  O   GLU C 284     -25.850 -26.576  21.678  1.00 61.88           O  
ATOM   4375  CB  GLU C 284     -25.229 -23.814  22.757  1.00 74.17           C  
ATOM   4376  CG  GLU C 284     -24.257 -22.909  23.517  1.00 81.82           C  
ATOM   4377  CD  GLU C 284     -24.816 -22.284  24.799  1.00 84.27           C  
ATOM   4378  OE1 GLU C 284     -26.022 -22.287  25.046  1.00 85.49           O  
ATOM   4379  OE2 GLU C 284     -23.892 -21.922  25.540  1.00 82.74           O1-
ATOM   4380  H   GLU C 284     -23.659 -25.551  23.537  1.00 78.73           H  
ATOM   4381  HA  GLU C 284     -26.463 -24.874  24.322  1.00 78.19           H  
ATOM   4382  HB2 GLU C 284     -24.701 -24.115  21.852  1.00 88.77           H  
ATOM   4383  HB3 GLU C 284     -26.014 -23.162  22.375  1.00 88.77           H  
ATOM   4384  HG2 GLU C 284     -23.292 -23.390  23.676  1.00 97.95           H  
ATOM   4385  HG3 GLU C 284     -24.036 -22.045  22.889  1.00 97.95           H  
ATOM   4386  N   GLN C 285     -27.795 -25.500  22.155  1.00 51.93           N  
ATOM   4387  CA  GLN C 285     -28.641 -25.874  20.983  1.00 50.20           C  
ATOM   4388  C   GLN C 285     -28.891 -24.705  19.997  1.00 41.36           C  
ATOM   4389  O   GLN C 285     -28.935 -24.963  18.733  1.00 38.94           O  
ATOM   4390  CB  GLN C 285     -29.984 -26.349  21.609  1.00 62.95           C  
ATOM   4391  CG  GLN C 285     -29.785 -27.553  22.522  1.00 74.05           C  
ATOM   4392  CD  GLN C 285     -31.098 -28.194  23.072  1.00 82.62           C  
ATOM   4393  OE1 GLN C 285     -31.754 -29.007  22.443  1.00 89.14           O  
ATOM   4394  NE2 GLN C 285     -31.439 -27.933  24.332  1.00 82.10           N  
ATOM   4395  H   GLN C 285     -28.277 -24.784  22.680  1.00 62.08           H  
ATOM   4396  HA  GLN C 285     -28.254 -26.680  20.360  1.00 60.01           H  
ATOM   4397  HB2 GLN C 285     -30.533 -25.540  22.091  1.00 75.31           H  
ATOM   4398  HB3 GLN C 285     -30.690 -26.650  20.836  1.00 75.31           H  
ATOM   4399  HG2 GLN C 285     -29.174 -28.303  22.019  1.00 88.62           H  
ATOM   4400  HG3 GLN C 285     -29.177 -27.304  23.392  1.00 88.62           H  
ATOM   4401 HE21 GLN C 285     -31.018 -27.271  24.969  1.00 98.29           H  
ATOM   4402 HE22 GLN C 285     -32.358 -28.236  24.621  1.00 98.29           H  
ATOM   4403  N   LEU C 286     -28.940 -23.489  20.610  1.00 39.31           N  
ATOM   4404  CA  LEU C 286     -29.269 -22.218  19.917  1.00 35.94           C  
ATOM   4405  C   LEU C 286     -30.687 -22.242  19.342  1.00 27.72           C  
ATOM   4406  O   LEU C 286     -30.949 -22.449  18.151  1.00 27.21           O  
ATOM   4407  CB  LEU C 286     -28.169 -21.744  18.944  1.00 40.73           C  
ATOM   4408  CG  LEU C 286     -26.762 -21.759  19.502  1.00 47.19           C  
ATOM   4409  CD1 LEU C 286     -25.657 -21.518  18.456  1.00 47.92           C  
ATOM   4410  CD2 LEU C 286     -26.709 -20.820  20.800  1.00 50.79           C  
ATOM   4411  H   LEU C 286     -28.656 -23.319  21.564  1.00 46.94           H  
ATOM   4412  HA  LEU C 286     -29.408 -21.630  20.825  1.00 42.89           H  
ATOM   4413  HB2 LEU C 286     -28.199 -22.251  17.980  1.00 48.64           H  
ATOM   4414  HB3 LEU C 286     -28.488 -20.733  18.690  1.00 48.64           H  
ATOM   4415  HG  LEU C 286     -26.522 -22.779  19.801  1.00 56.39           H  
ATOM   4416 HD11 LEU C 286     -25.464 -20.446  18.429  1.00 57.26           H  
ATOM   4417 HD12 LEU C 286     -24.722 -22.007  18.729  1.00 57.26           H  
ATOM   4418 HD13 LEU C 286     -25.896 -21.945  17.482  1.00 57.26           H  
ATOM   4419 HD21 LEU C 286     -26.862 -21.430  21.690  1.00 60.71           H  
ATOM   4420 HD22 LEU C 286     -25.665 -20.534  20.931  1.00 60.71           H  
ATOM   4421 HD23 LEU C 286     -27.483 -20.053  20.831  1.00 60.71           H  
ATOM   4422  N   SER C 287     -31.692 -21.839  20.221  1.00 20.48           N  
ATOM   4423  CA  SER C 287     -33.038 -21.267  19.941  1.00 17.07           C  
ATOM   4424  C   SER C 287     -33.055 -19.973  19.060  1.00 19.18           C  
ATOM   4425  O   SER C 287     -31.990 -19.363  18.822  1.00 18.96           O  
ATOM   4426  CB  SER C 287     -33.943 -21.287  21.155  1.00 15.59           C  
ATOM   4427  OG  SER C 287     -33.445 -20.311  22.077  1.00 19.30           O  
ATOM   4428  H   SER C 287     -31.337 -21.751  21.163  1.00 24.34           H  
ATOM   4429  HA  SER C 287     -33.489 -22.005  19.278  1.00 20.25           H  
ATOM   4430  HB2 SER C 287     -34.886 -20.855  20.821  1.00 18.47           H  
ATOM   4431  HB3 SER C 287     -33.946 -22.141  21.832  1.00 18.47           H  
ATOM   4432  HG  SER C 287     -32.631 -20.693  22.415  1.00 22.93           H  
ATOM   4433  N   VAL C 288     -34.238 -19.609  18.536  1.00 18.14           N  
ATOM   4434  CA  VAL C 288     -34.374 -18.366  17.685  1.00 17.47           C  
ATOM   4435  C   VAL C 288     -34.164 -17.053  18.360  1.00 21.44           C  
ATOM   4436  O   VAL C 288     -33.555 -16.168  17.749  1.00 29.25           O  
ATOM   4437  CB  VAL C 288     -35.661 -18.425  16.838  1.00 14.82           C  
ATOM   4438  CG1 VAL C 288     -36.081 -17.132  16.031  1.00 14.26           C  
ATOM   4439  CG2 VAL C 288     -35.610 -19.590  15.793  1.00 19.45           C  
ATOM   4440  H   VAL C 288     -35.106 -20.023  18.845  1.00 21.53           H  
ATOM   4441  HA  VAL C 288     -33.595 -18.561  16.948  1.00 20.73           H  
ATOM   4442  HB  VAL C 288     -36.384 -18.730  17.595  1.00 17.55           H  
ATOM   4443 HG11 VAL C 288     -37.031 -17.241  15.507  1.00 16.88           H  
ATOM   4444 HG12 VAL C 288     -36.231 -16.397  16.822  1.00 16.88           H  
ATOM   4445 HG13 VAL C 288     -35.314 -16.780  15.342  1.00 16.88           H  
ATOM   4446 HG21 VAL C 288     -36.606 -19.574  15.352  1.00 23.10           H  
ATOM   4447 HG22 VAL C 288     -34.834 -19.303  15.083  1.00 23.10           H  
ATOM   4448 HG23 VAL C 288     -35.505 -20.565  16.268  1.00 23.10           H  
ATOM   4449  N   ALA C 289     -34.701 -16.886  19.574  1.00 24.62           N  
ATOM   4450  CA  ALA C 289     -34.420 -15.705  20.382  1.00 27.33           C  
ATOM   4451  C   ALA C 289     -32.973 -15.523  20.775  1.00 27.27           C  
ATOM   4452  O   ALA C 289     -32.510 -14.381  20.829  1.00 24.70           O  
ATOM   4453  CB  ALA C 289     -35.329 -15.809  21.608  1.00 21.82           C  
ATOM   4454  H   ALA C 289     -35.170 -17.712  19.919  1.00 29.31           H  
ATOM   4455  HA  ALA C 289     -34.724 -14.882  19.735  1.00 32.56           H  
ATOM   4456  HB1 ALA C 289     -35.128 -15.014  22.326  1.00 25.95           H  
ATOM   4457  HB2 ALA C 289     -36.376 -15.670  21.340  1.00 25.95           H  
ATOM   4458  HB3 ALA C 289     -35.285 -16.775  22.112  1.00 25.95           H  
ATOM   4459  N   GLU C 290     -32.255 -16.643  21.083  1.00 30.38           N  
ATOM   4460  CA  GLU C 290     -30.805 -16.697  21.325  1.00 37.02           C  
ATOM   4461  C   GLU C 290     -29.940 -16.111  20.154  1.00 31.27           C  
ATOM   4462  O   GLU C 290     -29.070 -15.261  20.350  1.00 26.81           O  
ATOM   4463  CB  GLU C 290     -30.373 -18.099  21.712  1.00 45.36           C  
ATOM   4464  CG  GLU C 290     -30.860 -18.592  23.073  1.00 50.37           C  
ATOM   4465  CD  GLU C 290     -30.241 -19.908  23.419  1.00 49.60           C  
ATOM   4466  OE1 GLU C 290     -30.894 -20.929  23.211  1.00 48.93           O  
ATOM   4467  OE2 GLU C 290     -29.042 -19.916  23.721  1.00 50.51           O1-
ATOM   4468  H   GLU C 290     -32.814 -17.457  21.298  1.00 36.21           H  
ATOM   4469  HA  GLU C 290     -30.643 -16.123  22.237  1.00 44.19           H  
ATOM   4470  HB2 GLU C 290     -30.738 -18.881  21.047  1.00 54.20           H  
ATOM   4471  HB3 GLU C 290     -29.287 -18.142  21.633  1.00 54.20           H  
ATOM   4472  HG2 GLU C 290     -30.602 -17.915  23.887  1.00 60.21           H  
ATOM   4473  HG3 GLU C 290     -31.949 -18.593  23.131  1.00 60.21           H  
ATOM   4474  N   ILE C 291     -30.174 -16.707  18.970  1.00 28.03           N  
ATOM   4475  CA  ILE C 291     -29.514 -16.199  17.733  1.00 24.76           C  
ATOM   4476  C   ILE C 291     -29.890 -14.732  17.308  1.00 18.94           C  
ATOM   4477  O   ILE C 291     -29.111 -13.960  16.721  1.00 20.41           O  
ATOM   4478  CB  ILE C 291     -29.680 -17.150  16.580  1.00 24.86           C  
ATOM   4479  CG1 ILE C 291     -31.040 -17.155  15.849  1.00 21.32           C  
ATOM   4480  CG2 ILE C 291     -29.235 -18.532  16.829  1.00 26.83           C  
ATOM   4481  CD1 ILE C 291     -30.882 -17.622  14.380  1.00 12.77           C  
ATOM   4482  H   ILE C 291     -30.711 -17.563  18.983  1.00 33.40           H  
ATOM   4483  HA  ILE C 291     -28.454 -16.242  17.980  1.00 29.47           H  
ATOM   4484  HB  ILE C 291     -29.018 -16.712  15.832  1.00 29.60           H  
ATOM   4485 HG12 ILE C 291     -31.791 -17.718  16.404  1.00 25.34           H  
ATOM   4486 HG13 ILE C 291     -31.440 -16.143  15.780  1.00 25.34           H  
ATOM   4487 HG21 ILE C 291     -29.203 -19.163  15.942  1.00 31.97           H  
ATOM   4488 HG22 ILE C 291     -28.239 -18.568  17.270  1.00 31.97           H  
ATOM   4489 HG23 ILE C 291     -29.781 -19.244  17.448  1.00 31.97           H  
ATOM   4490 HD11 ILE C 291     -30.822 -16.934  13.537  1.00 15.08           H  
ATOM   4491 HD12 ILE C 291     -29.997 -18.249  14.272  1.00 15.08           H  
ATOM   4492 HD13 ILE C 291     -31.776 -18.202  14.154  1.00 15.08           H  
ATOM   4493  N   THR C 292     -31.144 -14.289  17.694  1.00 18.94           N  
ATOM   4494  CA  THR C 292     -31.498 -12.909  17.491  1.00 18.41           C  
ATOM   4495  C   THR C 292     -30.648 -12.067  18.483  1.00 21.44           C  
ATOM   4496  O   THR C 292     -30.010 -11.092  18.133  1.00 28.36           O  
ATOM   4497  CB  THR C 292     -33.025 -12.725  17.704  1.00 16.65           C  
ATOM   4498  OG1 THR C 292     -33.724 -13.490  16.754  1.00 17.69           O  
ATOM   4499  CG2 THR C 292     -33.525 -11.232  17.427  1.00 10.05           C  
ATOM   4500  H   THR C 292     -31.755 -15.039  17.984  1.00 22.50           H  
ATOM   4501  HA  THR C 292     -31.184 -12.474  16.542  1.00 21.86           H  
ATOM   4502  HB  THR C 292     -33.318 -13.093  18.687  1.00 19.75           H  
ATOM   4503  HG1 THR C 292     -33.663 -14.397  17.063  1.00 20.99           H  
ATOM   4504 HG21 THR C 292     -34.520 -11.083  17.847  1.00 11.82           H  
ATOM   4505 HG22 THR C 292     -32.849 -10.556  17.951  1.00 11.82           H  
ATOM   4506 HG23 THR C 292     -33.541 -11.155  16.340  1.00 11.82           H  
ATOM   4507  N   ASN C 293     -30.639 -12.442  19.782  1.00 23.49           N  
ATOM   4508  CA  ASN C 293     -29.875 -11.732  20.797  1.00 26.52           C  
ATOM   4509  C   ASN C 293     -28.355 -11.767  20.502  1.00 22.04           C  
ATOM   4510  O   ASN C 293     -27.773 -10.733  20.843  1.00 21.78           O  
ATOM   4511  CB  ASN C 293     -30.152 -12.423  22.116  1.00 26.92           C  
ATOM   4512  CG  ASN C 293     -31.499 -12.065  22.693  1.00 30.62           C  
ATOM   4513  OD1 ASN C 293     -32.000 -10.989  22.490  1.00 33.42           O  
ATOM   4514  ND2 ASN C 293     -32.074 -12.935  23.491  1.00 29.07           N  
ATOM   4515  H   ASN C 293     -31.006 -13.333  20.085  1.00 27.95           H  
ATOM   4516  HA  ASN C 293     -30.246 -10.708  20.856  1.00 31.59           H  
ATOM   4517  HB2 ASN C 293     -29.908 -13.483  22.179  1.00 32.06           H  
ATOM   4518  HB3 ASN C 293     -29.357 -12.108  22.793  1.00 32.06           H  
ATOM   4519 HD21 ASN C 293     -32.903 -12.676  24.006  1.00 34.65           H  
ATOM   4520 HD22 ASN C 293     -31.732 -13.852  23.742  1.00 34.65           H  
ATOM   4521  N   ALA C 294     -27.800 -12.766  19.838  1.00 16.59           N  
ATOM   4522  CA  ALA C 294     -26.393 -12.679  19.394  1.00 17.37           C  
ATOM   4523  C   ALA C 294     -26.123 -11.705  18.260  1.00 23.88           C  
ATOM   4524  O   ALA C 294     -25.068 -11.084  18.196  1.00 28.05           O  
ATOM   4525  CB  ALA C 294     -25.953 -14.040  18.848  1.00 12.04           C  
ATOM   4526  H   ALA C 294     -28.332 -13.589  19.593  1.00 19.67           H  
ATOM   4527  HA  ALA C 294     -25.726 -12.509  20.239  1.00 20.60           H  
ATOM   4528  HB1 ALA C 294     -24.906 -14.057  18.547  1.00 14.21           H  
ATOM   4529  HB2 ALA C 294     -25.914 -14.779  19.649  1.00 14.21           H  
ATOM   4530  HB3 ALA C 294     -26.721 -14.409  18.169  1.00 14.21           H  
ATOM   4531  N   CYS C 295     -27.133 -11.497  17.352  1.00 23.66           N  
ATOM   4532  CA  CYS C 295     -27.069 -10.512  16.205  1.00 21.95           C  
ATOM   4533  C   CYS C 295     -27.187  -9.091  16.787  1.00 22.79           C  
ATOM   4534  O   CYS C 295     -26.572  -8.142  16.184  1.00 23.13           O  
ATOM   4535  CB  CYS C 295     -27.872 -10.939  15.015  1.00 20.14           C  
ATOM   4536  SG  CYS C 295     -29.480 -10.144  15.078  1.00 22.57           S  
ATOM   4537  H   CYS C 295     -28.049 -11.917  17.421  1.00 28.15           H  
ATOM   4538  HA  CYS C 295     -26.026 -10.611  15.902  1.00 26.10           H  
ATOM   4539  HB2 CYS C 295     -27.445 -10.859  14.015  1.00 23.94           H  
ATOM   4540  HB3 CYS C 295     -28.136 -11.987  15.155  1.00 23.94           H  
ATOM   4541  HG  CYS C 295     -29.901 -10.834  16.142  1.00 26.85           H  
ATOM   4542  N   PHE C 296     -27.884  -8.829  17.879  1.00 23.05           N  
ATOM   4543  CA  PHE C 296     -28.030  -7.457  18.418  1.00 20.80           C  
ATOM   4544  C   PHE C 296     -26.864  -6.914  19.304  1.00 24.40           C  
ATOM   4545  O   PHE C 296     -26.882  -5.701  19.624  1.00 29.25           O  
ATOM   4546  CB  PHE C 296     -29.333  -7.365  19.230  1.00 19.19           C  
ATOM   4547  CG  PHE C 296     -30.491  -6.964  18.380  1.00 30.13           C  
ATOM   4548  CD1 PHE C 296     -31.416  -7.980  17.871  1.00 27.22           C  
ATOM   4549  CD2 PHE C 296     -30.637  -5.618  17.976  1.00 29.77           C  
ATOM   4550  CE1 PHE C 296     -32.419  -7.621  16.990  1.00 26.26           C  
ATOM   4551  CE2 PHE C 296     -31.716  -5.321  17.125  1.00 26.00           C  
ATOM   4552  CZ  PHE C 296     -32.576  -6.276  16.633  1.00 26.64           C  
ATOM   4553  H   PHE C 296     -28.545  -9.537  18.167  1.00 27.42           H  
ATOM   4554  HA  PHE C 296     -28.192  -6.786  17.574  1.00 24.73           H  
ATOM   4555  HB2 PHE C 296     -29.460  -8.312  19.754  1.00 22.79           H  
ATOM   4556  HB3 PHE C 296     -29.318  -6.621  20.026  1.00 22.79           H  
ATOM   4557  HD1 PHE C 296     -31.215  -9.011  18.123  1.00 32.43           H  
ATOM   4558  HD2 PHE C 296     -29.918  -4.878  18.296  1.00 35.48           H  
ATOM   4559  HE1 PHE C 296     -32.943  -8.438  16.516  1.00 31.27           H  
ATOM   4560  HE2 PHE C 296     -31.947  -4.325  16.779  1.00 30.96           H  
ATOM   4561  HZ  PHE C 296     -33.299  -6.069  15.858  1.00 31.74           H  
ATOM   4562  N   GLU C 297     -25.933  -7.743  19.779  1.00 23.18           N  
ATOM   4563  CA  GLU C 297     -24.758  -7.503  20.563  1.00 28.29           C  
ATOM   4564  C   GLU C 297     -23.892  -6.334  19.896  1.00 30.91           C  
ATOM   4565  O   GLU C 297     -23.430  -6.545  18.799  1.00 33.15           O  
ATOM   4566  CB  GLU C 297     -24.076  -8.852  20.552  1.00 39.83           C  
ATOM   4567  CG  GLU C 297     -22.674  -8.893  21.371  1.00 52.74           C  
ATOM   4568  CD  GLU C 297     -22.923  -9.021  22.851  1.00 64.29           C  
ATOM   4569  OE1 GLU C 297     -22.780 -10.069  23.458  1.00 67.01           O  
ATOM   4570  OE2 GLU C 297     -23.559  -8.086  23.415  1.00 68.47           O1-
ATOM   4571  H   GLU C 297     -26.031  -8.696  19.459  1.00 27.58           H  
ATOM   4572  HA  GLU C 297     -25.106  -7.222  21.557  1.00 33.71           H  
ATOM   4573  HB2 GLU C 297     -24.754  -9.632  20.899  1.00 47.56           H  
ATOM   4574  HB3 GLU C 297     -23.829  -9.132  19.528  1.00 47.56           H  
ATOM   4575  HG2 GLU C 297     -22.141  -9.799  21.082  1.00 63.06           H  
ATOM   4576  HG3 GLU C 297     -22.017  -8.060  21.121  1.00 63.06           H  
ATOM   4577  N   PRO C 298     -23.649  -5.171  20.531  1.00 31.74           N  
ATOM   4578  CA  PRO C 298     -22.754  -4.086  20.136  1.00 31.00           C  
ATOM   4579  C   PRO C 298     -21.383  -4.585  19.738  1.00 35.36           C  
ATOM   4580  O   PRO C 298     -20.895  -4.069  18.755  1.00 42.14           O  
ATOM   4581  CB  PRO C 298     -22.712  -3.176  21.331  1.00 26.87           C  
ATOM   4582  CG  PRO C 298     -24.101  -3.304  21.966  1.00 30.50           C  
ATOM   4583  CD  PRO C 298     -24.358  -4.780  21.803  1.00 33.50           C  
ATOM   4584  HA  PRO C 298     -23.169  -3.611  19.247  1.00 36.96           H  
ATOM   4585  HB2 PRO C 298     -21.972  -3.562  22.033  1.00 32.00           H  
ATOM   4586  HB3 PRO C 298     -22.457  -2.194  20.933  1.00 32.00           H  
ATOM   4587  HG2 PRO C 298     -24.104  -2.964  23.001  1.00 36.36           H  
ATOM   4588  HG3 PRO C 298     -24.887  -2.875  21.344  1.00 36.36           H  
ATOM   4589  HD2 PRO C 298     -23.890  -5.278  22.652  1.00 39.96           H  
ATOM   4590  HD3 PRO C 298     -25.381  -5.145  21.887  1.00 39.96           H  
ATOM   4591  N   ALA C 299     -20.804  -5.539  20.428  1.00 32.79           N  
ATOM   4592  CA  ALA C 299     -19.444  -6.004  20.190  1.00 31.54           C  
ATOM   4593  C   ALA C 299     -19.382  -6.991  19.001  1.00 33.45           C  
ATOM   4594  O   ALA C 299     -18.283  -7.428  18.616  1.00 39.92           O  
ATOM   4595  CB  ALA C 299     -18.953  -6.705  21.440  1.00 33.76           C  
ATOM   4596  H   ALA C 299     -21.347  -5.899  21.200  1.00 39.11           H  
ATOM   4597  HA  ALA C 299     -18.857  -5.097  20.044  1.00 37.61           H  
ATOM   4598  HB1 ALA C 299     -17.867  -6.609  21.421  1.00 40.28           H  
ATOM   4599  HB2 ALA C 299     -19.330  -6.203  22.331  1.00 40.28           H  
ATOM   4600  HB3 ALA C 299     -19.343  -7.723  21.459  1.00 40.28           H  
ATOM   4601  N   ASN C 300     -20.573  -7.289  18.393  1.00 29.69           N  
ATOM   4602  CA  ASN C 300     -20.715  -8.096  17.108  1.00 32.55           C  
ATOM   4603  C   ASN C 300     -21.031  -7.238  15.858  1.00 27.52           C  
ATOM   4604  O   ASN C 300     -21.281  -7.830  14.825  1.00 23.71           O  
ATOM   4605  CB  ASN C 300     -21.713  -9.245  17.199  1.00 37.62           C  
ATOM   4606  CG  ASN C 300     -21.269 -10.443  18.048  1.00 41.62           C  
ATOM   4607  OD1 ASN C 300     -20.065 -10.644  18.306  1.00 41.82           O  
ATOM   4608  ND2 ASN C 300     -22.176 -11.287  18.496  1.00 42.81           N  
ATOM   4609  H   ASN C 300     -21.431  -6.873  18.727  1.00 35.39           H  
ATOM   4610  HA  ASN C 300     -19.736  -8.455  16.791  1.00 38.83           H  
ATOM   4611  HB2 ASN C 300     -22.720  -8.854  17.346  1.00 44.91           H  
ATOM   4612  HB3 ASN C 300     -21.862  -9.693  16.216  1.00 44.91           H  
ATOM   4613 HD21 ASN C 300     -21.844 -12.085  19.019  1.00 51.13           H  
ATOM   4614 HD22 ASN C 300     -23.155 -11.067  18.608  1.00 51.13           H  
ATOM   4615  N   GLN C 301     -21.081  -5.888  15.952  1.00 23.47           N  
ATOM   4616  CA  GLN C 301     -21.371  -5.032  14.832  1.00 22.22           C  
ATOM   4617  C   GLN C 301     -20.078  -4.890  14.084  1.00 24.15           C  
ATOM   4618  O   GLN C 301     -19.071  -4.629  14.710  1.00 29.05           O  
ATOM   4619  CB  GLN C 301     -22.024  -3.688  15.276  1.00 28.03           C  
ATOM   4620  CG  GLN C 301     -23.292  -3.837  16.171  1.00 35.50           C  
ATOM   4621  CD  GLN C 301     -24.362  -4.727  15.605  1.00 36.45           C  
ATOM   4622  OE1 GLN C 301     -24.861  -4.552  14.520  1.00 43.33           O  
ATOM   4623  NE2 GLN C 301     -24.911  -5.642  16.380  1.00 32.69           N  
ATOM   4624  H   GLN C 301     -20.933  -5.493  16.870  1.00 27.93           H  
ATOM   4625  HA  GLN C 301     -22.076  -5.615  14.239  1.00 26.43           H  
ATOM   4626  HB2 GLN C 301     -21.317  -3.048  15.803  1.00 33.40           H  
ATOM   4627  HB3 GLN C 301     -22.293  -3.240  14.319  1.00 33.40           H  
ATOM   4628  HG2 GLN C 301     -23.039  -4.317  17.117  1.00 42.36           H  
ATOM   4629  HG3 GLN C 301     -23.648  -2.816  16.304  1.00 42.36           H  
ATOM   4630 HE21 GLN C 301     -24.471  -5.841  17.267  1.00 38.99           H  
ATOM   4631 HE22 GLN C 301     -25.505  -6.319  15.922  1.00 38.99           H  
ATOM   4632  N   MET C 302     -20.058  -5.021  12.796  1.00 18.32           N  
ATOM   4633  CA  MET C 302     -18.938  -5.080  11.880  1.00 21.55           C  
ATOM   4634  C   MET C 302     -18.238  -3.779  11.543  1.00 18.71           C  
ATOM   4635  O   MET C 302     -17.420  -3.739  10.627  1.00 18.69           O  
ATOM   4636  CB  MET C 302     -19.430  -5.840  10.671  1.00 27.02           C  
ATOM   4637  CG  MET C 302     -20.004  -7.230  11.009  1.00 36.55           C  
ATOM   4638  SD  MET C 302     -18.714  -8.528  11.255  1.00 43.00           S  
ATOM   4639  CE  MET C 302     -19.773  -9.880  11.863  1.00 41.05           C  
ATOM   4640  H   MET C 302     -20.893  -5.192  12.254  1.00 21.74           H  
ATOM   4641  HA  MET C 302     -18.292  -5.764  12.430  1.00 25.63           H  
ATOM   4642  HB2 MET C 302     -20.201  -5.249  10.175  1.00 32.19           H  
ATOM   4643  HB3 MET C 302     -18.607  -6.080   9.998  1.00 32.19           H  
ATOM   4644  HG2 MET C 302     -20.516  -7.155  11.968  1.00 43.62           H  
ATOM   4645  HG3 MET C 302     -20.637  -7.601  10.203  1.00 43.62           H  
ATOM   4646  HE1 MET C 302     -19.107 -10.685  12.176  1.00 49.02           H  
ATOM   4647  HE2 MET C 302     -20.289  -9.569  12.772  1.00 49.02           H  
ATOM   4648  HE3 MET C 302     -20.461 -10.272  11.114  1.00 49.02           H  
ATOM   4649  N   VAL C 303     -18.640  -2.687  12.206  1.00 20.97           N  
ATOM   4650  CA  VAL C 303     -17.981  -1.430  12.448  1.00 26.64           C  
ATOM   4651  C   VAL C 303     -18.270  -1.069  13.932  1.00 27.30           C  
ATOM   4652  O   VAL C 303     -19.328  -1.336  14.478  1.00 29.32           O  
ATOM   4653  CB  VAL C 303     -18.437  -0.261  11.507  1.00 31.76           C  
ATOM   4654  CG1 VAL C 303     -17.641   1.067  11.618  1.00 33.90           C  
ATOM   4655  CG2 VAL C 303     -18.570  -0.534  10.032  1.00 35.85           C  
ATOM   4656  H   VAL C 303     -19.466  -2.852  12.765  1.00 24.93           H  
ATOM   4657  HA  VAL C 303     -16.923  -1.649  12.307  1.00 31.73           H  
ATOM   4658  HB  VAL C 303     -19.415   0.017  11.900  1.00 37.87           H  
ATOM   4659 HG11 VAL C 303     -18.246   1.768  11.043  1.00 40.44           H  
ATOM   4660 HG12 VAL C 303     -17.584   1.497  12.619  1.00 40.44           H  
ATOM   4661 HG13 VAL C 303     -16.622   1.122  11.237  1.00 40.44           H  
ATOM   4662 HG21 VAL C 303     -19.422  -1.169   9.791  1.00 42.78           H  
ATOM   4663 HG22 VAL C 303     -18.746   0.382   9.468  1.00 42.78           H  
ATOM   4664 HG23 VAL C 303     -17.663  -1.026   9.680  1.00 42.78           H  
ATOM   4665  N   LYS C 304     -17.274  -0.405  14.625  1.00 28.03           N  
ATOM   4666  CA  LYS C 304     -17.456  -0.106  16.057  1.00 24.80           C  
ATOM   4667  C   LYS C 304     -18.373   1.167  16.317  1.00 27.73           C  
ATOM   4668  O   LYS C 304     -17.780   2.196  16.605  1.00 31.50           O  
ATOM   4669  CB  LYS C 304     -15.994  -0.063  16.581  1.00 24.37           C  
ATOM   4670  CG  LYS C 304     -15.181  -1.421  16.648  1.00 33.01           C  
ATOM   4671  CD  LYS C 304     -13.625  -1.199  16.663  1.00 38.29           C  
ATOM   4672  CE  LYS C 304     -13.082  -0.218  17.763  1.00 41.79           C  
ATOM   4673  NZ  LYS C 304     -11.598  -0.131  17.848  1.00 44.56           N1+
ATOM   4674  H   LYS C 304     -16.353  -0.367  14.212  1.00 33.40           H  
ATOM   4675  HA  LYS C 304     -17.980  -0.938  16.526  1.00 29.52           H  
ATOM   4676  HB2 LYS C 304     -15.449   0.757  16.115  1.00 29.01           H  
ATOM   4677  HB3 LYS C 304     -16.250   0.277  17.584  1.00 29.01           H  
ATOM   4678  HG2 LYS C 304     -15.463  -2.108  17.445  1.00 39.37           H  
ATOM   4679  HG3 LYS C 304     -15.246  -1.983  15.716  1.00 39.37           H  
ATOM   4680  HD2 LYS C 304     -13.075  -2.134  16.768  1.00 45.71           H  
ATOM   4681  HD3 LYS C 304     -13.282  -0.790  15.712  1.00 45.71           H  
ATOM   4682  HE2 LYS C 304     -13.409   0.818  17.667  1.00 49.91           H  
ATOM   4683  HE3 LYS C 304     -13.340  -0.588  18.755  1.00 49.91           H  
ATOM   4684  HZ1 LYS C 304     -11.161   0.051  16.956  1.00 53.23           H  
ATOM   4685  HZ2 LYS C 304     -11.475   0.604  18.529  1.00 53.23           H  
ATOM   4686  HZ3 LYS C 304     -11.194  -0.959  18.263  1.00 53.23           H  
ATOM   4687  N   CYS C 305     -19.630   1.107  15.989  1.00 31.44           N  
ATOM   4688  CA  CYS C 305     -20.604   2.069  16.279  1.00 36.87           C  
ATOM   4689  C   CYS C 305     -21.539   1.373  17.285  1.00 38.10           C  
ATOM   4690  O   CYS C 305     -22.503   0.734  16.926  1.00 43.57           O  
ATOM   4691  CB  CYS C 305     -21.284   2.512  14.886  1.00 47.90           C  
ATOM   4692  SG  CYS C 305     -20.258   3.314  13.730  1.00 54.37           S  
ATOM   4693  H   CYS C 305     -19.930   0.205  15.647  1.00 37.49           H  
ATOM   4694  HA  CYS C 305     -20.253   2.999  16.726  1.00 44.01           H  
ATOM   4695  HB2 CYS C 305     -21.946   1.753  14.471  1.00 57.24           H  
ATOM   4696  HB3 CYS C 305     -21.917   3.358  15.155  1.00 57.24           H  
ATOM   4697  HG  CYS C 305     -19.266   2.430  13.589  1.00 65.01           H  
ATOM   4698  N   ASP C 306     -21.233   1.516  18.571  1.00 35.37           N  
ATOM   4699  CA  ASP C 306     -22.047   1.049  19.751  1.00 33.97           C  
ATOM   4700  C   ASP C 306     -23.476   1.769  19.699  1.00 27.14           C  
ATOM   4701  O   ASP C 306     -23.369   2.987  19.875  1.00 22.36           O  
ATOM   4702  CB  ASP C 306     -21.325   1.333  21.067  1.00 41.21           C  
ATOM   4703  CG  ASP C 306     -22.085   0.972  22.271  1.00 44.11           C  
ATOM   4704  OD1 ASP C 306     -21.679   1.304  23.385  1.00 42.91           O  
ATOM   4705  OD2 ASP C 306     -23.126   0.265  22.259  1.00 46.48           O1-
ATOM   4706  H   ASP C 306     -20.534   2.202  18.818  1.00 42.20           H  
ATOM   4707  HA  ASP C 306     -22.105  -0.039  19.713  1.00 40.52           H  
ATOM   4708  HB2 ASP C 306     -20.381   0.788  21.064  1.00 49.21           H  
ATOM   4709  HB3 ASP C 306     -21.089   2.397  21.087  1.00 49.21           H  
ATOM   4710  N   PRO C 307     -24.606   1.052  19.510  1.00 26.56           N  
ATOM   4711  CA  PRO C 307     -25.911   1.715  19.359  1.00 27.46           C  
ATOM   4712  C   PRO C 307     -26.509   2.278  20.672  1.00 35.21           C  
ATOM   4713  O   PRO C 307     -27.552   2.923  20.593  1.00 38.17           O  
ATOM   4714  CB  PRO C 307     -26.772   0.577  18.806  1.00 25.38           C  
ATOM   4715  CG  PRO C 307     -26.078  -0.677  19.292  1.00 31.23           C  
ATOM   4716  CD  PRO C 307     -24.588  -0.328  19.296  1.00 31.30           C  
ATOM   4717  HA  PRO C 307     -25.816   2.520  18.630  1.00 32.71           H  
ATOM   4718  HB2 PRO C 307     -27.854   0.534  18.933  1.00 30.22           H  
ATOM   4719  HB3 PRO C 307     -26.679   0.682  17.725  1.00 30.22           H  
ATOM   4720  HG2 PRO C 307     -26.401  -0.722  20.332  1.00 37.24           H  
ATOM   4721  HG3 PRO C 307     -26.311  -1.584  18.734  1.00 37.24           H  
ATOM   4722  HD2 PRO C 307     -24.281  -0.898  20.173  1.00 37.32           H  
ATOM   4723  HD3 PRO C 307     -24.022  -0.483  18.378  1.00 37.32           H  
ATOM   4724  N   ARG C 308     -25.862   2.138  21.847  1.00 37.46           N  
ATOM   4725  CA  ARG C 308     -26.177   2.827  23.075  1.00 40.49           C  
ATOM   4726  C   ARG C 308     -25.676   4.283  23.065  1.00 38.51           C  
ATOM   4727  O   ARG C 308     -26.045   5.098  23.881  1.00 40.29           O  
ATOM   4728  CB  ARG C 308     -25.572   1.983  24.233  1.00 43.93           C  
ATOM   4729  CG  ARG C 308     -26.118   0.570  24.554  1.00 43.86           C  
ATOM   4730  CD  ARG C 308     -25.203  -0.182  25.592  1.00 44.87           C  
ATOM   4731  NE  ARG C 308     -23.876  -0.537  25.049  1.00 51.75           N  
ATOM   4732  CZ  ARG C 308     -23.092  -1.537  25.381  1.00 53.02           C  
ATOM   4733  NH1 ARG C 308     -23.415  -2.456  26.309  1.00 52.06           N  
ATOM   4734  NH2 ARG C 308     -22.000  -1.703  24.717  1.00 48.69           N1+
ATOM   4735  H   ARG C 308     -25.047   1.542  21.864  1.00 44.72           H  
ATOM   4736  HA  ARG C 308     -27.261   2.803  23.189  1.00 48.35           H  
ATOM   4737  HB2 ARG C 308     -24.509   1.853  24.035  1.00 52.48           H  
ATOM   4738  HB3 ARG C 308     -25.607   2.645  25.099  1.00 52.48           H  
ATOM   4739  HG2 ARG C 308     -27.036   0.767  25.108  1.00 52.40           H  
ATOM   4740  HG3 ARG C 308     -26.231  -0.123  23.720  1.00 52.40           H  
ATOM   4741  HD2 ARG C 308     -25.136   0.441  26.485  1.00 53.61           H  
ATOM   4742  HD3 ARG C 308     -25.787  -1.070  25.832  1.00 53.61           H  
ATOM   4743  HE  ARG C 308     -23.553  -0.052  24.224  1.00 61.87           H  
ATOM   4744 HH11 ARG C 308     -24.206  -2.341  26.926  1.00 62.24           H  
ATOM   4745 HH12 ARG C 308     -22.802  -3.230  26.524  1.00 62.24           H  
ATOM   4746 HH21 ARG C 308     -21.879  -0.999  24.002  1.00 58.19           H  
ATOM   4747 HH22 ARG C 308     -21.393  -2.506  24.793  1.00 58.19           H  
ATOM   4748  N   HIS C 309     -24.969   4.708  22.056  1.00 41.43           N  
ATOM   4749  CA  HIS C 309     -24.550   6.075  21.755  1.00 47.46           C  
ATOM   4750  C   HIS C 309     -25.525   6.705  20.744  1.00 44.09           C  
ATOM   4751  O   HIS C 309     -25.236   7.837  20.267  1.00 45.33           O  
ATOM   4752  CB  HIS C 309     -23.193   6.021  21.098  1.00 62.32           C  
ATOM   4753  CG  HIS C 309     -22.007   5.566  21.849  1.00 69.54           C  
ATOM   4754  ND1 HIS C 309     -20.758   5.968  21.510  1.00 69.62           N1+
ATOM   4755  CD2 HIS C 309     -21.914   4.551  22.726  1.00 70.05           C  
ATOM   4756  CE1 HIS C 309     -19.896   5.296  22.288  1.00 70.13           C  
ATOM   4757  NE2 HIS C 309     -20.509   4.409  23.047  1.00 70.63           N  
ATOM   4758  H   HIS C 309     -24.859   4.008  21.337  1.00 49.48           H  
ATOM   4759  HA  HIS C 309     -24.387   6.670  22.654  1.00 56.72           H  
ATOM   4760  HB2 HIS C 309     -23.335   5.406  20.209  1.00 74.55           H  
ATOM   4761  HB3 HIS C 309     -23.074   7.001  20.637  1.00 74.55           H  
ATOM   4762  HD2 HIS C 309     -22.670   3.947  23.205  1.00 83.83           H  
ATOM   4763  HE1 HIS C 309     -18.832   5.452  22.383  1.00 83.91           H  
ATOM   4764  HE2 HIS C 309     -20.072   3.794  23.718  1.00  0.00           H  
ATOM   4765  HD1 HIS C 309     -20.519   6.770  20.945  1.00  0.00           H  
ATOM   4766  N   GLY C 310     -26.729   6.164  20.557  1.00 38.45           N  
ATOM   4767  CA  GLY C 310     -27.651   6.546  19.529  1.00 31.30           C  
ATOM   4768  C   GLY C 310     -28.949   5.802  19.751  1.00 27.52           C  
ATOM   4769  O   GLY C 310     -29.256   5.186  20.736  1.00 30.42           O  
ATOM   4770  H   GLY C 310     -26.846   5.191  20.801  1.00 45.91           H  
ATOM   4771  HA2 GLY C 310     -27.794   7.605  19.743  1.00 37.32           H  
ATOM   4772  HA3 GLY C 310     -27.253   6.424  18.522  1.00 37.32           H  
ATOM   4773  N   LYS C 311     -29.794   5.848  18.710  1.00 24.01           N  
ATOM   4774  CA  LYS C 311     -31.142   5.288  18.577  1.00 18.89           C  
ATOM   4775  C   LYS C 311     -31.191   4.550  17.259  1.00 17.34           C  
ATOM   4776  O   LYS C 311     -30.537   5.042  16.306  1.00 17.22           O  
ATOM   4777  CB  LYS C 311     -32.191   6.408  18.769  1.00 15.66           C  
ATOM   4778  CG  LYS C 311     -32.273   7.018  20.169  1.00 21.02           C  
ATOM   4779  CD  LYS C 311     -33.003   8.404  20.162  1.00 25.84           C  
ATOM   4780  CE  LYS C 311     -32.915   8.950  21.546  1.00 30.74           C  
ATOM   4781  NZ  LYS C 311     -33.375  10.359  21.711  1.00 36.71           N1+
ATOM   4782  H   LYS C 311     -29.519   6.444  17.942  1.00 28.58           H  
ATOM   4783  HA  LYS C 311     -31.344   4.581  19.382  1.00 22.43           H  
ATOM   4784  HB2 LYS C 311     -32.100   7.143  17.970  1.00 18.56           H  
ATOM   4785  HB3 LYS C 311     -33.216   6.050  18.666  1.00 18.56           H  
ATOM   4786  HG2 LYS C 311     -32.866   6.344  20.787  1.00 24.99           H  
ATOM   4787  HG3 LYS C 311     -31.348   7.059  20.743  1.00 24.99           H  
ATOM   4788  HD2 LYS C 311     -32.529   9.068  19.439  1.00 30.77           H  
ATOM   4789  HD3 LYS C 311     -34.007   8.288  19.754  1.00 30.77           H  
ATOM   4790  HE2 LYS C 311     -33.427   8.306  22.261  1.00 36.65           H  
ATOM   4791  HE3 LYS C 311     -31.885   9.114  21.860  1.00 36.65           H  
ATOM   4792  HZ1 LYS C 311     -33.178  10.560  22.681  1.00 43.82           H  
ATOM   4793  HZ2 LYS C 311     -32.893  11.008  21.105  1.00 43.82           H  
ATOM   4794  HZ3 LYS C 311     -34.346  10.475  21.460  1.00 43.82           H  
ATOM   4795  N   TYR C 312     -31.921   3.514  17.191  1.00 17.19           N  
ATOM   4796  CA  TYR C 312     -32.115   2.654  16.057  1.00 16.71           C  
ATOM   4797  C   TYR C 312     -33.006   3.351  15.038  1.00 19.59           C  
ATOM   4798  O   TYR C 312     -34.020   3.965  15.410  1.00 21.32           O  
ATOM   4799  CB  TYR C 312     -32.558   1.239  16.530  1.00 16.93           C  
ATOM   4800  CG  TYR C 312     -31.435   0.256  16.751  1.00 15.34           C  
ATOM   4801  CD1 TYR C 312     -31.000  -0.482  15.651  1.00 20.69           C  
ATOM   4802  CD2 TYR C 312     -30.933   0.061  18.017  1.00 13.68           C  
ATOM   4803  CE1 TYR C 312     -30.052  -1.475  15.777  1.00 21.15           C  
ATOM   4804  CE2 TYR C 312     -29.960  -0.931  18.194  1.00 15.83           C  
ATOM   4805  CZ  TYR C 312     -29.606  -1.655  17.083  1.00 19.90           C  
ATOM   4806  OH  TYR C 312     -28.655  -2.638  17.252  1.00 27.40           O  
ATOM   4807  H   TYR C 312     -32.365   3.229  18.053  1.00 20.40           H  
ATOM   4808  HA  TYR C 312     -31.120   2.531  15.629  1.00 19.82           H  
ATOM   4809  HB2 TYR C 312     -33.266   1.258  17.358  1.00 20.08           H  
ATOM   4810  HB3 TYR C 312     -33.129   0.899  15.665  1.00 20.08           H  
ATOM   4811  HD1 TYR C 312     -31.318  -0.168  14.668  1.00 24.59           H  
ATOM   4812  HD2 TYR C 312     -31.201   0.812  18.745  1.00 16.18           H  
ATOM   4813  HE1 TYR C 312     -29.496  -1.898  14.953  1.00 25.15           H  
ATOM   4814  HE2 TYR C 312     -29.630  -1.148  19.199  1.00 18.76           H  
ATOM   4815  HH  TYR C 312     -28.104  -2.752  16.474  1.00 32.65           H  
ATOM   4816  N   MET C 313     -32.732   3.198  13.713  1.00 23.99           N  
ATOM   4817  CA  MET C 313     -33.480   3.735  12.652  1.00 19.61           C  
ATOM   4818  C   MET C 313     -33.896   2.615  11.707  1.00 17.18           C  
ATOM   4819  O   MET C 313     -34.808   2.723  10.948  1.00 16.02           O  
ATOM   4820  CB  MET C 313     -32.553   4.846  12.021  1.00 18.09           C  
ATOM   4821  CG  MET C 313     -32.267   6.039  12.980  1.00 21.87           C  
ATOM   4822  SD  MET C 313     -31.738   7.550  12.116  1.00 22.28           S  
ATOM   4823  CE  MET C 313     -30.109   7.252  11.466  1.00 19.13           C  
ATOM   4824  H   MET C 313     -31.923   2.629  13.511  1.00 28.55           H  
ATOM   4825  HA  MET C 313     -34.400   4.247  12.935  1.00 23.30           H  
ATOM   4826  HB2 MET C 313     -31.592   4.429  11.720  1.00 21.47           H  
ATOM   4827  HB3 MET C 313     -32.935   5.206  11.066  1.00 21.47           H  
ATOM   4828  HG2 MET C 313     -33.139   6.234  13.604  1.00 26.00           H  
ATOM   4829  HG3 MET C 313     -31.538   5.695  13.715  1.00 26.00           H  
ATOM   4830  HE1 MET C 313     -29.300   7.074  12.175  1.00 22.72           H  
ATOM   4831  HE2 MET C 313     -30.207   6.455  10.728  1.00 22.72           H  
ATOM   4832  HE3 MET C 313     -29.819   8.185  10.982  1.00 22.72           H  
ATOM   4833  N   ALA C 314     -33.221   1.434  11.647  1.00 17.67           N  
ATOM   4834  CA  ALA C 314     -33.506   0.358  10.726  1.00 14.49           C  
ATOM   4835  C   ALA C 314     -33.097  -0.965  11.303  1.00 12.21           C  
ATOM   4836  O   ALA C 314     -32.028  -0.941  11.870  1.00 19.82           O  
ATOM   4837  CB  ALA C 314     -32.828   0.689   9.343  1.00 15.01           C  
ATOM   4838  H   ALA C 314     -32.390   1.336  12.213  1.00 20.97           H  
ATOM   4839  HA  ALA C 314     -34.587   0.373  10.584  1.00 17.16           H  
ATOM   4840  HB1 ALA C 314     -32.762   1.757   9.136  1.00 17.78           H  
ATOM   4841  HB2 ALA C 314     -31.805   0.342   9.197  1.00 17.78           H  
ATOM   4842  HB3 ALA C 314     -33.431   0.342   8.504  1.00 17.78           H  
ATOM   4843  N   CYS C 315     -33.899  -1.999  11.269  1.00 16.22           N  
ATOM   4844  CA  CYS C 315     -33.436  -3.380  11.381  1.00 20.65           C  
ATOM   4845  C   CYS C 315     -33.883  -4.139  10.121  1.00 20.33           C  
ATOM   4846  O   CYS C 315     -35.070  -4.400  10.016  1.00 25.67           O  
ATOM   4847  CB  CYS C 315     -33.896  -4.096  12.616  1.00 22.54           C  
ATOM   4848  SG  CYS C 315     -32.626  -3.553  13.850  1.00 33.39           S  
ATOM   4849  H   CYS C 315     -34.845  -1.910  10.927  1.00 19.22           H  
ATOM   4850  HA  CYS C 315     -32.347  -3.342  11.388  1.00 24.54           H  
ATOM   4851  HB2 CYS C 315     -34.915  -3.943  12.971  1.00 26.81           H  
ATOM   4852  HB3 CYS C 315     -33.738  -5.171  12.526  1.00 26.81           H  
ATOM   4853  HG  CYS C 315     -31.621  -4.177  13.229  1.00 39.83           H  
ATOM   4854  N   CYS C 316     -32.898  -4.507   9.278  1.00 21.73           N  
ATOM   4855  CA  CYS C 316     -33.092  -5.308   7.996  1.00 18.27           C  
ATOM   4856  C   CYS C 316     -32.584  -6.701   8.329  1.00 19.88           C  
ATOM   4857  O   CYS C 316     -31.371  -6.944   8.111  1.00 17.35           O  
ATOM   4858  CB  CYS C 316     -32.397  -4.612   6.825  1.00 15.17           C  
ATOM   4859  SG  CYS C 316     -33.318  -4.887   5.280  1.00 23.45           S  
ATOM   4860  H   CYS C 316     -31.949  -4.220   9.466  1.00 25.84           H  
ATOM   4861  HA  CYS C 316     -34.158  -5.415   7.795  1.00 21.69           H  
ATOM   4862  HB2 CYS C 316     -32.355  -3.547   7.049  1.00 17.97           H  
ATOM   4863  HB3 CYS C 316     -31.374  -4.932   6.627  1.00 17.97           H  
ATOM   4864  HG  CYS C 316     -34.362  -4.095   5.543  1.00 27.91           H  
ATOM   4865  N   LEU C 317     -33.430  -7.613   8.934  1.00 19.35           N  
ATOM   4866  CA  LEU C 317     -33.022  -8.944   9.261  1.00 17.09           C  
ATOM   4867  C   LEU C 317     -33.090  -9.917   8.106  1.00 17.57           C  
ATOM   4868  O   LEU C 317     -34.111  -9.936   7.423  1.00 24.81           O  
ATOM   4869  CB  LEU C 317     -33.881  -9.468  10.438  1.00 17.11           C  
ATOM   4870  CG  LEU C 317     -33.481  -8.850  11.819  1.00 19.04           C  
ATOM   4871  CD1 LEU C 317     -34.648  -8.183  12.564  1.00 25.88           C  
ATOM   4872  CD2 LEU C 317     -32.648  -9.782  12.672  1.00 16.53           C  
ATOM   4873  H   LEU C 317     -34.429  -7.474   8.998  1.00 22.99           H  
ATOM   4874  HA  LEU C 317     -31.997  -8.980   9.630  1.00 20.27           H  
ATOM   4875  HB2 LEU C 317     -34.932  -9.308  10.200  1.00 20.29           H  
ATOM   4876  HB3 LEU C 317     -33.793 -10.548  10.552  1.00 20.29           H  
ATOM   4877  HG  LEU C 317     -32.825  -7.985  11.714  1.00 22.62           H  
ATOM   4878 HD11 LEU C 317     -35.435  -7.786  11.923  1.00 30.83           H  
ATOM   4879 HD12 LEU C 317     -35.042  -9.090  13.021  1.00 30.83           H  
ATOM   4880 HD13 LEU C 317     -34.395  -7.342  13.210  1.00 30.83           H  
ATOM   4881 HD21 LEU C 317     -32.421  -9.382  13.661  1.00 19.60           H  
ATOM   4882 HD22 LEU C 317     -33.119 -10.765  12.710  1.00 19.60           H  
ATOM   4883 HD23 LEU C 317     -31.706  -9.823  12.125  1.00 19.60           H  
ATOM   4884  N   LEU C 318     -32.041 -10.694   7.863  1.00 10.14           N  
ATOM   4885  CA  LEU C 318     -32.081 -11.800   6.872  1.00 12.07           C  
ATOM   4886  C   LEU C 318     -31.798 -13.057   7.681  1.00 17.07           C  
ATOM   4887  O   LEU C 318     -30.654 -13.398   8.069  1.00 22.39           O  
ATOM   4888  CB  LEU C 318     -31.134 -11.725   5.659  1.00 15.29           C  
ATOM   4889  CG  LEU C 318     -31.220 -10.450   4.854  1.00 13.43           C  
ATOM   4890  CD1 LEU C 318     -32.682 -10.144   4.396  1.00 14.94           C  
ATOM   4891  CD2 LEU C 318     -30.555  -9.283   5.568  1.00 11.87           C  
ATOM   4892  H   LEU C 318     -31.190 -10.659   8.405  1.00 11.93           H  
ATOM   4893  HA  LEU C 318     -33.062 -11.909   6.410  1.00 14.25           H  
ATOM   4894  HB2 LEU C 318     -30.099 -11.863   5.972  1.00 18.11           H  
ATOM   4895  HB3 LEU C 318     -31.298 -12.568   4.988  1.00 18.11           H  
ATOM   4896  HG  LEU C 318     -30.639 -10.662   3.956  1.00 15.88           H  
ATOM   4897 HD11 LEU C 318     -32.652  -9.739   3.384  1.00 17.69           H  
ATOM   4898 HD12 LEU C 318     -33.325 -11.014   4.266  1.00 17.69           H  
ATOM   4899 HD13 LEU C 318     -33.236  -9.466   5.045  1.00 17.69           H  
ATOM   4900 HD21 LEU C 318     -31.132  -8.359   5.554  1.00 14.01           H  
ATOM   4901 HD22 LEU C 318     -30.289  -9.589   6.580  1.00 14.01           H  
ATOM   4902 HD23 LEU C 318     -29.658  -8.970   5.034  1.00 14.01           H  
ATOM   4903  N   TYR C 319     -32.853 -13.861   7.978  1.00 20.31           N  
ATOM   4904  CA  TYR C 319     -32.845 -15.132   8.726  1.00 13.79           C  
ATOM   4905  C   TYR C 319     -32.645 -16.305   7.765  1.00 19.67           C  
ATOM   4906  O   TYR C 319     -33.176 -16.268   6.723  1.00 28.00           O  
ATOM   4907  CB  TYR C 319     -34.130 -15.384   9.565  1.00  8.50           C  
ATOM   4908  CG  TYR C 319     -34.197 -14.648  10.855  1.00  5.82           C  
ATOM   4909  CD1 TYR C 319     -34.852 -13.411  10.890  1.00  8.48           C  
ATOM   4910  CD2 TYR C 319     -33.692 -15.152  12.059  1.00  7.68           C  
ATOM   4911  CE1 TYR C 319     -35.088 -12.726  12.117  1.00 10.95           C  
ATOM   4912  CE2 TYR C 319     -33.970 -14.459  13.267  1.00  8.04           C  
ATOM   4913  CZ  TYR C 319     -34.675 -13.259  13.294  1.00  7.12           C  
ATOM   4914  OH  TYR C 319     -34.885 -12.607  14.444  1.00 13.41           O  
ATOM   4915  H   TYR C 319     -33.743 -13.618   7.566  1.00 24.14           H  
ATOM   4916  HA  TYR C 319     -31.978 -15.088   9.385  1.00 16.31           H  
ATOM   4917  HB2 TYR C 319     -35.017 -15.280   8.940  1.00  9.97           H  
ATOM   4918  HB3 TYR C 319     -34.035 -16.439   9.821  1.00  9.97           H  
ATOM   4919  HD1 TYR C 319     -35.204 -13.022   9.946  1.00  9.94           H  
ATOM   4920  HD2 TYR C 319     -33.125 -16.071  12.082  1.00  8.98           H  
ATOM   4921  HE1 TYR C 319     -35.623 -11.788  12.119  1.00 12.90           H  
ATOM   4922  HE2 TYR C 319     -33.569 -14.862  14.185  1.00  9.41           H  
ATOM   4923  HH  TYR C 319     -34.596 -13.139  15.189  1.00 15.85           H  
ATOM   4924  N   ARG C 320     -31.929 -17.311   8.255  1.00 25.23           N  
ATOM   4925  CA  ARG C 320     -31.710 -18.582   7.579  1.00 30.73           C  
ATOM   4926  C   ARG C 320     -31.360 -19.827   8.369  1.00 30.43           C  
ATOM   4927  O   ARG C 320     -30.997 -19.712   9.532  1.00 26.39           O  
ATOM   4928  CB  ARG C 320     -30.600 -18.292   6.479  1.00 29.00           C  
ATOM   4929  CG  ARG C 320     -29.286 -17.686   7.003  1.00 29.39           C  
ATOM   4930  CD  ARG C 320     -28.489 -17.023   5.898  1.00 30.53           C  
ATOM   4931  NE  ARG C 320     -28.229 -17.874   4.673  1.00 33.83           N  
ATOM   4932  CZ  ARG C 320     -27.123 -18.053   3.983  1.00 38.82           C  
ATOM   4933  NH1 ARG C 320     -25.964 -17.390   4.278  1.00 41.13           N  
ATOM   4934  NH2 ARG C 320     -26.953 -18.979   3.034  1.00 39.77           N1+
ATOM   4935  H   ARG C 320     -31.423 -17.149   9.114  1.00 30.04           H
[truncated: 693,372 more chars]
