# Supplementary material for: Microtubule-Stabilizing 1,2,4-Triazolo[1,5-a]pyrimidines as Candidate Therapeutics for Neurodegenerative Disease: Matched Molecular Pair Analyses and Computational Studies Reveal New Structure–Activity Insights
Source: J Med Chem. 2022 Dec 19;66(1):435–59. doi: 10.1021/acs.jmedchem.2c01411 (PMC9841533; doi:10.1021/acs.jmedchem.2c01411)
Supplement: Supplementary file 12 — jm2c01411_si_012.csv [file jm2c01411_si_012.csv]

			biological activity							ΔG			ΔG vinca site details						ΔG 7th site site details						ΔG vinca -ΔG 7th site
Cpd#	mol	CNDR#	AcTub (1 uM - normalized)	AcTub (1uM)	AcTub (10 uM - normalized)	AcTub (10 uM)	AlfaTub (1uM)	AlfaTub (10 uM)	Class	vinblastine_MMGBSA_dG_Bind	7th_MMGBSA_dG_Bind	Delta binding affinity	vinca_site__MMGBSA_dG_Bind_Coulomb	vinca_site__MMGBSA_dG_Bind_Hbond	vinca_site__MMGBSA_dG_Bind_Lipo	vinca_site__MMGBSA_dG_Bind_Packing	vinca_site__MMGBSA_dG_Bind_Solv_GB	vinca_site_MMGBSA_dG_Bind_vdW	7th_site_MMGBSA_dG_Bind_Coulomb	7th_site_MMGBSA_dG_Bind_Hbond	7th_site__MMGBSA_dG_Bind_Lipo	7th_site_MMGBSA_dG_Bind_Packing	7th_site_MMGBSA_dG_Bind_Solv_GB	7th_site_MMGBSA_dG_Bind_vdW	dG_Bind_Coulomb_difference	MMGBSA_dG_Bind_Hbond_difference	MMGBSA_dG_Bind_Lipo_difference	MMGBSA_dG_Bind_Packing_difference	MMGBSA_dG_Bind_Packing_difference	MMGBSA_dG_Bind_Solv_GB_difference	MMGBSA_dG_Bind_vdW_difference
1	ClC=1C(c2c(F)cc(F)cc2F)=C(N[C@@H](C(C)C)C)n2ncnc2N=1	51657	0.59	2.1400001	0.70999998	2.5699999	1.1	0.89999998	1	-63.560001	-49.360001	-17.20	-7.69	-0.13	-17.79	-6.35	16.50	-49.97	-2.92	-0.14	-14.16	-6.96	15.33	-41.43	-4.77	0.01	-3.63	0.61	1.17	-8.54	1.85
2	ClC=1C(c2c(F)cc(F)cc2F)=C(N[C@H](C(F)(F)F)C)n2ncnc2N=1	51597	0.45	2.78	0.81999999	5.04	1.1799999	1.22	1	-59.91	-45.119999	-14.79	-8.57	-0.05	-13.72	-6.52	16.90	-48.66	-4.61	-0.20	-10.62	-6.36	13.52	-39.22	-3.96	0.15	-3.10	-0.16	3.38	-9.44	-0.65
4	ClC=1C(c2c(F)cc(F)cc2F)=C(N2[C@H]3CC(OC)C[C@@H]2CC3)n2ncnc2N=1	51904	0.54	3.6500001	1.11	7.4299998	1.12	1.38	1	-71.510002	-51.779999	-19.73	-6.70	-0.14	-22.89	-6.36	18.30	-54.37	-0.59	-0.22	-15.23	-6.74	13.93	-43.23	-6.11	0.08	-7.65	0.38	4.37	-11.14	5.51
7	ClC=1C(c2c(F)cc(F)cc2F)=C(N[C@H](C(C)C)C)n2ncnc2N=1	51863	0.06	1.3200001	0.15000001	3.49	0.94999999	0.88999999	1	-64.620003	-49.759998	-14.87	-5.32	-0.10	-17.63	-6.34	15.83	-52.92	-2.82	-0.14	-13.99	-6.94	15.38	-42.32	-2.50	0.05	-3.64	0.60	0.45	-10.60	-0.32
9	ClC=1C(c2c(F)cc(F)cc2F)=C(N[C@@H](C(F)(F)F)C(C)C)n2ncnc2N=1	51824	0.17	3.1199999	0.38	6.7800002	1.04	1.0599999	1	-60.07	-48.630001	-11.43	-9.52	-0.13	-15.18	-6.24	19.51	-55.00	-3.71	-0.12	-12.77	-6.94	12.88	-44.82	-5.81	-0.01	-2.41	0.70	6.64	-10.18	2.10
10	ClC=1C(c2c(F)cc(F)cc2F)=C(N[C@@H](C(C)(C)C)C)n2ncnc2N=1	51871	0.56	5.6999998	0.82999998	8.4200001	0.97000003	1.08	1	-65.980003	-26.790001	-39.19	-7.94	-0.16	-19.37	-6.33	16.77	-51.21	2.01	-0.01	-12.78	-3.75	14.39	-33.35	-9.95	-0.16	-6.59	-2.58	2.37	-17.86	11.96
11	ClC=1C(c2c(F)cc(F)cc2F)=C(NCC(C)(C)C)n2ncnc2N=1	51903	0.30	2.04	0.70999998	4.79	1.03	1.0599999	1	-64.339996	-45.759998	-18.58	-8.36	-0.06	-18.00	-6.44	18.17	-51.57	-3.89	-0.13	-12.07	-6.71	16.15	-40.41	-4.47	0.08	-5.93	0.27	2.03	-11.16	0.58
13	ClC=1C(c2c(F)cc(F)cc2F)=C(NCC2(C)CC2)n2ncnc2N=1	51939	0.26	2.6800001	0.49000001	5.0599999	1.04	0.97000003	1	-65.029999	-47.889999	-17.14	-8.54	-0.12	-18.30	-6.33	17.32	-51.92	-1.99	-0.34	-15.63	-6.97	14.97	-38.54	-6.54	0.22	-2.67	0.64	2.36	-13.38	4.55
14	ClC=1C(c2c(F)cc(F)cc2F)=C(NCC2(C(F)(F)F)CC2)n2ncnc2N=1	51968	0.22	1.3	0.34	2	1	0.97000003	1	-62.700001	-48.950001	-13.75	-7.15	-0.07	-16.91	-6.41	16.33	-50.52	-5.48	-0.19	-12.06	-6.89	15.25	-40.66	-1.68	0.13	-4.85	0.48	1.08	-9.87	-3.80
15	ClC=1C(c2c(F)cc(F)cc2F)=C(NCC2CCC2)n2ncnc2N=1	51909	0.22	1.55	0.44	3.0799999	1.0700001	0.95999998	1	-65.400002	-50.459999	-14.94	-4.74	-0.07	-18.95	-6.49	16.48	-54.84	-2.90	-0.19	-16.55	-6.98	13.71	-37.86	-1.83	0.12	-2.41	0.49	2.77	-16.98	-1.07
16	ClC=1C(c2c(F)cc(F)cc2F)=C(N[C@@H](C)C2CC2)n2ncnc2N=1	51872	0.10	0.95999998	0.15000001	1.5599999	0.94999999	0.97000003	1	-67.540001	-48.25	-19.30	-10.19	-0.04	-18.70	-6.41	18.18	-50.96	-1.62	-0.12	-14.25	-6.95	14.84	-42.51	-8.57	0.08	-4.45	0.53	3.33	-8.45	6.94
17	ClC=1C(c2c(F)cc(F)cc2F)=C(N[C@H](C)C2CC2)n2ncnc2N=1	51873	0.19	1.95	0.40000001	3.99	1.0599999	1.16	1	-64.209999	-51.459999	-12.75	-8.22	-0.14	-17.93	-6.38	16.69	-50.40	-1.83	-0.14	-16.12	-6.98	14.47	-40.70	-6.39	0.00	-1.81	0.60	2.22	-9.71	4.56
34	ClC=1C(c2c(F)cc(C#C)cc2F)=C(N[C@@H](C(C)C)C)n2ncnc2N=1	52030	0.39	3.5599999	0.88	8.0200005	0.98000002	1.03	1	-64.739998	-53.779999	-10.96	-8.74	-0.13	-21.68	-6.39	20.01	-50.53	-5.05	-0.15	-17.66	-7.02	18.76	-44.38	-3.69	0.02	-4.02	0.63	1.24	-6.15	-1.35
45	ClC=1C(c2c(F)cc(C#CCCO)cc2F)=C(N[C@@H](C(C)C)C)n2ncnc2N=1	52043	0.48	5.9000001	0.81999999	10.1	1	0.94999999	1	-66.699997	-59.610001	-7.10	-11.75	-1.07	-25.19	-6.44	27.14	-56.06	-12.21	-0.77	-23.12	-7.01	27.94	-46.84	0.45	-0.30	-2.06	0.58	-0.80	-9.22	-12.66
46	ClC=1C(c2c(F)cc(C#CCCCO)cc2F)=C(N[C@@H](C(C)C)C)n2ncnc2N=1	52044	0.40	2.5899999	0.68000001	4.4299998	1	1.37	1	-60.209999	-63.25	3.04	-15.64	-1.33	-24.87	-6.49	31.19	-49.98	-14.94	-2.01	-21.87	-7.00	27.97	-47.61	-0.69	0.68	-2.99	0.51	3.22	-2.38	-14.25
47	ClC=1C(c2c(F)cc(C#CC[N+H](C)C)cc2F)=C(N[C@@H](C(C)C)C)n2ncnc2N=1	52033	0.40	2.21	1.4	7.6999998	0.98000002	1.03	1	-74.75	-60.009998	-14.74	-50.92	-0.71	-24.73	-6.44	64.14	-62.50	-38.43	-0.52	-20.56	-6.74	51.42	-52.34	-12.50	-0.19	-4.17	0.30	12.72	-10.16	-25.93
49	ClC=1C(c2c(F)cc(C#CCC[N+H3])cc2F)=C(N[C@@H](C(C)C)C)n2ncnc2N=1	52041	0.76	2.3	0.87	2.5799999	0.99000001	0.99000001	1	-71.410004	-62.470001	-8.94	-45.91	-0.65	-25.22	-6.44	56.78	-57.75	-25.42	-1.11	-21.19	-7.01	37.03	-46.44	-20.49	0.46	-4.03	0.57	19.75	-11.30	-4.93
51	ClC=1C(c2c(F)cc(C#CC[N+H2]C)cc2F)=C(N[C@@H](C(C)C)C)n2ncnc2N=1	52047	0.27	1.98	0.79000002	5.9200001	0.95999998	0.95999998	1	-69.720001	-61.48	-8.24	-52.09	-0.41	-22.96	-6.44	65.14	-58.35	-35.35	-0.58	-20.92	-6.99	47.58	-47.58	-16.74	0.17	-2.04	0.55	17.57	-10.77	-18.61
53	ClC=1C(c2c(F)cc(C#CCCO)cc2F)=C(N[C@@H](C(C)(C)C)C)n2ncnc2N=1	52045	0.57	3.6700001	0.81	5.25	0.98000002	0.98000002	1	-70.550003	-46.040001	-24.52	-16.18	-0.92	-25.67	-6.57	29.85	-56.42	-18.43	-2.00	-24.33	-7.06	28.63	-34.92	2.26	1.08	-1.34	0.50	1.22	-21.50	-20.69
54	ClC=1C(c2c(F)cc(C#CCCCO)cc2F)=C(N[C@@H](C(C)(C)C)C)n2ncnc2N=1	52046	0.74	4.7800002	0.87	5.5900002	1.1900001	1.14	1	-70.199997	-62.209999	-7.99	-16.17	-1.34	-26.51	-6.57	31.37	-57.27	-17.17	-2.22	-22.58	-6.83	29.92	-50.07	1.00	0.88	-3.93	0.26	1.45	-7.20	-18.16
55	ClC=1C(c2c(F)cc(C#CC[N+H](C)C)cc2F)=C(N[C@@H](C(C)(C)C)C)n2ncnc2N=1	52035	0.45	1.36	1.4299999	4.3200002	1	0.83999997	1	-79.480003	-59.080002	-20.40	-48.64	-0.45	-27.75	-6.47	61.66	-62.00	-35.22	-0.20	-19.11	-6.93	50.76	-48.90	-13.42	-0.25	-8.65	0.46	10.91	-13.09	-21.80
57	ClC=1C(c2c(F)cc(C#CCC[N+H3])cc2F)=C(N[C@@H](C(C)(C)C)C)n2ncnc2N=1	52042	0.83	2.49	1.21	3.6600001	0.95999998	0.91000003	1	-80.080002	-59.200001	-20.87	-44.67	-0.62	-27.59	-6.47	55.05	-59.65	-26.82	-0.72	-19.20	-6.90	39.56	-47.66	-17.85	0.10	-8.38	0.43	15.49	-12.00	-8.97
59	ClC=1C(c2c(F)cc(C#CC[N+H2]C)cc2F)=C(N[C@@H](C(C)(C)C)C)n2ncnc2N=1	52048	0.81	6.0300002	1.16	8.6700001	0.93000001	1	1	-75.669998	-59.369999	-16.30	-53.24	-0.48	-25.22	-6.38	63.26	-58.58	-35.51	-0.51	-18.75	-6.91	48.49	-50.81	-17.72	0.03	-6.47	0.53	14.77	-7.76	-17.79
61	ClC=1C(c2c(F)cc(F)cc2F)=C(NCC2(C)N=N2)n2ncnc2N=1	51892	0.12	1.5599999	0.27000001	3.4200001	1.08	1.03	1	-62.900002	-47.790001	-15.11	-6.32	-0.13	-15.14	-6.33	14.45	-51.89	-4.29	-0.23	-13.41	-7.05	14.14	-40.26	-2.03	0.10	-1.73	0.72	0.31	-11.63	-2.27
62	ClC=1C(c2c(F)cc(F)cc2F)=C(N[C@@H](C)C2(C)N=N2)n2ncnc2N=1	51888	0.13	0.83999997	0.28	1.85	1.0700001	0.94	1	-65.150002	-49.619999	-15.53	-6.65	-0.07	-16.99	-6.45	16.43	-52.93	-5.08	-1.31	-12.05	-6.85	15.70	-40.84	-1.57	1.23	-4.94	0.40	0.74	-12.09	-3.51
63	ClC=1C(c2c(F)cc(F)cc2F)=C(N[C@H](C)C2(C)N=N2)n2ncnc2N=1	51890	0.11	1.42	0.36000001	4.2800002	0.92000002	0.88999999	1	-63.360001	-44.970001	-18.39	-9.18	-0.19	-14.54	-6.33	17.34	-53.25	-1.66	-0.64	-13.56	-6.88	13.25	-39.03	-7.52	0.45	-0.98	0.55	4.10	-14.21	5.86
68	ClC=1C(c2c(F)cc(C#N)cc2F)=C(N[C@@H](C(C)(C)C)C)n2ncnc2N=1	51997	0.68	2.8299999	1.1	4.5999999	0.98000002	1.03	1	-66.419998	-39.990002	-26.43	-7.25	-0.21	-21.25	-6.34	18.11	-52.25	0.25	-1.59	-12.10	-3.20	17.51	-42.20	-7.50	1.38	-9.15	-3.14	0.60	-10.06	7.76
3	ClC=1C(c2c(F)cc(OCCC[N+H](C)C)cc2F)=C(N[C@H](C(F)(F)F)C)n2ncnc2N=1	51555	1.28	13.2	0.19	1.92	0.74000001	0.40000001	2	-59.610001	-60.709999	1.10	-32.76	-1.08	-18.17	-6.44	45.79	-51.52	-30.89	-0.80	-15.48	-6.93	40.71	-51.61	-1.86	-0.27	-2.69	0.50	5.07	0.08	-29.03
5	ClC=1C(c2c(F)cc(OCCC[N+H2]C)cc2F)=C(N[C@H](C(F)(F)F)C)n2ncnc2N=1	51533							2	-59.639999	-61.93	2.29	-40.51	-1.04	-17.18	-6.52	50.87	-48.92	-32.78	-1.83	-14.45	-6.99	38.77	-46.73	-7.73	0.79	-2.72	0.48	12.11	-2.19	-25.04
8	ClC=1C(c2c(F)cc(F)cc2F)=C(N[C@H](C(F)(F)F)C(C)C)n2ncnc2N=1	51825	0.16	2.79	0.73000002	13	1.1	0.61000001	2	-59.139999	-47.110001	-12.03	-8.69	-0.06	-16.24	-6.48	20.79	-52.28	-5.81	-0.14	-12.68	-6.97	14.37	-41.32	-2.89	0.08	-3.56	0.49	6.42	-10.97	-2.92
19	ClC=1C(c2c(F)cc(OCCCCO)cc2F)=C(N[C@H](C(F)(F)F)C)n2ncnc2N=1	51636	0.59	7.3000002	0.60000002	7.04	0.62	0.34999999	2	-53.790001	-54.700001	0.90	-8.34	-0.57	-17.34	-6.46	21.90	-51.22	-15.52	-2.12	-15.52	-6.98	27.41	-46.69	7.19	1.55	-1.82	0.51	-5.51	-4.53	-22.71
20	ClC=1C(c2c(F)cc(OCCCCCO)cc2F)=C(N[C@H](C(F)(F)F)C)n2ncnc2N=1	51637	0.50	3.73	0.95999998	7.1199999	0.37	0.28	2	-54.580002	-56.709999	2.13	-14.10	-1.66	-17.47	-6.41	28.03	-51.69	-14.48	-2.04	-15.98	-6.91	28.56	-48.72	0.38	0.39	-1.49	0.50	-0.53	-2.97	-14.86
21	ClC=1C(c2c(F)cc(OCCC[N+H](C)C)cc2F)=C(N[C@H](C(C)C)C)n2ncnc2N=1	51882	0.89	8.4799995	0.13	1.25	0.79000002	0.94999999	2	-64.550003	-60.849998	-3.70	-39.34	-1.07	-21.91	-6.43	52.71	-53.32	-27.68	-0.29	-17.16	-6.98	40.49	-52.49	-11.66	-0.79	-4.75	0.55	12.22	-0.83	-16.01
26	ClC=1C(c2c(F)cc(OCCC[N+H](C)C)cc2F)=C(NCC(C)(C)C)n2ncnc2N=1	51963	1.12	5.98	0.1	0.51999998	0.67000002	0.73000002	2	-61.82	-60.099998	-1.72	-33.29	-1.09	-22.61	-6.41	48.39	-53.47	-29.70	-0.86	-15.42	-6.95	41.38	-52.96	-3.59	-0.24	-7.19	0.54	7.00	-0.52	-26.11
27	ClC=1C(c2c(F)cc(OCCC[N+H](C)C)cc2F)=C(N[C@H](C(C)(C)C)C)n2ncnc2N=1	51887	1.27	8.4099998	0.64999998	4.3299999	0.75999999	0.92000002	2	-66.980003	-62.470001	-4.51	-37.18	-1.15	-22.49	-6.38	50.44	-55.76	-29.97	-0.75	-16.40	-6.96	42.36	-54.90	-7.22	-0.40	-6.09	0.58	8.09	-0.86	-22.75
28	ClC=1C(c2c(F)cc(OCCC[N+H](C)C)cc2F)=C(NCC2(C)CC2)n2ncnc2N=1	51965	0.53	2.8099999	0.090000004	0.49000001	0.83999997	1.1	2	-62.549999	-62.139999	-0.41	-33.14	-1.10	-22.87	-6.42	48.21	-53.97	-31.06	-0.85	-17.58	-6.92	42.19	-52.71	-2.08	-0.25	-5.28	0.50	6.02	-1.26	-28.98
29	ClC=1C(c2c(F)cc(OCCC[N+H](C)C)cc2F)=C(NCC2(C(F)(F)F)CC2)n2ncnc2N=1	51970	0.63	3.75	0.14	0.81	0.81999999	1.24	2	-60.02	-59.32	-0.70	-30.21	-1.10	-21.70	-6.37	45.08	-52.65	-26.79	-0.95	-15.94	-6.95	39.52	-52.36	-3.42	-0.15	-5.77	0.58	5.56	-0.29	-23.37
30	ClC=1C(c2c(F)cc(OCCC[N+H](C)C)cc2F)=C(NCC2CCC2)n2ncnc2N=1	51966	0.61	1.49	0.15000001	0.37	0.80000001	0.93000001	2	-60.439999	-56.16	-4.29	-33.01	-0.67	-22.13	-6.61	48.55	-57.91	-26.85	-0.95	-17.16	-6.97	42.40	-51.03	-6.16	0.27	-4.97	0.35	6.15	-6.88	-20.69
31	ClC=1C(c2c(F)cc(OCCC[N+H](C)C)cc2F)=C(N[C@@H](C)C2CC2)n2ncnc2N=1	51901	0.93	6.2600002	0.079999998	0.56	0.58999997	0.91000003	2	-64.459999	-64.349998	-0.11	-39.24	-1.07	-22.10	-6.56	54.23	-53.88	-30.37	-0.72	-18.04	-6.97	42.45	-54.14	-8.88	-0.35	-4.06	0.41	11.78	0.27	-21.49
42	ClC=1C(c2c(F)cc(C#CCCO)cc2F)=C(N[C@H](C(F)(F)F)C)n2ncnc2N=1	52052	0.23	1.62	0.92000002	6.4000001	0.88	0.69	2	-67.599998	-67.120003	-0.48	-13.13	-1.03	-21.47	-6.51	26.99	-53.81	-23.57	-1.95	-18.36	-7.00	28.18	-44.99	10.44	0.92	-3.10	0.49	-1.19	-8.82	-34.02
43	ClC=1C(c2c(F)cc(C#CCCCO)cc2F)=C(N[C@H](C(F)(F)F)C)n2ncnc2N=1	52053	2.29	17.1	1.9299999	14.4	0.93000001	0.87	2	-67.239998	-57.950001	-9.29	-12.90	-1.31	-22.10	-6.48	26.21	-56.63	-17.79	-2.24	-18.85	-6.62	26.98	-46.22	4.89	0.93	-3.26	0.14	-0.78	-10.41	-22.68
44	ClC=1C(c2c(F)cc(C#CCC[N+H](C)C)cc2F)=C(N[C@H](C(F)(F)F)C)n2ncnc2N=1	52059	2.01	10.9	1.17	6.3299999	0.76999998	0.93000001	2	-74.370003	-62.189999	-12.18	-38.74	-0.41	-22.43	-6.48	50.28	-61.07	-25.94	-0.59	-19.28	-6.94	37.51	-50.04	-12.79	0.18	-3.15	0.47	12.77	-11.04	-13.15
64	ClC=1C(c2c(F)cc(OCCCO)cc2F)=C(N[C@H](C(F)(F)F)C)n2ncnc2N=1	51567	1.24	6.7600002	0.19	1.03	0.73000002	0.37	2	-53.98	-56.490002	2.51	-8.91	-1.26	-16.58	-6.46	22.58	-50.63	-18.80	-1.94	-14.05	-6.54	26.62	-46.89	9.89	0.68	-2.53	0.08	-4.04	-3.74	-28.69
65	ClC=1C(c2c(F)cc(OCCC[N+H](C)C)cc2F)=C(NCC2(C)N=N2)n2ncnc2N=1	51893	0.81	10.5	0.02	0.28999999	0.36000001	0.19	2	-58	-57.549999	-0.45	-32.62	-0.07	-18.40	-6.62	46.68	-54.92	-25.64	-1.06	-15.82	-7.01	39.29	-51.92	-6.99	0.99	-2.58	0.39	7.39	-3.01	-18.65
66	ClC=1C(c2c(F)cc(OCCC[N+H](C)C)cc2F)=C(N[C@H](C)C2(C)N=N2)n2ncnc2N=1	51891	1.68	21.700001	0.07	0.93000001	0.73000002	1.01	2	-64.959999	-62.490002	-2.47	-39.73	-1.11	-20.27	-6.36	50.63	-55.44	-35.91	-1.06	-17.17	-6.89	44.42	-52.57	-3.82	-0.05	-3.10	0.53	6.22	-2.87	-32.09
67	ClC=1C(c2c(F)cc(OCCC[N+H](C)C)cc2F)=C(N[C@@H](C)C2(C)N=N2)n2ncnc2N=1	51889	1.01	6.6999998	0.039999999	0.28	0.69	0.77999997	2	-61.599998	-58.27	-3.32	-38.86	-0.69	-19.14	-6.61	52.39	-55.03	-27.70	-0.86	-15.21	-6.81	38.22	-52.11	-11.16	0.17	-3.93	0.20	14.17	-2.92	-16.55
18	ClC=1C(c2c(F)cc(OCCC[N+H](C)C)cc2F)=C(N[C@@H](C(C)C)C)n2ncnc2N=1	51883	1.32	12.5	0.039999999	0.41	1.05	1.03	H	-62.669998	-62.459999	-2.21	-35.10	-1.08	-21.47	-6.47	51.19	-53.76	-29.36	-0.77	-16.46	-6.97	42.11	-52.59	-5.74	-0.30	-5.01	0.50	9.08	-1.16	-23.63
22	ClC=1C(c2c(F)cc(OCCC[N+H](C)C)cc2F)=C(N[C@@H](C(F)(F)F)C(C)C)n2ncnc2N=1	51851	1.04	10.7	0.81	8.4099998	1.08	1.13	H	-60.32	-63.400002	3.08	-38.83	-0.12	-20.54	-6.64	50.76	-54.42	-30.28	-0.74	-17.35	-6.93	39.59	-58.45	-8.55	0.62	-3.19	0.29	11.18	4.03	-21.73
23	ClC=1C(c2c(F)cc(OCCC[N+H](C)C)cc2F)=C(N[C@H](C(F)(F)F)C(C)C)n2ncnc2N=1	51884	1.26	12	0.22	2.05	0.87	1.13	H	-62.040001	-68.269997	6.23	-35.78	-1.07	-19.76	-6.51	52.32	-53.99	-30.81	-0.85	-16.87	-6.90	42.16	-55.19	-4.97	-0.22	-2.89	0.39	10.16	1.20	-25.83
24	ClC=1C(c2c(F)cc(OCCC[N+H](C)C)cc2F)=C(N[C@@H](C(C)(C)C)C)n2ncnc2N=1	51886	1.02	6.75	0.44999999	2.99	0.97000003	0.97000003	H	-60.110001	-62.130001	2.02	-33.02	-0.70	-22.05	-6.61	50.08	-55.46	-32.32	-0.79	-16.79	-7.00	44.18	-52.74	-0.70	0.09	-5.26	0.39	5.90	-2.73	-31.62
25	ClC=1C(c2c(F)cc(OCCCO)cc2F)=C(N[C@@H](C(C)(C)C)C)n2ncnc2N=1	52060	1.01	9.1700001	0.98000002	8.9200001	0.95999998	1.0599999	H	-52.75	-59.139999	6.39	-9.33	-0.44	-23.01	-6.38	22.71	-45.69	-19.72	-2.14	-16.47	-7.00	31.13	-46.67	10.40	1.71	-6.54	0.62	-8.42	0.98	-30.12
32	ClC=1C(c2c(F)cc(OCCC[N+H](C)C)cc2F)=C(N[C@H](C)C2CC2)n2ncnc2N=1	51902	1.55	10.4	0.079999998	0.56	1.04	1.3099999	H	-64.300003	-67.610001	3.31	-40.01	-1.10	-21.04	-6.45	52.72	-50.59	-31.10	-0.78	-18.71	-6.99	40.60	-53.99	-8.91	-0.32	-2.33	0.54	12.12	3.40	-22.19
52	ClC=1C(c2c(F)cc(C#CCC[N+H](C)C)cc2F)=C(N[C@@H](C(C)C)C)n2ncnc2N=1	52058	1.75	9.5	1.24	6.6999998	1	1.15	H	-79.07	-62.93	-16.14	-39.77	-0.06	-26.59	-6.51	52.87	-61.73	-28.65	-0.62	-20.75	-6.94	41.37	-49.90	-11.12	0.57	-5.83	0.43	11.50	-11.82	-17.53
60	ClC=1C(c2c(F)cc(C#CCCN(C)C)cc2F)=C(N[C@@H](C(C)(C)C)C)n2ncnc2N=1	52062	1.75	9.5	1.28	6.9400001	0.94	0.98000002	H	-69	-66.029999	-2.98	-12.61	-0.35	-29.00	-6.44	26.52	-54.87	-27.66	-0.56	-22.64	-6.94	40.66	-54.59	15.05	0.21	-6.36	0.51	-14.14	-0.29	-42.70
